# Supplementary material for: Identifying hotspots of S. haematobium infection following praziquantel treatment during multiple annual mass drug administration campaigns in Zimbabwe
Source: PLoS Negl Trop Dis. 2025 Sep 24;19(9):e0013546. doi: 10.1371/journal.pntd.0013546 (PMC12520393; doi:10.1371/journal.pntd.0013546)
Supplement: S1 Data — (ZIP) [file pntd.0013546.s010.zip]

Archive with 16 entries (15 files):
- Hotspot excel data sets2025/
- __MACOSX/._Hotspot excel data sets2025
- Hotspot excel data sets2025/ESPEN_Data_Zim.xlsx
- __MACOSX/Hotspot excel data sets2025/._ESPEN_Data_Zim.xlsx
- Hotspot excel data sets2025/USACUF - ERR and CR matching cases only 041021.xlsx
- __MACOSX/Hotspot excel data sets2025/._USACUF - ERR and CR matching cases only 041021.xlsx
- Hotspot excel data sets2025/MDA Coverage Province Raw Data.xlsx
- __MACOSX/Hotspot excel data sets2025/._MDA Coverage Province Raw Data.xlsx
- Hotspot excel data sets2025/data-ZW-SCH-iu.csv
- __MACOSX/Hotspot excel data sets2025/._data-ZW-SCH-iu.csv
- Hotspot excel data sets2025/MDA S.mansoni Hotspots.xlsx
- __MACOSX/Hotspot excel data sets2025/._MDA S.mansoni Hotspots.xlsx
- Hotspot excel data sets2025/MDA_Hotspot_Classifications.xlsx
- __MACOSX/Hotspot excel data sets2025/._MDA_Hotspot_Classifications.xlsx
- Hotspot excel data sets2025/Spatial_Analysis_210222.xlsx
- __MACOSX/Hotspot excel data sets2025/._Spatial_Analysis_210222.xlsx
