# Supplementary material for: Identifying hotspots of S. haematobium infection following praziquantel treatment during multiple annual mass drug administration campaigns in Zimbabwe
Source: PLoS Negl Trop Dis. 2025 Sep 24;19(9):e0013546. doi: 10.1371/journal.pntd.0013546 (PMC12520393; doi:10.1371/journal.pntd.0013546)
Supplement: S1 Data — (ZIP) [file pntd.0013546.s010.zip › Hotspot excel data sets2025/ESPEN_Data_Zim.xlsx]

## Sheet: Coverage_ESPEN1
CONTINENT	REGION	WHO_REGION	ADMIN0	ADMIN0ID	ADMIN0_FIP	ADMIN0ISO2	ADMIN0ISO3	ADMIN1	ADMIN1ID	ADMIN2	ADMIN2ID	Alt_ADMIN2	ADMIN3	ADMIN3ID	IUs_ADM	IUs_NAME	IU_ID	IU_CODE	Year	Endemicity	TargetPop	PopReq	PopTrg	PopTreat	Cov	EpiCov	MDA_scheme	PC	EffPC	PC_n	EffPC_n	EpiPC	EpiEffPC	EpiPC_n	EpiEffPC_n	Endemicity_ID
Africa	Eastern Africa	AFRO	Zimbabwe	47	ZI	ZW	ZWE	Bulawayo	5549	Bulawayo	52902	null	null	0	ADM2	Bulawayo	52902	ZWE0554952902	2013	Low prevalence (less than 10%)	Adults	0	0	0	0	0	PZQ	0	0	0	0	0	0	0	0	10
Africa	Eastern Africa	AFRO	Zimbabwe	47	ZI	ZW	ZWE	Bulawayo	5549	Bulawayo	52902	null	null	0	ADM2	Bulawayo	52902	ZWE0554952902	2014	Low prevalence (less than 10%)	Adults	0	0	0	0	0	PZQ+ALB/MBD	0	0	0	0	0	0	0	0	10
Africa	Eastern Africa	AFRO	Zimbabwe	47	ZI	ZW	ZWE	Bulawayo	5549	Bulawayo	52902	null	null	0	ADM2	Bulawayo	52902	ZWE0554952902	2015	Moderate prevalence (10%-49%)	Adults	65006	0	0	0	0	PZQ+ALB/MBD	0	0	0	0	0	0	0	0	9
Africa	Eastern Africa	AFRO	Zimbabwe	47	ZI	ZW	ZWE	Bulawayo	5549	Bulawayo	52902	null	null	0	ADM2	Bulawayo	52902	ZWE0554952902	2016	Moderate prevalence (10%-49%)	Adults	76438	0	0	0	0	PZQ	0	0	0	0	0	0	0	0	9
Africa	Eastern Africa	AFRO	Zimbabwe	47	ZI	ZW	ZWE	Bulawayo	5549	Bulawayo	52902	null	null	0	ADM2	Bulawayo	52902	ZWE0554952902	2017	Low prevalence (less than 10%)	Adults	0	0	0	0	0	Not delivered	0	0	0	0	0	0	0	0	10
Africa	Eastern Africa	AFRO	Zimbabwe	47	ZI	ZW	ZWE	Bulawayo	5549	Bulawayo	52902	null	null	0	ADM2	Bulawayo	52902	ZWE0554952902	2018	Low prevalence (less than 10%)	Adults	0	0	0	0	0	Not delivered	0	0	0	0	0	0	0	0	10
Africa	Eastern Africa	AFRO	Zimbabwe	47	ZI	ZW	ZWE	Bulawayo	5549	Bulawayo	52902	null	null	0	ADM2	Bulawayo	52902	ZWE0554952902	2019	Not reported	Adults	0	0	0	0	0	Not delivered	0	0	0	0	0	0	0	0	999
Africa	Eastern Africa	AFRO	Zimbabwe	47	ZI	ZW	ZWE	Bulawayo	5549	Bulawayo	52902	null	null	0	ADM2	Bulawayo	52902	ZWE0554952902	2020	Low prevalence (less than 10%)	Adults	0	0	0	0	0	Not delivered	0	0	0	0	0	0	0	0	10
Africa	Eastern Africa	AFRO	Zimbabwe	47	ZI	ZW	ZWE	Bulawayo	5549	Bulawayo	52902	null	null	0	ADM2	Bulawayo	52902	ZWE0554952902	2013	Low prevalence (less than 10%)	SAC	83331	252518	61360	24.3	73.63	PZQ	1	0	1	0	1	0	1	0	10
Africa	Eastern Africa	AFRO	Zimbabwe	47	ZI	ZW	ZWE	Bulawayo	5549	Bulawayo	52902	null	null	0	ADM2	Bulawayo	52902	ZWE0554952902	2014	Low prevalence (less than 10%)	SAC	83331	83331	26915	32.3	32.3	PZQ+ALB/MBD	1	0	2	0	1	0	2	0	10
Africa	Eastern Africa	AFRO	Zimbabwe	47	ZI	ZW	ZWE	Bulawayo	5549	Bulawayo	52902	null	null	0	ADM2	Bulawayo	52902	ZWE0554952902	2015	Moderate prevalence (10%-49%)	SAC	125271	125271	113849	90.88	90.88	PZQ+ALB/MBD	1	1	3	1	1	1	3	1	9
Africa	Eastern Africa	AFRO	Zimbabwe	47	ZI	ZW	ZWE	Bulawayo	5549	Bulawayo	52902	null	null	0	ADM2	Bulawayo	52902	ZWE0554952902	2016	Moderate prevalence (10%-49%)	SAC	109197	218394	123997	56.78	113.55	PZQ	1	0	4	1	1	1	4	2	9
Africa	Eastern Africa	AFRO	Zimbabwe	47	ZI	ZW	ZWE	Mashonaland Central	5552	Shamva	52918	null	null	0	ADM2	Shamva	52918	ZWE0555252918	2017	High prevalence (50% and above)	SAC	47791	0	0	0	0	Not delivered	0	0	3	1	0	0	3	1	6
Africa	Eastern Africa	AFRO	Zimbabwe	47	ZI	ZW	ZWE	Bulawayo	5549	Bulawayo	52902	null	null	0	ADM2	Bulawayo	52902	ZWE0554952902	2018	Low prevalence (less than 10%)	SAC	73237	0	0	0	0	Not delivered	0	0	4	1	0	0	4	2	10
Africa	Eastern Africa	AFRO	Zimbabwe	47	ZI	ZW	ZWE	Bulawayo	5549	Bulawayo	52902	null	null	0	ADM2	Bulawayo	52902	ZWE0554952902	2019	Not reported	SAC	0	0	0	0	0	Not delivered	0	0	4	1	0	0	4	2	999
Africa	Eastern Africa	AFRO	Zimbabwe	47	ZI	ZW	ZWE	Matebeleland South	5556	Beitbridge	52941	null	null	0	ADM2	Beitbridge	52941	ZWE0555652941	2020	Low prevalence (less than 10%)	SAC	13660	0	0	0	0	Not delivered	0	0	3	1	0	0	3	3	10
Africa	Eastern Africa	AFRO	Zimbabwe	47	ZI	ZW	ZWE	Bulawayo	5549	Bulawayo	52902	null	null	0	ADM2	Bulawayo	52902	ZWE0554952902	2013	Low prevalence (less than 10%)	Total	83331	252518	61360	24.3	73.63	PZQ	1	0	1	0	1	0	1	0	10
Africa	Eastern Africa	AFRO	Zimbabwe	47	ZI	ZW	ZWE	Bulawayo	5549	Bulawayo	52902	null	null	0	ADM2	Bulawayo	52902	ZWE0554952902	2014	Low prevalence (less than 10%)	Total	83331	83331	26915	32.3	32.3	PZQ+ALB/MBD	1	0	2	0	1	0	2	0	10
Africa	Eastern Africa	AFRO	Zimbabwe	47	ZI	ZW	ZWE	Bulawayo	5549	Bulawayo	52902	null	null	0	ADM2	Bulawayo	52902	ZWE0554952902	2015	Moderate prevalence (10%-49%)	Total	190277	125271	113849	90.88	59.83	PZQ+ALB/MBD	1	1	3	1	1	0	3	0	9
Africa	Eastern Africa	AFRO	Zimbabwe	47	ZI	ZW	ZWE	Bulawayo	5549	Bulawayo	52902	null	null	0	ADM2	Bulawayo	52902	ZWE0554952902	2016	Moderate prevalence (10%-49%)	Total	185635	218394	123997	56.78	66.8	PZQ	1	0	4	1	1	0	4	0	9
Africa	Eastern Africa	AFRO	Zimbabwe	47	ZI	ZW	ZWE	Bulawayo	5549	Bulawayo	52902	null	null	0	ADM2	Bulawayo	52902	ZWE0554952902	2017	Low prevalence (less than 10%)	Total	83331	0	0	0	0	Not delivered	0	0	4	1	0	0	4	0	10
Africa	Eastern Africa	AFRO	Zimbabwe	47	ZI	ZW	ZWE	Bulawayo	5549	Bulawayo	52902	null	null	0	ADM2	Bulawayo	52902	ZWE0554952902	2018	Low prevalence (less than 10%)	Total	73237	0	0	0	0	Not delivered	0	0	4	1	0	0	4	0	10
Africa	Eastern Africa	AFRO	Zimbabwe	47	ZI	ZW	ZWE	Bulawayo	5549	Bulawayo	52902	null	null	0	ADM2	Bulawayo	52902	ZWE0554952902	2019	Not reported	Total	0	0	0	0	0	Not delivered	0	0	4	1	0	0	4	0	999
Africa	Eastern Africa	AFRO	Zimbabwe	47	ZI	ZW	ZWE	Bulawayo	5549	Bulawayo	52902	null	null	0	ADM2	Bulawayo	52902	ZWE0554952902	2020	Low prevalence (less than 10%)	Total	73022	0	0	0	0	Not delivered	0	0	4	1	0	0	4	0	10
Africa	Eastern Africa	AFRO	Zimbabwe	47	ZI	ZW	ZWE	Harare	5550	Harare	52903	null	null	0	ADM2	Harare	52903	ZWE0555052903	2013	Low prevalence (less than 10%)	Adults	0	0	0	0	0	PZQ	0	0	0	0	0	0	0	0	10
Africa	Eastern Africa	AFRO	Zimbabwe	47	ZI	ZW	ZWE	Harare	5550	Harare	52903	null	null	0	ADM2	Harare	52903	ZWE0555052903	2014	Low prevalence (less than 10%)	Adults	0	0	0	0	0	PZQ+ALB/MBD	0	0	0	0	0	0	0	0	10
Africa	Eastern Africa	AFRO	Zimbabwe	47	ZI	ZW	ZWE	Harare	5550	Harare	52903	null	null	0	ADM2	Harare	52903	ZWE0555052903	2015	Moderate prevalence (10%-49%)	Adults	159080	0	0	0	0	PZQ+ALB/MBD	0	0	0	0	0	0	0	0	9
Africa	Eastern Africa	AFRO	Zimbabwe	47	ZI	ZW	ZWE	Harare	5550	Harare	52903	null	null	0	ADM2	Harare	52903	ZWE0555052903	2016	Moderate prevalence (10%-49%)	Adults	187057	0	0	0	0	PZQ+ALB/MBD	0	0	0	0	0	0	0	0	9
Africa	Eastern Africa	AFRO	Zimbabwe	47	ZI	ZW	ZWE	Harare	5550	Harare	52903	null	null	0	ADM2	Harare	52903	ZWE0555052903	2017	Low prevalence (less than 10%)	Adults	0	0	0	0	0	Not delivered	0	0	0	0	0	0	0	0	10
Africa	Eastern Africa	AFRO	Zimbabwe	47	ZI	ZW	ZWE	Harare	5550	Harare	52903	null	null	0	ADM2	Harare	52903	ZWE0555052903	2018	Low prevalence (less than 10%)	Adults	0	0	0	0	0	Not delivered	0	0	0	0	0	0	0	0	10
Africa	Eastern Africa	AFRO	Zimbabwe	47	ZI	ZW	ZWE	Harare	5550	Harare	52903	null	null	0	ADM2	Harare	52903	ZWE0555052903	2019	Not reported	Adults	0	0	0	0	0	Not delivered	0	0	0	0	0	0	0	0	999
Africa	Eastern Africa	AFRO	Zimbabwe	47	ZI	ZW	ZWE	Harare	5550	Harare	52903	null	null	0	ADM2	Harare	52903	ZWE0555052903	2020	Low prevalence (less than 10%)	Adults	0	0	0	0	0	Not delivered	0	0	0	0	0	0	0	0	10
Africa	Eastern Africa	AFRO	Zimbabwe	47	ZI	ZW	ZWE	Harare	5550	Harare	52903	null	null	0	ADM2	Harare	52903	ZWE0555052903	2013	Low prevalence (less than 10%)	SAC	203925	617956	163323	26.43	80.09	PZQ	1	0	1	0	1	1	1	1	10
Africa	Eastern Africa	AFRO	Zimbabwe	47	ZI	ZW	ZWE	Harare	5550	Harare	52903	null	null	0	ADM2	Harare	52903	ZWE0555052903	2014	Low prevalence (less than 10%)	SAC	203925	203925	130428	63.96	63.96	PZQ+ALB/MBD	1	0	2	0	1	0	2	1	10
Africa	Eastern Africa	AFRO	Zimbabwe	47	ZI	ZW	ZWE	Harare	5550	Harare	52903	null	null	0	ADM2	Harare	52903	ZWE0555052903	2015	Moderate prevalence (10%-49%)	SAC	306560	306560	161704	52.75	52.75	PZQ+ALB/MBD	1	0	3	0	1	0	3	1	9
Africa	Eastern Africa	AFRO	Zimbabwe	47	ZI	ZW	ZWE	Harare	5550	Harare	52903	null	null	0	ADM2	Harare	52903	ZWE0555052903	2016	Moderate prevalence (10%-49%)	SAC	267224	267224	261972	98.03	98.03	PZQ+ALB/MBD	1	1	4	1	1	1	4	2	9
Africa	Eastern Africa	AFRO	Zimbabwe	47	ZI	ZW	ZWE	Mashonaland East	5553	Chikomba	52919	null	null	0	ADM2	Chikomba	52919	ZWE0555352919	2017	High prevalence (50% and above)	SAC	46762	0	0	0	0	Not delivered	0	0	4	2	0	0	4	2	6
Africa	Eastern Africa	AFRO	Zimbabwe	47	ZI	ZW	ZWE	Harare	5550	Harare	52903	null	null	0	ADM2	Harare	52903	ZWE0555052903	2018	Low prevalence (less than 10%)	SAC	179223	0	0	0	0	Not delivered	0	0	4	1	0	0	4	2	10
Africa	Eastern Africa	AFRO	Zimbabwe	47	ZI	ZW	ZWE	Harare	5550	Harare	52903	null	null	0	ADM2	Harare	52903	ZWE0555052903	2019	Not reported	SAC	0	0	0	0	0	Not delivered	0	0	4	1	0	0	4	2	999
Africa	Eastern Africa	AFRO	Zimbabwe	47	ZI	ZW	ZWE	Masvingo	5555	Bikita	52934	null	null	0	ADM2	Bikita	52934	ZWE0555552934	2020	Moderate prevalence (10%-49%)	SAC	27494	0	0	0	0	Not delivered	0	0	4	3	0	0	4	3	9
Africa	Eastern Africa	AFRO	Zimbabwe	47	ZI	ZW	ZWE	Harare	5550	Harare	52903	null	null	0	ADM2	Harare	52903	ZWE0555052903	2013	Low prevalence (less than 10%)	Total	203925	617956	163323	26.43	80.09	PZQ	1	0	1	0	1	1	1	1	10
Africa	Eastern Africa	AFRO	Zimbabwe	47	ZI	ZW	ZWE	Harare	5550	Harare	52903	null	null	0	ADM2	Harare	52903	ZWE0555052903	2014	Low prevalence (less than 10%)	Total	203925	203925	130428	63.96	63.96	PZQ+ALB/MBD	1	0	2	0	1	0	2	1	10
Africa	Eastern Africa	AFRO	Zimbabwe	47	ZI	ZW	ZWE	Harare	5550	Harare	52903	null	null	0	ADM2	Harare	52903	ZWE0555052903	2015	Moderate prevalence (10%-49%)	Total	465640	306560	161704	52.75	34.73	PZQ+ALB/MBD	1	0	3	0	1	0	3	1	9
Africa	Eastern Africa	AFRO	Zimbabwe	47	ZI	ZW	ZWE	Harare	5550	Harare	52903	null	null	0	ADM2	Harare	52903	ZWE0555052903	2016	Moderate prevalence (10%-49%)	Total	454281	267224	261972	98.03	57.67	PZQ+ALB/MBD	1	1	4	1	1	0	4	1	9
Africa	Eastern Africa	AFRO	Zimbabwe	47	ZI	ZW	ZWE	Harare	5550	Harare	52903	null	null	0	ADM2	Harare	52903	ZWE0555052903	2017	Low prevalence (less than 10%)	Total	203925	0	0	0	0	Not delivered	0	0	4	1	0	0	4	1	10
Africa	Eastern Africa	AFRO	Zimbabwe	47	ZI	ZW	ZWE	Harare	5550	Harare	52903	null	null	0	ADM2	Harare	52903	ZWE0555052903	2018	Low prevalence (less than 10%)	Total	179223	0	0	0	0	Not delivered	0	0	4	1	0	0	4	1	10
Africa	Eastern Africa	AFRO	Zimbabwe	47	ZI	ZW	ZWE	Harare	5550	Harare	52903	null	null	0	ADM2	Harare	52903	ZWE0555052903	2019	Not reported	Total	0	0	0	0	0	Not delivered	0	0	4	1	0	0	4	1	999
Africa	Eastern Africa	AFRO	Zimbabwe	47	ZI	ZW	ZWE	Harare	5550	Harare	52903	null	null	0	ADM2	Harare	52903	ZWE0555052903	2020	Low prevalence (less than 10%)	Total	178698	0	0	0	0	Not delivered	0	0	4	1	0	0	4	1	10
Africa	Eastern Africa	AFRO	Zimbabwe	47	ZI	ZW	ZWE	Manicaland	5551	Buhera	52904	null	null	0	ADM2	Buhera	52904	ZWE0555152904	2013	Moderate prevalence (10%-49%)	Adults	24657	0	0	0	0	PZQ	0	0	0	0	0	0	0	0	9
Africa	Eastern Africa	AFRO	Zimbabwe	47	ZI	ZW	ZWE	Manicaland	5551	Buhera	52904	null	null	0	ADM2	Buhera	52904	ZWE0555152904	2014	Moderate prevalence (10%-49%)	Adults	24657	0	0	0	0	PZQ+ALB/MBD	0	0	0	0	0	0	0	0	9
Africa	Eastern Africa	AFRO	Zimbabwe	47	ZI	ZW	ZWE	Manicaland	5551	Buhera	52904	null	null	0	ADM2	Buhera	52904	ZWE0555152904	2015	Moderate prevalence (10%-49%)	Adults	24464	0	0	0	0	PZQ+ALB/MBD	0	0	0	0	0	0	0	0	9
Africa	Eastern Africa	AFRO	Zimbabwe	47	ZI	ZW	ZWE	Manicaland	5551	Buhera	52904	null	null	0	ADM2	Buhera	52904	ZWE0555152904	2016	Moderate prevalence (10%-49%)	Adults	28767	0	0	0	0	PZQ+ALB/MBD	0	0	0	0	0	0	0	0	9
Africa	Eastern Africa	AFRO	Zimbabwe	47	ZI	ZW	ZWE	Manicaland	5551	Buhera	52904	null	null	0	ADM2	Buhera	52904	ZWE0555152904	2017	Moderate prevalence (10%-49%)	Adults	24657	0	0	0	0	Not delivered	0	0	0	0	0	0	0	0	9
Africa	Eastern Africa	AFRO	Zimbabwe	47	ZI	ZW	ZWE	Manicaland	5551	Buhera	52904	null	null	0	ADM2	Buhera	52904	ZWE0555152904	2018	Moderate prevalence (10%-49%)	Adults	29232	0	0	0	0	Not delivered	0	0	0	0	0	0	0	0	9
Africa	Eastern Africa	AFRO	Zimbabwe	47	ZI	ZW	ZWE	Manicaland	5551	Buhera	52904	null	null	0	ADM2	Buhera	52904	ZWE0555152904	2019	Not reported	Adults	0	0	0	0	0	Not delivered	0	0	0	0	0	0	0	0	999
Africa	Eastern Africa	AFRO	Zimbabwe	47	ZI	ZW	ZWE	Manicaland	5551	Buhera	52904	null	null	0	ADM2	Buhera	52904	ZWE0555152904	2020	Moderate prevalence (10%-49%)	Adults	30087	0	0	0	0	Not delivered	0	0	0	0	0	0	0	0	9
Africa	Eastern Africa	AFRO	Zimbabwe	47	ZI	ZW	ZWE	Manicaland	5551	Buhera	52904	null	null	0	ADM2	Buhera	52904	ZWE0555152904	2013	Moderate prevalence (10%-49%)	SAC	47516	95033	33643	35.4	70.8	PZQ	1	0	1	0	1	0	1	0	9
Africa	Eastern Africa	AFRO	Zimbabwe	47	ZI	ZW	ZWE	Manicaland	5551	Buhera	52904	null	null	0	ADM2	Buhera	52904	ZWE0555152904	2014	Moderate prevalence (10%-49%)	SAC	47516	47517	67476	142	142.01	PZQ+ALB/MBD	1	1	2	1	1	1	2	1	9
Africa	Eastern Africa	AFRO	Zimbabwe	47	ZI	ZW	ZWE	Manicaland	5551	Buhera	52904	null	null	0	ADM2	Buhera	52904	ZWE0555152904	2015	Moderate prevalence (10%-49%)	SAC	47144	47145	62111	131.74	131.75	PZQ+ALB/MBD	1	1	3	2	1	1	3	2	9
Africa	Eastern Africa	AFRO	Zimbabwe	47	ZI	ZW	ZWE	Manicaland	5551	Buhera	52904	null	null	0	ADM2	Buhera	52904	ZWE0555152904	2016	Moderate prevalence (10%-49%)	SAC	41096	41096	69966	170.25	170.25	PZQ+ALB/MBD	1	1	4	3	1	1	4	3	9
Africa	Eastern Africa	AFRO	Zimbabwe	47	ZI	ZW	ZWE	Mashonaland East	5553	Hwedza	52921	null	null	0	ADM2	Hwedza	52921	ZWE0555352921	2017	High prevalence (50% and above)	SAC	27430	0	0	0	0	Not delivered	0	0	4	3	0	0	4	3	6
Africa	Eastern Africa	AFRO	Zimbabwe	47	ZI	ZW	ZWE	Manicaland	5551	Buhera	52904	null	null	0	ADM2	Buhera	52904	ZWE0555152904	2018	Moderate prevalence (10%-49%)	SAC	41760	0	0	0	0	Not delivered	0	0	4	3	0	0	4	3	9
Africa	Eastern Africa	AFRO	Zimbabwe	47	ZI	ZW	ZWE	Manicaland	5551	Buhera	52904	null	null	0	ADM2	Buhera	52904	ZWE0555152904	2019	Not reported	SAC	0	0	0	0	0	Not delivered	0	0	4	3	0	0	4	3	999
Africa	Eastern Africa	AFRO	Zimbabwe	47	ZI	ZW	ZWE	Mashonaland Central	5552	Bindura	52911	null	null	0	ADM2	Bindura	52911	ZWE0555252911	2020	Moderate prevalence (10%-49%)	SAC	28602	0	0	0	0	Not delivered	0	0	4	3	0	0	4	4	9
Africa	Eastern Africa	AFRO	Zimbabwe	47	ZI	ZW	ZWE	Manicaland	5551	Buhera	52904	null	null	0	ADM2	Buhera	52904	ZWE0555152904	2013	Moderate prevalence (10%-49%)	Total	72174	95033	33643	35.4	46.61	PZQ	1	0	1	0	1	0	1	0	9
Africa	Eastern Africa	AFRO	Zimbabwe	47	ZI	ZW	ZWE	Manicaland	5551	Buhera	52904	null	null	0	ADM2	Buhera	52904	ZWE0555152904	2014	Moderate prevalence (10%-49%)	Total	72174	47517	67476	142	93.49	PZQ+ALB/MBD	1	1	2	1	1	1	2	1	9
Africa	Eastern Africa	AFRO	Zimbabwe	47	ZI	ZW	ZWE	Manicaland	5551	Buhera	52904	null	null	0	ADM2	Buhera	52904	ZWE0555152904	2015	Moderate prevalence (10%-49%)	Total	71609	47145	62111	131.74	86.74	PZQ+ALB/MBD	1	1	3	2	1	1	3	2	9
Africa	Eastern Africa	AFRO	Zimbabwe	47	ZI	ZW	ZWE	Manicaland	5551	Buhera	52904	null	null	0	ADM2	Buhera	52904	ZWE0555152904	2016	Moderate prevalence (10%-49%)	Total	69862	41096	69966	170.25	100.15	PZQ+ALB/MBD	1	1	4	3	1	1	4	3	9
Africa	Eastern Africa	AFRO	Zimbabwe	47	ZI	ZW	ZWE	Manicaland	5551	Buhera	52904	null	null	0	ADM2	Buhera	52904	ZWE0555152904	2017	Moderate prevalence (10%-49%)	Total	72174	0	0	0	0	Not delivered	0	0	4	3	0	0	4	3	9
Africa	Eastern Africa	AFRO	Zimbabwe	47	ZI	ZW	ZWE	Manicaland	5551	Buhera	52904	null	null	0	ADM2	Buhera	52904	ZWE0555152904	2018	Moderate prevalence (10%-49%)	Total	70993	0	0	0	0	Not delivered	0	0	4	3	0	0	4	3	9
Africa	Eastern Africa	AFRO	Zimbabwe	47	ZI	ZW	ZWE	Manicaland	5551	Buhera	52904	null	null	0	ADM2	Buhera	52904	ZWE0555152904	2019	Not reported	Total	0	0	0	0	0	Not delivered	0	0	4	3	0	0	4	3	999
Africa	Eastern Africa	AFRO	Zimbabwe	47	ZI	ZW	ZWE	Manicaland	5551	Buhera	52904	null	null	0	ADM2	Buhera	52904	ZWE0555152904	2020	Moderate prevalence (10%-49%)	Total	71725	0	0	0	0	Not delivered	0	0	4	3	0	0	4	3	9
Africa	Eastern Africa	AFRO	Zimbabwe	47	ZI	ZW	ZWE	Manicaland	5551	Chimanimani	52905	null	null	0	ADM2	Chimanimani	52905	ZWE0555152905	2013	Moderate prevalence (10%-49%)	Adults	13532	0	0	0	0	PZQ	0	0	0	0	0	0	0	0	9
Africa	Eastern Africa	AFRO	Zimbabwe	47	ZI	ZW	ZWE	Manicaland	5551	Chimanimani	52905	null	null	0	ADM2	Chimanimani	52905	ZWE0555152905	2014	Moderate prevalence (10%-49%)	Adults	13532	0	0	0	0	PZQ+ALB/MBD	0	0	0	0	0	0	0	0	9
Africa	Eastern Africa	AFRO	Zimbabwe	47	ZI	ZW	ZWE	Manicaland	5551	Chimanimani	52905	null	null	0	ADM2	Chimanimani	52905	ZWE0555152905	2015	Moderate prevalence (10%-49%)	Adults	13426	0	0	0	0	PZQ+ALB/MBD	0	0	0	0	0	0	0	0	9
Africa	Eastern Africa	AFRO	Zimbabwe	47	ZI	ZW	ZWE	Manicaland	5551	Chimanimani	52905	null	null	0	ADM2	Chimanimani	52905	ZWE0555152905	2016	Moderate prevalence (10%-49%)	Adults	15787	0	0	0	0	PZQ+ALB/MBD	0	0	0	0	0	0	0	0	9
Africa	Eastern Africa	AFRO	Zimbabwe	47	ZI	ZW	ZWE	Manicaland	5551	Chimanimani	52905	null	null	0	ADM2	Chimanimani	52905	ZWE0555152905	2017	Moderate prevalence (10%-49%)	Adults	13532	0	0	0	0	Not delivered	0	0	0	0	0	0	0	0	9
Africa	Eastern Africa	AFRO	Zimbabwe	47	ZI	ZW	ZWE	Manicaland	5551	Chimanimani	52905	null	null	0	ADM2	Chimanimani	52905	ZWE0555152905	2018	Moderate prevalence (10%-49%)	Adults	16043	0	0	0	0	Not delivered	0	0	0	0	0	0	0	0	9
Africa	Eastern Africa	AFRO	Zimbabwe	47	ZI	ZW	ZWE	Manicaland	5551	Chimanimani	52905	null	null	0	ADM2	Chimanimani	52905	ZWE0555152905	2019	Not reported	Adults	0	0	0	0	0	Not delivered	0	0	0	0	0	0	0	0	999
Africa	Eastern Africa	AFRO	Zimbabwe	47	ZI	ZW	ZWE	Manicaland	5551	Chimanimani	52905	null	null	0	ADM2	Chimanimani	52905	ZWE0555152905	2020	Moderate prevalence (10%-49%)	Adults	16512	0	0	0	0	Not delivered	0	0	0	0	0	0	0	0	9
Africa	Eastern Africa	AFRO	Zimbabwe	47	ZI	ZW	ZWE	Manicaland	5551	Chimanimani	52905	null	null	0	ADM2	Chimanimani	52905	ZWE0555152905	2013	Moderate prevalence (10%-49%)	SAC	26078	52155	13910	26.67	53.34	PZQ	1	0	1	0	1	0	1	0	9
Africa	Eastern Africa	AFRO	Zimbabwe	47	ZI	ZW	ZWE	Manicaland	5551	Chimanimani	52905	null	null	0	ADM2	Chimanimani	52905	ZWE0555152905	2014	Moderate prevalence (10%-49%)	SAC	26078	26078	29103	111.6	111.6	PZQ+ALB/MBD	1	1	2	1	1	1	2	1	9
Africa	Eastern Africa	AFRO	Zimbabwe	47	ZI	ZW	ZWE	Manicaland	5551	Chimanimani	52905	null	null	0	ADM2	Chimanimani	52905	ZWE0555152905	2015	Moderate prevalence (10%-49%)	SAC	25874	25874	37763	145.95	145.95	PZQ+ALB/MBD	1	1	3	2	1	1	3	2	9
Africa	Eastern Africa	AFRO	Zimbabwe	47	ZI	ZW	ZWE	Manicaland	5551	Chimanimani	52905	null	null	0	ADM2	Chimanimani	52905	ZWE0555152905	2016	Moderate prevalence (10%-49%)	SAC	22554	22554	43588	193.26	193.26	PZQ+ALB/MBD	1	1	4	3	1	1	4	3	9
Africa	Eastern Africa	AFRO	Zimbabwe	47	ZI	ZW	ZWE	Masvingo	5555	Chiredzi	52935	null	null	0	ADM2	Chiredzi	52935	ZWE0555552935	2017	High prevalence (50% and above)	SAC	118350	0	0	0	0	Not delivered	0	0	3	1	0	0	3	1	6
Africa	Eastern Africa	AFRO	Zimbabwe	47	ZI	ZW	ZWE	Manicaland	5551	Chimanimani	52905	null	null	0	ADM2	Chimanimani	52905	ZWE0555152905	2018	Moderate prevalence (10%-49%)	SAC	22918	0	0	0	0	Not delivered	0	0	4	3	0	0	4	3	9
Africa	Eastern Africa	AFRO	Zimbabwe	47	ZI	ZW	ZWE	Manicaland	5551	Chimanimani	52905	null	null	0	ADM2	Chimanimani	52905	ZWE0555152905	2019	Not reported	SAC	0	0	0	0	0	Not delivered	0	0	4	3	0	0	4	3	999
Africa	Eastern Africa	AFRO	Zimbabwe	47	ZI	ZW	ZWE	Matebeleland North	5557	Binga	52948	null	null	0	ADM2	Binga	52948	ZWE0555752948	2020	Low prevalence (less than 10%)	SAC	15546	0	0	0	0	Not delivered	0	0	4	2	0	0	4	4	10
Africa	Eastern Africa	AFRO	Zimbabwe	47	ZI	ZW	ZWE	Manicaland	5551	Chimanimani	52905	null	null	0	ADM2	Chimanimani	52905	ZWE0555152905	2013	Moderate prevalence (10%-49%)	Total	39610	52155	13910	26.67	35.12	PZQ	1	0	1	0	1	0	1	0	9
Africa	Eastern Africa	AFRO	Zimbabwe	47	ZI	ZW	ZWE	Manicaland	5551	Chimanimani	52905	null	null	0	ADM2	Chimanimani	52905	ZWE0555152905	2014	Moderate prevalence (10%-49%)	Total	39610	26078	29103	111.6	73.47	PZQ+ALB/MBD	1	1	2	1	1	0	2	0	9
Africa	Eastern Africa	AFRO	Zimbabwe	47	ZI	ZW	ZWE	Manicaland	5551	Chimanimani	52905	null	null	0	ADM2	Chimanimani	52905	ZWE0555152905	2015	Moderate prevalence (10%-49%)	Total	39300	25874	37763	145.95	96.09	PZQ+ALB/MBD	1	1	3	2	1	1	3	1	9
Africa	Eastern Africa	AFRO	Zimbabwe	47	ZI	ZW	ZWE	Manicaland	5551	Chimanimani	52905	null	null	0	ADM2	Chimanimani	52905	ZWE0555152905	2016	Moderate prevalence (10%-49%)	Total	38341	22554	43588	193.26	113.69	PZQ+ALB/MBD	1	1	4	3	1	1	4	2	9
Africa	Eastern Africa	AFRO	Zimbabwe	47	ZI	ZW	ZWE	Manicaland	5551	Chimanimani	52905	null	null	0	ADM2	Chimanimani	52905	ZWE0555152905	2017	Moderate prevalence (10%-49%)	Total	39610	0	0	0	0	Not delivered	0	0	4	3	0	0	4	2	9
Africa	Eastern Africa	AFRO	Zimbabwe	47	ZI	ZW	ZWE	Manicaland	5551	Chimanimani	52905	null	null	0	ADM2	Chimanimani	52905	ZWE0555152905	2018	Moderate prevalence (10%-49%)	Total	38962	0	0	0	0	Not delivered	0	0	4	3	0	0	4	2	9
Africa	Eastern Africa	AFRO	Zimbabwe	47	ZI	ZW	ZWE	Manicaland	5551	Chimanimani	52905	null	null	0	ADM2	Chimanimani	52905	ZWE0555152905	2019	Not reported	Total	0	0	0	0	0	Not delivered	0	0	4	3	0	0	4	2	999
Africa	Eastern Africa	AFRO	Zimbabwe	47	ZI	ZW	ZWE	Manicaland	5551	Chimanimani	52905	null	null	0	ADM2	Chimanimani	52905	ZWE0555152905	2020	Moderate prevalence (10%-49%)	Total	39364	0	0	0	0	Not delivered	0	0	4	3	0	0	4	2	9
Africa	Eastern Africa	AFRO	Zimbabwe	47	ZI	ZW	ZWE	Manicaland	5551	Chipinge	52906	null	null	0	ADM2	Chipinge	52906	ZWE0555152906	2013	Moderate prevalence (10%-49%)	Adults	32505	0	0	0	0	PZQ	0	0	0	0	0	0	0	0	9
Africa	Eastern Africa	AFRO	Zimbabwe	47	ZI	ZW	ZWE	Manicaland	5551	Chipinge	52906	null	null	0	ADM2	Chipinge	52906	ZWE0555152906	2014	Moderate prevalence (10%-49%)	Adults	32505	0	0	0	0	PZQ+ALB/MBD	0	0	0	0	0	0	0	0	9
Africa	Eastern Africa	AFRO	Zimbabwe	47	ZI	ZW	ZWE	Manicaland	5551	Chipinge	52906	null	null	0	ADM2	Chipinge	52906	ZWE0555152906	2015	Moderate prevalence (10%-49%)	Adults	32250	0	0	0	0	PZQ+ALB/MBD	0	0	0	0	0	0	0	0	9
Africa	Eastern Africa	AFRO	Zimbabwe	47	ZI	ZW	ZWE	Manicaland	5551	Chipinge	52906	null	null	0	ADM2	Chipinge	52906	ZWE0555152906	2016	Moderate prevalence (10%-49%)	Adults	37922	0	0	0	0	Not delivered	0	0	0	0	0	0	0	0	9
Africa	Eastern Africa	AFRO	Zimbabwe	47	ZI	ZW	ZWE	Manicaland	5551	Chipinge	52906	null	null	0	ADM2	Chipinge	52906	ZWE0555152906	2017	Moderate prevalence (10%-49%)	Adults	32505	0	0	0	0	Not delivered	0	0	0	0	0	0	0	0	9
Africa	Eastern Africa	AFRO	Zimbabwe	47	ZI	ZW	ZWE	Manicaland	5551	Chipinge	52906	null	null	0	ADM2	Chipinge	52906	ZWE0555152906	2018	Moderate prevalence (10%-49%)	Adults	38536	0	0	0	0	Not delivered	0	0	0	0	0	0	0	0	9
Africa	Eastern Africa	AFRO	Zimbabwe	47	ZI	ZW	ZWE	Manicaland	5551	Chipinge	52906	null	null	0	ADM2	Chipinge	52906	ZWE0555152906	2019	Not reported	Adults	0	0	0	0	0	Not delivered	0	0	0	0	0	0	0	0	999
Africa	Eastern Africa	AFRO	Zimbabwe	47	ZI	ZW	ZWE	Manicaland	5551	Chipinge	52906	null	null	0	ADM2	Chipinge	52906	ZWE0555152906	2020	Moderate prevalence (10%-49%)	Adults	39663	0	0	0	0	Not delivered	0	0	0	0	0	0	0	0	9
Africa	Eastern Africa	AFRO	Zimbabwe	47	ZI	ZW	ZWE	Manicaland	5551	Chipinge	52906	null	null	0	ADM2	Chipinge	52906	ZWE0555152906	2013	Moderate prevalence (10%-49%)	SAC	62640	125279	30766	24.56	49.12	PZQ	1	0	1	0	1	0	1	0	9
Africa	Eastern Africa	AFRO	Zimbabwe	47	ZI	ZW	ZWE	Manicaland	5551	Chipinge	52906	null	null	0	ADM2	Chipinge	52906	ZWE0555152906	2014	Moderate prevalence (10%-49%)	SAC	62640	62640	89437	142.78	142.78	PZQ+ALB/MBD	1	1	2	1	1	1	2	1	9
Africa	Eastern Africa	AFRO	Zimbabwe	47	ZI	ZW	ZWE	Manicaland	5551	Chipinge	52906	null	null	0	ADM2	Chipinge	52906	ZWE0555152906	2015	Moderate prevalence (10%-49%)	SAC	62150	62150	68343	109.96	109.97	PZQ+ALB/MBD	1	1	3	2	1	1	3	2	9
Africa	Eastern Africa	AFRO	Zimbabwe	47	ZI	ZW	ZWE	Manicaland	5551	Chipinge	52906	null	null	0	ADM2	Chipinge	52906	ZWE0555152906	2016	Moderate prevalence (10%-49%)	SAC	54174	0	0	0	0	Not delivered	0	0	3	2	0	0	3	2	9
Africa	Eastern Africa	AFRO	Zimbabwe	47	ZI	ZW	ZWE	Midlands	5558	Shurugwi	52961	null	null	0	ADM2	Shurugwi	52961	ZWE0555852961	2017	High prevalence (50% and above)	SAC	38447	0	0	0	0	Not delivered	0	0	3	1	0	0	3	1	6
Africa	Eastern Africa	AFRO	Zimbabwe	47	ZI	ZW	ZWE	Manicaland	5551	Chipinge	52906	null	null	0	ADM2	Chipinge	52906	ZWE0555152906	2018	Moderate prevalence (10%-49%)	SAC	55052	0	0	0	0	Not delivered	0	0	3	2	0	0	3	2	9
Africa	Eastern Africa	AFRO	Zimbabwe	47	ZI	ZW	ZWE	Manicaland	5551	Chipinge	52906	null	null	0	ADM2	Chipinge	52906	ZWE0555152906	2019	Not reported	SAC	0	0	0	0	0	Not delivered	0	0	3	2	0	0	3	2	999
Africa	Eastern Africa	AFRO	Zimbabwe	47	ZI	ZW	ZWE	Matebeleland North	5557	Bubi	52949	null	null	0	ADM2	Bubi	52949	ZWE0555752949	2020	Non-endemic	SAC	0	0	0	0	0	Not delivered	0	0	0	0	0	0	0	0	0
Africa	Eastern Africa	AFRO	Zimbabwe	47	ZI	ZW	ZWE	Manicaland	5551	Chipinge	52906	null	null	0	ADM2	Chipinge	52906	ZWE0555152906	2013	Moderate prevalence (10%-49%)	Total	95144	125279	30766	24.56	32.34	PZQ	1	0	1	0	1	0	1	0	9
Africa	Eastern Africa	AFRO	Zimbabwe	47	ZI	ZW	ZWE	Manicaland	5551	Chipinge	52906	null	null	0	ADM2	Chipinge	52906	ZWE0555152906	2014	Moderate prevalence (10%-49%)	Total	95144	62640	89437	142.78	94	PZQ+ALB/MBD	1	1	2	1	1	1	2	1	9
Africa	Eastern Africa	AFRO	Zimbabwe	47	ZI	ZW	ZWE	Manicaland	5551	Chipinge	52906	null	null	0	ADM2	Chipinge	52906	ZWE0555152906	2015	Moderate prevalence (10%-49%)	Total	94400	62150	68343	109.96	72.4	PZQ+ALB/MBD	1	1	3	2	1	0	3	1	9
Africa	Eastern Africa	AFRO	Zimbabwe	47	ZI	ZW	ZWE	Manicaland	5551	Chipinge	52906	null	null	0	ADM2	Chipinge	52906	ZWE0555152906	2016	Moderate prevalence (10%-49%)	Total	92097	0	0	0	0	Not delivered	0	0	3	2	0	0	3	1	9
Africa	Eastern Africa	AFRO	Zimbabwe	47	ZI	ZW	ZWE	Manicaland	5551	Chipinge	52906	null	null	0	ADM2	Chipinge	52906	ZWE0555152906	2017	Moderate prevalence (10%-49%)	Total	95144	0	0	0	0	Not delivered	0	0	3	2	0	0	3	1	9
Africa	Eastern Africa	AFRO	Zimbabwe	47	ZI	ZW	ZWE	Manicaland	5551	Chipinge	52906	null	null	0	ADM2	Chipinge	52906	ZWE0555152906	2018	Moderate prevalence (10%-49%)	Total	93588	0	0	0	0	Not delivered	0	0	3	2	0	0	3	1	9
Africa	Eastern Africa	AFRO	Zimbabwe	47	ZI	ZW	ZWE	Manicaland	5551	Chipinge	52906	null	null	0	ADM2	Chipinge	52906	ZWE0555152906	2019	Not reported	Total	0	0	0	0	0	Not delivered	0	0	3	2	0	0	3	1	999
Africa	Eastern Africa	AFRO	Zimbabwe	47	ZI	ZW	ZWE	Manicaland	5551	Chipinge	52906	null	null	0	ADM2	Chipinge	52906	ZWE0555152906	2020	Moderate prevalence (10%-49%)	Total	94553	0	0	0	0	Not delivered	0	0	3	2	0	0	3	1	9
Africa	Eastern Africa	AFRO	Zimbabwe	47	ZI	ZW	ZWE	Manicaland	5551	Makoni	52907	null	null	0	ADM2	Makoni	52907	ZWE0555152907	2013	Moderate prevalence (10%-49%)	Adults	30351	0	0	0	0	PZQ	0	0	0	0	0	0	0	0	9
Africa	Eastern Africa	AFRO	Zimbabwe	47	ZI	ZW	ZWE	Manicaland	5551	Makoni	52907	null	null	0	ADM2	Makoni	52907	ZWE0555152907	2014	Moderate prevalence (10%-49%)	Adults	30351	0	0	0	0	PZQ+ALB/MBD	0	0	0	0	0	0	0	0	9
Africa	Eastern Africa	AFRO	Zimbabwe	47	ZI	ZW	ZWE	Manicaland	5551	Makoni	52907	null	null	0	ADM2	Makoni	52907	ZWE0555152907	2015	Moderate prevalence (10%-49%)	Adults	30114	0	0	0	0	PZQ+ALB/MBD	0	0	0	0	0	0	0	0	9
Africa	Eastern Africa	AFRO	Zimbabwe	47	ZI	ZW	ZWE	Manicaland	5551	Makoni	52907	null	null	0	ADM2	Makoni	52907	ZWE0555152907	2016	Moderate prevalence (10%-49%)	Adults	35410	0	0	0	0	PZQ+ALB/MBD	0	0	0	0	0	0	0	0	9
Africa	Eastern Africa	AFRO	Zimbabwe	47	ZI	ZW	ZWE	Manicaland	5551	Makoni	52907	null	null	0	ADM2	Makoni	52907	ZWE0555152907	2017	Moderate prevalence (10%-49%)	Adults	30351	0	0	0	0	Not delivered	0	0	0	0	0	0	0	0	9
Africa	Eastern Africa	AFRO	Zimbabwe	47	ZI	ZW	ZWE	Manicaland	5551	Makoni	52907	null	null	0	ADM2	Makoni	52907	ZWE0555152907	2018	Moderate prevalence (10%-49%)	Adults	0	0	0	0	0	Not delivered	0	0	0	0	0	0	0	0	9
Africa	Eastern Africa	AFRO	Zimbabwe	47	ZI	ZW	ZWE	Manicaland	5551	Makoni	52907	null	null	0	ADM2	Makoni	52907	ZWE0555152907	2019	Not reported	Adults	0	0	0	0	0	Not delivered	0	0	0	0	0	0	0	0	999
Africa	Eastern Africa	AFRO	Zimbabwe	47	ZI	ZW	ZWE	Manicaland	5551	Makoni	52907	null	null	0	ADM2	Makoni	52907	ZWE0555152907	2020	Moderate prevalence (10%-49%)	Adults	37035	0	0	0	0	Not delivered	0	0	0	0	0	0	0	0	9
Africa	Eastern Africa	AFRO	Zimbabwe	47	ZI	ZW	ZWE	Manicaland	5551	Makoni	52907	null	null	0	ADM2	Makoni	52907	ZWE0555152907	2013	Moderate prevalence (10%-49%)	SAC	58489	116978	33438	28.58	57.17	PZQ	1	0	1	0	1	0	1	0	9
Africa	Eastern Africa	AFRO	Zimbabwe	47	ZI	ZW	ZWE	Manicaland	5551	Makoni	52907	null	null	0	ADM2	Makoni	52907	ZWE0555152907	2014	Moderate prevalence (10%-49%)	SAC	58489	58489	36080	61.69	61.69	PZQ+ALB/MBD	1	0	2	0	1	0	2	0	9
Africa	Eastern Africa	AFRO	Zimbabwe	47	ZI	ZW	ZWE	Manicaland	5551	Makoni	52907	null	null	0	ADM2	Makoni	52907	ZWE0555152907	2015	Moderate prevalence (10%-49%)	SAC	58032	58032	58706	101.16	101.16	PZQ+ALB/MBD	1	1	3	1	1	1	3	1	9
Africa	Eastern Africa	AFRO	Zimbabwe	47	ZI	ZW	ZWE	Manicaland	5551	Makoni	52907	null	null	0	ADM2	Makoni	52907	ZWE0555152907	2016	Moderate prevalence (10%-49%)	SAC	50585	50585	102944	203.51	203.51	PZQ+ALB/MBD	1	1	4	2	1	1	4	2	9
Africa	Eastern Africa	AFRO	Zimbabwe	47	ZI	ZW	ZWE	Bulawayo	5549	Bulawayo	52902	null	null	0	ADM2	Bulawayo	52902	ZWE0554952902	2017	Low prevalence (less than 10%)	SAC	83331	0	0	0	0	Not delivered	0	0	4	1	0	0	4	2	10
Africa	Eastern Africa	AFRO	Zimbabwe	47	ZI	ZW	ZWE	Manicaland	5551	Makoni	52907	null	null	0	ADM2	Makoni	52907	ZWE0555152907	2018	Moderate prevalence (10%-49%)	SAC	0	0	0	0	0	Not delivered	0	0	4	2	0	0	4	2	9
Africa	Eastern Africa	AFRO	Zimbabwe	47	ZI	ZW	ZWE	Manicaland	5551	Makoni	52907	null	null	0	ADM2	Makoni	52907	ZWE0555152907	2019	Not reported	SAC	0	0	0	0	0	Not delivered	0	0	4	2	0	0	4	2	999
Africa	Eastern Africa	AFRO	Zimbabwe	47	ZI	ZW	ZWE	Manicaland	5551	Buhera	52904	null	null	0	ADM2	Buhera	52904	ZWE0555152904	2020	Moderate prevalence (10%-49%)	SAC	41638	0	0	0	0	Not delivered	0	0	4	3	0	0	4	3	9
Africa	Eastern Africa	AFRO	Zimbabwe	47	ZI	ZW	ZWE	Manicaland	5551	Makoni	52907	null	null	0	ADM2	Makoni	52907	ZWE0555152907	2013	Moderate prevalence (10%-49%)	Total	88840	116978	33438	28.58	37.64	PZQ	1	0	1	0	1	0	1	0	9
Africa	Eastern Africa	AFRO	Zimbabwe	47	ZI	ZW	ZWE	Manicaland	5551	Makoni	52907	null	null	0	ADM2	Makoni	52907	ZWE0555152907	2014	Moderate prevalence (10%-49%)	Total	88840	58489	36080	61.69	40.61	PZQ+ALB/MBD	1	0	2	0	1	0	2	0	9
Africa	Eastern Africa	AFRO	Zimbabwe	47	ZI	ZW	ZWE	Manicaland	5551	Makoni	52907	null	null	0	ADM2	Makoni	52907	ZWE0555152907	2015	Moderate prevalence (10%-49%)	Total	88145	58032	58706	101.16	66.6	PZQ+ALB/MBD	1	1	3	1	1	0	3	0	9
Africa	Eastern Africa	AFRO	Zimbabwe	47	ZI	ZW	ZWE	Manicaland	5551	Makoni	52907	null	null	0	ADM2	Makoni	52907	ZWE0555152907	2016	Moderate prevalence (10%-49%)	Total	85995	50585	102944	203.51	119.71	PZQ+ALB/MBD	1	1	4	2	1	1	4	1	9
Africa	Eastern Africa	AFRO	Zimbabwe	47	ZI	ZW	ZWE	Manicaland	5551	Makoni	52907	null	null	0	ADM2	Makoni	52907	ZWE0555152907	2017	Moderate prevalence (10%-49%)	Total	88840	0	0	0	0	Not delivered	0	0	4	2	0	0	4	1	9
Africa	Eastern Africa	AFRO	Zimbabwe	47	ZI	ZW	ZWE	Manicaland	5551	Makoni	52907	null	null	0	ADM2	Makoni	52907	ZWE0555152907	2018	Moderate prevalence (10%-49%)	Total	0	0	0	0	0	Not delivered	0	0	4	2	0	0	4	1	9
Africa	Eastern Africa	AFRO	Zimbabwe	47	ZI	ZW	ZWE	Manicaland	5551	Makoni	52907	null	null	0	ADM2	Makoni	52907	ZWE0555152907	2019	Not reported	Total	0	0	0	0	0	Not delivered	0	0	4	2	0	0	4	1	999
Africa	Eastern Africa	AFRO	Zimbabwe	47	ZI	ZW	ZWE	Manicaland	5551	Makoni	52907	null	null	0	ADM2	Makoni	52907	ZWE0555152907	2020	Moderate prevalence (10%-49%)	Total	88288	0	0	0	0	Not delivered	0	0	4	2	0	0	4	1	9
Africa	Eastern Africa	AFRO	Zimbabwe	47	ZI	ZW	ZWE	Manicaland	5551	Mutare	52908	null	null	0	ADM2	Mutare	52908	ZWE0555152908	2013	Moderate prevalence (10%-49%)	Adults	26286	0	0	0	0	PZQ	0	0	0	0	0	0	0	0	9
Africa	Eastern Africa	AFRO	Zimbabwe	47	ZI	ZW	ZWE	Manicaland	5551	Mutare	52908	null	null	0	ADM2	Mutare	52908	ZWE0555152908	2014	Moderate prevalence (10%-49%)	Adults	26286	0	0	0	0	PZQ+ALB/MBD	0	0	0	0	0	0	0	0	9
Africa	Eastern Africa	AFRO	Zimbabwe	47	ZI	ZW	ZWE	Manicaland	5551	Mutare	52908	null	null	0	ADM2	Mutare	52908	ZWE0555152908	2015	Moderate prevalence (10%-49%)	Adults	26081	0	0	0	0	PZQ+ALB/MBD	0	0	0	0	0	0	0	0	9
Africa	Eastern Africa	AFRO	Zimbabwe	47	ZI	ZW	ZWE	Manicaland	5551	Mutare	52908	null	null	0	ADM2	Mutare	52908	ZWE0555152908	2016	Moderate prevalence (10%-49%)	Adults	30668	0	0	0	0	PZQ+ALB/MBD	0	0	0	0	0	0	0	0	9
Africa	Eastern Africa	AFRO	Zimbabwe	47	ZI	ZW	ZWE	Manicaland	5551	Mutare	52908	null	null	0	ADM2	Mutare	52908	ZWE0555152908	2017	Moderate prevalence (10%-49%)	Adults	26286	0	0	0	0	Not delivered	0	0	0	0	0	0	0	0	9
Africa	Eastern Africa	AFRO	Zimbabwe	47	ZI	ZW	ZWE	Manicaland	5551	Mutare	52908	null	null	0	ADM2	Mutare	52908	ZWE0555152908	2018	Moderate prevalence (10%-49%)	Adults	53470	0	0	0	0	Not delivered	0	0	0	0	0	0	0	0	9
Africa	Eastern Africa	AFRO	Zimbabwe	47	ZI	ZW	ZWE	Manicaland	5551	Mutare	52908	null	null	0	ADM2	Mutare	52908	ZWE0555152908	2019	Not reported	Adults	0	0	0	0	0	Not delivered	0	0	0	0	0	0	0	0	999
Africa	Eastern Africa	AFRO	Zimbabwe	47	ZI	ZW	ZWE	Manicaland	5551	Mutare	52908	null	null	0	ADM2	Mutare	52908	ZWE0555152908	2020	Moderate prevalence (10%-49%)	Adults	32075	0	0	0	0	Not delivered	0	0	0	0	0	0	0	0	9
Africa	Eastern Africa	AFRO	Zimbabwe	47	ZI	ZW	ZWE	Manicaland	5551	Mutare	52908	null	null	0	ADM2	Mutare	52908	ZWE0555152908	2013	Moderate prevalence (10%-49%)	SAC	50656	101312	56224	55.5	110.99	PZQ	1	0	1	0	1	1	1	1	9
Africa	Eastern Africa	AFRO	Zimbabwe	47	ZI	ZW	ZWE	Manicaland	5551	Mutare	52908	null	null	0	ADM2	Mutare	52908	ZWE0555152908	2014	Moderate prevalence (10%-49%)	SAC	50656	50656	87916	173.55	173.55	PZQ+ALB/MBD	1	1	2	1	1	1	2	2	9
Africa	Eastern Africa	AFRO	Zimbabwe	47	ZI	ZW	ZWE	Manicaland	5551	Mutare	52908	null	null	0	ADM2	Mutare	52908	ZWE0555152908	2015	Moderate prevalence (10%-49%)	SAC	50260	50260	65661	130.64	130.64	PZQ+ALB/MBD	1	1	3	2	1	1	3	3	9
Africa	Eastern Africa	AFRO	Zimbabwe	47	ZI	ZW	ZWE	Manicaland	5551	Mutare	52908	null	null	0	ADM2	Mutare	52908	ZWE0555152908	2016	Moderate prevalence (10%-49%)	SAC	43810	43811	152774	348.71	348.72	PZQ+ALB/MBD	1	1	4	3	1	1	4	4	9
Africa	Eastern Africa	AFRO	Zimbabwe	47	ZI	ZW	ZWE	Harare	5550	Harare	52903	null	null	0	ADM2	Harare	52903	ZWE0555052903	2017	Low prevalence (less than 10%)	SAC	203925	0	0	0	0	Not delivered	0	0	4	1	0	0	4	2	10
Africa	Eastern Africa	AFRO	Zimbabwe	47	ZI	ZW	ZWE	Manicaland	5551	Mutare	52908	null	null	0	ADM2	Mutare	52908	ZWE0555152908	2018	Moderate prevalence (10%-49%)	SAC	76386	0	0	0	0	Not delivered	0	0	4	3	0	0	4	4	9
Africa	Eastern Africa	AFRO	Zimbabwe	47	ZI	ZW	ZWE	Manicaland	5551	Mutare	52908	null	null	0	ADM2	Mutare	52908	ZWE0555152908	2019	Not reported	SAC	0	0	0	0	0	Not delivered	0	0	4	3	0	0	4	4	999
Africa	Eastern Africa	AFRO	Zimbabwe	47	ZI	ZW	ZWE	Bulawayo	5549	Bulawayo	52902	null	null	0	ADM2	Bulawayo	52902	ZWE0554952902	2020	Low prevalence (less than 10%)	SAC	73022	0	0	0	0	Not delivered	0	0	4	1	0	0	4	2	10
Africa	Eastern Africa	AFRO	Zimbabwe	47	ZI	ZW	ZWE	Manicaland	5551	Mutare	52908	null	null	0	ADM2	Mutare	52908	ZWE0555152908	2013	Moderate prevalence (10%-49%)	Total	76942	101312	56224	55.5	73.07	PZQ	1	0	1	0	1	0	1	0	9
Africa	Eastern Africa	AFRO	Zimbabwe	47	ZI	ZW	ZWE	Manicaland	5551	Mutare	52908	null	null	0	ADM2	Mutare	52908	ZWE0555152908	2014	Moderate prevalence (10%-49%)	Total	76942	50656	87916	173.55	114.26	PZQ+ALB/MBD	1	1	2	1	1	1	2	1	9
Africa	Eastern Africa	AFRO	Zimbabwe	47	ZI	ZW	ZWE	Manicaland	5551	Mutare	52908	null	null	0	ADM2	Mutare	52908	ZWE0555152908	2015	Moderate prevalence (10%-49%)	Total	76340	50260	65661	130.64	86.01	PZQ+ALB/MBD	1	1	3	2	1	1	3	2	9
Africa	Eastern Africa	AFRO	Zimbabwe	47	ZI	ZW	ZWE	Manicaland	5551	Mutare	52908	null	null	0	ADM2	Mutare	52908	ZWE0555152908	2016	Moderate prevalence (10%-49%)	Total	74478	43811	152774	348.71	205.13	PZQ+ALB/MBD	1	1	4	3	1	1	4	3	9
Africa	Eastern Africa	AFRO	Zimbabwe	47	ZI	ZW	ZWE	Manicaland	5551	Mutare	52908	null	null	0	ADM2	Mutare	52908	ZWE0555152908	2017	Moderate prevalence (10%-49%)	Total	76942	0	0	0	0	Not delivered	0	0	4	3	0	0	4	3	9
Africa	Eastern Africa	AFRO	Zimbabwe	47	ZI	ZW	ZWE	Manicaland	5551	Mutare	52908	null	null	0	ADM2	Mutare	52908	ZWE0555152908	2018	Moderate prevalence (10%-49%)	Total	129856	0	0	0	0	Not delivered	0	0	4	3	0	0	4	3	9
Africa	Eastern Africa	AFRO	Zimbabwe	47	ZI	ZW	ZWE	Manicaland	5551	Mutare	52908	null	null	0	ADM2	Mutare	52908	ZWE0555152908	2019	Not reported	Total	0	0	0	0	0	Not delivered	0	0	4	3	0	0	4	3	999
Africa	Eastern Africa	AFRO	Zimbabwe	47	ZI	ZW	ZWE	Manicaland	5551	Mutare	52908	null	null	0	ADM2	Mutare	52908	ZWE0555152908	2020	Moderate prevalence (10%-49%)	Total	76464	0	0	0	0	Not delivered	0	0	4	3	0	0	4	3	9
Africa	Eastern Africa	AFRO	Zimbabwe	47	ZI	ZW	ZWE	Manicaland	5551	Mutasa	52909	null	null	0	ADM2	Mutasa	52909	ZWE0555152909	2013	Low prevalence (less than 10%)	Adults	0	0	0	0	0	PZQ	0	0	0	0	0	0	0	0	10
Africa	Eastern Africa	AFRO	Zimbabwe	47	ZI	ZW	ZWE	Manicaland	5551	Mutasa	52909	null	null	0	ADM2	Mutasa	52909	ZWE0555152909	2014	Low prevalence (less than 10%)	Adults	0	0	0	0	0	PZQ+ALB/MBD	0	0	0	0	0	0	0	0	10
Africa	Eastern Africa	AFRO	Zimbabwe	47	ZI	ZW	ZWE	Manicaland	5551	Mutasa	52909	null	null	0	ADM2	Mutasa	52909	ZWE0555152909	2015	Moderate prevalence (10%-49%)	Adults	16790	0	0	0	0	PZQ+ALB/MBD	0	0	0	0	0	0	0	0	9
Africa	Eastern Africa	AFRO	Zimbabwe	47	ZI	ZW	ZWE	Manicaland	5551	Mutasa	52909	null	null	0	ADM2	Mutasa	52909	ZWE0555152909	2016	Moderate prevalence (10%-49%)	Adults	19743	0	0	0	0	PZQ+ALB/MBD	0	0	0	0	0	0	0	0	9
Africa	Eastern Africa	AFRO	Zimbabwe	47	ZI	ZW	ZWE	Manicaland	5551	Mutasa	52909	null	null	0	ADM2	Mutasa	52909	ZWE0555152909	2017	Low prevalence (less than 10%)	Adults	0	0	0	0	0	Not delivered	0	0	0	0	0	0	0	0	10
Africa	Eastern Africa	AFRO	Zimbabwe	47	ZI	ZW	ZWE	Manicaland	5551	Mutasa	52909	null	null	0	ADM2	Mutasa	52909	ZWE0555152909	2018	Low prevalence (less than 10%)	Adults	0	0	0	0	0	Not delivered	0	0	0	0	0	0	0	0	10
Africa	Eastern Africa	AFRO	Zimbabwe	47	ZI	ZW	ZWE	Manicaland	5551	Mutasa	52909	null	null	0	ADM2	Mutasa	52909	ZWE0555152909	2019	Not reported	Adults	0	0	0	0	0	Not delivered	0	0	0	0	0	0	0	0	999
Africa	Eastern Africa	AFRO	Zimbabwe	47	ZI	ZW	ZWE	Manicaland	5551	Mutasa	52909	null	null	0	ADM2	Mutasa	52909	ZWE0555152909	2020	Low prevalence (less than 10%)	Adults	0	0	0	0	0	PZQ+ALB/MBD	0	0	0	0	0	0	0	0	10
Africa	Eastern Africa	AFRO	Zimbabwe	47	ZI	ZW	ZWE	Manicaland	5551	Mutasa	52909	null	null	0	ADM2	Mutasa	52909	ZWE0555152909	2013	Low prevalence (less than 10%)	SAC	21523	65221	29982	45.97	139.3	PZQ	1	0	1	0	1	1	1	1	10
Africa	Eastern Africa	AFRO	Zimbabwe	47	ZI	ZW	ZWE	Manicaland	5551	Mutasa	52909	null	null	0	ADM2	Mutasa	52909	ZWE0555152909	2014	Low prevalence (less than 10%)	SAC	21523	21523	45942	213.46	213.46	PZQ+ALB/MBD	1	1	2	1	1	1	2	2	10
Africa	Eastern Africa	AFRO	Zimbabwe	47	ZI	ZW	ZWE	Manicaland	5551	Mutasa	52909	null	null	0	ADM2	Mutasa	52909	ZWE0555152909	2015	Moderate prevalence (10%-49%)	SAC	32356	32356	46414	143.45	143.45	PZQ+ALB/MBD	1	1	3	2	1	1	3	3	9
Africa	Eastern Africa	AFRO	Zimbabwe	47	ZI	ZW	ZWE	Manicaland	5551	Mutasa	52909	null	null	0	ADM2	Mutasa	52909	ZWE0555152909	2016	Moderate prevalence (10%-49%)	SAC	28204	28204	61906	219.49	219.49	PZQ+ALB/MBD	1	1	4	3	1	1	4	4	9
Africa	Eastern Africa	AFRO	Zimbabwe	47	ZI	ZW	ZWE	Manicaland	5551	Mutasa	52909	null	null	0	ADM2	Mutasa	52909	ZWE0555152909	2017	Low prevalence (less than 10%)	SAC	21523	0	0	0	0	Not delivered	0	0	4	3	0	0	4	4	10
Africa	Eastern Africa	AFRO	Zimbabwe	47	ZI	ZW	ZWE	Manicaland	5551	Mutasa	52909	null	null	0	ADM2	Mutasa	52909	ZWE0555152909	2018	Low prevalence (less than 10%)	SAC	18916	0	0	0	0	Not delivered	0	0	4	3	0	0	4	4	10
Africa	Eastern Africa	AFRO	Zimbabwe	47	ZI	ZW	ZWE	Manicaland	5551	Mutasa	52909	null	null	0	ADM2	Mutasa	52909	ZWE0555152909	2019	Not reported	SAC	0	0	0	0	0	Not delivered	0	0	4	3	0	0	4	4	999
Africa	Eastern Africa	AFRO	Zimbabwe	47	ZI	ZW	ZWE	Matebeleland South	5556	Bulimima	52942	null	null	0	ADM2	Bulimima	52942	ZWE0555652942	2020	Low prevalence (less than 10%)	SAC	10122	0	0	0	0	Not delivered	0	0	4	1	0	0	4	4	10
Africa	Eastern Africa	AFRO	Zimbabwe	47	ZI	ZW	ZWE	Manicaland	5551	Mutasa	52909	null	null	0	ADM2	Mutasa	52909	ZWE0555152909	2013	Low prevalence (less than 10%)	Total	21523	65221	29982	45.97	139.3	PZQ	1	0	1	0	1	1	1	1	10
Africa	Eastern Africa	AFRO	Zimbabwe	47	ZI	ZW	ZWE	Manicaland	5551	Mutasa	52909	null	null	0	ADM2	Mutasa	52909	ZWE0555152909	2014	Low prevalence (less than 10%)	Total	21523	21523	45942	213.46	213.46	PZQ+ALB/MBD	1	1	2	1	1	1	2	2	10
Africa	Eastern Africa	AFRO	Zimbabwe	47	ZI	ZW	ZWE	Manicaland	5551	Mutasa	52909	null	null	0	ADM2	Mutasa	52909	ZWE0555152909	2015	Moderate prevalence (10%-49%)	Total	49146	32356	46414	143.45	94.44	PZQ+ALB/MBD	1	1	3	2	1	1	3	3	9
Africa	Eastern Africa	AFRO	Zimbabwe	47	ZI	ZW	ZWE	Manicaland	5551	Mutasa	52909	null	null	0	ADM2	Mutasa	52909	ZWE0555152909	2016	Moderate prevalence (10%-49%)	Total	47947	28204	61906	219.49	129.11	PZQ+ALB/MBD	1	1	4	3	1	1	4	4	9
Africa	Eastern Africa	AFRO	Zimbabwe	47	ZI	ZW	ZWE	Manicaland	5551	Mutasa	52909	null	null	0	ADM2	Mutasa	52909	ZWE0555152909	2017	Low prevalence (less than 10%)	Total	21523	0	0	0	0	Not delivered	0	0	4	3	0	0	4	4	10
Africa	Eastern Africa	AFRO	Zimbabwe	47	ZI	ZW	ZWE	Manicaland	5551	Mutasa	52909	null	null	0	ADM2	Mutasa	52909	ZWE0555152909	2018	Low prevalence (less than 10%)	Total	18916	0	0	0	0	Not delivered	0	0	4	3	0	0	4	4	10
Africa	Eastern Africa	AFRO	Zimbabwe	47	ZI	ZW	ZWE	Manicaland	5551	Mutasa	52909	null	null	0	ADM2	Mutasa	52909	ZWE0555152909	2019	Not reported	Total	0	0	0	0	0	Not delivered	0	0	4	3	0	0	4	4	999
Africa	Eastern Africa	AFRO	Zimbabwe	47	ZI	ZW	ZWE	Manicaland	5551	Mutasa	52909	null	null	0	ADM2	Mutasa	52909	ZWE0555152909	2020	Low prevalence (less than 10%)	Total	18860	55662	39667	71.26	210.32	PZQ+ALB/MBD	1	0	5	3	1	1	5	5	10
Africa	Eastern Africa	AFRO	Zimbabwe	47	ZI	ZW	ZWE	Manicaland	5551	Nyanga	52910	null	null	0	ADM2	Nyanga	52910	ZWE0555152910	2013	Moderate prevalence (10%-49%)	Adults	31511	0	0	0	0	PZQ	0	0	0	0	0	0	0	0	9
Africa	Eastern Africa	AFRO	Zimbabwe	47	ZI	ZW	ZWE	Manicaland	5551	Nyanga	52910	null	null	0	ADM2	Nyanga	52910	ZWE0555152910	2014	Moderate prevalence (10%-49%)	Adults	31511	0	0	0	0	PZQ+ALB/MBD	0	0	0	0	0	0	0	0	9
Africa	Eastern Africa	AFRO	Zimbabwe	47	ZI	ZW	ZWE	Manicaland	5551	Nyanga	52910	null	null	0	ADM2	Nyanga	52910	ZWE0555152910	2015	Moderate prevalence (10%-49%)	Adults	12596	0	0	0	0	PZQ+ALB/MBD	0	0	0	0	0	0	0	0	9
Africa	Eastern Africa	AFRO	Zimbabwe	47	ZI	ZW	ZWE	Manicaland	5551	Nyanga	52910	null	null	0	ADM2	Nyanga	52910	ZWE0555152910	2016	Moderate prevalence (10%-49%)	Adults	36763	0	0	0	0	PZQ+ALB/MBD	0	0	0	0	0	0	0	0	9
Africa	Eastern Africa	AFRO	Zimbabwe	47	ZI	ZW	ZWE	Manicaland	5551	Nyanga	52910	null	null	0	ADM2	Nyanga	52910	ZWE0555152910	2017	Moderate prevalence (10%-49%)	Adults	31511	0	0	0	0	Not delivered	0	0	0	0	0	0	0	0	9
Africa	Eastern Africa	AFRO	Zimbabwe	47	ZI	ZW	ZWE	Manicaland	5551	Nyanga	52910	null	null	0	ADM2	Nyanga	52910	ZWE0555152910	2018	Moderate prevalence (10%-49%)	Adults	15051	0	0	0	0	Not delivered	0	0	0	0	0	0	0	0	9
Africa	Eastern Africa	AFRO	Zimbabwe	47	ZI	ZW	ZWE	Manicaland	5551	Nyanga	52910	null	null	0	ADM2	Nyanga	52910	ZWE0555152910	2019	Not reported	Adults	0	0	0	0	0	Not delivered	0	0	0	0	0	0	0	0	999
Africa	Eastern Africa	AFRO	Zimbabwe	47	ZI	ZW	ZWE	Manicaland	5551	Nyanga	52910	null	null	0	ADM2	Nyanga	52910	ZWE0555152910	2020	Moderate prevalence (10%-49%)	Adults	38450	0	0	0	0	Not delivered	0	0	0	0	0	0	0	0	9
Africa	Eastern Africa	AFRO	Zimbabwe	47	ZI	ZW	ZWE	Manicaland	5551	Nyanga	52910	null	null	0	ADM2	Nyanga	52910	ZWE0555152910	2013	Moderate prevalence (10%-49%)	SAC	60724	121448	18568	15.29	30.58	PZQ	1	0	1	0	1	0	1	0	9
Africa	Eastern Africa	AFRO	Zimbabwe	47	ZI	ZW	ZWE	Manicaland	5551	Nyanga	52910	null	null	0	ADM2	Nyanga	52910	ZWE0555152910	2014	Moderate prevalence (10%-49%)	SAC	60724	60724	33070	54.46	54.46	PZQ+ALB/MBD	1	0	2	0	1	0	2	0	9
Africa	Eastern Africa	AFRO	Zimbabwe	47	ZI	ZW	ZWE	Manicaland	5551	Nyanga	52910	null	null	0	ADM2	Nyanga	52910	ZWE0555152910	2015	Moderate prevalence (10%-49%)	SAC	24274	24274	29702	122.36	122.36	PZQ+ALB/MBD	1	1	3	1	1	1	3	1	9
Africa	Eastern Africa	AFRO	Zimbabwe	47	ZI	ZW	ZWE	Manicaland	5551	Nyanga	52910	null	null	0	ADM2	Nyanga	52910	ZWE0555152910	2016	Moderate prevalence (10%-49%)	SAC	52518	52518	48477	92.31	92.31	PZQ+ALB/MBD	1	1	4	2	1	1	4	2	9
Africa	Eastern Africa	AFRO	Zimbabwe	47	ZI	ZW	ZWE	Mashonaland East	5553	Goromonzi	52920	null	null	0	ADM2	Goromonzi	52920	ZWE0555352920	2017	Low prevalence (less than 10%)	SAC	28696	0	0	0	0	Not delivered	0	0	3	0	0	0	3	0	10
Africa	Eastern Africa	AFRO	Zimbabwe	47	ZI	ZW	ZWE	Manicaland	5551	Nyanga	52910	null	null	0	ADM2	Nyanga	52910	ZWE0555152910	2018	Moderate prevalence (10%-49%)	SAC	21502	0	0	0	0	Not delivered	0	0	4	2	0	0	4	2	9
Africa	Eastern Africa	AFRO	Zimbabwe	47	ZI	ZW	ZWE	Manicaland	5551	Nyanga	52910	null	null	0	ADM2	Nyanga	52910	ZWE0555152910	2019	Not reported	SAC	0	0	0	0	0	Not delivered	0	0	4	2	0	0	4	2	999
Africa	Eastern Africa	AFRO	Zimbabwe	47	ZI	ZW	ZWE	Mashonaland Central	5552	Centenary(Muzarabani)	52912	null	null	0	ADM2	Centenary(Muzarabani)	52912	ZWE0555252912	2020	Moderate prevalence (10%-49%)	SAC	20794	0	0	0	0	Not delivered	0	0	2	0	0	0	2	1	9
Africa	Eastern Africa	AFRO	Zimbabwe	47	ZI	ZW	ZWE	Manicaland	5551	Nyanga	52910	null	null	0	ADM2	Nyanga	52910	ZWE0555152910	2013	Moderate prevalence (10%-49%)	Total	92235	121448	18568	15.29	20.13	PZQ	1	0	1	0	1	0	1	0	9
Africa	Eastern Africa	AFRO	Zimbabwe	47	ZI	ZW	ZWE	Manicaland	5551	Nyanga	52910	null	null	0	ADM2	Nyanga	52910	ZWE0555152910	2014	Moderate prevalence (10%-49%)	Total	92235	60724	33070	54.46	35.85	PZQ+ALB/MBD	1	0	2	0	1	0	2	0	9
Africa	Eastern Africa	AFRO	Zimbabwe	47	ZI	ZW	ZWE	Manicaland	5551	Nyanga	52910	null	null	0	ADM2	Nyanga	52910	ZWE0555152910	2015	Moderate prevalence (10%-49%)	Total	36870	24274	29702	122.36	80.56	PZQ+ALB/MBD	1	1	3	1	1	1	3	1	9
Africa	Eastern Africa	AFRO	Zimbabwe	47	ZI	ZW	ZWE	Manicaland	5551	Nyanga	52910	null	null	0	ADM2	Nyanga	52910	ZWE0555152910	2016	Moderate prevalence (10%-49%)	Total	89281	52518	48477	92.31	54.3	PZQ+ALB/MBD	1	1	4	2	1	0	4	1	9
Africa	Eastern Africa	AFRO	Zimbabwe	47	ZI	ZW	ZWE	Manicaland	5551	Nyanga	52910	null	null	0	ADM2	Nyanga	52910	ZWE0555152910	2017	Moderate prevalence (10%-49%)	Total	92235	0	0	0	0	Not delivered	0	0	4	2	0	0	4	1	9
Africa	Eastern Africa	AFRO	Zimbabwe	47	ZI	ZW	ZWE	Manicaland	5551	Nyanga	52910	null	null	0	ADM2	Nyanga	52910	ZWE0555152910	2018	Moderate prevalence (10%-49%)	Total	36553	0	0	0	0	Not delivered	0	0	4	2	0	0	4	1	9
Africa	Eastern Africa	AFRO	Zimbabwe	47	ZI	ZW	ZWE	Manicaland	5551	Nyanga	52910	null	null	0	ADM2	Nyanga	52910	ZWE0555152910	2019	Not reported	Total	0	0	0	0	0	Not delivered	0	0	4	2	0	0	4	1	999
Africa	Eastern Africa	AFRO	Zimbabwe	47	ZI	ZW	ZWE	Manicaland	5551	Nyanga	52910	null	null	0	ADM2	Nyanga	52910	ZWE0555152910	2020	Moderate prevalence (10%-49%)	Total	91661	0	0	0	0	Not delivered	0	0	4	2	0	0	4	1	9
Africa	Eastern Africa	AFRO	Zimbabwe	47	ZI	ZW	ZWE	Mashonaland Central	5552	Bindura	52911	null	null	0	ADM2	Bindura	52911	ZWE0555252911	2013	Moderate prevalence (10%-49%)	Adults	16937	0	0	0	0	PZQ	0	0	0	0	0	0	0	0	9
Africa	Eastern Africa	AFRO	Zimbabwe	47	ZI	ZW	ZWE	Mashonaland Central	5552	Bindura	52911	null	null	0	ADM2	Bindura	52911	ZWE0555252911	2014	Moderate prevalence (10%-49%)	Adults	16937	0	0	0	0	PZQ+ALB/MBD	0	0	0	0	0	0	0	0	9
Africa	Eastern Africa	AFRO	Zimbabwe	47	ZI	ZW	ZWE	Mashonaland Central	5552	Bindura	52911	null	null	0	ADM2	Bindura	52911	ZWE0555252911	2015	Moderate prevalence (10%-49%)	Adults	16805	0	0	0	0	PZQ+ALB/MBD	0	0	0	0	0	0	0	0	9
Africa	Eastern Africa	AFRO	Zimbabwe	47	ZI	ZW	ZWE	Mashonaland Central	5552	Bindura	52911	null	null	0	ADM2	Bindura	52911	ZWE0555252911	2016	Moderate prevalence (10%-49%)	Adults	19760	0	0	0	0	PZQ+ALB/MBD	0	0	0	0	0	0	0	0	9
Africa	Eastern Africa	AFRO	Zimbabwe	47	ZI	ZW	ZWE	Mashonaland Central	5552	Bindura	52911	null	null	0	ADM2	Bindura	52911	ZWE0555252911	2017	Moderate prevalence (10%-49%)	Adults	16937	0	0	0	0	Not delivered	0	0	0	0	0	0	0	0	9
Africa	Eastern Africa	AFRO	Zimbabwe	47	ZI	ZW	ZWE	Mashonaland Central	5552	Bindura	52911	null	null	0	ADM2	Bindura	52911	ZWE0555252911	2018	Moderate prevalence (10%-49%)	Adults	20080	0	0	0	0	Not delivered	0	0	0	0	0	0	0	0	9
Africa	Eastern Africa	AFRO	Zimbabwe	47	ZI	ZW	ZWE	Mashonaland Central	5552	Bindura	52911	null	null	0	ADM2	Bindura	52911	ZWE0555252911	2019	Not reported	Adults	0	0	0	0	0	Not delivered	0	0	0	0	0	0	0	0	999
Africa	Eastern Africa	AFRO	Zimbabwe	47	ZI	ZW	ZWE	Mashonaland Central	5552	Bindura	52911	null	null	0	ADM2	Bindura	52911	ZWE0555252911	2020	Moderate prevalence (10%-49%)	Adults	20667	0	0	0	0	Not delivered	0	0	0	0	0	0	0	0	9
Africa	Eastern Africa	AFRO	Zimbabwe	47	ZI	ZW	ZWE	Mashonaland Central	5552	Bindura	52911	null	null	0	ADM2	Bindura	52911	ZWE0555252911	2013	Moderate prevalence (10%-49%)	SAC	32639	65278	37960	58.15	116.3	PZQ	1	0	1	0	1	1	1	1	9
Africa	Eastern Africa	AFRO	Zimbabwe	47	ZI	ZW	ZWE	Mashonaland Central	5552	Bindura	52911	null	null	0	ADM2	Bindura	52911	ZWE0555252911	2014	Moderate prevalence (10%-49%)	SAC	32639	32639	38878	119.12	119.12	PZQ+ALB/MBD	1	1	2	1	1	1	2	2	9
Africa	Eastern Africa	AFRO	Zimbabwe	47	ZI	ZW	ZWE	Mashonaland Central	5552	Bindura	52911	null	null	0	ADM2	Bindura	52911	ZWE0555252911	2015	Moderate prevalence (10%-49%)	SAC	32384	32384	34187	105.57	105.57	PZQ+ALB/MBD	1	1	3	2	1	1	3	3	9
Africa	Eastern Africa	AFRO	Zimbabwe	47	ZI	ZW	ZWE	Mashonaland Central	5552	Bindura	52911	null	null	0	ADM2	Bindura	52911	ZWE0555252911	2016	Moderate prevalence (10%-49%)	SAC	28228	28229	34094	120.78	120.78	PZQ+ALB/MBD	1	1	4	3	1	1	4	4	9
Africa	Eastern Africa	AFRO	Zimbabwe	47	ZI	ZW	ZWE	Mashonaland East	5553	Marondera	52922	null	null	0	ADM2	Marondera	52922	ZWE0555352922	2017	Low prevalence (less than 10%)	SAC	22829	0	0	0	0	Not delivered	0	0	3	0	0	0	3	2	10
Africa	Eastern Africa	AFRO	Zimbabwe	47	ZI	ZW	ZWE	Mashonaland Central	5552	Bindura	52911	null	null	0	ADM2	Bindura	52911	ZWE0555252911	2018	Moderate prevalence (10%-49%)	SAC	28686	0	0	0	0	Not delivered	0	0	4	3	0	0	4	4	9
Africa	Eastern Africa	AFRO	Zimbabwe	47	ZI	ZW	ZWE	Mashonaland Central	5552	Bindura	52911	null	null	0	ADM2	Bindura	52911	ZWE0555252911	2019	Not reported	SAC	0	0	0	0	0	Not delivered	0	0	4	3	0	0	4	4	999
Africa	Eastern Africa	AFRO	Zimbabwe	47	ZI	ZW	ZWE	Mashonaland West	5554	Chegutu	52928	null	null	0	ADM2	Chegutu	52928	ZWE0555452928	2020	Moderate prevalence (10%-49%)	SAC	46034	0	0	0	0	Not delivered	0	0	3	0	0	0	3	0	9
Africa	Eastern Africa	AFRO	Zimbabwe	47	ZI	ZW	ZWE	Mashonaland Central	5552	Bindura	52911	null	null	0	ADM2	Bindura	52911	ZWE0555252911	2013	Moderate prevalence (10%-49%)	Total	49576	65278	37960	58.15	76.57	PZQ	1	0	1	0	1	1	1	1	9
Africa	Eastern Africa	AFRO	Zimbabwe	47	ZI	ZW	ZWE	Mashonaland Central	5552	Bindura	52911	null	null	0	ADM2	Bindura	52911	ZWE0555252911	2014	Moderate prevalence (10%-49%)	Total	49576	32639	38878	119.12	78.42	PZQ+ALB/MBD	1	1	2	1	1	1	2	2	9
Africa	Eastern Africa	AFRO	Zimbabwe	47	ZI	ZW	ZWE	Mashonaland Central	5552	Bindura	52911	null	null	0	ADM2	Bindura	52911	ZWE0555252911	2015	Moderate prevalence (10%-49%)	Total	49188	32384	34187	105.57	69.5	PZQ+ALB/MBD	1	1	3	2	1	0	3	2	9
Africa	Eastern Africa	AFRO	Zimbabwe	47	ZI	ZW	ZWE	Mashonaland Central	5552	Bindura	52911	null	null	0	ADM2	Bindura	52911	ZWE0555252911	2016	Moderate prevalence (10%-49%)	Total	47988	28229	34094	120.78	71.05	PZQ+ALB/MBD	1	1	4	3	1	0	4	2	9
Africa	Eastern Africa	AFRO	Zimbabwe	47	ZI	ZW	ZWE	Mashonaland Central	5552	Bindura	52911	null	null	0	ADM2	Bindura	52911	ZWE0555252911	2017	Moderate prevalence (10%-49%)	Total	49576	0	0	0	0	Not delivered	0	0	4	3	0	0	4	2	9
Africa	Eastern Africa	AFRO	Zimbabwe	47	ZI	ZW	ZWE	Mashonaland Central	5552	Bindura	52911	null	null	0	ADM2	Bindura	52911	ZWE0555252911	2018	Moderate prevalence (10%-49%)	Total	48765	0	0	0	0	Not delivered	0	0	4	3	0	0	4	2	9
Africa	Eastern Africa	AFRO	Zimbabwe	47	ZI	ZW	ZWE	Mashonaland Central	5552	Bindura	52911	null	null	0	ADM2	Bindura	52911	ZWE0555252911	2019	Not reported	Total	0	0	0	0	0	Not delivered	0	0	4	3	0	0	4	2	999
Africa	Eastern Africa	AFRO	Zimbabwe	47	ZI	ZW	ZWE	Mashonaland Central	5552	Bindura	52911	null	null	0	ADM2	Bindura	52911	ZWE0555252911	2020	Moderate prevalence (10%-49%)	Total	49268	0	0	0	0	Not delivered	0	0	4	3	0	0	4	2	9
Africa	Eastern Africa	AFRO	Zimbabwe	47	ZI	ZW	ZWE	Mashonaland Central	5552	Centenary(Muzarabani)	52912	null	null	0	ADM2	Centenary(Muzarabani)	52912	ZWE0555252912	2013	Moderate prevalence (10%-49%)	Adults	12314	0	0	0	0	PZQ	0	0	0	0	0	0	0	0	9
Africa	Eastern Africa	AFRO	Zimbabwe	47	ZI	ZW	ZWE	Mashonaland Central	5552	Centenary(Muzarabani)	52912	null	null	0	ADM2	Centenary(Muzarabani)	52912	ZWE0555252912	2014	Moderate prevalence (10%-49%)	Adults	12314	0	0	0	0	PZQ	0	0	0	0	0	0	0	0	9
Africa	Eastern Africa	AFRO	Zimbabwe	47	ZI	ZW	ZWE	Mashonaland Central	5552	Centenary(Muzarabani)	52912	null	null	0	ADM2	Centenary(Muzarabani)	52912	ZWE0555252912	2015	Moderate prevalence (10%-49%)	Adults	12217	0	0	0	0	Not delivered	0	0	0	0	0	0	0	0	9
Africa	Eastern Africa	AFRO	Zimbabwe	47	ZI	ZW	ZWE	Mashonaland Central	5552	Centenary(Muzarabani)	52912	null	null	0	ADM2	Centenary(Muzarabani)	52912	ZWE0555252912	2016	Moderate prevalence (10%-49%)	Adults	14366	0	0	0	0	Not delivered	0	0	0	0	0	0	0	0	9
Africa	Eastern Africa	AFRO	Zimbabwe	47	ZI	ZW	ZWE	Mashonaland Central	5552	Centenary(Muzarabani)	52912	null	null	0	ADM2	Centenary(Muzarabani)	52912	ZWE0555252912	2017	Moderate prevalence (10%-49%)	Adults	12314	0	0	0	0	Not delivered	0	0	0	0	0	0	0	0	9
Africa	Eastern Africa	AFRO	Zimbabwe	47	ZI	ZW	ZWE	Mashonaland Central	5552	Centenary(Muzarabani)	52912	null	null	0	ADM2	Centenary(Muzarabani)	52912	ZWE0555252912	2018	Moderate prevalence (10%-49%)	Adults	14599	0	0	0	0	Not delivered	0	0	0	0	0	0	0	0	9
Africa	Eastern Africa	AFRO	Zimbabwe	47	ZI	ZW	ZWE	Mashonaland Central	5552	Centenary(Muzarabani)	52912	null	null	0	ADM2	Centenary(Muzarabani)	52912	ZWE0555252912	2019	Not reported	Adults	0	0	0	0	0	Not delivered	0	0	0	0	0	0	0	0	999
Africa	Eastern Africa	AFRO	Zimbabwe	47	ZI	ZW	ZWE	Mashonaland Central	5552	Centenary(Muzarabani)	52912	null	null	0	ADM2	Centenary(Muzarabani)	52912	ZWE0555252912	2020	Moderate prevalence (10%-49%)	Adults	15025	0	0	0	0	Not delivered	0	0	0	0	0	0	0	0	9
Africa	Eastern Africa	AFRO	Zimbabwe	47	ZI	ZW	ZWE	Mashonaland Central	5552	Centenary(Muzarabani)	52912	null	null	0	ADM2	Centenary(Muzarabani)	52912	ZWE0555252912	2013	Moderate prevalence (10%-49%)	SAC	23730	47459	13045	27.49	54.97	PZQ	1	0	1	0	1	0	1	0	9
Africa	Eastern Africa	AFRO	Zimbabwe	47	ZI	ZW	ZWE	Mashonaland Central	5552	Centenary(Muzarabani)	52912	null	null	0	ADM2	Centenary(Muzarabani)	52912	ZWE0555252912	2014	Moderate prevalence (10%-49%)	SAC	23730	47469	35153	74.05	148.14	PZQ	1	0	2	0	1	1	2	1	9
Africa	Eastern Africa	AFRO	Zimbabwe	47	ZI	ZW	ZWE	Mashonaland Central	5552	Centenary(Muzarabani)	52912	null	null	0	ADM2	Centenary(Muzarabani)	52912	ZWE0555252912	2015	Moderate prevalence (10%-49%)	SAC	23544	0	0	0	0	Not delivered	0	0	2	0	0	0	2	1	9
Africa	Eastern Africa	AFRO	Zimbabwe	47	ZI	ZW	ZWE	Mashonaland Central	5552	Centenary(Muzarabani)	52912	null	null	0	ADM2	Centenary(Muzarabani)	52912	ZWE0555252912	2016	Moderate prevalence (10%-49%)	SAC	20523	0	0	0	0	Not delivered	0	0	2	0	0	0	2	1	9
Africa	Eastern Africa	AFRO	Zimbabwe	47	ZI	ZW	ZWE	Matebeleland South	5556	Beitbridge	52941	null	null	0	ADM2	Beitbridge	52941	ZWE0555652941	2017	Low prevalence (less than 10%)	SAC	15589	0	0	0	0	Not delivered	0	0	3	1	0	0	3	3	10
Africa	Eastern Africa	AFRO	Zimbabwe	47	ZI	ZW	ZWE	Mashonaland Central	5552	Centenary(Muzarabani)	52912	null	null	0	ADM2	Centenary(Muzarabani)	52912	ZWE0555252912	2018	Moderate prevalence (10%-49%)	SAC	20855	0	0	0	0	Not delivered	0	0	2	0	0	0	2	1	9
Africa	Eastern Africa	AFRO	Zimbabwe	47	ZI	ZW	ZWE	Mashonaland Central	5552	Centenary(Muzarabani)	52912	null	null	0	ADM2	Centenary(Muzarabani)	52912	ZWE0555252912	2019	Not reported	SAC	0	0	0	0	0	Not delivered	0	0	2	0	0	0	2	1	999
Africa	Eastern Africa	AFRO	Zimbabwe	47	ZI	ZW	ZWE	Mashonaland East	5553	Chikomba	52919	null	null	0	ADM2	Chikomba	52919	ZWE0555352919	2020	High prevalence (50% and above)	SAC	40977	0	0	0	0	Not delivered	0	0	4	2	0	0	4	2	6
Africa	Eastern Africa	AFRO	Zimbabwe	47	ZI	ZW	ZWE	Mashonaland Central	5552	Centenary(Muzarabani)	52912	null	null	0	ADM2	Centenary(Muzarabani)	52912	ZWE0555252912	2013	Moderate prevalence (10%-49%)	Total	36043	47459	13045	27.49	36.19	PZQ	1	0	1	0	1	0	1	0	9
Africa	Eastern Africa	AFRO	Zimbabwe	47	ZI	ZW	ZWE	Mashonaland Central	5552	Centenary(Muzarabani)	52912	null	null	0	ADM2	Centenary(Muzarabani)	52912	ZWE0555252912	2014	Moderate prevalence (10%-49%)	Total	36043	47469	35153	74.05	97.53	PZQ	1	0	2	0	1	1	2	1	9
Africa	Eastern Africa	AFRO	Zimbabwe	47	ZI	ZW	ZWE	Mashonaland Central	5552	Centenary(Muzarabani)	52912	null	null	0	ADM2	Centenary(Muzarabani)	52912	ZWE0555252912	2015	Moderate prevalence (10%-49%)	Total	35761	0	0	0	0	Not delivered	0	0	2	0	0	0	2	1	9
Africa	Eastern Africa	AFRO	Zimbabwe	47	ZI	ZW	ZWE	Mashonaland Central	5552	Centenary(Muzarabani)	52912	null	null	0	ADM2	Centenary(Muzarabani)	52912	ZWE0555252912	2016	Moderate prevalence (10%-49%)	Total	34889	0	0	0	0	Not delivered	0	0	2	0	0	0	2	1	9
Africa	Eastern Africa	AFRO	Zimbabwe	47	ZI	ZW	ZWE	Mashonaland Central	5552	Centenary(Muzarabani)	52912	null	null	0	ADM2	Centenary(Muzarabani)	52912	ZWE0555252912	2017	Moderate prevalence (10%-49%)	Total	36043	0	0	0	0	Not delivered	0	0	2	0	0	0	2	1	9
Africa	Eastern Africa	AFRO	Zimbabwe	47	ZI	ZW	ZWE	Mashonaland Central	5552	Centenary(Muzarabani)	52912	null	null	0	ADM2	Centenary(Muzarabani)	52912	ZWE0555252912	2018	Moderate prevalence (10%-49%)	Total	35454	0	0	0	0	Not delivered	0	0	2	0	0	0	2	1	9
Africa	Eastern Africa	AFRO	Zimbabwe	47	ZI	ZW	ZWE	Mashonaland Central	5552	Centenary(Muzarabani)	52912	null	null	0	ADM2	Centenary(Muzarabani)	52912	ZWE0555252912	2019	Not reported	Total	0	0	0	0	0	Not delivered	0	0	2	0	0	0	2	1	999
Africa	Eastern Africa	AFRO	Zimbabwe	47	ZI	ZW	ZWE	Mashonaland Central	5552	Centenary(Muzarabani)	52912	null	null	0	ADM2	Centenary(Muzarabani)	52912	ZWE0555252912	2020	Moderate prevalence (10%-49%)	Total	35819	0	0	0	0	Not delivered	0	0	2	0	0	0	2	1	9
Africa	Eastern Africa	AFRO	Zimbabwe	47	ZI	ZW	ZWE	Mashonaland Central	5552	Guruve	52913	null	null	0	ADM2	Guruve	52913	ZWE0555252913	2013	Moderate prevalence (10%-49%)	Adults	12439	0	0	0	0	PZQ	0	0	0	0	0	0	0	0	9
Africa	Eastern Africa	AFRO	Zimbabwe	47	ZI	ZW	ZWE	Mashonaland Central	5552	Guruve	52913	null	null	0	ADM2	Guruve	52913	ZWE0555252913	2014	Moderate prevalence (10%-49%)	Adults	12439	0	0	0	0	PZQ+ALB/MBD	0	0	0	0	0	0	0	0	9
Africa	Eastern Africa	AFRO	Zimbabwe	47	ZI	ZW	ZWE	Mashonaland Central	5552	Guruve	52913	null	null	0	ADM2	Guruve	52913	ZWE0555252913	2015	Moderate prevalence (10%-49%)	Adults	24277	0	0	0	0	PZQ+ALB/MBD	0	0	0	0	0	0	0	0	9
Africa	Eastern Africa	AFRO	Zimbabwe	47	ZI	ZW	ZWE	Mashonaland Central	5552	Guruve	52913	null	null	0	ADM2	Guruve	52913	ZWE0555252913	2016	Moderate prevalence (10%-49%)	Adults	14512	0	0	0	0	PZQ+ALB/MBD	0	0	0	0	0	0	0	0	9
Africa	Eastern Africa	AFRO	Zimbabwe	47	ZI	ZW	ZWE	Mashonaland Central	5552	Guruve	52913	null	null	0	ADM2	Guruve	52913	ZWE0555252913	2017	Moderate prevalence (10%-49%)	Adults	12439	0	0	0	0	Not delivered	0	0	0	0	0	0	0	0	9
Africa	Eastern Africa	AFRO	Zimbabwe	47	ZI	ZW	ZWE	Mashonaland Central	5552	Guruve	52913	null	null	0	ADM2	Guruve	52913	ZWE0555252913	2018	Moderate prevalence (10%-49%)	Adults	14747	0	0	0	0	Not delivered	0	0	0	0	0	0	0	0	9
Africa	Eastern Africa	AFRO	Zimbabwe	47	ZI	ZW	ZWE	Mashonaland Central	5552	Guruve	52913	null	null	0	ADM2	Guruve	52913	ZWE0555252913	2019	Not reported	Adults	0	0	0	0	0	Not delivered	0	0	0	0	0	0	0	0	999
Africa	Eastern Africa	AFRO	Zimbabwe	47	ZI	ZW	ZWE	Mashonaland Central	5552	Guruve	52913	null	null	0	ADM2	Guruve	52913	ZWE0555252913	2020	Moderate prevalence (10%-49%)	Adults	15178	0	0	0	0	Not delivered	0	0	0	0	0	0	0	0	9
Africa	Eastern Africa	AFRO	Zimbabwe	47	ZI	ZW	ZWE	Mashonaland Central	5552	Guruve	52913	null	null	0	ADM2	Guruve	52913	ZWE0555252913	2013	Moderate prevalence (10%-49%)	SAC	23971	47942	22612	47.17	94.33	PZQ	1	0	1	0	1	1	1	1	9
Africa	Eastern Africa	AFRO	Zimbabwe	47	ZI	ZW	ZWE	Mashonaland Central	5552	Guruve	52913	null	null	0	ADM2	Guruve	52913	ZWE0555252913	2014	Moderate prevalence (10%-49%)	SAC	23971	23971	22419	93.53	93.53	PZQ+ALB/MBD	1	1	2	1	1	1	2	2	9
Africa	Eastern Africa	AFRO	Zimbabwe	47	ZI	ZW	ZWE	Mashonaland Central	5552	Guruve	52913	null	null	0	ADM2	Guruve	52913	ZWE0555252913	2015	Moderate prevalence (10%-49%)	SAC	46784	46785	20003	42.76	42.76	PZQ+ALB/MBD	1	0	3	1	1	0	3	2	9
Africa	Eastern Africa	AFRO	Zimbabwe	47	ZI	ZW	ZWE	Mashonaland Central	5552	Guruve	52913	null	null	0	ADM2	Guruve	52913	ZWE0555252913	2016	Moderate prevalence (10%-49%)	SAC	20732	20732	26376	127.22	127.22	PZQ+ALB/MBD	1	1	4	2	1	1	4	3	9
Africa	Eastern Africa	AFRO	Zimbabwe	47	ZI	ZW	ZWE	Matebeleland South	5556	Bulimima	52942	null	null	0	ADM2	Bulimima	52942	ZWE0555652942	2017	Low prevalence (less than 10%)	SAC	11551	0	0	0	0	Not delivered	0	0	4	1	0	0	4	4	10
Africa	Eastern Africa	AFRO	Zimbabwe	47	ZI	ZW	ZWE	Mashonaland Central	5552	Guruve	52913	null	null	0	ADM2	Guruve	52913	ZWE0555252913	2018	Moderate prevalence (10%-49%)	SAC	21068	0	0	0	0	Not delivered	0	0	4	2	0	0	4	3	9
Africa	Eastern Africa	AFRO	Zimbabwe	47	ZI	ZW	ZWE	Mashonaland Central	5552	Guruve	52913	null	null	0	ADM2	Guruve	52913	ZWE0555252913	2019	Not reported	SAC	0	0	0	0	0	Not delivered	0	0	4	2	0	0	4	3	999
Africa	Eastern Africa	AFRO	Zimbabwe	47	ZI	ZW	ZWE	Manicaland	5551	Chimanimani	52905	null	null	0	ADM2	Chimanimani	52905	ZWE0555152905	2020	Moderate prevalence (10%-49%)	SAC	22852	0	0	0	0	Not delivered	0	0	4	3	0	0	4	3	9
Africa	Eastern Africa	AFRO	Zimbabwe	47	ZI	ZW	ZWE	Mashonaland Central	5552	Guruve	52913	null	null	0	ADM2	Guruve	52913	ZWE0555252913	2013	Moderate prevalence (10%-49%)	Total	36410	47942	22612	47.17	62.1	PZQ	1	0	1	0	1	0	1	0	9
Africa	Eastern Africa	AFRO	Zimbabwe	47	ZI	ZW	ZWE	Mashonaland Central	5552	Guruve	52913	null	null	0	ADM2	Guruve	52913	ZWE0555252913	2014	Moderate prevalence (10%-49%)	Total	36410	23971	22419	93.53	61.57	PZQ+ALB/MBD	1	1	2	1	1	0	2	0	9
Africa	Eastern Africa	AFRO	Zimbabwe	47	ZI	ZW	ZWE	Mashonaland Central	5552	Guruve	52913	null	null	0	ADM2	Guruve	52913	ZWE0555252913	2015	Moderate prevalence (10%-49%)	Total	71062	46785	20003	42.76	28.15	PZQ+ALB/MBD	1	0	3	1	1	0	3	0	9
Africa	Eastern Africa	AFRO	Zimbabwe	47	ZI	ZW	ZWE	Mashonaland Central	5552	Guruve	52913	null	null	0	ADM2	Guruve	52913	ZWE0555252913	2016	Moderate prevalence (10%-49%)	Total	35244	20732	26376	127.22	74.84	PZQ+ALB/MBD	1	1	4	2	1	0	4	0	9
Africa	Eastern Africa	AFRO	Zimbabwe	47	ZI	ZW	ZWE	Mashonaland Central	5552	Guruve	52913	null	null	0	ADM2	Guruve	52913	ZWE0555252913	2017	Moderate prevalence (10%-49%)	Total	36410	0	0	0	0	Not delivered	0	0	4	2	0	0	4	0	9
Africa	Eastern Africa	AFRO	Zimbabwe	47	ZI	ZW	ZWE	Mashonaland Central	5552	Guruve	52913	null	null	0	ADM2	Guruve	52913	ZWE0555252913	2018	Moderate prevalence (10%-49%)	Total	35815	0	0	0	0	Not delivered	0	0	4	2	0	0	4	0	9
Africa	Eastern Africa	AFRO	Zimbabwe	47	ZI	ZW	ZWE	Mashonaland Central	5552	Guruve	52913	null	null	0	ADM2	Guruve	52913	ZWE0555252913	2019	Not reported	Total	0	0	0	0	0	Not delivered	0	0	4	2	0	0	4	0	999
Africa	Eastern Africa	AFRO	Zimbabwe	47	ZI	ZW	ZWE	Mashonaland Central	5552	Guruve	52913	null	null	0	ADM2	Guruve	52913	ZWE0555252913	2020	Moderate prevalence (10%-49%)	Total	36184	0	0	0	0	Not delivered	0	0	4	2	0	0	4	0	9
Africa	Eastern Africa	AFRO	Zimbabwe	47	ZI	ZW	ZWE	Mashonaland Central	5552	Mazowe	52914	null	null	0	ADM2	Mazowe	52914	ZWE0555252914	2013	Moderate prevalence (10%-49%)	Adults	24469	0	0	0	0	PZQ	0	0	0	0	0	0	0	0	9
Africa	Eastern Africa	AFRO	Zimbabwe	47	ZI	ZW	ZWE	Mashonaland Central	5552	Mazowe	52914	null	null	0	ADM2	Mazowe	52914	ZWE0555252914	2014	Moderate prevalence (10%-49%)	Adults	24469	0	0	0	0	Not delivered	0	0	0	0	0	0	0	0	9
Africa	Eastern Africa	AFRO	Zimbabwe	47	ZI	ZW	ZWE	Mashonaland Central	5552	Mazowe	52914	null	null	0	ADM2	Mazowe	52914	ZWE0555252914	2015	Moderate prevalence (10%-49%)	Adults	21166	0	0	0	0	PZQ+ALB/MBD	0	0	0	0	0	0	0	0	9
Africa	Eastern Africa	AFRO	Zimbabwe	47	ZI	ZW	ZWE	Mashonaland Central	5552	Mazowe	52914	null	null	0	ADM2	Mazowe	52914	ZWE0555252914	2016	Moderate prevalence (10%-49%)	Adults	28547	0	0	0	0	PZQ+ALB/MBD	0	0	0	0	0	0	0	0	9
Africa	Eastern Africa	AFRO	Zimbabwe	47	ZI	ZW	ZWE	Mashonaland Central	5552	Mazowe	52914	null	null	0	ADM2	Mazowe	52914	ZWE0555252914	2017	Moderate prevalence (10%-49%)	Adults	24469	0	0	0	0	Not delivered	0	0	0	0	0	0	0	0	9
Africa	Eastern Africa	AFRO	Zimbabwe	47	ZI	ZW	ZWE	Mashonaland Central	5552	Mazowe	52914	null	null	0	ADM2	Mazowe	52914	ZWE0555252914	2018	Moderate prevalence (10%-49%)	Adults	29009	0	0	0	0	Not delivered	0	0	0	0	0	0	0	0	9
Africa	Eastern Africa	AFRO	Zimbabwe	47	ZI	ZW	ZWE	Mashonaland Central	5552	Mazowe	52914	null	null	0	ADM2	Mazowe	52914	ZWE0555252914	2019	Not reported	Adults	0	0	0	0	0	Not delivered	0	0	0	0	0	0	0	0	999
Africa	Eastern Africa	AFRO	Zimbabwe	47	ZI	ZW	ZWE	Mashonaland Central	5552	Mazowe	52914	null	null	0	ADM2	Mazowe	52914	ZWE0555252914	2020	Moderate prevalence (10%-49%)	Adults	29857	0	0	0	0	Not delivered	0	0	0	0	0	0	0	0	9
Africa	Eastern Africa	AFRO	Zimbabwe	47	ZI	ZW	ZWE	Mashonaland Central	5552	Mazowe	52914	null	null	0	ADM2	Mazowe	52914	ZWE0555252914	2013	Moderate prevalence (10%-49%)	SAC	47154	94307	72036	76.38	152.77	PZQ	1	1	1	1	1	1	1	1	9
Africa	Eastern Africa	AFRO	Zimbabwe	47	ZI	ZW	ZWE	Mashonaland Central	5552	Mazowe	52914	null	null	0	ADM2	Mazowe	52914	ZWE0555252914	2014	Moderate prevalence (10%-49%)	SAC	47154	47154	0	0	0	Not delivered	0	0	1	1	0	0	1	1	9
Africa	Eastern Africa	AFRO	Zimbabwe	47	ZI	ZW	ZWE	Mashonaland Central	5552	Mazowe	52914	null	null	0	ADM2	Mazowe	52914	ZWE0555252914	2015	Moderate prevalence (10%-49%)	SAC	40788	40788	54006	132.41	132.41	PZQ+ALB/MBD	1	1	2	2	1	1	2	2	9
Africa	Eastern Africa	AFRO	Zimbabwe	47	ZI	ZW	ZWE	Mashonaland Central	5552	Mazowe	52914	null	null	0	ADM2	Mazowe	52914	ZWE0555252914	2016	Moderate prevalence (10%-49%)	SAC	40782	40782	68266	167.39	167.39	PZQ+ALB/MBD	1	1	3	3	1	1	3	3	9
Africa	Eastern Africa	AFRO	Zimbabwe	47	ZI	ZW	ZWE	Matebeleland South	5556	Umzingwane	52947	null	null	0	ADM2	Umzingwane	52947	ZWE0555652947	2017	Low prevalence (less than 10%)	SAC	8034	0	0	0	0	Not delivered	0	0	3	1	0	0	3	3	10
Africa	Eastern Africa	AFRO	Zimbabwe	47	ZI	ZW	ZWE	Mashonaland Central	5552	Mazowe	52914	null	null	0	ADM2	Mazowe	52914	ZWE0555252914	2018	Moderate prevalence (10%-49%)	SAC	41442	0	0	0	0	Not delivered	0	0	3	3	0	0	3	3	9
Africa	Eastern Africa	AFRO	Zimbabwe	47	ZI	ZW	ZWE	Mashonaland Central	5552	Mazowe	52914	null	null	0	ADM2	Mazowe	52914	ZWE0555252914	2019	Not reported	SAC	0	0	0	0	0	Not delivered	0	0	3	3	0	0	3	3	999
Africa	Eastern Africa	AFRO	Zimbabwe	47	ZI	ZW	ZWE	Manicaland	5551	Chipinge	52906	null	null	0	ADM2	Chipinge	52906	ZWE0555152906	2020	Moderate prevalence (10%-49%)	SAC	54890	0	0	0	0	Not delivered	0	0	3	2	0	0	3	2	9
Africa	Eastern Africa	AFRO	Zimbabwe	47	ZI	ZW	ZWE	Mashonaland Central	5552	Mazowe	52914	null	null	0	ADM2	Mazowe	52914	ZWE0555252914	2013	Moderate prevalence (10%-49%)	Total	71622	94307	72036	76.38	100.58	PZQ	1	1	1	1	1	1	1	1	9
Africa	Eastern Africa	AFRO	Zimbabwe	47	ZI	ZW	ZWE	Mashonaland Central	5552	Mazowe	52914	null	null	0	ADM2	Mazowe	52914	ZWE0555252914	2014	Moderate prevalence (10%-49%)	Total	71622	47154	0	0	0	Not delivered	0	0	1	1	0	0	1	1	9
Africa	Eastern Africa	AFRO	Zimbabwe	47	ZI	ZW	ZWE	Mashonaland Central	5552	Mazowe	52914	null	null	0	ADM2	Mazowe	52914	ZWE0555252914	2015	Moderate prevalence (10%-49%)	Total	61954	40788	54006	132.41	87.17	PZQ+ALB/MBD	1	1	2	2	1	1	2	2	9
Africa	Eastern Africa	AFRO	Zimbabwe	47	ZI	ZW	ZWE	Mashonaland Central	5552	Mazowe	52914	null	null	0	ADM2	Mazowe	52914	ZWE0555252914	2016	Moderate prevalence (10%-49%)	Total	69328	40782	68266	167.39	98.47	PZQ+ALB/MBD	1	1	3	3	1	1	3	3	9
Africa	Eastern Africa	AFRO	Zimbabwe	47	ZI	ZW	ZWE	Mashonaland Central	5552	Mazowe	52914	null	null	0	ADM2	Mazowe	52914	ZWE0555252914	2017	Moderate prevalence (10%-49%)	Total	71622	0	0	0	0	Not delivered	0	0	3	3	0	0	3	3	9
Africa	Eastern Africa	AFRO	Zimbabwe	47	ZI	ZW	ZWE	Mashonaland Central	5552	Mazowe	52914	null	null	0	ADM2	Mazowe	52914	ZWE0555252914	2018	Moderate prevalence (10%-49%)	Total	70451	0	0	0	0	Not delivered	0	0	3	3	0	0	3	3	9
Africa	Eastern Africa	AFRO	Zimbabwe	47	ZI	ZW	ZWE	Mashonaland Central	5552	Mazowe	52914	null	null	0	ADM2	Mazowe	52914	ZWE0555252914	2019	Not reported	Total	0	0	0	0	0	Not delivered	0	0	3	3	0	0	3	3	999
Africa	Eastern Africa	AFRO	Zimbabwe	47	ZI	ZW	ZWE	Mashonaland Central	5552	Mazowe	52914	null	null	0	ADM2	Mazowe	52914	ZWE0555252914	2020	Moderate prevalence (10%-49%)	Total	71177	0	0	0	0	Not delivered	0	0	3	3	0	0	3	3	9
Africa	Eastern Africa	AFRO	Zimbabwe	47	ZI	ZW	ZWE	Mashonaland Central	5552	Mbire	52915	null	null	0	ADM2	Mbire	52915	ZWE0555252915	2013	Moderate prevalence (10%-49%)	Adults	8261	0	0	0	0	Not delivered	0	0	0	0	0	0	0	0	9
Africa	Eastern Africa	AFRO	Zimbabwe	47	ZI	ZW	ZWE	Mashonaland Central	5552	Mbire	52915	null	null	0	ADM2	Mbire	52915	ZWE0555252915	2014	Moderate prevalence (10%-49%)	Adults	8261	0	0	0	0	PZQ+ALB/MBD	0	0	0	0	0	0	0	0	9
Africa	Eastern Africa	AFRO	Zimbabwe	47	ZI	ZW	ZWE	Mashonaland Central	5552	Mbire	52915	null	null	0	ADM2	Mbire	52915	ZWE0555252915	2015	Moderate prevalence (10%-49%)	Adults	7367	0	0	0	0	PZQ+ALB/MBD	0	0	0	0	0	0	0	0	9
Africa	Eastern Africa	AFRO	Zimbabwe	47	ZI	ZW	ZWE	Mashonaland Central	5552	Mbire	52915	null	null	0	ADM2	Mbire	52915	ZWE0555252915	2016	Moderate prevalence (10%-49%)	Adults	9638	0	0	0	0	PZQ+ALB/MBD	0	0	0	0	0	0	0	0	9
Africa	Eastern Africa	AFRO	Zimbabwe	47	ZI	ZW	ZWE	Mashonaland Central	5552	Mbire	52915	null	null	0	ADM2	Mbire	52915	ZWE0555252915	2017	Moderate prevalence (10%-49%)	Adults	8261	0	0	0	0	Not delivered	0	0	0	0	0	0	0	0	9
Africa	Eastern Africa	AFRO	Zimbabwe	47	ZI	ZW	ZWE	Mashonaland Central	5552	Mbire	52915	null	null	0	ADM2	Mbire	52915	ZWE0555252915	2018	Moderate prevalence (10%-49%)	Adults	9794	0	0	0	0	Not delivered	0	0	0	0	0	0	0	0	9
Africa	Eastern Africa	AFRO	Zimbabwe	47	ZI	ZW	ZWE	Mashonaland Central	5552	Mbire	52915	null	null	0	ADM2	Mbire	52915	ZWE0555252915	2019	Not reported	Adults	0	0	0	0	0	Not delivered	0	0	0	0	0	0	0	0	999
Africa	Eastern Africa	AFRO	Zimbabwe	47	ZI	ZW	ZWE	Mashonaland Central	5552	Mbire	52915	null	null	0	ADM2	Mbire	52915	ZWE0555252915	2020	Moderate prevalence (10%-49%)	Adults	10080	59652	46866	78.57	464.92	PZQ+ALB/MBD	1	1	1	1	1	1	1	1	9
Africa	Eastern Africa	AFRO	Zimbabwe	47	ZI	ZW	ZWE	Mashonaland Central	5552	Mbire	52915	null	null	0	ADM2	Mbire	52915	ZWE0555252915	2013	Moderate prevalence (10%-49%)	SAC	15920	0	0	0	0	Not delivered	0	0	0	0	0	0	0	0	9
Africa	Eastern Africa	AFRO	Zimbabwe	47	ZI	ZW	ZWE	Mashonaland Central	5552	Mbire	52915	null	null	0	ADM2	Mbire	52915	ZWE0555252915	2014	Moderate prevalence (10%-49%)	SAC	15920	15920	13887	87.23	87.23	PZQ+ALB/MBD	1	1	1	1	1	1	1	1	9
Africa	Eastern Africa	AFRO	Zimbabwe	47	ZI	ZW	ZWE	Mashonaland Central	5552	Mbire	52915	null	null	0	ADM2	Mbire	52915	ZWE0555252915	2015	Moderate prevalence (10%-49%)	SAC	14196	14197	20239	142.56	142.56	PZQ+ALB/MBD	1	1	2	2	1	1	2	2	9
Africa	Eastern Africa	AFRO	Zimbabwe	47	ZI	ZW	ZWE	Mashonaland Central	5552	Mbire	52915	null	null	0	ADM2	Mbire	52915	ZWE0555252915	2016	Moderate prevalence (10%-49%)	SAC	13769	13769	16045	116.53	116.53	PZQ+ALB/MBD	1	1	3	3	1	1	3	3	9
Africa	Eastern Africa	AFRO	Zimbabwe	47	ZI	ZW	ZWE	Matebeleland North	5557	Binga	52948	null	null	0	ADM2	Binga	52948	ZWE0555752948	2017	Low prevalence (less than 10%)	SAC	17741	0	0	0	0	Not delivered	0	0	4	2	0	0	4	4	10
Africa	Eastern Africa	AFRO	Zimbabwe	47	ZI	ZW	ZWE	Mashonaland Central	5552	Mbire	52915	null	null	0	ADM2	Mbire	52915	ZWE0555252915	2018	Moderate prevalence (10%-49%)	SAC	13992	0	0	0	0	Not delivered	0	0	3	3	0	0	3	3	9
Africa	Eastern Africa	AFRO	Zimbabwe	47	ZI	ZW	ZWE	Mashonaland Central	5552	Mbire	52915	null	null	0	ADM2	Mbire	52915	ZWE0555252915	2019	Not reported	SAC	0	0	0	0	0	Not delivered	0	0	3	3	0	0	3	3	999
Africa	Eastern Africa	AFRO	Zimbabwe	47	ZI	ZW	ZWE	Masvingo	5555	Chiredzi	52935	null	null	0	ADM2	Chiredzi	52935	ZWE0555552935	2020	High prevalence (50% and above)	SAC	103709	0	0	0	0	Not delivered	0	0	3	1	0	0	3	1	6
Africa	Eastern Africa	AFRO	Zimbabwe	47	ZI	ZW	ZWE	Mashonaland Central	5552	Mbire	52915	null	null	0	ADM2	Mbire	52915	ZWE0555252915	2013	Moderate prevalence (10%-49%)	Total	24181	0	0	0	0	Not delivered	0	0	0	0	0	0	0	0	9
Africa	Eastern Africa	AFRO	Zimbabwe	47	ZI	ZW	ZWE	Mashonaland Central	5552	Mbire	52915	null	null	0	ADM2	Mbire	52915	ZWE0555252915	2014	Moderate prevalence (10%-49%)	Total	24181	15920	13887	87.23	57.43	PZQ+ALB/MBD	1	1	1	1	1	0	1	0	9
Africa	Eastern Africa	AFRO	Zimbabwe	47	ZI	ZW	ZWE	Mashonaland Central	5552	Mbire	52915	null	null	0	ADM2	Mbire	52915	ZWE0555252915	2015	Moderate prevalence (10%-49%)	Total	21563	14197	20239	142.56	93.86	PZQ+ALB/MBD	1	1	2	2	1	1	2	1	9
Africa	Eastern Africa	AFRO	Zimbabwe	47	ZI	ZW	ZWE	Mashonaland Central	5552	Mbire	52915	null	null	0	ADM2	Mbire	52915	ZWE0555252915	2016	Moderate prevalence (10%-49%)	Total	23407	13769	16045	116.53	68.55	PZQ+ALB/MBD	1	1	3	3	1	0	3	1	9
Africa	Eastern Africa	AFRO	Zimbabwe	47	ZI	ZW	ZWE	Mashonaland Central	5552	Mbire	52915	null	null	0	ADM2	Mbire	52915	ZWE0555252915	2017	Moderate prevalence (10%-49%)	Total	24181	0	0	0	0	Not delivered	0	0	3	3	0	0	3	1	9
Africa	Eastern Africa	AFRO	Zimbabwe	47	ZI	ZW	ZWE	Mashonaland Central	5552	Mbire	52915	null	null	0	ADM2	Mbire	52915	ZWE0555252915	2018	Moderate prevalence (10%-49%)	Total	23786	0	0	0	0	Not delivered	0	0	3	3	0	0	3	1	9
Africa	Eastern Africa	AFRO	Zimbabwe	47	ZI	ZW	ZWE	Mashonaland Central	5552	Mbire	52915	null	null	0	ADM2	Mbire	52915	ZWE0555252915	2019	Not reported	Total	0	0	0	0	0	Not delivered	0	0	3	3	0	0	3	1	999
Africa	Eastern Africa	AFRO	Zimbabwe	47	ZI	ZW	ZWE	Mashonaland Central	5552	Mbire	52915	null	null	0	ADM2	Mbire	52915	ZWE0555252915	2020	Moderate prevalence (10%-49%)	Total	24031	93215	72810	78.11	302.98	PZQ+ALB/MBD	1	1	4	4	1	1	4	2	9
Africa	Eastern Africa	AFRO	Zimbabwe	47	ZI	ZW	ZWE	Mashonaland Central	5552	Mount Darwin	52916	null	null	0	ADM2	Mount Darwin	52916	ZWE0555252916	2013	Moderate prevalence (10%-49%)	Adults	21333	0	0	0	0	PZQ	0	0	0	0	0	0	0	0	9
Africa	Eastern Africa	AFRO	Zimbabwe	47	ZI	ZW	ZWE	Mashonaland Central	5552	Mount Darwin	52916	null	null	0	ADM2	Mount Darwin	52916	ZWE0555252916	2014	Moderate prevalence (10%-49%)	Adults	21333	0	0	0	0	PZQ+ALB/MBD	0	0	0	0	0	0	0	0	9
Africa	Eastern Africa	AFRO	Zimbabwe	47	ZI	ZW	ZWE	Mashonaland Central	5552	Mount Darwin	52916	null	null	0	ADM2	Mount Darwin	52916	ZWE0555252916	2015	Moderate prevalence (10%-49%)	Adults	12342	0	0	0	0	PZQ+ALB/MBD	0	0	0	0	0	0	0	0	9
Africa	Eastern Africa	AFRO	Zimbabwe	47	ZI	ZW	ZWE	Mashonaland Central	5552	Mount Darwin	52916	null	null	0	ADM2	Mount Darwin	52916	ZWE0555252916	2016	Moderate prevalence (10%-49%)	Adults	24888	0	0	0	0	PZQ+ALB/MBD	0	0	0	0	0	0	0	0	9
Africa	Eastern Africa	AFRO	Zimbabwe	47	ZI	ZW	ZWE	Mashonaland Central	5552	Mount Darwin	52916	null	null	0	ADM2	Mount Darwin	52916	ZWE0555252916	2017	Moderate prevalence (10%-49%)	Adults	21333	0	0	0	0	Not delivered	0	0	0	0	0	0	0	0	9
Africa	Eastern Africa	AFRO	Zimbabwe	47	ZI	ZW	ZWE	Mashonaland Central	5552	Mount Darwin	52916	null	null	0	ADM2	Mount Darwin	52916	ZWE0555252916	2018	Moderate prevalence (10%-49%)	Adults	25291	0	0	0	0	Not delivered	0	0	0	0	0	0	0	0	9
Africa	Eastern Africa	AFRO	Zimbabwe	47	ZI	ZW	ZWE	Mashonaland Central	5552	Mount Darwin	52916	null	null	0	ADM2	Mount Darwin	52916	ZWE0555252916	2019	Not reported	Adults	0	0	0	0	0	Not delivered	0	0	0	0	0	0	0	0	999
Africa	Eastern Africa	AFRO	Zimbabwe	47	ZI	ZW	ZWE	Mashonaland Central	5552	Mount Darwin	52916	null	null	0	ADM2	Mount Darwin	52916	ZWE0555252916	2020	Moderate prevalence (10%-49%)	Adults	26030	0	0	0	0	PZQ+ALB/MBD	0	0	0	0	0	0	0	0	9
Africa	Eastern Africa	AFRO	Zimbabwe	47	ZI	ZW	ZWE	Mashonaland Central	5552	Mount Darwin	52916	null	null	0	ADM2	Mount Darwin	52916	ZWE0555252916	2013	Moderate prevalence (10%-49%)	SAC	41110	82219	39407	47.93	95.86	PZQ	1	0	1	0	1	1	1	1	9
Africa	Eastern Africa	AFRO	Zimbabwe	47	ZI	ZW	ZWE	Mashonaland Central	5552	Mount Darwin	52916	null	null	0	ADM2	Mount Darwin	52916	ZWE0555252916	2014	Moderate prevalence (10%-49%)	SAC	41110	41110	43679	106.25	106.25	PZQ+ALB/MBD	1	1	2	1	1	1	2	2	9
Africa	Eastern Africa	AFRO	Zimbabwe	47	ZI	ZW	ZWE	Mashonaland Central	5552	Mount Darwin	52916	null	null	0	ADM2	Mount Darwin	52916	ZWE0555252916	2015	Moderate prevalence (10%-49%)	SAC	23784	23784	48368	203.36	203.37	PZQ+ALB/MBD	1	1	3	2	1	1	3	3	9
Africa	Eastern Africa	AFRO	Zimbabwe	47	ZI	ZW	ZWE	Mashonaland Central	5552	Mount Darwin	52916	null	null	0	ADM2	Mount Darwin	52916	ZWE0555252916	2016	Moderate prevalence (10%-49%)	SAC	35554	35554	49758	139.95	139.95	PZQ+ALB/MBD	1	1	4	3	1	1	4	4	9
Africa	Eastern Africa	AFRO	Zimbabwe	47	ZI	ZW	ZWE	Matebeleland North	5557	Lupane	52951	null	null	0	ADM2	Lupane	52951	ZWE0555752951	2017	Low prevalence (less than 10%)	SAC	12775	0	0	0	0	Not delivered	0	0	4	3	0	0	4	4	10
Africa	Eastern Africa	AFRO	Zimbabwe	47	ZI	ZW	ZWE	Mashonaland Central	5552	Mount Darwin	52916	null	null	0	ADM2	Mount Darwin	52916	ZWE0555252916	2018	Moderate prevalence (10%-49%)	SAC	36130	0	0	0	0	Not delivered	0	0	4	3	0	0	4	4	9
Africa	Eastern Africa	AFRO	Zimbabwe	47	ZI	ZW	ZWE	Mashonaland Central	5552	Mount Darwin	52916	null	null	0	ADM2	Mount Darwin	52916	ZWE0555252916	2019	Not reported	SAC	0	0	0	0	0	Not delivered	0	0	4	3	0	0	4	4	999
Africa	Eastern Africa	AFRO	Zimbabwe	47	ZI	ZW	ZWE	Midlands	5558	Chirumhanzu	52955	null	null	0	ADM2	Chirumhanzu	52955	ZWE0555852955	2020	Moderate prevalence (10%-49%)	SAC	13607	0	0	0	0	Not delivered	0	0	4	2	0	0	4	4	9
Africa	Eastern Africa	AFRO	Zimbabwe	47	ZI	ZW	ZWE	Mashonaland Central	5552	Mount Darwin	52916	null	null	0	ADM2	Mount Darwin	52916	ZWE0555252916	2013	Moderate prevalence (10%-49%)	Total	62442	82219	39407	47.93	63.11	PZQ	1	0	1	0	1	0	1	0	9
Africa	Eastern Africa	AFRO	Zimbabwe	47	ZI	ZW	ZWE	Mashonaland Central	5552	Mount Darwin	52916	null	null	0	ADM2	Mount Darwin	52916	ZWE0555252916	2014	Moderate prevalence (10%-49%)	Total	62442	41110	43679	106.25	69.95	PZQ+ALB/MBD	1	1	2	1	1	0	2	0	9
Africa	Eastern Africa	AFRO	Zimbabwe	47	ZI	ZW	ZWE	Mashonaland Central	5552	Mount Darwin	52916	null	null	0	ADM2	Mount Darwin	52916	ZWE0555252916	2015	Moderate prevalence (10%-49%)	Total	36125	23784	48368	203.36	133.89	PZQ+ALB/MBD	1	1	3	2	1	1	3	1	9
Africa	Eastern Africa	AFRO	Zimbabwe	47	ZI	ZW	ZWE	Mashonaland Central	5552	Mount Darwin	52916	null	null	0	ADM2	Mount Darwin	52916	ZWE0555252916	2016	Moderate prevalence (10%-49%)	Total	60442	35554	49758	139.95	82.32	PZQ+ALB/MBD	1	1	4	3	1	1	4	2	9
Africa	Eastern Africa	AFRO	Zimbabwe	47	ZI	ZW	ZWE	Mashonaland Central	5552	Mount Darwin	52916	null	null	0	ADM2	Mount Darwin	52916	ZWE0555252916	2017	Moderate prevalence (10%-49%)	Total	62442	0	0	0	0	Not delivered	0	0	4	3	0	0	4	2	9
Africa	Eastern Africa	AFRO	Zimbabwe	47	ZI	ZW	ZWE	Mashonaland Central	5552	Mount Darwin	52916	null	null	0	ADM2	Mount Darwin	52916	ZWE0555252916	2018	Moderate prevalence (10%-49%)	Total	61421	0	0	0	0	Not delivered	0	0	4	3	0	0	4	2	9
Africa	Eastern Africa	AFRO	Zimbabwe	47	ZI	ZW	ZWE	Mashonaland Central	5552	Mount Darwin	52916	null	null	0	ADM2	Mount Darwin	52916	ZWE0555252916	2019	Not reported	Total	0	0	0	0	0	Not delivered	0	0	4	3	0	0	4	2	999
Africa	Eastern Africa	AFRO	Zimbabwe	47	ZI	ZW	ZWE	Mashonaland Central	5552	Mount Darwin	52916	null	null	0	ADM2	Mount Darwin	52916	ZWE0555252916	2020	Moderate prevalence (10%-49%)	Total	62054	81528	57797	70.89	93.14	PZQ+ALB/MBD	1	0	5	3	1	1	5	3	9
Africa	Eastern Africa	AFRO	Zimbabwe	47	ZI	ZW	ZWE	Mashonaland Central	5552	Rushinga	52917	null	null	0	ADM2	Rushinga	52917	ZWE0555252917	2013	Moderate prevalence (10%-49%)	Adults	7425	0	0	0	0	Not delivered	0	0	0	0	0	0	0	0	9
Africa	Eastern Africa	AFRO	Zimbabwe	47	ZI	ZW	ZWE	Mashonaland Central	5552	Rushinga	52917	null	null	0	ADM2	Rushinga	52917	ZWE0555252917	2014	Moderate prevalence (10%-49%)	Adults	7425	0	0	0	0	PZQ+ALB/MBD	0	0	0	0	0	0	0	0	9
Africa	Eastern Africa	AFRO	Zimbabwe	47	ZI	ZW	ZWE	Mashonaland Central	5552	Rushinga	52917	null	null	0	ADM2	Rushinga	52917	ZWE0555252917	2015	Moderate prevalence (10%-49%)	Adults	12303	0	0	0	0	PZQ+ALB/MBD	0	0	0	0	0	0	0	0	9
Africa	Eastern Africa	AFRO	Zimbabwe	47	ZI	ZW	ZWE	Mashonaland Central	5552	Rushinga	52917	null	null	0	ADM2	Rushinga	52917	ZWE0555252917	2016	Moderate prevalence (10%-49%)	Adults	8662	0	0	0	0	PZQ+ALB/MBD	0	0	0	0	0	0	0	0	9
Africa	Eastern Africa	AFRO	Zimbabwe	47	ZI	ZW	ZWE	Mashonaland Central	5552	Rushinga	52917	null	null	0	ADM2	Rushinga	52917	ZWE0555252917	2017	Moderate prevalence (10%-49%)	Adults	7425	0	0	0	0	Not delivered	0	0	0	0	0	0	0	0	9
Africa	Eastern Africa	AFRO	Zimbabwe	47	ZI	ZW	ZWE	Mashonaland Central	5552	Rushinga	52917	null	null	0	ADM2	Rushinga	52917	ZWE0555252917	2018	Moderate prevalence (10%-49%)	Adults	8803	0	0	0	0	Not delivered	0	0	0	0	0	0	0	0	9
Africa	Eastern Africa	AFRO	Zimbabwe	47	ZI	ZW	ZWE	Mashonaland Central	5552	Rushinga	52917	null	null	0	ADM2	Rushinga	52917	ZWE0555252917	2019	Not reported	Adults	0	0	0	0	0	Not delivered	0	0	0	0	0	0	0	0	999
Africa	Eastern Africa	AFRO	Zimbabwe	47	ZI	ZW	ZWE	Mashonaland Central	5552	Rushinga	52917	null	null	0	ADM2	Rushinga	52917	ZWE0555252917	2020	Moderate prevalence (10%-49%)	Adults	9060	0	0	0	0	Not delivered	0	0	0	0	0	0	0	0	9
Africa	Eastern Africa	AFRO	Zimbabwe	47	ZI	ZW	ZWE	Mashonaland Central	5552	Rushinga	52917	null	null	0	ADM2	Rushinga	52917	ZWE0555252917	2013	Moderate prevalence (10%-49%)	SAC	14308	0	0	0	0	Not delivered	0	0	0	0	0	0	0	0	9
Africa	Eastern Africa	AFRO	Zimbabwe	47	ZI	ZW	ZWE	Mashonaland Central	5552	Rushinga	52917	null	null	0	ADM2	Rushinga	52917	ZWE0555252917	2014	Moderate prevalence (10%-49%)	SAC	14308	14309	14379	100.49	100.49	PZQ+ALB/MBD	1	1	1	1	1	1	1	1	9
Africa	Eastern Africa	AFRO	Zimbabwe	47	ZI	ZW	ZWE	Mashonaland Central	5552	Rushinga	52917	null	null	0	ADM2	Rushinga	52917	ZWE0555252917	2015	Moderate prevalence (10%-49%)	SAC	23708	23709	18443	77.79	77.79	PZQ+ALB/MBD	1	1	2	2	1	1	2	2	9
Africa	Eastern Africa	AFRO	Zimbabwe	47	ZI	ZW	ZWE	Mashonaland Central	5552	Rushinga	52917	null	null	0	ADM2	Rushinga	52917	ZWE0555252917	2016	Moderate prevalence (10%-49%)	SAC	12375	12375	19674	158.98	158.98	PZQ+ALB/MBD	1	1	3	3	1	1	3	3	9
Africa	Eastern Africa	AFRO	Zimbabwe	47	ZI	ZW	ZWE	Matebeleland North	5557	Nkayi	52952	null	null	0	ADM2	Nkayi	52952	ZWE0555752952	2017	Low prevalence (less than 10%)	SAC	13920	0	0	0	0	Not delivered	0	0	3	3	0	0	3	3	10
Africa	Eastern Africa	AFRO	Zimbabwe	47	ZI	ZW	ZWE	Mashonaland Central	5552	Rushinga	52917	null	null	0	ADM2	Rushinga	52917	ZWE0555252917	2018	Moderate prevalence (10%-49%)	SAC	12575	0	0	0	0	Not delivered	0	0	3	3	0	0	3	3	9
Africa	Eastern Africa	AFRO	Zimbabwe	47	ZI	ZW	ZWE	Mashonaland Central	5552	Rushinga	52917	null	null	0	ADM2	Rushinga	52917	ZWE0555252917	2019	Not reported	SAC	0	0	0	0	0	Not delivered	0	0	3	3	0	0	3	3	999
Africa	Eastern Africa	AFRO	Zimbabwe	47	ZI	ZW	ZWE	Harare	5550	Chitungwiza	52965	null	null	0	ADM2	Chitungwiza	52965	ZWE0555052965	2020	Low prevalence (less than 10%)	SAC	39883	0	0	0	0	Not delivered	0	0	4	3	0	0	4	4	10
Africa	Eastern Africa	AFRO	Zimbabwe	47	ZI	ZW	ZWE	Mashonaland Central	5552	Rushinga	52917	null	null	0	ADM2	Rushinga	52917	ZWE0555252917	2013	Moderate prevalence (10%-49%)	Total	21734	0	0	0	0	Not delivered	0	0	0	0	0	0	0	0	9
Africa	Eastern Africa	AFRO	Zimbabwe	47	ZI	ZW	ZWE	Mashonaland Central	5552	Rushinga	52917	null	null	0	ADM2	Rushinga	52917	ZWE0555252917	2014	Moderate prevalence (10%-49%)	Total	21734	14309	14379	100.49	66.16	PZQ+ALB/MBD	1	1	1	1	1	0	1	0	9
Africa	Eastern Africa	AFRO	Zimbabwe	47	ZI	ZW	ZWE	Mashonaland Central	5552	Rushinga	52917	null	null	0	ADM2	Rushinga	52917	ZWE0555252917	2015	Moderate prevalence (10%-49%)	Total	36011	23709	18443	77.79	51.21	PZQ+ALB/MBD	1	1	2	2	1	0	2	0	9
Africa	Eastern Africa	AFRO	Zimbabwe	47	ZI	ZW	ZWE	Mashonaland Central	5552	Rushinga	52917	null	null	0	ADM2	Rushinga	52917	ZWE0555252917	2016	Moderate prevalence (10%-49%)	Total	21037	12375	19674	158.98	93.52	PZQ+ALB/MBD	1	1	3	3	1	1	3	1	9
Africa	Eastern Africa	AFRO	Zimbabwe	47	ZI	ZW	ZWE	Mashonaland Central	5552	Rushinga	52917	null	null	0	ADM2	Rushinga	52917	ZWE0555252917	2017	Moderate prevalence (10%-49%)	Total	21734	0	0	0	0	Not delivered	0	0	3	3	0	0	3	1	9
Africa	Eastern Africa	AFRO	Zimbabwe	47	ZI	ZW	ZWE	Mashonaland Central	5552	Rushinga	52917	null	null	0	ADM2	Rushinga	52917	ZWE0555252917	2018	Moderate prevalence (10%-49%)	Total	21378	0	0	0	0	Not delivered	0	0	3	3	0	0	3	1	9
Africa	Eastern Africa	AFRO	Zimbabwe	47	ZI	ZW	ZWE	Mashonaland Central	5552	Rushinga	52917	null	null	0	ADM2	Rushinga	52917	ZWE0555252917	2019	Not reported	Total	0	0	0	0	0	Not delivered	0	0	3	3	0	0	3	1	999
Africa	Eastern Africa	AFRO	Zimbabwe	47	ZI	ZW	ZWE	Mashonaland Central	5552	Rushinga	52917	null	null	0	ADM2	Rushinga	52917	ZWE0555252917	2020	Moderate prevalence (10%-49%)	Total	21598	0	0	0	0	Not delivered	0	0	3	3	0	0	3	1	9
Africa	Eastern Africa	AFRO	Zimbabwe	47	ZI	ZW	ZWE	Mashonaland Central	5552	Shamva	52918	null	null	0	ADM2	Shamva	52918	ZWE0555252918	2013	High prevalence (50% and above)	Adults	62000	0	0	0	0	PZQ	0	0	0	0	0	0	0	0	6
Africa	Eastern Africa	AFRO	Zimbabwe	47	ZI	ZW	ZWE	Mashonaland Central	5552	Shamva	52918	null	null	0	ADM2	Shamva	52918	ZWE0555252918	2014	High prevalence (50% and above)	Adults	62000	0	0	0	0	PZQ+ALB/MBD	0	0	0	0	0	0	0	0	6
Africa	Eastern Africa	AFRO	Zimbabwe	47	ZI	ZW	ZWE	Mashonaland Central	5552	Shamva	52918	null	null	0	ADM2	Shamva	52918	ZWE0555252918	2015	Moderate prevalence (10%-49%)	Adults	8197	0	0	0	0	PZQ+ALB/MBD	0	0	0	0	0	0	0	0	9
Africa	Eastern Africa	AFRO	Zimbabwe	47	ZI	ZW	ZWE	Mashonaland Central	5552	Shamva	52918	null	null	0	ADM2	Shamva	52918	ZWE0555252918	2016	High prevalence (50% and above)	Adults	72333	0	0	0	0	Not delivered	0	0	0	0	0	0	0	0	6
Africa	Eastern Africa	AFRO	Zimbabwe	47	ZI	ZW	ZWE	Mashonaland Central	5552	Shamva	52918	null	null	0	ADM2	Shamva	52918	ZWE0555252918	2017	High prevalence (50% and above)	Adults	62000	0	0	0	0	Not delivered	0	0	0	0	0	0	0	0	6
Africa	Eastern Africa	AFRO	Zimbabwe	47	ZI	ZW	ZWE	Mashonaland Central	5552	Shamva	52918	null	null	0	ADM2	Shamva	52918	ZWE0555252918	2018	High prevalence (50% and above)	Adults	73504	0	0	0	0	Not delivered	0	0	0	0	0	0	0	0	6
Africa	Eastern Africa	AFRO	Zimbabwe	47	ZI	ZW	ZWE	Mashonaland Central	5552	Shamva	52918	null	null	0	ADM2	Shamva	52918	ZWE0555252918	2019	Not reported	Adults	0	0	0	0	0	Not delivered	0	0	0	0	0	0	0	0	999
Africa	Eastern Africa	AFRO	Zimbabwe	47	ZI	ZW	ZWE	Mashonaland Central	5552	Shamva	52918	null	null	0	ADM2	Shamva	52918	ZWE0555252918	2020	High prevalence (50% and above)	Adults	75653	0	0	0	0	PZQ+ALB/MBD	0	0	0	0	0	0	0	0	6
Africa	Eastern Africa	AFRO	Zimbabwe	47	ZI	ZW	ZWE	Mashonaland Central	5552	Shamva	52918	null	null	0	ADM2	Shamva	52918	ZWE0555252918	2013	High prevalence (50% and above)	SAC	47791	47791	17084	35.75	35.75	PZQ	1	0	1	0	1	0	1	0	6
Africa	Eastern Africa	AFRO	Zimbabwe	47	ZI	ZW	ZWE	Mashonaland Central	5552	Shamva	52918	null	null	0	ADM2	Shamva	52918	ZWE0555252918	2014	High prevalence (50% and above)	SAC	47791	47791	23685	49.56	49.56	PZQ+ALB/MBD	1	0	2	0	1	0	2	0	6
Africa	Eastern Africa	AFRO	Zimbabwe	47	ZI	ZW	ZWE	Mashonaland Central	5552	Shamva	52918	null	null	0	ADM2	Shamva	52918	ZWE0555252918	2015	Moderate prevalence (10%-49%)	SAC	15796	15796	24568	155.53	155.54	PZQ+ALB/MBD	1	1	3	1	1	1	3	1	9
Africa	Eastern Africa	AFRO	Zimbabwe	47	ZI	ZW	ZWE	Mashonaland Central	5552	Shamva	52918	null	null	0	ADM2	Shamva	52918	ZWE0555252918	2016	High prevalence (50% and above)	SAC	41333	0	0	0	0	Not delivered	0	0	3	1	0	0	3	1	6
Africa	Eastern Africa	AFRO	Zimbabwe	47	ZI	ZW	ZWE	Midlands	5558	Gokwe South	52957	null	null	0	ADM2	Gokwe South	52957	ZWE0555852957	2017	Low prevalence (less than 10%)	SAC	42095	0	0	0	0	Not delivered	0	0	3	1	0	0	3	2	10
Africa	Eastern Africa	AFRO	Zimbabwe	47	ZI	ZW	ZWE	Mashonaland Central	5552	Shamva	52918	null	null	0	ADM2	Shamva	52918	ZWE0555252918	2018	High prevalence (50% and above)	SAC	42002	0	0	0	0	Not delivered	0	0	3	1	0	0	3	1	6
Africa	Eastern Africa	AFRO	Zimbabwe	47	ZI	ZW	ZWE	Mashonaland Central	5552	Shamva	52918	null	null	0	ADM2	Shamva	52918	ZWE0555252918	2019	Not reported	SAC	0	0	0	0	0	Not delivered	0	0	3	1	0	0	3	1	999
Africa	Eastern Africa	AFRO	Zimbabwe	47	ZI	ZW	ZWE	Masvingo	5555	Chivi	52936	null	null	0	ADM2	Chivi	52936	ZWE0555552936	2020	Moderate prevalence (10%-49%)	SAC	28120	0	0	0	0	Not delivered	0	0	3	1	0	0	3	3	9
Africa	Eastern Africa	AFRO	Zimbabwe	47	ZI	ZW	ZWE	Mashonaland Central	5552	Shamva	52918	null	null	0	ADM2	Shamva	52918	ZWE0555252918	2013	High prevalence (50% and above)	Total	109791	47791	17084	35.75	15.56	PZQ	1	0	1	0	1	0	1	0	6
Africa	Eastern Africa	AFRO	Zimbabwe	47	ZI	ZW	ZWE	Mashonaland Central	5552	Shamva	52918	null	null	0	ADM2	Shamva	52918	ZWE0555252918	2014	High prevalence (50% and above)	Total	109791	47791	23685	49.56	21.57	PZQ+ALB/MBD	1	0	2	0	1	0	2	0	6
Africa	Eastern Africa	AFRO	Zimbabwe	47	ZI	ZW	ZWE	Mashonaland Central	5552	Shamva	52918	null	null	0	ADM2	Shamva	52918	ZWE0555252918	2015	Moderate prevalence (10%-49%)	Total	23992	15796	24568	155.53	102.4	PZQ+ALB/MBD	1	1	3	1	1	1	3	1	9
Africa	Eastern Africa	AFRO	Zimbabwe	47	ZI	ZW	ZWE	Mashonaland Central	5552	Shamva	52918	null	null	0	ADM2	Shamva	52918	ZWE0555252918	2016	High prevalence (50% and above)	Total	113666	0	0	0	0	Not delivered	0	0	3	1	0	0	3	1	6
Africa	Eastern Africa	AFRO	Zimbabwe	47	ZI	ZW	ZWE	Mashonaland Central	5552	Shamva	52918	null	null	0	ADM2	Shamva	52918	ZWE0555252918	2017	High prevalence (50% and above)	Total	109791	0	0	0	0	Not delivered	0	0	3	1	0	0	3	1	6
Africa	Eastern Africa	AFRO	Zimbabwe	47	ZI	ZW	ZWE	Mashonaland Central	5552	Shamva	52918	null	null	0	ADM2	Shamva	52918	ZWE0555252918	2018	High prevalence (50% and above)	Total	115506	0	0	0	0	Not delivered	0	0	3	1	0	0	3	1	6
Africa	Eastern Africa	AFRO	Zimbabwe	47	ZI	ZW	ZWE	Mashonaland Central	5552	Shamva	52918	null	null	0	ADM2	Shamva	52918	ZWE0555252918	2019	Not reported	Total	0	0	0	0	0	Not delivered	0	0	3	1	0	0	3	1	999
Africa	Eastern Africa	AFRO	Zimbabwe	47	ZI	ZW	ZWE	Mashonaland Central	5552	Shamva	52918	null	null	0	ADM2	Shamva	52918	ZWE0555252918	2020	High prevalence (50% and above)	Total	117532	38599	25350	65.68	21.57	PZQ+ALB/MBD	1	0	4	1	1	0	4	1	6
Africa	Eastern Africa	AFRO	Zimbabwe	47	ZI	ZW	ZWE	Mashonaland East	5553	Chikomba	52919	null	null	0	ADM2	Chikomba	52919	ZWE0555352919	2013	High prevalence (50% and above)	Adults	60664	0	0	0	0	PZQ	0	0	0	0	0	0	0	0	6
Africa	Eastern Africa	AFRO	Zimbabwe	47	ZI	ZW	ZWE	Mashonaland East	5553	Chikomba	52919	null	null	0	ADM2	Chikomba	52919	ZWE0555352919	2014	High prevalence (50% and above)	Adults	60664	0	0	0	0	PZQ+ALB/MBD	0	0	0	0	0	0	0	0	6
Africa	Eastern Africa	AFRO	Zimbabwe	47	ZI	ZW	ZWE	Mashonaland East	5553	Chikomba	52919	null	null	0	ADM2	Chikomba	52919	ZWE0555352919	2015	Moderate prevalence (10%-49%)	Adults	12038	0	0	0	0	PZQ+ALB/MBD	0	0	0	0	0	0	0	0	9
Africa	Eastern Africa	AFRO	Zimbabwe	47	ZI	ZW	ZWE	Mashonaland East	5553	Chikomba	52919	null	null	0	ADM2	Chikomba	52919	ZWE0555352919	2016	High prevalence (50% and above)	Adults	70774	0	0	0	0	PZQ	0	0	0	0	0	0	0	0	6
Africa	Eastern Africa	AFRO	Zimbabwe	47	ZI	ZW	ZWE	Mashonaland East	5553	Chikomba	52919	null	null	0	ADM2	Chikomba	52919	ZWE0555352919	2017	High prevalence (50% and above)	Adults	60664	0	0	0	0	Not delivered	0	0	0	0	0	0	0	0	6
Africa	Eastern Africa	AFRO	Zimbabwe	47	ZI	ZW	ZWE	Mashonaland East	5553	Chikomba	52919	null	null	0	ADM2	Chikomba	52919	ZWE0555352919	2018	High prevalence (50% and above)	Adults	71920	0	0	0	0	Not delivered	0	0	0	0	0	0	0	0	6
Africa	Eastern Africa	AFRO	Zimbabwe	47	ZI	ZW	ZWE	Mashonaland East	5553	Chikomba	52919	null	null	0	ADM2	Chikomba	52919	ZWE0555352919	2019	Not reported	Adults	0	0	0	0	0	Not delivered	0	0	0	0	0	0	0	0	999
Africa	Eastern Africa	AFRO	Zimbabwe	47	ZI	ZW	ZWE	Mashonaland East	5553	Chikomba	52919	null	null	0	ADM2	Chikomba	52919	ZWE0555352919	2020	High prevalence (50% and above)	Adults	74022	0	0	0	0	Not delivered	0	0	0	0	0	0	0	0	6
Africa	Eastern Africa	AFRO	Zimbabwe	47	ZI	ZW	ZWE	Mashonaland East	5553	Chikomba	52919	null	null	0	ADM2	Chikomba	52919	ZWE0555352919	2013	High prevalence (50% and above)	SAC	46762	46762	25607	54.76	54.76	PZQ	1	0	1	0	1	0	1	0	6
Africa	Eastern Africa	AFRO	Zimbabwe	47	ZI	ZW	ZWE	Mashonaland East	5553	Chikomba	52919	null	null	0	ADM2	Chikomba	52919	ZWE0555352919	2014	High prevalence (50% and above)	SAC	46762	46762	27911	59.69	59.69	PZQ+ALB/MBD	1	0	2	0	1	0	2	0	6
Africa	Eastern Africa	AFRO	Zimbabwe	47	ZI	ZW	ZWE	Mashonaland East	5553	Chikomba	52919	null	null	0	ADM2	Chikomba	52919	ZWE0555352919	2015	Moderate prevalence (10%-49%)	SAC	23198	23198	29869	128.76	128.76	PZQ+ALB/MBD	1	1	3	1	1	1	3	1	9
Africa	Eastern Africa	AFRO	Zimbabwe	47	ZI	ZW	ZWE	Mashonaland East	5553	Chikomba	52919	null	null	0	ADM2	Chikomba	52919	ZWE0555352919	2016	High prevalence (50% and above)	SAC	40443	40443	32465	80.27	80.27	PZQ	1	1	4	2	1	1	4	2	6
Africa	Eastern Africa	AFRO	Zimbabwe	47	ZI	ZW	ZWE	Harare	5550	Chitungwiza	52965	null	null	0	ADM2	Chitungwiza	52965	ZWE0555052965	2017	Low prevalence (less than 10%)	SAC	45514	0	0	0	0	Not delivered	0	0	4	3	0	0	4	4	10
Africa	Eastern Africa	AFRO	Zimbabwe	47	ZI	ZW	ZWE	Mashonaland East	5553	Chikomba	52919	null	null	0	ADM2	Chikomba	52919	ZWE0555352919	2018	High prevalence (50% and above)	SAC	41097	0	0	0	0	Not delivered	0	0	4	2	0	0	4	2	6
Africa	Eastern Africa	AFRO	Zimbabwe	47	ZI	ZW	ZWE	Mashonaland East	5553	Chikomba	52919	null	null	0	ADM2	Chikomba	52919	ZWE0555352919	2019	Not reported	SAC	0	0	0	0	0	Not delivered	0	0	4	2	0	0	4	2	999
Africa	Eastern Africa	AFRO	Zimbabwe	47	ZI	ZW	ZWE	Midlands	5558	Gokwe North	52956	null	null	0	ADM2	Gokwe North	52956	ZWE0555852956	2020	Moderate prevalence (10%-49%)	SAC	40702	0	0	0	0	Not delivered	0	0	4	2	0	0	4	3	9
Africa	Eastern Africa	AFRO	Zimbabwe	47	ZI	ZW	ZWE	Mashonaland East	5553	Chikomba	52919	null	null	0	ADM2	Chikomba	52919	ZWE0555352919	2013	High prevalence (50% and above)	Total	107426	46762	25607	54.76	23.84	PZQ	1	0	1	0	1	0	1	0	6
Africa	Eastern Africa	AFRO	Zimbabwe	47	ZI	ZW	ZWE	Mashonaland East	5553	Chikomba	52919	null	null	0	ADM2	Chikomba	52919	ZWE0555352919	2014	High prevalence (50% and above)	Total	107426	46762	27911	59.69	25.98	PZQ+ALB/MBD	1	0	2	0	1	0	2	0	6
Africa	Eastern Africa	AFRO	Zimbabwe	47	ZI	ZW	ZWE	Mashonaland East	5553	Chikomba	52919	null	null	0	ADM2	Chikomba	52919	ZWE0555352919	2015	Moderate prevalence (10%-49%)	Total	35236	23198	29869	128.76	84.77	PZQ+ALB/MBD	1	1	3	1	1	1	3	1	9
Africa	Eastern Africa	AFRO	Zimbabwe	47	ZI	ZW	ZWE	Mashonaland East	5553	Chikomba	52919	null	null	0	ADM2	Chikomba	52919	ZWE0555352919	2016	High prevalence (50% and above)	Total	111217	40443	32465	80.27	29.19	PZQ	1	1	4	2	1	0	4	1	6
Africa	Eastern Africa	AFRO	Zimbabwe	47	ZI	ZW	ZWE	Mashonaland East	5553	Chikomba	52919	null	null	0	ADM2	Chikomba	52919	ZWE0555352919	2017	High prevalence (50% and above)	Total	107426	0	0	0	0	Not delivered	0	0	4	2	0	0	4	1	6
Africa	Eastern Africa	AFRO	Zimbabwe	47	ZI	ZW	ZWE	Mashonaland East	5553	Chikomba	52919	null	null	0	ADM2	Chikomba	52919	ZWE0555352919	2018	High prevalence (50% and above)	Total	113017	0	0	0	0	Not delivered	0	0	4	2	0	0	4	1	6
Africa	Eastern Africa	AFRO	Zimbabwe	47	ZI	ZW	ZWE	Mashonaland East	5553	Chikomba	52919	null	null	0	ADM2	Chikomba	52919	ZWE0555352919	2019	Not reported	Total	0	0	0	0	0	Not delivered	0	0	4	2	0	0	4	1	999
Africa	Eastern Africa	AFRO	Zimbabwe	47	ZI	ZW	ZWE	Mashonaland East	5553	Chikomba	52919	null	null	0	ADM2	Chikomba	52919	ZWE0555352919	2020	High prevalence (50% and above)	Total	114999	0	0	0	0	Not delivered	0	0	4	2	0	0	4	1	6
Africa	Eastern Africa	AFRO	Zimbabwe	47	ZI	ZW	ZWE	Mashonaland East	5553	Goromonzi	52920	null	null	0	ADM2	Goromonzi	52920	ZWE0555352920	2013	Low prevalence (less than 10%)	Adults	0	0	0	0	0	PZQ	0	0	0	0	0	0	0	0	10
Africa	Eastern Africa	AFRO	Zimbabwe	47	ZI	ZW	ZWE	Mashonaland East	5553	Goromonzi	52920	null	null	0	ADM2	Goromonzi	52920	ZWE0555352920	2014	Moderate prevalence (10%-49%)	Adults	22562	0	0	0	0	PZQ	0	0	0	0	0	0	0	0	9
Africa	Eastern Africa	AFRO	Zimbabwe	47	ZI	ZW	ZWE	Mashonaland East	5553	Goromonzi	52920	null	null	0	ADM2	Goromonzi	52920	ZWE0555352920	2015	Moderate prevalence (10%-49%)	Adults	28025	0	0	0	0	PZQ	0	0	0	0	0	0	0	0	9
Africa	Eastern Africa	AFRO	Zimbabwe	47	ZI	ZW	ZWE	Mashonaland East	5553	Goromonzi	52920	null	null	0	ADM2	Goromonzi	52920	ZWE0555352920	2016	Moderate prevalence (10%-49%)	Adults	26323	0	0	0	0	Not delivered	0	0	0	0	0	0	0	0	9
Africa	Eastern Africa	AFRO	Zimbabwe	47	ZI	ZW	ZWE	Mashonaland East	5553	Goromonzi	52920	null	null	0	ADM2	Goromonzi	52920	ZWE0555352920	2017	Low prevalence (less than 10%)	Adults	0	0	0	0	0	Not delivered	0	0	0	0	0	0	0	0	10
Africa	Eastern Africa	AFRO	Zimbabwe	47	ZI	ZW	ZWE	Mashonaland East	5553	Goromonzi	52920	null	null	0	ADM2	Goromonzi	52920	ZWE0555352920	2018	Low prevalence (less than 10%)	Adults	0	0	0	0	0	Not delivered	0	0	0	0	0	0	0	0	10
Africa	Eastern Africa	AFRO	Zimbabwe	47	ZI	ZW	ZWE	Mashonaland East	5553	Goromonzi	52920	null	null	0	ADM2	Goromonzi	52920	ZWE0555352920	2019	Not reported	Adults	0	0	0	0	0	Not delivered	0	0	0	0	0	0	0	0	999
Africa	Eastern Africa	AFRO	Zimbabwe	47	ZI	ZW	ZWE	Mashonaland East	5553	Goromonzi	52920	null	null	0	ADM2	Goromonzi	52920	ZWE0555352920	2020	Low prevalence (less than 10%)	Adults	0	0	0	0	0	Not delivered	0	0	0	0	0	0	0	0	10
Africa	Eastern Africa	AFRO	Zimbabwe	47	ZI	ZW	ZWE	Mashonaland East	5553	Goromonzi	52920	null	null	0	ADM2	Goromonzi	52920	ZWE0555352920	2013	Low prevalence (less than 10%)	SAC	28696	86959	20336	23.39	70.87	PZQ	1	0	1	0	1	0	1	0	10
Africa	Eastern Africa	AFRO	Zimbabwe	47	ZI	ZW	ZWE	Mashonaland East	5553	Goromonzi	52920	null	null	0	ADM2	Goromonzi	52920	ZWE0555352920	2014	Moderate prevalence (10%-49%)	SAC	43480	86959	31909	36.69	73.39	PZQ	1	0	2	0	1	0	2	0	9
Africa	Eastern Africa	AFRO	Zimbabwe	47	ZI	ZW	ZWE	Mashonaland East	5553	Goromonzi	52920	null	null	0	ADM2	Goromonzi	52920	ZWE0555352920	2015	Moderate prevalence (10%-49%)	SAC	54006	70472	39254	55.7	72.68	PZQ	1	0	3	0	1	0	3	0	9
Africa	Eastern Africa	AFRO	Zimbabwe	47	ZI	ZW	ZWE	Mashonaland East	5553	Goromonzi	52920	null	null	0	ADM2	Goromonzi	52920	ZWE0555352920	2016	Moderate prevalence (10%-49%)	SAC	37604	0	0	0	0	Not delivered	0	0	3	0	0	0	3	0	9
Africa	Eastern Africa	AFRO	Zimbabwe	47	ZI	ZW	ZWE	Manicaland	5551	Buhera	52904	null	null	0	ADM2	Buhera	52904	ZWE0555152904	2017	Moderate prevalence (10%-49%)	SAC	47516	0	0	0	0	Not delivered	0	0	4	3	0	0	4	3	9
Africa	Eastern Africa	AFRO	Zimbabwe	47	ZI	ZW	ZWE	Mashonaland East	5553	Goromonzi	52920	null	null	0	ADM2	Goromonzi	52920	ZWE0555352920	2018	Low prevalence (less than 10%)	SAC	31574	0	0	0	0	Not delivered	0	0	3	0	0	0	3	0	10
Africa	Eastern Africa	AFRO	Zimbabwe	47	ZI	ZW	ZWE	Mashonaland East	5553	Goromonzi	52920	null	null	0	ADM2	Goromonzi	52920	ZWE0555352920	2019	Not reported	SAC	0	0	0	0	0	Not delivered	0	0	3	0	0	0	3	0	999
Africa	Eastern Africa	AFRO	Zimbabwe	47	ZI	ZW	ZWE	Midlands	5558	Gokwe South	52957	null	null	0	ADM2	Gokwe South	52957	ZWE0555852957	2020	Low prevalence (less than 10%)	SAC	36887	0	0	0	0	Not delivered	0	0	3	1	0	0	3	2	10
Africa	Eastern Africa	AFRO	Zimbabwe	47	ZI	ZW	ZWE	Mashonaland East	5553	Goromonzi	52920	null	null	0	ADM2	Goromonzi	52920	ZWE0555352920	2013	Low prevalence (less than 10%)	Total	28696	86959	20336	23.39	70.87	PZQ	1	0	1	0	1	0	1	0	10
Africa	Eastern Africa	AFRO	Zimbabwe	47	ZI	ZW	ZWE	Mashonaland East	5553	Goromonzi	52920	null	null	0	ADM2	Goromonzi	52920	ZWE0555352920	2014	Moderate prevalence (10%-49%)	Total	66042	86959	31909	36.69	48.32	PZQ	1	0	2	0	1	0	2	0	9
Africa	Eastern Africa	AFRO	Zimbabwe	47	ZI	ZW	ZWE	Mashonaland East	5553	Goromonzi	52920	null	null	0	ADM2	Goromonzi	52920	ZWE0555352920	2015	Moderate prevalence (10%-49%)	Total	82032	70472	39254	55.7	47.85	PZQ	1	0	3	0	1	0	3	0	9
Africa	Eastern Africa	AFRO	Zimbabwe	47	ZI	ZW	ZWE	Mashonaland East	5553	Goromonzi	52920	null	null	0	ADM2	Goromonzi	52920	ZWE0555352920	2016	Moderate prevalence (10%-49%)	Total	63926	0	0	0	0	Not delivered	0	0	3	0	0	0	3	0	9
Africa	Eastern Africa	AFRO	Zimbabwe	47	ZI	ZW	ZWE	Mashonaland East	5553	Goromonzi	52920	null	null	0	ADM2	Goromonzi	52920	ZWE0555352920	2017	Low prevalence (less than 10%)	Total	28696	0	0	0	0	Not delivered	0	0	3	0	0	0	3	0	10
Africa	Eastern Africa	AFRO	Zimbabwe	47	ZI	ZW	ZWE	Mashonaland East	5553	Goromonzi	52920	null	null	0	ADM2	Goromonzi	52920	ZWE0555352920	2018	Low prevalence (less than 10%)	Total	31574	0	0	0	0	Not delivered	0	0	3	0	0	0	3	0	10
Africa	Eastern Africa	AFRO	Zimbabwe	47	ZI	ZW	ZWE	Mashonaland East	5553	Goromonzi	52920	null	null	0	ADM2	Goromonzi	52920	ZWE0555352920	2019	Not reported	Total	0	0	0	0	0	Not delivered	0	0	3	0	0	0	3	0	999
Africa	Eastern Africa	AFRO	Zimbabwe	47	ZI	ZW	ZWE	Mashonaland East	5553	Goromonzi	52920	null	null	0	ADM2	Goromonzi	52920	ZWE0555352920	2020	Low prevalence (less than 10%)	Total	25146	0	0	0	0	Not delivered	0	0	3	0	0	0	3	0	10
Africa	Eastern Africa	AFRO	Zimbabwe	47	ZI	ZW	ZWE	Mashonaland East	5553	Hwedza	52921	null	null	0	ADM2	Hwedza	52921	ZWE0555352921	2013	High prevalence (50% and above)	Adults	35584	0	0	0	0	PZQ	0	0	0	0	0	0	0	0	6
Africa	Eastern Africa	AFRO	Zimbabwe	47	ZI	ZW	ZWE	Mashonaland East	5553	Hwedza	52921	null	null	0	ADM2	Hwedza	52921	ZWE0555352921	2014	High prevalence (50% and above)	Adults	35584	0	0	0	0	PZQ+ALB/MBD	0	0	0	0	0	0	0	0	6
Africa	Eastern Africa	AFRO	Zimbabwe	47	ZI	ZW	ZWE	Mashonaland East	5553	Hwedza	52921	null	null	0	ADM2	Hwedza	52921	ZWE0555352921	2015	Moderate prevalence (10%-49%)	Adults	7061	0	0	0	0	PZQ+ALB/MBD	0	0	0	0	0	0	0	0	9
Africa	Eastern Africa	AFRO	Zimbabwe	47	ZI	ZW	ZWE	Mashonaland East	5553	Hwedza	52921	null	null	0	ADM2	Hwedza	52921	ZWE0555352921	2016	High prevalence (50% and above)	Adults	41515	0	0	0	0	PZQ	0	0	0	0	0	0	0	0	6
Africa	Eastern Africa	AFRO	Zimbabwe	47	ZI	ZW	ZWE	Mashonaland East	5553	Hwedza	52921	null	null	0	ADM2	Hwedza	52921	ZWE0555352921	2017	High prevalence (50% and above)	Adults	35584	0	0	0	0	Not delivered	0	0	0	0	0	0	0	0	6
Africa	Eastern Africa	AFRO	Zimbabwe	47	ZI	ZW	ZWE	Mashonaland East	5553	Hwedza	52921	null	null	0	ADM2	Hwedza	52921	ZWE0555352921	2018	High prevalence (50% and above)	Adults	42187	0	0	0	0	Not delivered	0	0	0	0	0	0	0	0	6
Africa	Eastern Africa	AFRO	Zimbabwe	47	ZI	ZW	ZWE	Mashonaland East	5553	Hwedza	52921	null	null	0	ADM2	Hwedza	52921	ZWE0555352921	2019	Not reported	Adults	0	0	0	0	0	Not delivered	0	0	0	0	0	0	0	0	999
Africa	Eastern Africa	AFRO	Zimbabwe	47	ZI	ZW	ZWE	Mashonaland East	5553	Hwedza	52921	null	null	0	ADM2	Hwedza	52921	ZWE0555352921	2020	High prevalence (50% and above)	Adults	43421	0	0	0	0	Not delivered	0	0	0	0	0	0	0	0	6
Africa	Eastern Africa	AFRO	Zimbabwe	47	ZI	ZW	ZWE	Mashonaland East	5553	Hwedza	52921	null	null	0	ADM2	Hwedza	52921	ZWE0555352921	2013	High prevalence (50% and above)	SAC	27430	27430	17740	64.67	64.67	PZQ	1	0	1	0	1	0	1	0	6
Africa	Eastern Africa	AFRO	Zimbabwe	47	ZI	ZW	ZWE	Mashonaland East	5553	Hwedza	52921	null	null	0	ADM2	Hwedza	52921	ZWE0555352921	2014	High prevalence (50% and above)	SAC	27430	27430	21937	79.97	79.97	PZQ+ALB/MBD	1	1	2	1	1	1	2	1	6
Africa	Eastern Africa	AFRO	Zimbabwe	47	ZI	ZW	ZWE	Mashonaland East	5553	Hwedza	52921	null	null	0	ADM2	Hwedza	52921	ZWE0555352921	2015	Moderate prevalence (10%-49%)	SAC	13608	13608	19305	141.87	141.87	PZQ+ALB/MBD	1	1	3	2	1	1	3	2	9
Africa	Eastern Africa	AFRO	Zimbabwe	47	ZI	ZW	ZWE	Mashonaland East	5553	Hwedza	52921	null	null	0	ADM2	Hwedza	52921	ZWE0555352921	2016	High prevalence (50% and above)	SAC	23723	23723	21498	90.62	90.62	PZQ	1	1	4	3	1	1	4	3	6
Africa	Eastern Africa	AFRO	Zimbabwe	47	ZI	ZW	ZWE	Manicaland	5551	Chimanimani	52905	null	null	0	ADM2	Chimanimani	52905	ZWE0555152905	2017	Moderate prevalence (10%-49%)	SAC	26078	0	0	0	0	Not delivered	0	0	4	3	0	0	4	3	9
Africa	Eastern Africa	AFRO	Zimbabwe	47	ZI	ZW	ZWE	Mashonaland East	5553	Hwedza	52921	null	null	0	ADM2	Hwedza	52921	ZWE0555352921	2018	High prevalence (50% and above)	SAC	24107	0	0	0	0	Not delivered	0	0	4	3	0	0	4	3	6
Africa	Eastern Africa	AFRO	Zimbabwe	47	ZI	ZW	ZWE	Mashonaland East	5553	Hwedza	52921	null	null	0	ADM2	Hwedza	52921	ZWE0555352921	2019	Not reported	SAC	0	0	0	0	0	Not delivered	0	0	4	3	0	0	4	3	999
Africa	Eastern Africa	AFRO	Zimbabwe	47	ZI	ZW	ZWE	Mashonaland East	5553	Goromonzi	52920	null	null	0	ADM2	Goromonzi	52920	ZWE0555352920	2020	Low prevalence (less than 10%)	SAC	25146	0	0	0	0	Not delivered	0	0	3	0	0	0	3	0	10
Africa	Eastern Africa	AFRO	Zimbabwe	47	ZI	ZW	ZWE	Mashonaland East	5553	Hwedza	52921	null	null	0	ADM2	Hwedza	52921	ZWE0555352921	2013	High prevalence (50% and above)	Total	63014	27430	17740	64.67	28.15	PZQ	1	0	1	0	1	0	1	0	6
Africa	Eastern Africa	AFRO	Zimbabwe	47	ZI	ZW	ZWE	Mashonaland East	5553	Hwedza	52921	null	null	0	ADM2	Hwedza	52921	ZWE0555352921	2014	High prevalence (50% and above)	Total	63014	27430	21937	79.97	34.81	PZQ+ALB/MBD	1	1	2	1	1	0	2	0	6
Africa	Eastern Africa	AFRO	Zimbabwe	47	ZI	ZW	ZWE	Mashonaland East	5553	Hwedza	52921	null	null	0	ADM2	Hwedza	52921	ZWE0555352921	2015	Moderate prevalence (10%-49%)	Total	20669	13608	19305	141.87	93.4	PZQ+ALB/MBD	1	1	3	2	1	1	3	1	9
Africa	Eastern Africa	AFRO	Zimbabwe	47	ZI	ZW	ZWE	Mashonaland East	5553	Hwedza	52921	null	null	0	ADM2	Hwedza	52921	ZWE0555352921	2016	High prevalence (50% and above)	Total	65238	23723	21498	90.62	32.95	PZQ	1	1	4	3	1	0	4	1	6
Africa	Eastern Africa	AFRO	Zimbabwe	47	ZI	ZW	ZWE	Mashonaland East	5553	Hwedza	52921	null	null	0	ADM2	Hwedza	52921	ZWE0555352921	2017	High prevalence (50% and above)	Total	63014	0	0	0	0	Not delivered	0	0	4	3	0	0	4	1	6
Africa	Eastern Africa	AFRO	Zimbabwe	47	ZI	ZW	ZWE	Mashonaland East	5553	Hwedza	52921	null	null	0	ADM2	Hwedza	52921	ZWE0555352921	2018	High prevalence (50% and above)	Total	66294	0	0	0	0	Not delivered	0	0	4	3	0	0	4	1	6
Africa	Eastern Africa	AFRO	Zimbabwe	47	ZI	ZW	ZWE	Mashonaland East	5553	Hwedza	52921	null	null	0	ADM2	Hwedza	52921	ZWE0555352921	2019	Not reported	Total	0	0	0	0	0	Not delivered	0	0	4	3	0	0	4	1	999
Africa	Eastern Africa	AFRO	Zimbabwe	47	ZI	ZW	ZWE	Mashonaland East	5553	Hwedza	52921	null	null	0	ADM2	Hwedza	52921	ZWE0555352921	2020	High prevalence (50% and above)	Total	67457	0	0	0	0	Not delivered	0	0	4	3	0	0	4	1	6
Africa	Eastern Africa	AFRO	Zimbabwe	47	ZI	ZW	ZWE	Mashonaland East	5553	Marondera	52922	null	null	0	ADM2	Marondera	52922	ZWE0555352922	2013	Low prevalence (less than 10%)	Adults	0	0	0	0	0	PZQ	0	0	0	0	0	0	0	0	10
Africa	Eastern Africa	AFRO	Zimbabwe	47	ZI	ZW	ZWE	Mashonaland East	5553	Marondera	52922	null	null	0	ADM2	Marondera	52922	ZWE0555352922	2014	Low prevalence (less than 10%)	Adults	0	0	0	0	0	PZQ	0	0	0	0	0	0	0	0	10
Africa	Eastern Africa	AFRO	Zimbabwe	47	ZI	ZW	ZWE	Mashonaland East	5553	Marondera	52922	null	null	0	ADM2	Marondera	52922	ZWE0555352922	2015	Moderate prevalence (10%-49%)	Adults	17808	0	0	0	0	PZQ	0	0	0	0	0	0	0	0	9
Africa	Eastern Africa	AFRO	Zimbabwe	47	ZI	ZW	ZWE	Mashonaland East	5553	Marondera	52922	null	null	0	ADM2	Marondera	52922	ZWE0555352922	2016	Moderate prevalence (10%-49%)	Adults	20940	0	0	0	0	Not delivered	0	0	0	0	0	0	0	0	9
Africa	Eastern Africa	AFRO	Zimbabwe	47	ZI	ZW	ZWE	Mashonaland East	5553	Marondera	52922	null	null	0	ADM2	Marondera	52922	ZWE0555352922	2017	Low prevalence (less than 10%)	Adults	0	0	0	0	0	Not delivered	0	0	0	0	0	0	0	0	10
Africa	Eastern Africa	AFRO	Zimbabwe	47	ZI	ZW	ZWE	Mashonaland East	5553	Marondera	52922	null	null	0	ADM2	Marondera	52922	ZWE0555352922	2018	Low prevalence (less than 10%)	Adults	0	0	0	0	0	Not delivered	0	0	0	0	0	0	0	0	10
Africa	Eastern Africa	AFRO	Zimbabwe	47	ZI	ZW	ZWE	Mashonaland East	5553	Marondera	52922	null	null	0	ADM2	Marondera	52922	ZWE0555352922	2019	Not reported	Adults	0	0	0	0	0	Not delivered	0	0	0	0	0	0	0	0	999
Africa	Eastern Africa	AFRO	Zimbabwe	47	ZI	ZW	ZWE	Mashonaland East	5553	Marondera	52922	null	null	0	ADM2	Marondera	52922	ZWE0555352922	2020	Low prevalence (less than 10%)	Adults	0	0	0	0	0	Not delivered	0	0	0	0	0	0	0	0	10
Africa	Eastern Africa	AFRO	Zimbabwe	47	ZI	ZW	ZWE	Mashonaland East	5553	Marondera	52922	null	null	0	ADM2	Marondera	52922	ZWE0555352922	2013	Low prevalence (less than 10%)	SAC	22829	69178	33249	48.06	145.65	PZQ	1	0	1	0	1	1	1	1	10
Africa	Eastern Africa	AFRO	Zimbabwe	47	ZI	ZW	ZWE	Mashonaland East	5553	Marondera	52922	null	null	0	ADM2	Marondera	52922	ZWE0555352922	2014	Low prevalence (less than 10%)	SAC	22829	69178	16820	24.31	73.68	PZQ	1	0	2	0	1	0	2	1	10
Africa	Eastern Africa	AFRO	Zimbabwe	47	ZI	ZW	ZWE	Mashonaland East	5553	Marondera	52922	null	null	0	ADM2	Marondera	52922	ZWE0555352922	2015	Moderate prevalence (10%-49%)	SAC	34318	49153	34590	70.37	100.79	PZQ	1	0	3	0	1	1	3	2	9
Africa	Eastern Africa	AFRO	Zimbabwe	47	ZI	ZW	ZWE	Mashonaland East	5553	Marondera	52922	null	null	0	ADM2	Marondera	52922	ZWE0555352922	2016	Moderate prevalence (10%-49%)	SAC	29914	0	0	0	0	Not delivered	0	0	3	0	0	0	3	2	9
Africa	Eastern Africa	AFRO	Zimbabwe	47	ZI	ZW	ZWE	Manicaland	5551	Chipinge	52906	null	null	0	ADM2	Chipinge	52906	ZWE0555152906	2017	Moderate prevalence (10%-49%)	SAC	62640	0	0	0	0	Not delivered	0	0	3	2	0	0	3	2	9
Africa	Eastern Africa	AFRO	Zimbabwe	47	ZI	ZW	ZWE	Mashonaland East	5553	Marondera	52922	null	null	0	ADM2	Marondera	52922	ZWE0555352922	2018	Low prevalence (less than 10%)	SAC	20063	0	0	0	0	Not delivered	0	0	3	0	0	0	3	2	10
Africa	Eastern Africa	AFRO	Zimbabwe	47	ZI	ZW	ZWE	Mashonaland East	5553	Marondera	52922	null	null	0	ADM2	Marondera	52922	ZWE0555352922	2019	Not reported	SAC	0	0	0	0	0	Not delivered	0	0	3	0	0	0	3	2	999
Africa	Eastern Africa	AFRO	Zimbabwe	47	ZI	ZW	ZWE	Mashonaland Central	5552	Guruve	52913	null	null	0	ADM2	Guruve	52913	ZWE0555252913	2020	Moderate prevalence (10%-49%)	SAC	21006	0	0	0	0	Not delivered	0	0	4	2	0	0	4	3	9
Africa	Eastern Africa	AFRO	Zimbabwe	47	ZI	ZW	ZWE	Mashonaland East	5553	Marondera	52922	null	null	0	ADM2	Marondera	52922	ZWE0555352922	2013	Low prevalence (less than 10%)	Total	22829	69178	33249	48.06	145.65	PZQ	1	0	1	0	1	1	1	1	10
Africa	Eastern Africa	AFRO	Zimbabwe	47	ZI	ZW	ZWE	Mashonaland East	5553	Marondera	52922	null	null	0	ADM2	Marondera	52922	ZWE0555352922	2014	Low prevalence (less than 10%)	Total	22829	69178	16820	24.31	73.68	PZQ	1	0	2	0	1	0	2	1	10
Africa	Eastern Africa	AFRO	Zimbabwe	47	ZI	ZW	ZWE	Mashonaland East	5553	Marondera	52922	null	null	0	ADM2	Marondera	52922	ZWE0555352922	2015	Moderate prevalence (10%-49%)	Total	52126	49153	34590	70.37	66.36	PZQ	1	0	3	0	1	0	3	1	9
Africa	Eastern Africa	AFRO	Zimbabwe	47	ZI	ZW	ZWE	Mashonaland East	5553	Marondera	52922	null	null	0	ADM2	Marondera	52922	ZWE0555352922	2016	Moderate prevalence (10%-49%)	Total	50855	0	0	0	0	Not delivered	0	0	3	0	0	0	3	1	9
Africa	Eastern Africa	AFRO	Zimbabwe	47	ZI	ZW	ZWE	Mashonaland East	5553	Marondera	52922	null	null	0	ADM2	Marondera	52922	ZWE0555352922	2017	Low prevalence (less than 10%)	Total	22829	0	0	0	0	Not delivered	0	0	3	0	0	0	3	1	10
Africa	Eastern Africa	AFRO	Zimbabwe	47	ZI	ZW	ZWE	Mashonaland East	5553	Marondera	52922	null	null	0	ADM2	Marondera	52922	ZWE0555352922	2018	Low prevalence (less than 10%)	Total	20063	0	0	0	0	Not delivered	0	0	3	0	0	0	3	1	10
Africa	Eastern Africa	AFRO	Zimbabwe	47	ZI	ZW	ZWE	Mashonaland East	5553	Marondera	52922	null	null	0	ADM2	Marondera	52922	ZWE0555352922	2019	Not reported	Total	0	0	0	0	0	Not delivered	0	0	3	0	0	0	3	1	999
Africa	Eastern Africa	AFRO	Zimbabwe	47	ZI	ZW	ZWE	Mashonaland East	5553	Marondera	52922	null	null	0	ADM2	Marondera	52922	ZWE0555352922	2020	Low prevalence (less than 10%)	Total	20005	0	0	0	0	Not delivered	0	0	3	0	0	0	3	1	10
Africa	Eastern Africa	AFRO	Zimbabwe	47	ZI	ZW	ZWE	Mashonaland East	5553	Mudzi	52923	null	null	0	ADM2	Mudzi	52923	ZWE0555352923	2013	Moderate prevalence (10%-49%)	Adults	13363	0	0	0	0	PZQ	0	0	0	0	0	0	0	0	9
Africa	Eastern Africa	AFRO	Zimbabwe	47	ZI	ZW	ZWE	Mashonaland East	5553	Mudzi	52923	null	null	0	ADM2	Mudzi	52923	ZWE0555352923	2014	Moderate prevalence (10%-49%)	Adults	13363	0	0	0	0	PZQ+ALB/MBD	0	0	0	0	0	0	0	0	9
Africa	Eastern Africa	AFRO	Zimbabwe	47	ZI	ZW	ZWE	Mashonaland East	5553	Mudzi	52923	null	null	0	ADM2	Mudzi	52923	ZWE0555352923	2015	Moderate prevalence (10%-49%)	Adults	13258	0	0	0	0	PZQ+ALB/MBD	0	0	0	0	0	0	0	0	9
Africa	Eastern Africa	AFRO	Zimbabwe	47	ZI	ZW	ZWE	Mashonaland East	5553	Mudzi	52923	null	null	0	ADM2	Mudzi	52923	ZWE0555352923	2016	Moderate prevalence (10%-49%)	Adults	15590	0	0	0	0	PZQ	0	0	0	0	0	0	0	0	9
Africa	Eastern Africa	AFRO	Zimbabwe	47	ZI	ZW	ZWE	Mashonaland East	5553	Mudzi	52923	null	null	0	ADM2	Mudzi	52923	ZWE0555352923	2017	Moderate prevalence (10%-49%)	Adults	13363	0	0	0	0	Not delivered	0	0	0	0	0	0	0	0	9
Africa	Eastern Africa	AFRO	Zimbabwe	47	ZI	ZW	ZWE	Mashonaland East	5553	Mudzi	52923	null	null	0	ADM2	Mudzi	52923	ZWE0555352923	2018	Moderate prevalence (10%-49%)	Adults	15842	0	0	0	0	Not delivered	0	0	0	0	0	0	0	0	9
Africa	Eastern Africa	AFRO	Zimbabwe	47	ZI	ZW	ZWE	Mashonaland East	5553	Mudzi	52923	null	null	0	ADM2	Mudzi	52923	ZWE0555352923	2019	Not reported	Adults	0	0	0	0	0	Not delivered	0	0	0	0	0	0	0	0	999
Africa	Eastern Africa	AFRO	Zimbabwe	47	ZI	ZW	ZWE	Mashonaland East	5553	Mudzi	52923	null	null	0	ADM2	Mudzi	52923	ZWE0555352923	2020	Moderate prevalence (10%-49%)	Adults	16306	0	0	0	0	Not delivered	0	0	0	0	0	0	0	0	9
Africa	Eastern Africa	AFRO	Zimbabwe	47	ZI	ZW	ZWE	Mashonaland East	5553	Mudzi	52923	null	null	0	ADM2	Mudzi	52923	ZWE0555352923	2013	Moderate prevalence (10%-49%)	SAC	25752	51503	42022	81.59	163.18	PZQ	1	1	1	1	1	1	1	1	9
Africa	Eastern Africa	AFRO	Zimbabwe	47	ZI	ZW	ZWE	Mashonaland East	5553	Mudzi	52923	null	null	0	ADM2	Mudzi	52923	ZWE0555352923	2014	Moderate prevalence (10%-49%)	SAC	25752	25752	33497	130.08	130.08	PZQ+ALB/MBD	1	1	2	2	1	1	2	2	9
Africa	Eastern Africa	AFRO	Zimbabwe	47	ZI	ZW	ZWE	Mashonaland East	5553	Mudzi	52923	null	null	0	ADM2	Mudzi	52923	ZWE0555352923	2015	Moderate prevalence (10%-49%)	SAC	25550	25550	34945	136.77	136.77	PZQ+ALB/MBD	1	1	3	3	1	1	3	3	9
Africa	Eastern Africa	AFRO	Zimbabwe	47	ZI	ZW	ZWE	Mashonaland East	5553	Mudzi	52923	null	null	0	ADM2	Mudzi	52923	ZWE0555352923	2016	Moderate prevalence (10%-49%)	SAC	22272	44543	34788	78.1	156.2	PZQ	1	1	4	4	1	1	4	4	9
Africa	Eastern Africa	AFRO	Zimbabwe	47	ZI	ZW	ZWE	Manicaland	5551	Makoni	52907	null	null	0	ADM2	Makoni	52907	ZWE0555152907	2017	Moderate prevalence (10%-49%)	SAC	58489	0	0	0	0	Not delivered	0	0	4	2	0	0	4	2	9
Africa	Eastern Africa	AFRO	Zimbabwe	47	ZI	ZW	ZWE	Mashonaland East	5553	Mudzi	52923	null	null	0	ADM2	Mudzi	52923	ZWE0555352923	2018	Moderate prevalence (10%-49%)	SAC	22632	0	0	0	0	Not delivered	0	0	4	4	0	0	4	4	9
Africa	Eastern Africa	AFRO	Zimbabwe	47	ZI	ZW	ZWE	Mashonaland East	5553	Mudzi	52923	null	null	0	ADM2	Mudzi	52923	ZWE0555352923	2019	Not reported	SAC	0	0	0	0	0	Not delivered	0	0	4	4	0	0	4	4	999
Africa	Eastern Africa	AFRO	Zimbabwe	47	ZI	ZW	ZWE	Masvingo	5555	Gutu	52937	null	null	0	ADM2	Gutu	52937	ZWE0555552937	2020	Moderate prevalence (10%-49%)	SAC	34391	0	0	0	0	Not delivered	0	0	3	2	0	0	3	3	9
Africa	Eastern Africa	AFRO	Zimbabwe	47	ZI	ZW	ZWE	Mashonaland East	5553	Mudzi	52923	null	null	0	ADM2	Mudzi	52923	ZWE0555352923	2013	Moderate prevalence (10%-49%)	Total	39114	51503	42022	81.59	107.43	PZQ	1	1	1	1	1	1	1	1	9
Africa	Eastern Africa	AFRO	Zimbabwe	47	ZI	ZW	ZWE	Mashonaland East	5553	Mudzi	52923	null	null	0	ADM2	Mudzi	52923	ZWE0555352923	2014	Moderate prevalence (10%-49%)	Total	39114	25752	33497	130.08	85.64	PZQ+ALB/MBD	1	1	2	2	1	1	2	2	9
Africa	Eastern Africa	AFRO	Zimbabwe	47	ZI	ZW	ZWE	Mashonaland East	5553	Mudzi	52923	null	null	0	ADM2	Mudzi	52923	ZWE0555352923	2015	Moderate prevalence (10%-49%)	Total	38808	25550	34945	136.77	90.05	PZQ+ALB/MBD	1	1	3	3	1	1	3	3	9
Africa	Eastern Africa	AFRO	Zimbabwe	47	ZI	ZW	ZWE	Mashonaland East	5553	Mudzi	52923	null	null	0	ADM2	Mudzi	52923	ZWE0555352923	2016	Moderate prevalence (10%-49%)	Total	37862	44543	34788	78.1	91.88	PZQ	1	1	4	4	1	1	4	4	9
Africa	Eastern Africa	AFRO	Zimbabwe	47	ZI	ZW	ZWE	Mashonaland East	5553	Mudzi	52923	null	null	0	ADM2	Mudzi	52923	ZWE0555352923	2017	Moderate prevalence (10%-49%)	Total	39114	0	0	0	0	Not delivered	0	0	4	4	0	0	4	4	9
Africa	Eastern Africa	AFRO	Zimbabwe	47	ZI	ZW	ZWE	Mashonaland East	5553	Mudzi	52923	null	null	0	ADM2	Mudzi	52923	ZWE0555352923	2018	Moderate prevalence (10%-49%)	Total	38474	0	0	0	0	Not delivered	0	0	4	4	0	0	4	4	9
Africa	Eastern Africa	AFRO	Zimbabwe	47	ZI	ZW	ZWE	Mashonaland East	5553	Mudzi	52923	null	null	0	ADM2	Mudzi	52923	ZWE0555352923	2019	Not reported	Total	0	0	0	0	0	Not delivered	0	0	4	4	0	0	4	4	999
Africa	Eastern Africa	AFRO	Zimbabwe	47	ZI	ZW	ZWE	Mashonaland East	5553	Mudzi	52923	null	null	0	ADM2	Mudzi	52923	ZWE0555352923	2020	Moderate prevalence (10%-49%)	Total	38871	0	0	0	0	Not delivered	0	0	4	4	0	0	4	4	9
Africa	Eastern Africa	AFRO	Zimbabwe	47	ZI	ZW	ZWE	Mashonaland East	5553	Murehwa	52924	null	null	0	ADM2	Murehwa	52924	ZWE0555352924	2013	Moderate prevalence (10%-49%)	Adults	20017	0	0	0	0	PZQ	0	0	0	0	0	0	0	0	9
Africa	Eastern Africa	AFRO	Zimbabwe	47	ZI	ZW	ZWE	Mashonaland East	5553	Murehwa	52924	null	null	0	ADM2	Murehwa	52924	ZWE0555352924	2014	Moderate prevalence (10%-49%)	Adults	20017	0	0	0	0	PZQ+ALB/MBD	0	0	0	0	0	0	0	0	9
Africa	Eastern Africa	AFRO	Zimbabwe	47	ZI	ZW	ZWE	Mashonaland East	5553	Murehwa	52924	null	null	0	ADM2	Murehwa	52924	ZWE0555352924	2015	Moderate prevalence (10%-49%)	Adults	19860	0	0	0	0	PZQ+ALB/MBD	0	0	0	0	0	0	0	0	9
Africa	Eastern Africa	AFRO	Zimbabwe	47	ZI	ZW	ZWE	Mashonaland East	5553	Murehwa	52924	null	null	0	ADM2	Murehwa	52924	ZWE0555352924	2016	Moderate prevalence (10%-49%)	Adults	23353	0	0	0	0	Not delivered	0	0	0	0	0	0	0	0	9
Africa	Eastern Africa	AFRO	Zimbabwe	47	ZI	ZW	ZWE	Mashonaland East	5553	Murehwa	52924	null	null	0	ADM2	Murehwa	52924	ZWE0555352924	2017	Moderate prevalence (10%-49%)	Adults	20017	0	0	0	0	Not delivered	0	0	0	0	0	0	0	0	9
Africa	Eastern Africa	AFRO	Zimbabwe	47	ZI	ZW	ZWE	Mashonaland East	5553	Murehwa	52924	null	null	0	ADM2	Murehwa	52924	ZWE0555352924	2018	Moderate prevalence (10%-49%)	Adults	0	0	0	0	0	Not delivered	0	0	0	0	0	0	0	0	9
Africa	Eastern Africa	AFRO	Zimbabwe	47	ZI	ZW	ZWE	Mashonaland East	5553	Murehwa	52924	null	null	0	ADM2	Murehwa	52924	ZWE0555352924	2019	Not reported	Adults	0	0	0	0	0	Not delivered	0	0	0	0	0	0	0	0	999
Africa	Eastern Africa	AFRO	Zimbabwe	47	ZI	ZW	ZWE	Mashonaland East	5553	Murehwa	52924	null	null	0	ADM2	Murehwa	52924	ZWE0555352924	2020	Moderate prevalence (10%-49%)	Adults	24425	0	0	0	0	Not delivered	0	0	0	0	0	0	0	0	9
Africa	Eastern Africa	AFRO	Zimbabwe	47	ZI	ZW	ZWE	Mashonaland East	5553	Murehwa	52924	null	null	0	ADM2	Murehwa	52924	ZWE0555352924	2013	Moderate prevalence (10%-49%)	SAC	38574	77149	30983	40.16	80.32	PZQ	1	0	1	0	1	1	1	1	9
Africa	Eastern Africa	AFRO	Zimbabwe	47	ZI	ZW	ZWE	Mashonaland East	5553	Murehwa	52924	null	null	0	ADM2	Murehwa	52924	ZWE0555352924	2014	Moderate prevalence (10%-49%)	SAC	38574	38575	38183	98.98	98.99	PZQ+ALB/MBD	1	1	2	1	1	1	2	2	9
Africa	Eastern Africa	AFRO	Zimbabwe	47	ZI	ZW	ZWE	Mashonaland East	5553	Murehwa	52924	null	null	0	ADM2	Murehwa	52924	ZWE0555352924	2015	Moderate prevalence (10%-49%)	SAC	38272	38273	41911	109.51	109.51	PZQ+ALB/MBD	1	1	3	2	1	1	3	3	9
Africa	Eastern Africa	AFRO	Zimbabwe	47	ZI	ZW	ZWE	Mashonaland East	5553	Murehwa	52924	null	null	0	ADM2	Murehwa	52924	ZWE0555352924	2016	Moderate prevalence (10%-49%)	SAC	33362	0	0	0	0	Not delivered	0	0	3	2	0	0	3	3	9
Africa	Eastern Africa	AFRO	Zimbabwe	47	ZI	ZW	ZWE	Manicaland	5551	Mutare	52908	null	null	0	ADM2	Mutare	52908	ZWE0555152908	2017	Moderate prevalence (10%-49%)	SAC	50656	0	0	0	0	Not delivered	0	0	4	3	0	0	4	4	9
Africa	Eastern Africa	AFRO	Zimbabwe	47	ZI	ZW	ZWE	Mashonaland East	5553	Murehwa	52924	null	null	0	ADM2	Murehwa	52924	ZWE0555352924	2018	Moderate prevalence (10%-49%)	SAC	0	0	0	0	0	Not delivered	0	0	3	2	0	0	3	3	9
Africa	Eastern Africa	AFRO	Zimbabwe	47	ZI	ZW	ZWE	Mashonaland East	5553	Murehwa	52924	null	null	0	ADM2	Murehwa	52924	ZWE0555352924	2019	Not reported	SAC	0	0	0	0	0	Not delivered	0	0	3	2	0	0	3	3	999
Africa	Eastern Africa	AFRO	Zimbabwe	47	ZI	ZW	ZWE	Matebeleland South	5556	Gwanda	52943	null	null	0	ADM2	Gwanda	52943	ZWE0555652943	2020	Moderate prevalence (10%-49%)	SAC	23032	0	0	0	0	Not delivered	0	0	4	2	0	0	4	4	9
Africa	Eastern Africa	AFRO	Zimbabwe	47	ZI	ZW	ZWE	Mashonaland East	5553	Murehwa	52924	null	null	0	ADM2	Murehwa	52924	ZWE0555352924	2013	Moderate prevalence (10%-49%)	Total	58592	77149	30983	40.16	52.88	PZQ	1	0	1	0	1	0	1	0	9
Africa	Eastern Africa	AFRO	Zimbabwe	47	ZI	ZW	ZWE	Mashonaland East	5553	Murehwa	52924	null	null	0	ADM2	Murehwa	52924	ZWE0555352924	2014	Moderate prevalence (10%-49%)	Total	58592	38575	38183	98.98	65.17	PZQ+ALB/MBD	1	1	2	1	1	0	2	0	9
Africa	Eastern Africa	AFRO	Zimbabwe	47	ZI	ZW	ZWE	Mashonaland East	5553	Murehwa	52924	null	null	0	ADM2	Murehwa	52924	ZWE0555352924	2015	Moderate prevalence (10%-49%)	Total	58133	38273	41911	109.51	72.1	PZQ+ALB/MBD	1	1	3	2	1	0	3	0	9
Africa	Eastern Africa	AFRO	Zimbabwe	47	ZI	ZW	ZWE	Mashonaland East	5553	Murehwa	52924	null	null	0	ADM2	Murehwa	52924	ZWE0555352924	2016	Moderate prevalence (10%-49%)	Total	56715	0	0	0	0	Not delivered	0	0	3	2	0	0	3	0	9
Africa	Eastern Africa	AFRO	Zimbabwe	47	ZI	ZW	ZWE	Mashonaland East	5553	Murehwa	52924	null	null	0	ADM2	Murehwa	52924	ZWE0555352924	2017	Moderate prevalence (10%-49%)	Total	58592	0	0	0	0	Not delivered	0	0	3	2	0	0	3	0	9
Africa	Eastern Africa	AFRO	Zimbabwe	47	ZI	ZW	ZWE	Mashonaland East	5553	Murehwa	52924	null	null	0	ADM2	Murehwa	52924	ZWE0555352924	2018	Moderate prevalence (10%-49%)	Total	0	0	0	0	0	Not delivered	0	0	3	2	0	0	3	0	9
Africa	Eastern Africa	AFRO	Zimbabwe	47	ZI	ZW	ZWE	Mashonaland East	5553	Murehwa	52924	null	null	0	ADM2	Murehwa	52924	ZWE0555352924	2019	Not reported	Total	0	0	0	0	0	Not delivered	0	0	3	2	0	0	3	0	999
Africa	Eastern Africa	AFRO	Zimbabwe	47	ZI	ZW	ZWE	Mashonaland East	5553	Murehwa	52924	null	null	0	ADM2	Murehwa	52924	ZWE0555352924	2020	Moderate prevalence (10%-49%)	Total	58228	0	0	0	0	Not delivered	0	0	3	2	0	0	3	0	9
Africa	Eastern Africa	AFRO	Zimbabwe	47	ZI	ZW	ZWE	Mashonaland East	5553	Mutoko	52925	null	null	0	ADM2	Mutoko	52925	ZWE0555352925	2013	Moderate prevalence (10%-49%)	Adults	14654	0	0	0	0	PZQ	0	0	0	0	0	0	0	0	9
Africa	Eastern Africa	AFRO	Zimbabwe	47	ZI	ZW	ZWE	Mashonaland East	5553	Mutoko	52925	null	null	0	ADM2	Mutoko	52925	ZWE0555352925	2014	Moderate prevalence (10%-49%)	Adults	14654	0	0	0	0	PZQ+ALB/MBD	0	0	0	0	0	0	0	0	9
Africa	Eastern Africa	AFRO	Zimbabwe	47	ZI	ZW	ZWE	Mashonaland East	5553	Mutoko	52925	null	null	0	ADM2	Mutoko	52925	ZWE0555352925	2015	Moderate prevalence (10%-49%)	Adults	14539	0	0	0	0	PZQ+ALB/MBD	0	0	0	0	0	0	0	0	9
Africa	Eastern Africa	AFRO	Zimbabwe	47	ZI	ZW	ZWE	Mashonaland East	5553	Mutoko	52925	null	null	0	ADM2	Mutoko	52925	ZWE0555352925	2016	Moderate prevalence (10%-49%)	Adults	17096	0	0	0	0	PZQ	0	0	0	0	0	0	0	0	9
Africa	Eastern Africa	AFRO	Zimbabwe	47	ZI	ZW	ZWE	Mashonaland East	5553	Mutoko	52925	null	null	0	ADM2	Mutoko	52925	ZWE0555352925	2017	Moderate prevalence (10%-49%)	Adults	14654	0	0	0	0	Not delivered	0	0	0	0	0	0	0	0	9
Africa	Eastern Africa	AFRO	Zimbabwe	47	ZI	ZW	ZWE	Mashonaland East	5553	Mutoko	52925	null	null	0	ADM2	Mutoko	52925	ZWE0555352925	2018	Moderate prevalence (10%-49%)	Adults	17373	0	0	0	0	Not delivered	0	0	0	0	0	0	0	0	9
Africa	Eastern Africa	AFRO	Zimbabwe	47	ZI	ZW	ZWE	Mashonaland East	5553	Mutoko	52925	null	null	0	ADM2	Mutoko	52925	ZWE0555352925	2019	Not reported	Adults	0	0	0	0	0	Not delivered	0	0	0	0	0	0	0	0	999
Africa	Eastern Africa	AFRO	Zimbabwe	47	ZI	ZW	ZWE	Mashonaland East	5553	Mutoko	52925	null	null	0	ADM2	Mutoko	52925	ZWE0555352925	2020	Moderate prevalence (10%-49%)	Adults	17881	0	0	0	0	Not delivered	0	0	0	0	0	0	0	0	9
Africa	Eastern Africa	AFRO	Zimbabwe	47	ZI	ZW	ZWE	Mashonaland East	5553	Mutoko	52925	null	null	0	ADM2	Mutoko	52925	ZWE0555352925	2013	Moderate prevalence (10%-49%)	SAC	28240	56479	62236	110.19	220.39	PZQ	1	1	1	1	1	1	1	1	9
Africa	Eastern Africa	AFRO	Zimbabwe	47	ZI	ZW	ZWE	Mashonaland East	5553	Mutoko	52925	null	null	0	ADM2	Mutoko	52925	ZWE0555352925	2014	Moderate prevalence (10%-49%)	SAC	28240	28240	33877	119.96	119.96	PZQ+ALB/MBD	1	1	2	2	1	1	2	2	9
Africa	Eastern Africa	AFRO	Zimbabwe	47	ZI	ZW	ZWE	Mashonaland East	5553	Mutoko	52925	null	null	0	ADM2	Mutoko	52925	ZWE0555352925	2015	Moderate prevalence (10%-49%)	SAC	28018	28019	27695	98.84	98.85	PZQ+ALB/MBD	1	1	3	3	1	1	3	3	9
Africa	Eastern Africa	AFRO	Zimbabwe	47	ZI	ZW	ZWE	Mashonaland East	5553	Mutoko	52925	null	null	0	ADM2	Mutoko	52925	ZWE0555352925	2016	Moderate prevalence (10%-49%)	SAC	24423	48846	38930	79.7	159.4	PZQ	1	1	4	4	1	1	4	4	9
Africa	Eastern Africa	AFRO	Zimbabwe	47	ZI	ZW	ZWE	Manicaland	5551	Nyanga	52910	null	null	0	ADM2	Nyanga	52910	ZWE0555152910	2017	Moderate prevalence (10%-49%)	SAC	60724	0	0	0	0	Not delivered	0	0	4	2	0	0	4	2	9
Africa	Eastern Africa	AFRO	Zimbabwe	47	ZI	ZW	ZWE	Mashonaland East	5553	Mutoko	52925	null	null	0	ADM2	Mutoko	52925	ZWE0555352925	2018	Moderate prevalence (10%-49%)	SAC	24818	0	0	0	0	Not delivered	0	0	4	4	0	0	4	4	9
Africa	Eastern Africa	AFRO	Zimbabwe	47	ZI	ZW	ZWE	Mashonaland East	5553	Mutoko	52925	null	null	0	ADM2	Mutoko	52925	ZWE0555352925	2019	Not reported	SAC	0	0	0	0	0	Not delivered	0	0	4	4	0	0	4	4	999
Africa	Eastern Africa	AFRO	Zimbabwe	47	ZI	ZW	ZWE	Midlands	5558	Gweru	52958	null	null	0	ADM2	Gweru	52958	ZWE0555852958	2020	Moderate prevalence (10%-49%)	SAC	42280	0	0	0	0	Not delivered	0	0	4	3	0	0	4	4	9
Africa	Eastern Africa	AFRO	Zimbabwe	47	ZI	ZW	ZWE	Mashonaland East	5553	Mutoko	52925	null	null	0	ADM2	Mutoko	52925	ZWE0555352925	2013	Moderate prevalence (10%-49%)	Total	42894	56479	62236	110.19	145.09	PZQ	1	1	1	1	1	1	1	1	9
Africa	Eastern Africa	AFRO	Zimbabwe	47	ZI	ZW	ZWE	Mashonaland East	5553	Mutoko	52925	null	null	0	ADM2	Mutoko	52925	ZWE0555352925	2014	Moderate prevalence (10%-49%)	Total	42894	28240	33877	119.96	78.98	PZQ+ALB/MBD	1	1	2	2	1	1	2	2	9
Africa	Eastern Africa	AFRO	Zimbabwe	47	ZI	ZW	ZWE	Mashonaland East	5553	Mutoko	52925	null	null	0	ADM2	Mutoko	52925	ZWE0555352925	2015	Moderate prevalence (10%-49%)	Total	42558	28019	27695	98.84	65.08	PZQ+ALB/MBD	1	1	3	3	1	0	3	2	9
Africa	Eastern Africa	AFRO	Zimbabwe	47	ZI	ZW	ZWE	Mashonaland East	5553	Mutoko	52925	null	null	0	ADM2	Mutoko	52925	ZWE0555352925	2016	Moderate prevalence (10%-49%)	Total	41519	48846	38930	79.7	93.76	PZQ	1	1	4	4	1	1	4	3	9
Africa	Eastern Africa	AFRO	Zimbabwe	47	ZI	ZW	ZWE	Mashonaland East	5553	Mutoko	52925	null	null	0	ADM2	Mutoko	52925	ZWE0555352925	2017	Moderate prevalence (10%-49%)	Total	42894	0	0	0	0	Not delivered	0	0	4	4	0	0	4	3	9
Africa	Eastern Africa	AFRO	Zimbabwe	47	ZI	ZW	ZWE	Mashonaland East	5553	Mutoko	52925	null	null	0	ADM2	Mutoko	52925	ZWE0555352925	2018	Moderate prevalence (10%-49%)	Total	42192	0	0	0	0	Not delivered	0	0	4	4	0	0	4	3	9
Africa	Eastern Africa	AFRO	Zimbabwe	47	ZI	ZW	ZWE	Mashonaland East	5553	Mutoko	52925	null	null	0	ADM2	Mutoko	52925	ZWE0555352925	2019	Not reported	Total	0	0	0	0	0	Not delivered	0	0	4	4	0	0	4	3	999
Africa	Eastern Africa	AFRO	Zimbabwe	47	ZI	ZW	ZWE	Mashonaland East	5553	Mutoko	52925	null	null	0	ADM2	Mutoko	52925	ZWE0555352925	2020	Moderate prevalence (10%-49%)	Total	42627	0	0	0	0	Not delivered	0	0	4	4	0	0	4	3	9
Africa	Eastern Africa	AFRO	Zimbabwe	47	ZI	ZW	ZWE	Mashonaland East	5553	Seke	52926	null	null	0	ADM2	Seke	52926	ZWE0555352926	2013	Moderate prevalence (10%-49%)	Adults	32581	0	0	0	0	PZQ	0	0	0	0	0	0	0	0	9
Africa	Eastern Africa	AFRO	Zimbabwe	47	ZI	ZW	ZWE	Mashonaland East	5553	Seke	52926	null	null	0	ADM2	Seke	52926	ZWE0555352926	2014	Moderate prevalence (10%-49%)	Adults	32581	0	0	0	0	PZQ+ALB/MBD	0	0	0	0	0	0	0	0	9
Africa	Eastern Africa	AFRO	Zimbabwe	47	ZI	ZW	ZWE	Mashonaland East	5553	Seke	52926	null	null	0	ADM2	Seke	52926	ZWE0555352926	2015	Moderate prevalence (10%-49%)	Adults	26687	0	0	0	0	PZQ+ALB/MBD	0	0	0	0	0	0	0	0	9
Africa	Eastern Africa	AFRO	Zimbabwe	47	ZI	ZW	ZWE	Mashonaland East	5553	Seke	52926	null	null	0	ADM2	Seke	52926	ZWE0555352926	2016	Moderate prevalence (10%-49%)	Adults	38012	0	0	0	0	Not delivered	0	0	0	0	0	0	0	0	9
Africa	Eastern Africa	AFRO	Zimbabwe	47	ZI	ZW	ZWE	Mashonaland East	5553	Seke	52926	null	null	0	ADM2	Seke	52926	ZWE0555352926	2017	Moderate prevalence (10%-49%)	Adults	32581	0	0	0	0	Not delivered	0	0	0	0	0	0	0	0	9
Africa	Eastern Africa	AFRO	Zimbabwe	47	ZI	ZW	ZWE	Mashonaland East	5553	Seke	52926	null	null	0	ADM2	Seke	52926	ZWE0555352926	2018	Moderate prevalence (10%-49%)	Adults	31889	0	0	0	0	Not delivered	0	0	0	0	0	0	0	0	9
Africa	Eastern Africa	AFRO	Zimbabwe	47	ZI	ZW	ZWE	Mashonaland East	5553	Seke	52926	null	null	0	ADM2	Seke	52926	ZWE0555352926	2019	Not reported	Adults	0	0	0	0	0	Not delivered	0	0	0	0	0	0	0	0	999
Africa	Eastern Africa	AFRO	Zimbabwe	47	ZI	ZW	ZWE	Mashonaland East	5553	Seke	52926	null	null	0	ADM2	Seke	52926	ZWE0555352926	2020	Moderate prevalence (10%-49%)	Adults	39756	0	0	0	0	Not delivered	0	0	0	0	0	0	0	0	9
Africa	Eastern Africa	AFRO	Zimbabwe	47	ZI	ZW	ZWE	Mashonaland East	5553	Seke	52926	null	null	0	ADM2	Seke	52926	ZWE0555352926	2013	Moderate prevalence (10%-49%)	SAC	62787	125574	33990	27.07	54.14	PZQ	1	0	1	0	1	0	1	0	9
Africa	Eastern Africa	AFRO	Zimbabwe	47	ZI	ZW	ZWE	Mashonaland East	5553	Seke	52926	null	null	0	ADM2	Seke	52926	ZWE0555352926	2014	Moderate prevalence (10%-49%)	SAC	62787	62787	37680	60.01	60.01	PZQ+ALB/MBD	1	0	2	0	1	0	2	0	9
Africa	Eastern Africa	AFRO	Zimbabwe	47	ZI	ZW	ZWE	Mashonaland East	5553	Seke	52926	null	null	0	ADM2	Seke	52926	ZWE0555352926	2015	Moderate prevalence (10%-49%)	SAC	51428	51428	33231	64.62	64.62	PZQ+ALB/MBD	1	0	3	0	1	0	3	0	9
Africa	Eastern Africa	AFRO	Zimbabwe	47	ZI	ZW	ZWE	Mashonaland East	5553	Seke	52926	null	null	0	ADM2	Seke	52926	ZWE0555352926	2016	Moderate prevalence (10%-49%)	SAC	54302	0	0	0	0	Not delivered	0	0	3	0	0	0	3	0	9
Africa	Eastern Africa	AFRO	Zimbabwe	47	ZI	ZW	ZWE	Mashonaland Central	5552	Bindura	52911	null	null	0	ADM2	Bindura	52911	ZWE0555252911	2017	Moderate prevalence (10%-49%)	SAC	32639	0	0	0	0	Not delivered	0	0	4	3	0	0	4	4	9
Africa	Eastern Africa	AFRO	Zimbabwe	47	ZI	ZW	ZWE	Mashonaland East	5553	Seke	52926	null	null	0	ADM2	Seke	52926	ZWE0555352926	2018	Moderate prevalence (10%-49%)	SAC	45555	0	0	0	0	Not delivered	0	0	3	0	0	0	3	0	9
Africa	Eastern Africa	AFRO	Zimbabwe	47	ZI	ZW	ZWE	Mashonaland East	5553	Seke	52926	null	null	0	ADM2	Seke	52926	ZWE0555352926	2019	Not reported	SAC	0	0	0	0	0	Not delivered	0	0	3	0	0	0	3	0	999
Africa	Eastern Africa	AFRO	Zimbabwe	47	ZI	ZW	ZWE	Harare	5550	Harare	52903	null	null	0	ADM2	Harare	52903	ZWE0555052903	2020	Low prevalence (less than 10%)	SAC	178698	0	0	0	0	Not delivered	0	0	4	1	0	0	4	2	10
Africa	Eastern Africa	AFRO	Zimbabwe	47	ZI	ZW	ZWE	Mashonaland East	5553	Seke	52926	null	null	0	ADM2	Seke	52926	ZWE0555352926	2013	Moderate prevalence (10%-49%)	Total	95368	125574	33990	27.07	35.64	PZQ	1	0	1	0	1	0	1	0	9
Africa	Eastern Africa	AFRO	Zimbabwe	47	ZI	ZW	ZWE	Mashonaland East	5553	Seke	52926	null	null	0	ADM2	Seke	52926	ZWE0555352926	2014	Moderate prevalence (10%-49%)	Total	95368	62787	37680	60.01	39.51	PZQ+ALB/MBD	1	0	2	0	1	0	2	0	9
Africa	Eastern Africa	AFRO	Zimbabwe	47	ZI	ZW	ZWE	Mashonaland East	5553	Seke	52926	null	null	0	ADM2	Seke	52926	ZWE0555352926	2015	Moderate prevalence (10%-49%)	Total	78115	51428	33231	64.62	42.54	PZQ+ALB/MBD	1	0	3	0	1	0	3	0	9
Africa	Eastern Africa	AFRO	Zimbabwe	47	ZI	ZW	ZWE	Mashonaland East	5553	Seke	52926	null	null	0	ADM2	Seke	52926	ZWE0555352926	2016	Moderate prevalence (10%-49%)	Total	92314	0	0	0	0	Not delivered	0	0	3	0	0	0	3	0	9
Africa	Eastern Africa	AFRO	Zimbabwe	47	ZI	ZW	ZWE	Mashonaland East	5553	Seke	52926	null	null	0	ADM2	Seke	52926	ZWE0555352926	2017	Moderate prevalence (10%-49%)	Total	95368	0	0	0	0	Not delivered	0	0	3	0	0	0	3	0	9
Africa	Eastern Africa	AFRO	Zimbabwe	47	ZI	ZW	ZWE	Mashonaland East	5553	Seke	52926	null	null	0	ADM2	Seke	52926	ZWE0555352926	2018	Moderate prevalence (10%-49%)	Total	77444	0	0	0	0	Not delivered	0	0	3	0	0	0	3	0	9
Africa	Eastern Africa	AFRO	Zimbabwe	47	ZI	ZW	ZWE	Mashonaland East	5553	Seke	52926	null	null	0	ADM2	Seke	52926	ZWE0555352926	2019	Not reported	Total	0	0	0	0	0	Not delivered	0	0	3	0	0	0	3	0	999
Africa	Eastern Africa	AFRO	Zimbabwe	47	ZI	ZW	ZWE	Mashonaland East	5553	Seke	52926	null	null	0	ADM2	Seke	52926	ZWE0555352926	2020	Moderate prevalence (10%-49%)	Total	94776	0	0	0	0	Not delivered	0	0	3	0	0	0	3	0	9
Africa	Eastern Africa	AFRO	Zimbabwe	47	ZI	ZW	ZWE	Mashonaland East	5553	Uzumba-Maramba-Pfungwe	52927	null	null	0	ADM2	Uzumba-Maramba-Pfungwe	52927	ZWE0555352927	2013	Moderate prevalence (10%-49%)	Adults	11293	0	0	0	0	PZQ	0	0	0	0	0	0	0	0	9
Africa	Eastern Africa	AFRO	Zimbabwe	47	ZI	ZW	ZWE	Mashonaland East	5553	Uzumba-Maramba-Pfungwe	52927	null	null	0	ADM2	Uzumba-Maramba-Pfungwe	52927	ZWE0555352927	2014	Moderate prevalence (10%-49%)	Adults	11293	0	0	0	0	PZQ+ALB/MBD	0	0	0	0	0	0	0	0	9
Africa	Eastern Africa	AFRO	Zimbabwe	47	ZI	ZW	ZWE	Mashonaland East	5553	Uzumba-Maramba-Pfungwe	52927	null	null	0	ADM2	Uzumba-Maramba-Pfungwe	52927	ZWE0555352927	2015	Moderate prevalence (10%-49%)	Adults	11205	0	0	0	0	PZQ+ALB/MBD	0	0	0	0	0	0	0	0	9
Africa	Eastern Africa	AFRO	Zimbabwe	47	ZI	ZW	ZWE	Mashonaland East	5553	Uzumba-Maramba-Pfungwe	52927	null	null	0	ADM2	Uzumba-Maramba-Pfungwe	52927	ZWE0555352927	2016	Moderate prevalence (10%-49%)	Adults	13175	0	0	0	0	PZQ	0	0	0	0	0	0	0	0	9
Africa	Eastern Africa	AFRO	Zimbabwe	47	ZI	ZW	ZWE	Mashonaland East	5553	Uzumba-Maramba-Pfungwe	52927	null	null	0	ADM2	Uzumba-Maramba-Pfungwe	52927	ZWE0555352927	2017	Moderate prevalence (10%-49%)	Adults	11293	0	0	0	0	Not delivered	0	0	0	0	0	0	0	0	9
Africa	Eastern Africa	AFRO	Zimbabwe	47	ZI	ZW	ZWE	Mashonaland East	5553	Uzumba-Maramba-Pfungwe	52927	null	null	0	ADM2	Uzumba-Maramba-Pfungwe	52927	ZWE0555352927	2018	Moderate prevalence (10%-49%)	Adults	13388	0	0	0	0	Not delivered	0	0	0	0	0	0	0	0	9
Africa	Eastern Africa	AFRO	Zimbabwe	47	ZI	ZW	ZWE	Mashonaland East	5553	Uzumba-Maramba-Pfungwe	52927	null	null	0	ADM2	Uzumba-Maramba-Pfungwe	52927	ZWE0555352927	2019	Not reported	Adults	0	0	0	0	0	Not delivered	0	0	0	0	0	0	0	0	999
Africa	Eastern Africa	AFRO	Zimbabwe	47	ZI	ZW	ZWE	Mashonaland East	5553	Uzumba-Maramba-Pfungwe	52927	null	null	0	ADM2	Uzumba-Maramba-Pfungwe	52927	ZWE0555352927	2020	Moderate prevalence (10%-49%)	Adults	13780	0	0	0	0	Not delivered	0	0	0	0	0	0	0	0	9
Africa	Eastern Africa	AFRO	Zimbabwe	47	ZI	ZW	ZWE	Mashonaland East	5553	Uzumba-Maramba-Pfungwe	52927	null	null	0	ADM2	Uzumba-Maramba-Pfungwe	52927	ZWE0555352927	2013	Moderate prevalence (10%-49%)	SAC	21762	43525	17475	40.15	80.3	PZQ	1	0	1	0	1	1	1	1	9
Africa	Eastern Africa	AFRO	Zimbabwe	47	ZI	ZW	ZWE	Mashonaland East	5553	Uzumba-Maramba-Pfungwe	52927	null	null	0	ADM2	Uzumba-Maramba-Pfungwe	52927	ZWE0555352927	2014	Moderate prevalence (10%-49%)	SAC	21762	21763	21987	101.03	101.03	PZQ+ALB/MBD	1	1	2	1	1	1	2	2	9
Africa	Eastern Africa	AFRO	Zimbabwe	47	ZI	ZW	ZWE	Mashonaland East	5553	Uzumba-Maramba-Pfungwe	52927	null	null	0	ADM2	Uzumba-Maramba-Pfungwe	52927	ZWE0555352927	2015	Moderate prevalence (10%-49%)	SAC	21592	21592	22866	105.9	105.9	PZQ+ALB/MBD	1	1	3	2	1	1	3	3	9
Africa	Eastern Africa	AFRO	Zimbabwe	47	ZI	ZW	ZWE	Mashonaland East	5553	Uzumba-Maramba-Pfungwe	52927	null	null	0	ADM2	Uzumba-Maramba-Pfungwe	52927	ZWE0555352927	2016	Moderate prevalence (10%-49%)	SAC	18822	37643	27137	72.09	144.18	PZQ	1	0	4	2	1	1	4	4	9
Africa	Eastern Africa	AFRO	Zimbabwe	47	ZI	ZW	ZWE	Mashonaland Central	5552	Centenary(Muzarabani)	52912	null	null	0	ADM2	Centenary(Muzarabani)	52912	ZWE0555252912	2017	Moderate prevalence (10%-49%)	SAC	23730	0	0	0	0	Not delivered	0	0	2	0	0	0	2	1	9
Africa	Eastern Africa	AFRO	Zimbabwe	47	ZI	ZW	ZWE	Mashonaland East	5553	Uzumba-Maramba-Pfungwe	52927	null	null	0	ADM2	Uzumba-Maramba-Pfungwe	52927	ZWE0555352927	2018	Moderate prevalence (10%-49%)	SAC	19126	0	0	0	0	Not delivered	0	0	4	2	0	0	4	4	9
Africa	Eastern Africa	AFRO	Zimbabwe	47	ZI	ZW	ZWE	Mashonaland East	5553	Uzumba-Maramba-Pfungwe	52927	null	null	0	ADM2	Uzumba-Maramba-Pfungwe	52927	ZWE0555352927	2019	Not reported	SAC	0	0	0	0	0	Not delivered	0	0	4	2	0	0	4	4	999
Africa	Eastern Africa	AFRO	Zimbabwe	47	ZI	ZW	ZWE	Mashonaland West	5554	Hurungwe	52929	null	null	0	ADM2	Hurungwe	52929	ZWE0555452929	2020	Moderate prevalence (10%-49%)	SAC	60592	0	0	0	0	Not delivered	0	0	4	2	0	0	4	3	9
Africa	Eastern Africa	AFRO	Zimbabwe	47	ZI	ZW	ZWE	Mashonaland East	5553	Uzumba-Maramba-Pfungwe	52927	null	null	0	ADM2	Uzumba-Maramba-Pfungwe	52927	ZWE0555352927	2013	Moderate prevalence (10%-49%)	Total	33055	43525	17475	40.15	52.87	PZQ	1	0	1	0	1	0	1	0	9
Africa	Eastern Africa	AFRO	Zimbabwe	47	ZI	ZW	ZWE	Mashonaland East	5553	Uzumba-Maramba-Pfungwe	52927	null	null	0	ADM2	Uzumba-Maramba-Pfungwe	52927	ZWE0555352927	2014	Moderate prevalence (10%-49%)	Total	33055	21763	21987	101.03	66.52	PZQ+ALB/MBD	1	1	2	1	1	0	2	0	9
Africa	Eastern Africa	AFRO	Zimbabwe	47	ZI	ZW	ZWE	Mashonaland East	5553	Uzumba-Maramba-Pfungwe	52927	null	null	0	ADM2	Uzumba-Maramba-Pfungwe	52927	ZWE0555352927	2015	Moderate prevalence (10%-49%)	Total	32797	21592	22866	105.9	69.72	PZQ+ALB/MBD	1	1	3	2	1	0	3	0	9
Africa	Eastern Africa	AFRO	Zimbabwe	47	ZI	ZW	ZWE	Mashonaland East	5553	Uzumba-Maramba-Pfungwe	52927	null	null	0	ADM2	Uzumba-Maramba-Pfungwe	52927	ZWE0555352927	2016	Moderate prevalence (10%-49%)	Total	31996	37643	27137	72.09	84.81	PZQ	1	0	4	2	1	1	4	1	9
Africa	Eastern Africa	AFRO	Zimbabwe	47	ZI	ZW	ZWE	Mashonaland East	5553	Uzumba-Maramba-Pfungwe	52927	null	null	0	ADM2	Uzumba-Maramba-Pfungwe	52927	ZWE0555352927	2017	Moderate prevalence (10%-49%)	Total	33055	0	0	0	0	Not delivered	0	0	4	2	0	0	4	1	9
Africa	Eastern Africa	AFRO	Zimbabwe	47	ZI	ZW	ZWE	Mashonaland East	5553	Uzumba-Maramba-Pfungwe	52927	null	null	0	ADM2	Uzumba-Maramba-Pfungwe	52927	ZWE0555352927	2018	Moderate prevalence (10%-49%)	Total	32514	0	0	0	0	Not delivered	0	0	4	2	0	0	4	1	9
Africa	Eastern Africa	AFRO	Zimbabwe	47	ZI	ZW	ZWE	Mashonaland East	5553	Uzumba-Maramba-Pfungwe	52927	null	null	0	ADM2	Uzumba-Maramba-Pfungwe	52927	ZWE0555352927	2019	Not reported	Total	0	0	0	0	0	Not delivered	0	0	4	2	0	0	4	1	999
Africa	Eastern Africa	AFRO	Zimbabwe	47	ZI	ZW	ZWE	Mashonaland East	5553	Uzumba-Maramba-Pfungwe	52927	null	null	0	ADM2	Uzumba-Maramba-Pfungwe	52927	ZWE0555352927	2020	Moderate prevalence (10%-49%)	Total	32850	0	0	0	0	Not delivered	0	0	4	2	0	0	4	1	9
Africa	Eastern Africa	AFRO	Zimbabwe	47	ZI	ZW	ZWE	Mashonaland West	5554	Chegutu	52928	null	null	0	ADM2	Chegutu	52928	ZWE0555452928	2013	Moderate prevalence (10%-49%)	Adults	27260	0	0	0	0	PZQ	0	0	0	0	0	0	0	0	9
Africa	Eastern Africa	AFRO	Zimbabwe	47	ZI	ZW	ZWE	Mashonaland West	5554	Chegutu	52928	null	null	0	ADM2	Chegutu	52928	ZWE0555452928	2014	Moderate prevalence (10%-49%)	Adults	27260	0	0	0	0	PZQ+ALB/MBD	0	0	0	0	0	0	0	0	9
Africa	Eastern Africa	AFRO	Zimbabwe	47	ZI	ZW	ZWE	Mashonaland West	5554	Chegutu	52928	null	null	0	ADM2	Chegutu	52928	ZWE0555452928	2015	Moderate prevalence (10%-49%)	Adults	20322	0	0	0	0	PZQ+ALB/MBD	0	0	0	0	0	0	0	0	9
Africa	Eastern Africa	AFRO	Zimbabwe	47	ZI	ZW	ZWE	Mashonaland West	5554	Chegutu	52928	null	null	0	ADM2	Chegutu	52928	ZWE0555452928	2016	Moderate prevalence (10%-49%)	Adults	31804	0	0	0	0	Not delivered	0	0	0	0	0	0	0	0	9
Africa	Eastern Africa	AFRO	Zimbabwe	47	ZI	ZW	ZWE	Mashonaland West	5554	Chegutu	52928	null	null	0	ADM2	Chegutu	52928	ZWE0555452928	2017	Moderate prevalence (10%-49%)	Adults	27260	0	0	0	0	Not delivered	0	0	0	0	0	0	0	0	9
Africa	Eastern Africa	AFRO	Zimbabwe	47	ZI	ZW	ZWE	Mashonaland West	5554	Chegutu	52928	null	null	0	ADM2	Chegutu	52928	ZWE0555452928	2018	High prevalence (50% and above)	Adults	161593	0	0	0	0	Not delivered	0	0	0	0	0	0	0	0	6
Africa	Eastern Africa	AFRO	Zimbabwe	47	ZI	ZW	ZWE	Mashonaland West	5554	Chegutu	52928	null	null	0	ADM2	Chegutu	52928	ZWE0555452928	2019	Not reported	Adults	0	0	0	0	0	Not delivered	0	0	0	0	0	0	0	0	999
Africa	Eastern Africa	AFRO	Zimbabwe	47	ZI	ZW	ZWE	Mashonaland West	5554	Chegutu	52928	null	null	0	ADM2	Chegutu	52928	ZWE0555452928	2020	Moderate prevalence (10%-49%)	Adults	33263	0	0	0	0	Not delivered	0	0	0	0	0	0	0	0	9
Africa	Eastern Africa	AFRO	Zimbabwe	47	ZI	ZW	ZWE	Mashonaland West	5554	Chegutu	52928	null	null	0	ADM2	Chegutu	52928	ZWE0555452928	2013	Moderate prevalence (10%-49%)	SAC	52533	105066	31147	29.65	59.29	PZQ	1	0	1	0	1	0	1	0	9
Africa	Eastern Africa	AFRO	Zimbabwe	47	ZI	ZW	ZWE	Mashonaland West	5554	Chegutu	52928	null	null	0	ADM2	Chegutu	52928	ZWE0555452928	2014	Moderate prevalence (10%-49%)	SAC	52533	52533	29820	56.76	56.76	PZQ+ALB/MBD	1	0	2	0	1	0	2	0	9
Africa	Eastern Africa	AFRO	Zimbabwe	47	ZI	ZW	ZWE	Mashonaland West	5554	Chegutu	52928	null	null	0	ADM2	Chegutu	52928	ZWE0555452928	2015	Moderate prevalence (10%-49%)	SAC	39162	39162	24078	61.48	61.48	PZQ+ALB/MBD	1	0	3	0	1	0	3	0	9
Africa	Eastern Africa	AFRO	Zimbabwe	47	ZI	ZW	ZWE	Mashonaland West	5554	Chegutu	52928	null	null	0	ADM2	Chegutu	52928	ZWE0555452928	2016	Moderate prevalence (10%-49%)	SAC	45434	0	0	0	0	Not delivered	0	0	3	0	0	0	3	0	9
Africa	Eastern Africa	AFRO	Zimbabwe	47	ZI	ZW	ZWE	Mashonaland Central	5552	Guruve	52913	null	null	0	ADM2	Guruve	52913	ZWE0555252913	2017	Moderate prevalence (10%-49%)	SAC	23971	0	0	0	0	Not delivered	0	0	4	2	0	0	4	3	9
Africa	Eastern Africa	AFRO	Zimbabwe	47	ZI	ZW	ZWE	Mashonaland West	5554	Chegutu	52928	null	null	0	ADM2	Chegutu	52928	ZWE0555452928	2018	High prevalence (50% and above)	SAC	92339	0	0	0	0	Not delivered	0	0	3	0	0	0	3	0	6
Africa	Eastern Africa	AFRO	Zimbabwe	47	ZI	ZW	ZWE	Mashonaland West	5554	Chegutu	52928	null	null	0	ADM2	Chegutu	52928	ZWE0555452928	2019	Not reported	SAC	0	0	0	0	0	Not delivered	0	0	3	0	0	0	3	0	999
Africa	Eastern Africa	AFRO	Zimbabwe	47	ZI	ZW	ZWE	Matebeleland North	5557	Hwange	52950	null	null	0	ADM2	Hwange	52950	ZWE0555752950	2020	Moderate prevalence (10%-49%)	SAC	22682	0	0	0	0	Not delivered	0	0	4	3	0	0	4	4	9
Africa	Eastern Africa	AFRO	Zimbabwe	47	ZI	ZW	ZWE	Mashonaland West	5554	Chegutu	52928	null	null	0	ADM2	Chegutu	52928	ZWE0555452928	2013	Moderate prevalence (10%-49%)	Total	79793	105066	31147	29.65	39.03	PZQ	1	0	1	0	1	0	1	0	9
Africa	Eastern Africa	AFRO	Zimbabwe	47	ZI	ZW	ZWE	Mashonaland West	5554	Chegutu	52928	null	null	0	ADM2	Chegutu	52928	ZWE0555452928	2014	Moderate prevalence (10%-49%)	Total	79793	52533	29820	56.76	37.37	PZQ+ALB/MBD	1	0	2	0	1	0	2	0	9
Africa	Eastern Africa	AFRO	Zimbabwe	47	ZI	ZW	ZWE	Mashonaland West	5554	Chegutu	52928	null	null	0	ADM2	Chegutu	52928	ZWE0555452928	2015	Moderate prevalence (10%-49%)	Total	59484	39162	24078	61.48	40.48	PZQ+ALB/MBD	1	0	3	0	1	0	3	0	9
Africa	Eastern Africa	AFRO	Zimbabwe	47	ZI	ZW	ZWE	Mashonaland West	5554	Chegutu	52928	null	null	0	ADM2	Chegutu	52928	ZWE0555452928	2016	Moderate prevalence (10%-49%)	Total	77238	0	0	0	0	Not delivered	0	0	3	0	0	0	3	0	9
Africa	Eastern Africa	AFRO	Zimbabwe	47	ZI	ZW	ZWE	Mashonaland West	5554	Chegutu	52928	null	null	0	ADM2	Chegutu	52928	ZWE0555452928	2017	Moderate prevalence (10%-49%)	Total	79793	0	0	0	0	Not delivered	0	0	3	0	0	0	3	0	9
Africa	Eastern Africa	AFRO	Zimbabwe	47	ZI	ZW	ZWE	Mashonaland West	5554	Chegutu	52928	null	null	0	ADM2	Chegutu	52928	ZWE0555452928	2018	High prevalence (50% and above)	Total	253932	0	0	0	0	Not delivered	0	0	3	0	0	0	3	0	6
Africa	Eastern Africa	AFRO	Zimbabwe	47	ZI	ZW	ZWE	Mashonaland West	5554	Chegutu	52928	null	null	0	ADM2	Chegutu	52928	ZWE0555452928	2019	Not reported	Total	0	0	0	0	0	Not delivered	0	0	3	0	0	0	3	0	999
Africa	Eastern Africa	AFRO	Zimbabwe	47	ZI	ZW	ZWE	Mashonaland West	5554	Chegutu	52928	null	null	0	ADM2	Chegutu	52928	ZWE0555452928	2020	Moderate prevalence (10%-49%)	Total	79297	0	0	0	0	Not delivered	0	0	3	0	0	0	3	0	9
Africa	Eastern Africa	AFRO	Zimbabwe	47	ZI	ZW	ZWE	Mashonaland West	5554	Hurungwe	52929	null	null	0	ADM2	Hurungwe	52929	ZWE0555452929	2013	Moderate prevalence (10%-49%)	Adults	35881	0	0	0	0	PZQ	0	0	0	0	0	0	0	0	9
Africa	Eastern Africa	AFRO	Zimbabwe	47	ZI	ZW	ZWE	Mashonaland West	5554	Hurungwe	52929	null	null	0	ADM2	Hurungwe	52929	ZWE0555452929	2014	Moderate prevalence (10%-49%)	Adults	35881	0	0	0	0	PZQ+ALB/MBD	0	0	0	0	0	0	0	0	9
Africa	Eastern Africa	AFRO	Zimbabwe	47	ZI	ZW	ZWE	Mashonaland West	5554	Hurungwe	52929	null	null	0	ADM2	Hurungwe	52929	ZWE0555452929	2015	Moderate prevalence (10%-49%)	Adults	35601	0	0	0	0	PZQ+ALB/MBD	0	0	0	0	0	0	0	0	9
Africa	Eastern Africa	AFRO	Zimbabwe	47	ZI	ZW	ZWE	Mashonaland West	5554	Hurungwe	52929	null	null	0	ADM2	Hurungwe	52929	ZWE0555452929	2016	Moderate prevalence (10%-49%)	Adults	41862	0	0	0	0	PZQ	0	0	0	0	0	0	0	0	9
Africa	Eastern Africa	AFRO	Zimbabwe	47	ZI	ZW	ZWE	Mashonaland West	5554	Hurungwe	52929	null	null	0	ADM2	Hurungwe	52929	ZWE0555452929	2017	Moderate prevalence (10%-49%)	Adults	35881	0	0	0	0	Not delivered	0	0	0	0	0	0	0	0	9
Africa	Eastern Africa	AFRO	Zimbabwe	47	ZI	ZW	ZWE	Mashonaland West	5554	Hurungwe	52929	null	null	0	ADM2	Hurungwe	52929	ZWE0555452929	2018	Moderate prevalence (10%-49%)	Adults	42539	0	0	0	0	Not delivered	0	0	0	0	0	0	0	0	9
Africa	Eastern Africa	AFRO	Zimbabwe	47	ZI	ZW	ZWE	Mashonaland West	5554	Hurungwe	52929	null	null	0	ADM2	Hurungwe	52929	ZWE0555452929	2019	Not reported	Adults	0	0	0	0	0	Not delivered	0	0	0	0	0	0	0	0	999
Africa	Eastern Africa	AFRO	Zimbabwe	47	ZI	ZW	ZWE	Mashonaland West	5554	Hurungwe	52929	null	null	0	ADM2	Hurungwe	52929	ZWE0555452929	2020	Moderate prevalence (10%-49%)	Adults	43783	0	0	0	0	Not delivered	0	0	0	0	0	0	0	0	9
Africa	Eastern Africa	AFRO	Zimbabwe	47	ZI	ZW	ZWE	Mashonaland West	5554	Hurungwe	52929	null	null	0	ADM2	Hurungwe	52929	ZWE0555452929	2013	Moderate prevalence (10%-49%)	SAC	69146	138293	74503	53.87	107.75	PZQ	1	0	1	0	1	1	1	1	9
Africa	Eastern Africa	AFRO	Zimbabwe	47	ZI	ZW	ZWE	Mashonaland West	5554	Hurungwe	52929	null	null	0	ADM2	Hurungwe	52929	ZWE0555452929	2014	Moderate prevalence (10%-49%)	SAC	69146	69147	85727	123.98	123.98	PZQ+ALB/MBD	1	1	2	1	1	1	2	2	9
Africa	Eastern Africa	AFRO	Zimbabwe	47	ZI	ZW	ZWE	Mashonaland West	5554	Hurungwe	52929	null	null	0	ADM2	Hurungwe	52929	ZWE0555452929	2015	Moderate prevalence (10%-49%)	SAC	68605	68605	45557	66.4	66.4	PZQ+ALB/MBD	1	0	3	1	1	0	3	2	9
Africa	Eastern Africa	AFRO	Zimbabwe	47	ZI	ZW	ZWE	Mashonaland West	5554	Hurungwe	52929	null	null	0	ADM2	Hurungwe	52929	ZWE0555452929	2016	Moderate prevalence (10%-49%)	SAC	59802	119604	105061	87.84	175.68	PZQ	1	1	4	2	1	1	4	3	9
Africa	Eastern Africa	AFRO	Zimbabwe	47	ZI	ZW	ZWE	Mashonaland Central	5552	Mazowe	52914	null	null	0	ADM2	Mazowe	52914	ZWE0555252914	2017	Moderate prevalence (10%-49%)	SAC	47154	0	0	0	0	Not delivered	0	0	3	3	0	0	3	3	9
Africa	Eastern Africa	AFRO	Zimbabwe	47	ZI	ZW	ZWE	Mashonaland West	5554	Hurungwe	52929	null	null	0	ADM2	Hurungwe	52929	ZWE0555452929	2018	Moderate prevalence (10%-49%)	SAC	60770	0	0	0	0	Not delivered	0	0	4	2	0	0	4	3	9
Africa	Eastern Africa	AFRO	Zimbabwe	47	ZI	ZW	ZWE	Mashonaland West	5554	Hurungwe	52929	null	null	0	ADM2	Hurungwe	52929	ZWE0555452929	2019	Not reported	SAC	0	0	0	0	0	Not delivered	0	0	4	2	0	0	4	3	999
Africa	Eastern Africa	AFRO	Zimbabwe	47	ZI	ZW	ZWE	Mashonaland East	5553	Hwedza	52921	null	null	0	ADM2	Hwedza	52921	ZWE0555352921	2020	High prevalence (50% and above)	SAC	24036	0	0	0	0	Not delivered	0	0	4	3	0	0	4	3	6
Africa	Eastern Africa	AFRO	Zimbabwe	47	ZI	ZW	ZWE	Mashonaland West	5554	Hurungwe	52929	null	null	0	ADM2	Hurungwe	52929	ZWE0555452929	2013	Moderate prevalence (10%-49%)	Total	105028	138293	74503	53.87	70.94	PZQ	1	0	1	0	1	0	1	0	9
Africa	Eastern Africa	AFRO	Zimbabwe	47	ZI	ZW	ZWE	Mashonaland West	5554	Hurungwe	52929	null	null	0	ADM2	Hurungwe	52929	ZWE0555452929	2014	Moderate prevalence (10%-49%)	Total	105028	69147	85727	123.98	81.62	PZQ+ALB/MBD	1	1	2	1	1	1	2	1	9
Africa	Eastern Africa	AFRO	Zimbabwe	47	ZI	ZW	ZWE	Mashonaland West	5554	Hurungwe	52929	null	null	0	ADM2	Hurungwe	52929	ZWE0555452929	2015	Moderate prevalence (10%-49%)	Total	104206	68605	45557	66.4	43.72	PZQ+ALB/MBD	1	0	3	1	1	0	3	1	9
Africa	Eastern Africa	AFRO	Zimbabwe	47	ZI	ZW	ZWE	Mashonaland West	5554	Hurungwe	52929	null	null	0	ADM2	Hurungwe	52929	ZWE0555452929	2016	Moderate prevalence (10%-49%)	Total	101664	119604	105061	87.84	103.34	PZQ	1	1	4	2	1	1	4	2	9
Africa	Eastern Africa	AFRO	Zimbabwe	47	ZI	ZW	ZWE	Mashonaland West	5554	Hurungwe	52929	null	null	0	ADM2	Hurungwe	52929	ZWE0555452929	2017	Moderate prevalence (10%-49%)	Total	105028	0	0	0	0	Not delivered	0	0	4	2	0	0	4	2	9
Africa	Eastern Africa	AFRO	Zimbabwe	47	ZI	ZW	ZWE	Mashonaland West	5554	Hurungwe	52929	null	null	0	ADM2	Hurungwe	52929	ZWE0555452929	2018	Moderate prevalence (10%-49%)	Total	103310	0	0	0	0	Not delivered	0	0	4	2	0	0	4	2	9
Africa	Eastern Africa	AFRO	Zimbabwe	47	ZI	ZW	ZWE	Mashonaland West	5554	Hurungwe	52929	null	null	0	ADM2	Hurungwe	52929	ZWE0555452929	2019	Not reported	Total	0	0	0	0	0	Not delivered	0	0	4	2	0	0	4	2	999
Africa	Eastern Africa	AFRO	Zimbabwe	47	ZI	ZW	ZWE	Mashonaland West	5554	Hurungwe	52929	null	null	0	ADM2	Hurungwe	52929	ZWE0555452929	2020	Moderate prevalence (10%-49%)	Total	104375	0	0	0	0	Not delivered	0	0	4	2	0	0	4	2	9
Africa	Eastern Africa	AFRO	Zimbabwe	47	ZI	ZW	ZWE	Mashonaland West	5554	Sanyati	52930	null	null	0	ADM2	Sanyati	52930	ZWE0555452930	2013	Moderate prevalence (10%-49%)	Adults	20595	0	0	0	0	PZQ	0	0	0	0	0	0	0	0	9
Africa	Eastern Africa	AFRO	Zimbabwe	47	ZI	ZW	ZWE	Mashonaland West	5554	Sanyati	52930	null	null	0	ADM2	Sanyati	52930	ZWE0555452930	2014	Moderate prevalence (10%-49%)	Adults	20595	0	0	0	0	PZQ+ALB/MBD	0	0	0	0	0	0	0	0	9
Africa	Eastern Africa	AFRO	Zimbabwe	47	ZI	ZW	ZWE	Mashonaland West	5554	Sanyati	52930	null	null	0	ADM2	Sanyati	52930	ZWE0555452930	2015	Moderate prevalence (10%-49%)	Adults	20433	0	0	0	0	PZQ+ALB/MBD	0	0	0	0	0	0	0	0	9
Africa	Eastern Africa	AFRO	Zimbabwe	47	ZI	ZW	ZWE	Mashonaland West	5554	Sanyati	52930	null	null	0	ADM2	Sanyati	52930	ZWE0555452930	2016	Moderate prevalence (10%-49%)	Adults	24027	0	0	0	0	PZQ	0	0	0	0	0	0	0	0	9
Africa	Eastern Africa	AFRO	Zimbabwe	47	ZI	ZW	ZWE	Mashonaland West	5554	Sanyati	52930	null	null	0	ADM2	Sanyati	52930	ZWE0555452930	2017	Moderate prevalence (10%-49%)	Adults	20595	0	0	0	0	Not delivered	0	0	0	0	0	0	0	0	9
Africa	Eastern Africa	AFRO	Zimbabwe	47	ZI	ZW	ZWE	Mashonaland West	5554	Sanyati	52930	null	null	0	ADM2	Sanyati	52930	ZWE0555452930	2018	Moderate prevalence (10%-49%)	Adults	24416	0	0	0	0	Not delivered	0	0	0	0	0	0	0	0	9
Africa	Eastern Africa	AFRO	Zimbabwe	47	ZI	ZW	ZWE	Mashonaland West	5554	Sanyati	52930	null	null	0	ADM2	Sanyati	52930	ZWE0555452930	2019	Not reported	Adults	0	0	0	0	0	Not delivered	0	0	0	0	0	0	0	0	999
Africa	Eastern Africa	AFRO	Zimbabwe	47	ZI	ZW	ZWE	Mashonaland West	5554	Sanyati	52930	null	null	0	ADM2	Sanyati	52930	ZWE0555452930	2020	Moderate prevalence (10%-49%)	Adults	25130	0	0	0	0	Not delivered	0	0	0	0	0	0	0	0	9
Africa	Eastern Africa	AFRO	Zimbabwe	47	ZI	ZW	ZWE	Mashonaland West	5554	Sanyati	52930	null	null	0	ADM2	Sanyati	52930	ZWE0555452930	2013	Moderate prevalence (10%-49%)	SAC	39688	79375	28236	35.57	71.15	PZQ	1	0	1	0	1	0	1	0	9
Africa	Eastern Africa	AFRO	Zimbabwe	47	ZI	ZW	ZWE	Mashonaland West	5554	Sanyati	52930	null	null	0	ADM2	Sanyati	52930	ZWE0555452930	2014	Moderate prevalence (10%-49%)	SAC	39688	39688	30261	76.25	76.25	PZQ+ALB/MBD	1	1	2	1	1	1	2	1	9
Africa	Eastern Africa	AFRO	Zimbabwe	47	ZI	ZW	ZWE	Mashonaland West	5554	Sanyati	52930	null	null	0	ADM2	Sanyati	52930	ZWE0555452930	2015	Moderate prevalence (10%-49%)	SAC	39377	39377	28168	71.53	71.53	PZQ+ALB/MBD	1	0	3	1	1	0	3	1	9
Africa	Eastern Africa	AFRO	Zimbabwe	47	ZI	ZW	ZWE	Mashonaland West	5554	Sanyati	52930	null	null	0	ADM2	Sanyati	52930	ZWE0555452930	2016	Moderate prevalence (10%-49%)	SAC	34324	68649	44426	64.71	129.43	PZQ	1	0	4	1	1	1	4	2	9
Africa	Eastern Africa	AFRO	Zimbabwe	47	ZI	ZW	ZWE	Mashonaland Central	5552	Mbire	52915	null	null	0	ADM2	Mbire	52915	ZWE0555252915	2017	Moderate prevalence (10%-49%)	SAC	15920	0	0	0	0	Not delivered	0	0	3	3	0	0	3	3	9
Africa	Eastern Africa	AFRO	Zimbabwe	47	ZI	ZW	ZWE	Mashonaland West	5554	Sanyati	52930	null	null	0	ADM2	Sanyati	52930	ZWE0555452930	2018	Moderate prevalence (10%-49%)	SAC	34880	0	0	0	0	Not delivered	0	0	4	1	0	0	4	2	9
Africa	Eastern Africa	AFRO	Zimbabwe	47	ZI	ZW	ZWE	Mashonaland West	5554	Sanyati	52930	null	null	0	ADM2	Sanyati	52930	ZWE0555452930	2019	Not reported	SAC	0	0	0	0	0	Not delivered	0	0	4	1	0	0	4	2	999
Africa	Eastern Africa	AFRO	Zimbabwe	47	ZI	ZW	ZWE	Matebeleland South	5556	Insiza	52944	null	null	0	ADM2	Insiza	52944	ZWE0555652944	2020	Moderate prevalence (10%-49%)	SAC	16991	0	0	0	0	Not delivered	0	0	3	1	0	0	3	3	9
Africa	Eastern Africa	AFRO	Zimbabwe	47	ZI	ZW	ZWE	Mashonaland West	5554	Sanyati	52930	null	null	0	ADM2	Sanyati	52930	ZWE0555452930	2013	Moderate prevalence (10%-49%)	Total	60282	79375	28236	35.57	46.84	PZQ	1	0	1	0	1	0	1	0	9
Africa	Eastern Africa	AFRO	Zimbabwe	47	ZI	ZW	ZWE	Mashonaland West	5554	Sanyati	52930	null	null	0	ADM2	Sanyati	52930	ZWE0555452930	2014	Moderate prevalence (10%-49%)	Total	60282	39688	30261	76.25	50.2	PZQ+ALB/MBD	1	1	2	1	1	0	2	0	9
Africa	Eastern Africa	AFRO	Zimbabwe	47	ZI	ZW	ZWE	Mashonaland West	5554	Sanyati	52930	null	null	0	ADM2	Sanyati	52930	ZWE0555452930	2015	Moderate prevalence (10%-49%)	Total	59810	39377	28168	71.53	47.1	PZQ+ALB/MBD	1	0	3	1	1	0	3	0	9
Africa	Eastern Africa	AFRO	Zimbabwe	47	ZI	ZW	ZWE	Mashonaland West	5554	Sanyati	52930	null	null	0	ADM2	Sanyati	52930	ZWE0555452930	2016	Moderate prevalence (10%-49%)	Total	58352	68649	44426	64.71	76.14	PZQ	1	0	4	1	1	1	4	1	9
Africa	Eastern Africa	AFRO	Zimbabwe	47	ZI	ZW	ZWE	Mashonaland West	5554	Sanyati	52930	null	null	0	ADM2	Sanyati	52930	ZWE0555452930	2017	Moderate prevalence (10%-49%)	Total	60282	0	0	0	0	Not delivered	0	0	4	1	0	0	4	1	9
Africa	Eastern Africa	AFRO	Zimbabwe	47	ZI	ZW	ZWE	Mashonaland West	5554	Sanyati	52930	null	null	0	ADM2	Sanyati	52930	ZWE0555452930	2018	Moderate prevalence (10%-49%)	Total	59296	0	0	0	0	Not delivered	0	0	4	1	0	0	4	1	9
Africa	Eastern Africa	AFRO	Zimbabwe	47	ZI	ZW	ZWE	Mashonaland West	5554	Sanyati	52930	null	null	0	ADM2	Sanyati	52930	ZWE0555452930	2019	Not reported	Total	0	0	0	0	0	Not delivered	0	0	4	1	0	0	4	1	999
Africa	Eastern Africa	AFRO	Zimbabwe	47	ZI	ZW	ZWE	Mashonaland West	5554	Sanyati	52930	null	null	0	ADM2	Sanyati	52930	ZWE0555452930	2020	Moderate prevalence (10%-49%)	Total	59908	0	0	0	0	Not delivered	0	0	4	1	0	0	4	1	9
Africa	Eastern Africa	AFRO	Zimbabwe	47	ZI	ZW	ZWE	Mashonaland West	5554	Kariba	52931	null	null	0	ADM2	Kariba	52931	ZWE0555452931	2013	Moderate prevalence (10%-49%)	Adults	6801	0	0	0	0	PZQ	0	0	0	0	0	0	0	0	9
Africa	Eastern Africa	AFRO	Zimbabwe	47	ZI	ZW	ZWE	Mashonaland West	5554	Kariba	52931	null	null	0	ADM2	Kariba	52931	ZWE0555452931	2014	Moderate prevalence (10%-49%)	Adults	6801	0	0	0	0	PZQ+ALB/MBD	0	0	0	0	0	0	0	0	9
Africa	Eastern Africa	AFRO	Zimbabwe	47	ZI	ZW	ZWE	Mashonaland West	5554	Kariba	52931	null	null	0	ADM2	Kariba	52931	ZWE0555452931	2015	Moderate prevalence (10%-49%)	Adults	6748	0	0	0	0	PZQ+ALB/MBD	0	0	0	0	0	0	0	0	9
Africa	Eastern Africa	AFRO	Zimbabwe	47	ZI	ZW	ZWE	Mashonaland West	5554	Kariba	52931	null	null	0	ADM2	Kariba	52931	ZWE0555452931	2016	Moderate prevalence (10%-49%)	Adults	7935	0	0	0	0	Not delivered	0	0	0	0	0	0	0	0	9
Africa	Eastern Africa	AFRO	Zimbabwe	47	ZI	ZW	ZWE	Mashonaland West	5554	Kariba	52931	null	null	0	ADM2	Kariba	52931	ZWE0555452931	2017	Moderate prevalence (10%-49%)	Adults	6801	0	0	0	0	Not delivered	0	0	0	0	0	0	0	0	9
Africa	Eastern Africa	AFRO	Zimbabwe	47	ZI	ZW	ZWE	Mashonaland West	5554	Kariba	52931	null	null	0	ADM2	Kariba	52931	ZWE0555452931	2018	Low prevalence (less than 10%)	Adults	0	0	0	0	0	Not delivered	0	0	0	0	0	0	0	0	10
Africa	Eastern Africa	AFRO	Zimbabwe	47	ZI	ZW	ZWE	Mashonaland West	5554	Kariba	52931	null	null	0	ADM2	Kariba	52931	ZWE0555452931	2019	Not reported	Adults	0	0	0	0	0	Not delivered	0	0	0	0	0	0	0	0	999
Africa	Eastern Africa	AFRO	Zimbabwe	47	ZI	ZW	ZWE	Mashonaland West	5554	Kariba	52931	null	null	0	ADM2	Kariba	52931	ZWE0555452931	2020	Moderate prevalence (10%-49%)	Adults	8299	39605	39523	99.79	476.25	PZQ+ALB/MBD	1	1	1	1	1	1	1	1	9
Africa	Eastern Africa	AFRO	Zimbabwe	47	ZI	ZW	ZWE	Mashonaland West	5554	Kariba	52931	null	null	0	ADM2	Kariba	52931	ZWE0555452931	2013	Moderate prevalence (10%-49%)	SAC	13106	26213	10033	38.27	76.55	PZQ	1	0	1	0	1	1	1	1	9
Africa	Eastern Africa	AFRO	Zimbabwe	47	ZI	ZW	ZWE	Mashonaland West	5554	Kariba	52931	null	null	0	ADM2	Kariba	52931	ZWE0555452931	2014	Moderate prevalence (10%-49%)	SAC	13106	13107	11965	91.29	91.29	PZQ+ALB/MBD	1	1	2	1	1	1	2	2	9
Africa	Eastern Africa	AFRO	Zimbabwe	47	ZI	ZW	ZWE	Mashonaland West	5554	Kariba	52931	null	null	0	ADM2	Kariba	52931	ZWE0555452931	2015	Moderate prevalence (10%-49%)	SAC	13004	13004	14126	108.63	108.63	PZQ+ALB/MBD	1	1	3	2	1	1	3	3	9
Africa	Eastern Africa	AFRO	Zimbabwe	47	ZI	ZW	ZWE	Mashonaland West	5554	Kariba	52931	null	null	0	ADM2	Kariba	52931	ZWE0555452931	2016	Moderate prevalence (10%-49%)	SAC	11335	0	0	0	0	Not delivered	0	0	3	2	0	0	3	3	9
Africa	Eastern Africa	AFRO	Zimbabwe	47	ZI	ZW	ZWE	Mashonaland Central	5552	Mount Darwin	52916	null	null	0	ADM2	Mount Darwin	52916	ZWE0555252916	2017	Moderate prevalence (10%-49%)	SAC	41110	0	0	0	0	Not delivered	0	0	4	3	0	0	4	4	9
Africa	Eastern Africa	AFRO	Zimbabwe	47	ZI	ZW	ZWE	Mashonaland West	5554	Kariba	52931	null	null	0	ADM2	Kariba	52931	ZWE0555452931	2018	Low prevalence (less than 10%)	SAC	7602	0	0	0	0	Not delivered	0	0	3	2	0	0	3	3	10
Africa	Eastern Africa	AFRO	Zimbabwe	47	ZI	ZW	ZWE	Mashonaland West	5554	Kariba	52931	null	null	0	ADM2	Kariba	52931	ZWE0555452931	2019	Not reported	SAC	0	0	0	0	0	Not delivered	0	0	3	2	0	0	3	3	999
Africa	Eastern Africa	AFRO	Zimbabwe	47	ZI	ZW	ZWE	Mashonaland West	5554	Kariba	52931	null	null	0	ADM2	Kariba	52931	ZWE0555452931	2020	Moderate prevalence (10%-49%)	SAC	11485	21751	16284	74.87	141.78	PZQ+ALB/MBD	1	0	4	2	1	1	4	4	9
Africa	Eastern Africa	AFRO	Zimbabwe	47	ZI	ZW	ZWE	Mashonaland West	5554	Kariba	52931	null	null	0	ADM2	Kariba	52931	ZWE0555452931	2013	Moderate prevalence (10%-49%)	Total	19908	26213	10033	38.27	50.4	PZQ	1	0	1	0	1	0	1	0	9
Africa	Eastern Africa	AFRO	Zimbabwe	47	ZI	ZW	ZWE	Mashonaland West	5554	Kariba	52931	null	null	0	ADM2	Kariba	52931	ZWE0555452931	2014	Moderate prevalence (10%-49%)	Total	19908	13107	11965	91.29	60.1	PZQ+ALB/MBD	1	1	2	1	1	0	2	0	9
Africa	Eastern Africa	AFRO	Zimbabwe	47	ZI	ZW	ZWE	Mashonaland West	5554	Kariba	52931	null	null	0	ADM2	Kariba	52931	ZWE0555452931	2015	Moderate prevalence (10%-49%)	Total	19752	13004	14126	108.63	71.52	PZQ+ALB/MBD	1	1	3	2	1	0	3	0	9
Africa	Eastern Africa	AFRO	Zimbabwe	47	ZI	ZW	ZWE	Mashonaland West	5554	Kariba	52931	null	null	0	ADM2	Kariba	52931	ZWE0555452931	2016	Moderate prevalence (10%-49%)	Total	19270	0	0	0	0	Not delivered	0	0	3	2	0	0	3	0	9
Africa	Eastern Africa	AFRO	Zimbabwe	47	ZI	ZW	ZWE	Mashonaland West	5554	Kariba	52931	null	null	0	ADM2	Kariba	52931	ZWE0555452931	2017	Moderate prevalence (10%-49%)	Total	19908	0	0	0	0	Not delivered	0	0	3	2	0	0	3	0	9
Africa	Eastern Africa	AFRO	Zimbabwe	47	ZI	ZW	ZWE	Mashonaland West	5554	Kariba	52931	null	null	0	ADM2	Kariba	52931	ZWE0555452931	2018	Low prevalence (less than 10%)	Total	7602	0	0	0	0	Not delivered	0	0	3	2	0	0	3	0	10
Africa	Eastern Africa	AFRO	Zimbabwe	47	ZI	ZW	ZWE	Mashonaland West	5554	Kariba	52931	null	null	0	ADM2	Kariba	52931	ZWE0555452931	2019	Not reported	Total	0	0	0	0	0	Not delivered	0	0	3	2	0	0	3	0	999
Africa	Eastern Africa	AFRO	Zimbabwe	47	ZI	ZW	ZWE	Mashonaland West	5554	Kariba	52931	null	null	0	ADM2	Kariba	52931	ZWE0555452931	2020	Moderate prevalence (10%-49%)	Total	19784	61356	55807	90.96	282.08	PZQ+ALB/MBD	1	1	4	3	1	1	4	1	9
Africa	Eastern Africa	AFRO	Zimbabwe	47	ZI	ZW	ZWE	Mashonaland West	5554	Makonde	52932	null	null	0	ADM2	Makonde	52932	ZWE0555452932	2013	Moderate prevalence (10%-49%)	Adults	23212	0	0	0	0	PZQ	0	0	0	0	0	0	0	0	9
Africa	Eastern Africa	AFRO	Zimbabwe	47	ZI	ZW	ZWE	Mashonaland West	5554	Makonde	52932	null	null	0	ADM2	Makonde	52932	ZWE0555452932	2014	Moderate prevalence (10%-49%)	Adults	23212	0	0	0	0	PZQ+ALB/MBD	0	0	0	0	0	0	0	0	9
Africa	Eastern Africa	AFRO	Zimbabwe	47	ZI	ZW	ZWE	Mashonaland West	5554	Makonde	52932	null	null	0	ADM2	Makonde	52932	ZWE0555452932	2015	Moderate prevalence (10%-49%)	Adults	23031	0	0	0	0	PZQ+ALB/MBD	0	0	0	0	0	0	0	0	9
Africa	Eastern Africa	AFRO	Zimbabwe	47	ZI	ZW	ZWE	Mashonaland West	5554	Makonde	52932	null	null	0	ADM2	Makonde	52932	ZWE0555452932	2016	Moderate prevalence (10%-49%)	Adults	27081	0	0	0	0	PZQ	0	0	0	0	0	0	0	0	9
Africa	Eastern Africa	AFRO	Zimbabwe	47	ZI	ZW	ZWE	Mashonaland West	5554	Makonde	52932	null	null	0	ADM2	Makonde	52932	ZWE0555452932	2017	Moderate prevalence (10%-49%)	Adults	23212	0	0	0	0	Not delivered	0	0	0	0	0	0	0	0	9
Africa	Eastern Africa	AFRO	Zimbabwe	47	ZI	ZW	ZWE	Mashonaland West	5554	Makonde	52932	null	null	0	ADM2	Makonde	52932	ZWE0555452932	2018	Moderate prevalence (10%-49%)	Adults	27519	0	0	0	0	Not delivered	0	0	0	0	0	0	0	0	9
Africa	Eastern Africa	AFRO	Zimbabwe	47	ZI	ZW	ZWE	Mashonaland West	5554	Makonde	52932	null	null	0	ADM2	Makonde	52932	ZWE0555452932	2019	Not reported	Adults	0	0	0	0	0	Not delivered	0	0	0	0	0	0	0	0	999
Africa	Eastern Africa	AFRO	Zimbabwe	47	ZI	ZW	ZWE	Mashonaland West	5554	Makonde	52932	null	null	0	ADM2	Makonde	52932	ZWE0555452932	2020	Moderate prevalence (10%-49%)	Adults	28324	0	0	0	0	Not delivered	0	0	0	0	0	0	0	0	9
Africa	Eastern Africa	AFRO	Zimbabwe	47	ZI	ZW	ZWE	Mashonaland West	5554	Makonde	52932	null	null	0	ADM2	Makonde	52932	ZWE0555452932	2013	Moderate prevalence (10%-49%)	SAC	44732	89464	43536	48.66	97.33	PZQ	1	0	1	0	1	1	1	1	9
Africa	Eastern Africa	AFRO	Zimbabwe	47	ZI	ZW	ZWE	Mashonaland West	5554	Makonde	52932	null	null	0	ADM2	Makonde	52932	ZWE0555452932	2014	Moderate prevalence (10%-49%)	SAC	44732	44732	39034	87.26	87.26	PZQ+ALB/MBD	1	1	2	1	1	1	2	2	9
Africa	Eastern Africa	AFRO	Zimbabwe	47	ZI	ZW	ZWE	Mashonaland West	5554	Makonde	52932	null	null	0	ADM2	Makonde	52932	ZWE0555452932	2015	Moderate prevalence (10%-49%)	SAC	44382	44382	36765	82.84	82.84	PZQ+ALB/MBD	1	1	3	2	1	1	3	3	9
Africa	Eastern Africa	AFRO	Zimbabwe	47	ZI	ZW	ZWE	Mashonaland West	5554	Makonde	52932	null	null	0	ADM2	Makonde	52932	ZWE0555452932	2016	Moderate prevalence (10%-49%)	SAC	38687	77374	45335	58.59	117.18	PZQ	1	0	4	2	1	1	4	4	9
Africa	Eastern Africa	AFRO	Zimbabwe	47	ZI	ZW	ZWE	Mashonaland Central	5552	Rushinga	52917	null	null	0	ADM2	Rushinga	52917	ZWE0555252917	2017	Moderate prevalence (10%-49%)	SAC	14308	0	0	0	0	Not delivered	0	0	3	3	0	0	3	3	9
Africa	Eastern Africa	AFRO	Zimbabwe	47	ZI	ZW	ZWE	Mashonaland West	5554	Makonde	52932	null	null	0	ADM2	Makonde	52932	ZWE0555452932	2018	Moderate prevalence (10%-49%)	SAC	39314	0	0	0	0	Not delivered	0	0	4	2	0	0	4	4	9
Africa	Eastern Africa	AFRO	Zimbabwe	47	ZI	ZW	ZWE	Mashonaland West	5554	Makonde	52932	null	null	0	ADM2	Makonde	52932	ZWE0555452932	2019	Not reported	SAC	0	0	0	0	0	Not delivered	0	0	4	2	0	0	4	4	999
Africa	Eastern Africa	AFRO	Zimbabwe	47	ZI	ZW	ZWE	Midlands	5558	Kwekwe	52959	null	null	0	ADM2	Kwekwe	52959	ZWE0555852959	2020	Moderate prevalence (10%-49%)	SAC	52760	0	0	0	0	Not delivered	0	0	3	2	0	0	3	3	9
Africa	Eastern Africa	AFRO	Zimbabwe	47	ZI	ZW	ZWE	Mashonaland West	5554	Makonde	52932	null	null	0	ADM2	Makonde	52932	ZWE0555452932	2013	Moderate prevalence (10%-49%)	Total	67944	89464	43536	48.66	64.08	PZQ	1	0	1	0	1	0	1	0	9
Africa	Eastern Africa	AFRO	Zimbabwe	47	ZI	ZW	ZWE	Mashonaland West	5554	Makonde	52932	null	null	0	ADM2	Makonde	52932	ZWE0555452932	2014	Moderate prevalence (10%-49%)	Total	67944	44732	39034	87.26	57.45	PZQ+ALB/MBD	1	1	2	1	1	0	2	0	9
Africa	Eastern Africa	AFRO	Zimbabwe	47	ZI	ZW	ZWE	Mashonaland West	5554	Makonde	52932	null	null	0	ADM2	Makonde	52932	ZWE0555452932	2015	Moderate prevalence (10%-49%)	Total	67413	44382	36765	82.84	54.54	PZQ+ALB/MBD	1	1	3	2	1	0	3	0	9
Africa	Eastern Africa	AFRO	Zimbabwe	47	ZI	ZW	ZWE	Mashonaland West	5554	Makonde	52932	null	null	0	ADM2	Makonde	52932	ZWE0555452932	2016	Moderate prevalence (10%-49%)	Total	65768	77374	45335	58.59	68.93	PZQ	1	0	4	2	1	0	4	0	9
Africa	Eastern Africa	AFRO	Zimbabwe	47	ZI	ZW	ZWE	Mashonaland West	5554	Makonde	52932	null	null	0	ADM2	Makonde	52932	ZWE0555452932	2017	Moderate prevalence (10%-49%)	Total	67944	0	0	0	0	Not delivered	0	0	4	2	0	0	4	0	9
Africa	Eastern Africa	AFRO	Zimbabwe	47	ZI	ZW	ZWE	Mashonaland West	5554	Makonde	52932	null	null	0	ADM2	Makonde	52932	ZWE0555452932	2018	Moderate prevalence (10%-49%)	Total	66833	0	0	0	0	Not delivered	0	0	4	2	0	0	4	0	9
Africa	Eastern Africa	AFRO	Zimbabwe	47	ZI	ZW	ZWE	Mashonaland West	5554	Makonde	52932	null	null	0	ADM2	Makonde	52932	ZWE0555452932	2019	Not reported	Total	0	0	0	0	0	Not delivered	0	0	4	2	0	0	4	0	999
Africa	Eastern Africa	AFRO	Zimbabwe	47	ZI	ZW	ZWE	Mashonaland West	5554	Makonde	52932	null	null	0	ADM2	Makonde	52932	ZWE0555452932	2020	Moderate prevalence (10%-49%)	Total	67522	0	0	0	0	Not delivered	0	0	4	2	0	0	4	0	9
Africa	Eastern Africa	AFRO	Zimbabwe	47	ZI	ZW	ZWE	Mashonaland West	5554	Zvimba	52933	null	null	0	ADM2	Zvimba	52933	ZWE0555452933	2013	Moderate prevalence (10%-49%)	Adults	26376	0	0	0	0	PZQ	0	0	0	0	0	0	0	0	9
Africa	Eastern Africa	AFRO	Zimbabwe	47	ZI	ZW	ZWE	Mashonaland West	5554	Zvimba	52933	null	null	0	ADM2	Zvimba	52933	ZWE0555452933	2014	Moderate prevalence (10%-49%)	Adults	26376	0	0	0	0	PZQ+ALB/MBD	0	0	0	0	0	0	0	0	9
Africa	Eastern Africa	AFRO	Zimbabwe	47	ZI	ZW	ZWE	Mashonaland West	5554	Zvimba	52933	null	null	0	ADM2	Zvimba	52933	ZWE0555452933	2015	Moderate prevalence (10%-49%)	Adults	32895	0	0	0	0	PZQ	0	0	0	0	0	0	0	0	9
Africa	Eastern Africa	AFRO	Zimbabwe	47	ZI	ZW	ZWE	Mashonaland West	5554	Zvimba	52933	null	null	0	ADM2	Zvimba	52933	ZWE0555452933	2016	Moderate prevalence (10%-49%)	Adults	30772	0	0	0	0	Not delivered	0	0	0	0	0	0	0	0	9
Africa	Eastern Africa	AFRO	Zimbabwe	47	ZI	ZW	ZWE	Mashonaland West	5554	Zvimba	52933	null	null	0	ADM2	Zvimba	52933	ZWE0555452933	2017	Moderate prevalence (10%-49%)	Adults	26376	0	0	0	0	Not delivered	0	0	0	0	0	0	0	0	9
Africa	Eastern Africa	AFRO	Zimbabwe	47	ZI	ZW	ZWE	Mashonaland West	5554	Zvimba	52933	null	null	0	ADM2	Zvimba	52933	ZWE0555452933	2018	Moderate prevalence (10%-49%)	Adults	31271	0	0	0	0	Not delivered	0	0	0	0	0	0	0	0	9
Africa	Eastern Africa	AFRO	Zimbabwe	47	ZI	ZW	ZWE	Mashonaland West	5554	Zvimba	52933	null	null	0	ADM2	Zvimba	52933	ZWE0555452933	2019	Not reported	Adults	0	0	0	0	0	Not delivered	0	0	0	0	0	0	0	0	999
Africa	Eastern Africa	AFRO	Zimbabwe	47	ZI	ZW	ZWE	Mashonaland West	5554	Zvimba	52933	null	null	0	ADM2	Zvimba	52933	ZWE0555452933	2020	Moderate prevalence (10%-49%)	Adults	32185	0	0	0	0	Not delivered	0	0	0	0	0	0	0	0	9
Africa	Eastern Africa	AFRO	Zimbabwe	47	ZI	ZW	ZWE	Mashonaland West	5554	Zvimba	52933	null	null	0	ADM2	Zvimba	52933	ZWE0555452933	2013	Moderate prevalence (10%-49%)	SAC	50830	101659	56428	55.51	111.01	PZQ	1	0	1	0	1	1	1	1	9
Africa	Eastern Africa	AFRO	Zimbabwe	47	ZI	ZW	ZWE	Mashonaland West	5554	Zvimba	52933	null	null	0	ADM2	Zvimba	52933	ZWE0555452933	2014	Moderate prevalence (10%-49%)	SAC	50830	50830	45787	90.08	90.08	PZQ+ALB/MBD	1	1	2	1	1	1	2	2	9
Africa	Eastern Africa	AFRO	Zimbabwe	47	ZI	ZW	ZWE	Mashonaland West	5554	Zvimba	52933	null	null	0	ADM2	Zvimba	52933	ZWE0555452933	2015	Moderate prevalence (10%-49%)	SAC	63392	84314	51242	60.78	80.83	PZQ	1	0	3	1	1	1	3	3	9
Africa	Eastern Africa	AFRO	Zimbabwe	47	ZI	ZW	ZWE	Mashonaland West	5554	Zvimba	52933	null	null	0	ADM2	Zvimba	52933	ZWE0555452933	2016	Moderate prevalence (10%-49%)	SAC	43960	0	0	0	0	Not delivered	0	0	3	1	0	0	3	3	9
Africa	Eastern Africa	AFRO	Zimbabwe	47	ZI	ZW	ZWE	Mashonaland East	5553	Mudzi	52923	null	null	0	ADM2	Mudzi	52923	ZWE0555352923	2017	Moderate prevalence (10%-49%)	SAC	25752	0	0	0	0	Not delivered	0	0	4	4	0	0	4	4	9
Africa	Eastern Africa	AFRO	Zimbabwe	47	ZI	ZW	ZWE	Mashonaland West	5554	Zvimba	52933	null	null	0	ADM2	Zvimba	52933	ZWE0555452933	2018	Moderate prevalence (10%-49%)	SAC	44672	0	0	0	0	Not delivered	0	0	3	1	0	0	3	3	9
Africa	Eastern Africa	AFRO	Zimbabwe	47	ZI	ZW	ZWE	Mashonaland West	5554	Zvimba	52933	null	null	0	ADM2	Zvimba	52933	ZWE0555452933	2019	Not reported	SAC	0	0	0	0	0	Not delivered	0	0	3	1	0	0	3	3	999
Africa	Eastern Africa	AFRO	Zimbabwe	47	ZI	ZW	ZWE	Matebeleland North	5557	Lupane	52951	null	null	0	ADM2	Lupane	52951	ZWE0555752951	2020	Low prevalence (less than 10%)	SAC	11195	0	0	0	0	Not delivered	0	0	4	3	0	0	4	4	10
Africa	Eastern Africa	AFRO	Zimbabwe	47	ZI	ZW	ZWE	Mashonaland West	5554	Zvimba	52933	null	null	0	ADM2	Zvimba	52933	ZWE0555452933	2013	Moderate prevalence (10%-49%)	Total	77206	101659	56428	55.51	73.09	PZQ	1	0	1	0	1	0	1	0	9
Africa	Eastern Africa	AFRO	Zimbabwe	47	ZI	ZW	ZWE	Mashonaland West	5554	Zvimba	52933	null	null	0	ADM2	Zvimba	52933	ZWE0555452933	2014	Moderate prevalence (10%-49%)	Total	77206	50830	45787	90.08	59.31	PZQ+ALB/MBD	1	1	2	1	1	0	2	0	9
Africa	Eastern Africa	AFRO	Zimbabwe	47	ZI	ZW	ZWE	Mashonaland West	5554	Zvimba	52933	null	null	0	ADM2	Zvimba	52933	ZWE0555452933	2015	Moderate prevalence (10%-49%)	Total	96286	84314	51242	60.78	53.22	PZQ	1	0	3	1	1	0	3	0	9
Africa	Eastern Africa	AFRO	Zimbabwe	47	ZI	ZW	ZWE	Mashonaland West	5554	Zvimba	52933	null	null	0	ADM2	Zvimba	52933	ZWE0555452933	2016	Moderate prevalence (10%-49%)	Total	74733	0	0	0	0	Not delivered	0	0	3	1	0	0	3	0	9
Africa	Eastern Africa	AFRO	Zimbabwe	47	ZI	ZW	ZWE	Mashonaland West	5554	Zvimba	52933	null	null	0	ADM2	Zvimba	52933	ZWE0555452933	2017	Moderate prevalence (10%-49%)	Total	77206	0	0	0	0	Not delivered	0	0	3	1	0	0	3	0	9
Africa	Eastern Africa	AFRO	Zimbabwe	47	ZI	ZW	ZWE	Mashonaland West	5554	Zvimba	52933	null	null	0	ADM2	Zvimba	52933	ZWE0555452933	2018	Moderate prevalence (10%-49%)	Total	75943	0	0	0	0	Not delivered	0	0	3	1	0	0	3	0	9
Africa	Eastern Africa	AFRO	Zimbabwe	47	ZI	ZW	ZWE	Mashonaland West	5554	Zvimba	52933	null	null	0	ADM2	Zvimba	52933	ZWE0555452933	2019	Not reported	Total	0	0	0	0	0	Not delivered	0	0	3	1	0	0	3	0	999
Africa	Eastern Africa	AFRO	Zimbabwe	47	ZI	ZW	ZWE	Mashonaland West	5554	Zvimba	52933	null	null	0	ADM2	Zvimba	52933	ZWE0555452933	2020	Moderate prevalence (10%-49%)	Total	76726	0	0	0	0	Not delivered	0	0	3	1	0	0	3	0	9
Africa	Eastern Africa	AFRO	Zimbabwe	47	ZI	ZW	ZWE	Masvingo	5555	Bikita	52934	null	null	0	ADM2	Bikita	52934	ZWE0555552934	2013	Moderate prevalence (10%-49%)	Adults	16281	0	0	0	0	PZQ	0	0	0	0	0	0	0	0	9
Africa	Eastern Africa	AFRO	Zimbabwe	47	ZI	ZW	ZWE	Masvingo	5555	Bikita	52934	null	null	0	ADM2	Bikita	52934	ZWE0555552934	2014	Moderate prevalence (10%-49%)	Adults	16281	0	0	0	0	PZQ+ALB/MBD	0	0	0	0	0	0	0	0	9
Africa	Eastern Africa	AFRO	Zimbabwe	47	ZI	ZW	ZWE	Masvingo	5555	Bikita	52934	null	null	0	ADM2	Bikita	52934	ZWE0555552934	2015	Moderate prevalence (10%-49%)	Adults	16154	0	0	0	0	PZQ+ALB/MBD	0	0	0	0	0	0	0	0	9
Africa	Eastern Africa	AFRO	Zimbabwe	47	ZI	ZW	ZWE	Masvingo	5555	Bikita	52934	null	null	0	ADM2	Bikita	52934	ZWE0555552934	2016	Moderate prevalence (10%-49%)	Adults	18995	0	0	0	0	PZQ	0	0	0	0	0	0	0	0	9
Africa	Eastern Africa	AFRO	Zimbabwe	47	ZI	ZW	ZWE	Masvingo	5555	Bikita	52934	null	null	0	ADM2	Bikita	52934	ZWE0555552934	2017	Moderate prevalence (10%-49%)	Adults	16281	0	0	0	0	Not delivered	0	0	0	0	0	0	0	0	9
Africa	Eastern Africa	AFRO	Zimbabwe	47	ZI	ZW	ZWE	Masvingo	5555	Bikita	52934	null	null	0	ADM2	Bikita	52934	ZWE0555552934	2018	Moderate prevalence (10%-49%)	Adults	19303	0	0	0	0	Not delivered	0	0	0	0	0	0	0	0	9
Africa	Eastern Africa	AFRO	Zimbabwe	47	ZI	ZW	ZWE	Masvingo	5555	Bikita	52934	null	null	0	ADM2	Bikita	52934	ZWE0555552934	2019	Not reported	Adults	0	0	0	0	0	Not delivered	0	0	0	0	0	0	0	0	999
Africa	Eastern Africa	AFRO	Zimbabwe	47	ZI	ZW	ZWE	Masvingo	5555	Bikita	52934	null	null	0	ADM2	Bikita	52934	ZWE0555552934	2020	Moderate prevalence (10%-49%)	Adults	19867	0	0	0	0	Not delivered	0	0	0	0	0	0	0	0	9
Africa	Eastern Africa	AFRO	Zimbabwe	47	ZI	ZW	ZWE	Masvingo	5555	Bikita	52934	null	null	0	ADM2	Bikita	52934	ZWE0555552934	2013	Moderate prevalence (10%-49%)	SAC	31376	62751	23498	37.45	74.89	PZQ	1	0	1	0	1	0	1	0	9
Africa	Eastern Africa	AFRO	Zimbabwe	47	ZI	ZW	ZWE	Masvingo	5555	Bikita	52934	null	null	0	ADM2	Bikita	52934	ZWE0555552934	2014	Moderate prevalence (10%-49%)	SAC	31376	31376	45619	145.39	145.4	PZQ+ALB/MBD	1	1	2	1	1	1	2	1	9
Africa	Eastern Africa	AFRO	Zimbabwe	47	ZI	ZW	ZWE	Masvingo	5555	Bikita	52934	null	null	0	ADM2	Bikita	52934	ZWE0555552934	2015	Moderate prevalence (10%-49%)	SAC	31130	31130	38953	125.13	125.13	PZQ+ALB/MBD	1	1	3	2	1	1	3	2	9
Africa	Eastern Africa	AFRO	Zimbabwe	47	ZI	ZW	ZWE	Masvingo	5555	Bikita	52934	null	null	0	ADM2	Bikita	52934	ZWE0555552934	2016	Moderate prevalence (10%-49%)	SAC	27136	54271	49481	91.17	182.35	PZQ	1	1	4	3	1	1	4	3	9
Africa	Eastern Africa	AFRO	Zimbabwe	47	ZI	ZW	ZWE	Mashonaland East	5553	Murehwa	52924	null	null	0	ADM2	Murehwa	52924	ZWE0555352924	2017	Moderate prevalence (10%-49%)	SAC	38574	0	0	0	0	Not delivered	0	0	3	2	0	0	3	3	9
Africa	Eastern Africa	AFRO	Zimbabwe	47	ZI	ZW	ZWE	Masvingo	5555	Bikita	52934	null	null	0	ADM2	Bikita	52934	ZWE0555552934	2018	Moderate prevalence (10%-49%)	SAC	27575	0	0	0	0	Not delivered	0	0	4	3	0	0	4	3	9
Africa	Eastern Africa	AFRO	Zimbabwe	47	ZI	ZW	ZWE	Masvingo	5555	Bikita	52934	null	null	0	ADM2	Bikita	52934	ZWE0555552934	2019	Not reported	SAC	0	0	0	0	0	Not delivered	0	0	4	3	0	0	4	3	999
Africa	Eastern Africa	AFRO	Zimbabwe	47	ZI	ZW	ZWE	Mashonaland West	5554	Makonde	52932	null	null	0	ADM2	Makonde	52932	ZWE0555452932	2020	Moderate prevalence (10%-49%)	SAC	39198	0	0	0	0	Not delivered	0	0	4	2	0	0	4	4	9
Africa	Eastern Africa	AFRO	Zimbabwe	47	ZI	ZW	ZWE	Masvingo	5555	Bikita	52934	null	null	0	ADM2	Bikita	52934	ZWE0555552934	2013	Moderate prevalence (10%-49%)	Total	47657	62751	23498	37.45	49.31	PZQ	1	0	1	0	1	0	1	0	9
Africa	Eastern Africa	AFRO	Zimbabwe	47	ZI	ZW	ZWE	Masvingo	5555	Bikita	52934	null	null	0	ADM2	Bikita	52934	ZWE0555552934	2014	Moderate prevalence (10%-49%)	Total	47657	31376	45619	145.39	95.72	PZQ+ALB/MBD	1	1	2	1	1	1	2	1	9
Africa	Eastern Africa	AFRO	Zimbabwe	47	ZI	ZW	ZWE	Masvingo	5555	Bikita	52934	null	null	0	ADM2	Bikita	52934	ZWE0555552934	2015	Moderate prevalence (10%-49%)	Total	47284	31130	38953	125.13	82.38	PZQ+ALB/MBD	1	1	3	2	1	1	3	2	9
Africa	Eastern Africa	AFRO	Zimbabwe	47	ZI	ZW	ZWE	Masvingo	5555	Bikita	52934	null	null	0	ADM2	Bikita	52934	ZWE0555552934	2016	Moderate prevalence (10%-49%)	Total	46130	54271	49481	91.17	107.26	PZQ	1	1	4	3	1	1	4	3	9
Africa	Eastern Africa	AFRO	Zimbabwe	47	ZI	ZW	ZWE	Masvingo	5555	Bikita	52934	null	null	0	ADM2	Bikita	52934	ZWE0555552934	2017	Moderate prevalence (10%-49%)	Total	47657	0	0	0	0	Not delivered	0	0	4	3	0	0	4	3	9
Africa	Eastern Africa	AFRO	Zimbabwe	47	ZI	ZW	ZWE	Masvingo	5555	Bikita	52934	null	null	0	ADM2	Bikita	52934	ZWE0555552934	2018	Moderate prevalence (10%-49%)	Total	46878	0	0	0	0	Not delivered	0	0	4	3	0	0	4	3	9
Africa	Eastern Africa	AFRO	Zimbabwe	47	ZI	ZW	ZWE	Masvingo	5555	Bikita	52934	null	null	0	ADM2	Bikita	52934	ZWE0555552934	2019	Not reported	Total	0	0	0	0	0	Not delivered	0	0	4	3	0	0	4	3	999
Africa	Eastern Africa	AFRO	Zimbabwe	47	ZI	ZW	ZWE	Masvingo	5555	Bikita	52934	null	null	0	ADM2	Bikita	52934	ZWE0555552934	2020	Moderate prevalence (10%-49%)	Total	47361	0	0	0	0	Not delivered	0	0	4	3	0	0	4	3	9
Africa	Eastern Africa	AFRO	Zimbabwe	47	ZI	ZW	ZWE	Masvingo	5555	Chiredzi	52935	null	null	0	ADM2	Chiredzi	52935	ZWE0555552935	2013	High prevalence (50% and above)	Adults	153536	0	0	0	0	PZQ	0	0	0	0	0	0	0	0	6
Africa	Eastern Africa	AFRO	Zimbabwe	47	ZI	ZW	ZWE	Masvingo	5555	Chiredzi	52935	null	null	0	ADM2	Chiredzi	52935	ZWE0555552935	2014	High prevalence (50% and above)	Adults	153536	0	0	0	0	PZQ	0	0	0	0	0	0	0	0	6
Africa	Eastern Africa	AFRO	Zimbabwe	47	ZI	ZW	ZWE	Masvingo	5555	Chiredzi	52935	null	null	0	ADM2	Chiredzi	52935	ZWE0555552935	2015	Moderate prevalence (10%-49%)	Adults	30467	0	0	0	0	PZQ	0	0	0	0	0	0	0	0	9
Africa	Eastern Africa	AFRO	Zimbabwe	47	ZI	ZW	ZWE	Masvingo	5555	Chiredzi	52935	null	null	0	ADM2	Chiredzi	52935	ZWE0555552935	2016	High prevalence (50% and above)	Adults	179125	0	0	0	0	Not delivered	0	0	0	0	0	0	0	0	6
Africa	Eastern Africa	AFRO	Zimbabwe	47	ZI	ZW	ZWE	Masvingo	5555	Chiredzi	52935	null	null	0	ADM2	Chiredzi	52935	ZWE0555552935	2017	High prevalence (50% and above)	Adults	153536	0	0	0	0	Not delivered	0	0	0	0	0	0	0	0	6
Africa	Eastern Africa	AFRO	Zimbabwe	47	ZI	ZW	ZWE	Masvingo	5555	Chiredzi	52935	null	null	0	ADM2	Chiredzi	52935	ZWE0555552935	2018	High prevalence (50% and above)	Adults	180224	0	0	0	0	Not delivered	0	0	0	0	0	0	0	0	6
Africa	Eastern Africa	AFRO	Zimbabwe	47	ZI	ZW	ZWE	Masvingo	5555	Chiredzi	52935	null	null	0	ADM2	Chiredzi	52935	ZWE0555552935	2019	Not reported	Adults	0	0	0	0	0	Not delivered	0	0	0	0	0	0	0	0	999
Africa	Eastern Africa	AFRO	Zimbabwe	47	ZI	ZW	ZWE	Masvingo	5555	Chiredzi	52935	null	null	0	ADM2	Chiredzi	52935	ZWE0555552935	2020	High prevalence (50% and above)	Adults	187346	0	0	0	0	Not delivered	0	0	0	0	0	0	0	0	6
Africa	Eastern Africa	AFRO	Zimbabwe	47	ZI	ZW	ZWE	Masvingo	5555	Chiredzi	52935	null	null	0	ADM2	Chiredzi	52935	ZWE0555552935	2013	High prevalence (50% and above)	SAC	118350	118350	60230	50.89	50.89	PZQ	1	0	1	0	1	0	1	0	6
Africa	Eastern Africa	AFRO	Zimbabwe	47	ZI	ZW	ZWE	Masvingo	5555	Chiredzi	52935	null	null	0	ADM2	Chiredzi	52935	ZWE0555552935	2014	High prevalence (50% and above)	SAC	118350	118350	71906	60.76	60.76	PZQ	1	0	2	0	1	0	2	0	6
Africa	Eastern Africa	AFRO	Zimbabwe	47	ZI	ZW	ZWE	Masvingo	5555	Chiredzi	52935	null	null	0	ADM2	Chiredzi	52935	ZWE0555552935	2015	Moderate prevalence (10%-49%)	SAC	58712	91044	77473	85.09	131.95	PZQ	1	1	3	1	1	1	3	1	9
Africa	Eastern Africa	AFRO	Zimbabwe	47	ZI	ZW	ZWE	Masvingo	5555	Chiredzi	52935	null	null	0	ADM2	Chiredzi	52935	ZWE0555552935	2016	High prevalence (50% and above)	SAC	102357	0	0	0	0	Not delivered	0	0	3	1	0	0	3	1	6
Africa	Eastern Africa	AFRO	Zimbabwe	47	ZI	ZW	ZWE	Mashonaland East	5553	Mutoko	52925	null	null	0	ADM2	Mutoko	52925	ZWE0555352925	2017	Moderate prevalence (10%-49%)	SAC	28240	0	0	0	0	Not delivered	0	0	4	4	0	0	4	4	9
Africa	Eastern Africa	AFRO	Zimbabwe	47	ZI	ZW	ZWE	Masvingo	5555	Chiredzi	52935	null	null	0	ADM2	Chiredzi	52935	ZWE0555552935	2018	High prevalence (50% and above)	SAC	102985	0	0	0	0	Not delivered	0	0	3	1	0	0	3	1	6
Africa	Eastern Africa	AFRO	Zimbabwe	47	ZI	ZW	ZWE	Masvingo	5555	Chiredzi	52935	null	null	0	ADM2	Chiredzi	52935	ZWE0555552935	2019	Not reported	SAC	0	0	0	0	0	Not delivered	0	0	3	1	0	0	3	1	999
Africa	Eastern Africa	AFRO	Zimbabwe	47	ZI	ZW	ZWE	Manicaland	5551	Makoni	52907	null	null	0	ADM2	Makoni	52907	ZWE0555152907	2020	Moderate prevalence (10%-49%)	SAC	51254	0	0	0	0	Not delivered	0	0	4	2	0	0	4	2	9
Africa	Eastern Africa	AFRO	Zimbabwe	47	ZI	ZW	ZWE	Masvingo	5555	Chiredzi	52935	null	null	0	ADM2	Chiredzi	52935	ZWE0555552935	2013	High prevalence (50% and above)	Total	271886	118350	60230	50.89	22.15	PZQ	1	0	1	0	1	0	1	0	6
Africa	Eastern Africa	AFRO	Zimbabwe	47	ZI	ZW	ZWE	Masvingo	5555	Chiredzi	52935	null	null	0	ADM2	Chiredzi	52935	ZWE0555552935	2014	High prevalence (50% and above)	Total	271886	118350	71906	60.76	26.45	PZQ	1	0	2	0	1	0	2	0	6
Africa	Eastern Africa	AFRO	Zimbabwe	47	ZI	ZW	ZWE	Masvingo	5555	Chiredzi	52935	null	null	0	ADM2	Chiredzi	52935	ZWE0555552935	2015	Moderate prevalence (10%-49%)	Total	89179	91044	77473	85.09	86.87	PZQ	1	1	3	1	1	1	3	1	9
Africa	Eastern Africa	AFRO	Zimbabwe	47	ZI	ZW	ZWE	Masvingo	5555	Chiredzi	52935	null	null	0	ADM2	Chiredzi	52935	ZWE0555552935	2016	High prevalence (50% and above)	Total	281482	0	0	0	0	Not delivered	0	0	3	1	0	0	3	1	6
Africa	Eastern Africa	AFRO	Zimbabwe	47	ZI	ZW	ZWE	Masvingo	5555	Chiredzi	52935	null	null	0	ADM2	Chiredzi	52935	ZWE0555552935	2017	High prevalence (50% and above)	Total	271886	0	0	0	0	Not delivered	0	0	3	1	0	0	3	1	6
Africa	Eastern Africa	AFRO	Zimbabwe	47	ZI	ZW	ZWE	Masvingo	5555	Chiredzi	52935	null	null	0	ADM2	Chiredzi	52935	ZWE0555552935	2018	High prevalence (50% and above)	Total	283209	0	0	0	0	Not delivered	0	0	3	1	0	0	3	1	6
Africa	Eastern Africa	AFRO	Zimbabwe	47	ZI	ZW	ZWE	Masvingo	5555	Chiredzi	52935	null	null	0	ADM2	Chiredzi	52935	ZWE0555552935	2019	Not reported	Total	0	0	0	0	0	Not delivered	0	0	3	1	0	0	3	1	999
Africa	Eastern Africa	AFRO	Zimbabwe	47	ZI	ZW	ZWE	Masvingo	5555	Chiredzi	52935	null	null	0	ADM2	Chiredzi	52935	ZWE0555552935	2020	High prevalence (50% and above)	Total	291055	0	0	0	0	Not delivered	0	0	3	1	0	0	3	1	6
Africa	Eastern Africa	AFRO	Zimbabwe	47	ZI	ZW	ZWE	Masvingo	5555	Chivi	52936	null	null	0	ADM2	Chivi	52936	ZWE0555552936	2013	Moderate prevalence (10%-49%)	Adults	16652	0	0	0	0	PZQ	0	0	0	0	0	0	0	0	9
Africa	Eastern Africa	AFRO	Zimbabwe	47	ZI	ZW	ZWE	Masvingo	5555	Chivi	52936	null	null	0	ADM2	Chivi	52936	ZWE0555552936	2014	Moderate prevalence (10%-49%)	Adults	16652	0	0	0	0	PZQ	0	0	0	0	0	0	0	0	9
Africa	Eastern Africa	AFRO	Zimbabwe	47	ZI	ZW	ZWE	Masvingo	5555	Chivi	52936	null	null	0	ADM2	Chivi	52936	ZWE0555552936	2015	Moderate prevalence (10%-49%)	Adults	16522	0	0	0	0	PZQ	0	0	0	0	0	0	0	0	9
Africa	Eastern Africa	AFRO	Zimbabwe	47	ZI	ZW	ZWE	Masvingo	5555	Chivi	52936	null	null	0	ADM2	Chivi	52936	ZWE0555552936	2016	Moderate prevalence (10%-49%)	Adults	19427	0	0	0	0	Not delivered	0	0	0	0	0	0	0	0	9
Africa	Eastern Africa	AFRO	Zimbabwe	47	ZI	ZW	ZWE	Masvingo	5555	Chivi	52936	null	null	0	ADM2	Chivi	52936	ZWE0555552936	2017	Moderate prevalence (10%-49%)	Adults	16652	0	0	0	0	Not delivered	0	0	0	0	0	0	0	0	9
Africa	Eastern Africa	AFRO	Zimbabwe	47	ZI	ZW	ZWE	Masvingo	5555	Chivi	52936	null	null	0	ADM2	Chivi	52936	ZWE0555552936	2018	Moderate prevalence (10%-49%)	Adults	19742	0	0	0	0	Not delivered	0	0	0	0	0	0	0	0	9
Africa	Eastern Africa	AFRO	Zimbabwe	47	ZI	ZW	ZWE	Masvingo	5555	Chivi	52936	null	null	0	ADM2	Chivi	52936	ZWE0555552936	2019	Not reported	Adults	0	0	0	0	0	Not delivered	0	0	0	0	0	0	0	0	999
Africa	Eastern Africa	AFRO	Zimbabwe	47	ZI	ZW	ZWE	Masvingo	5555	Chivi	52936	null	null	0	ADM2	Chivi	52936	ZWE0555552936	2020	Moderate prevalence (10%-49%)	Adults	20319	0	0	0	0	Not delivered	0	0	0	0	0	0	0	0	9
Africa	Eastern Africa	AFRO	Zimbabwe	47	ZI	ZW	ZWE	Masvingo	5555	Chivi	52936	null	null	0	ADM2	Chivi	52936	ZWE0555552936	2013	Moderate prevalence (10%-49%)	SAC	32090	64179	27337	42.59	85.19	PZQ	1	0	1	0	1	1	1	1	9
Africa	Eastern Africa	AFRO	Zimbabwe	47	ZI	ZW	ZWE	Masvingo	5555	Chivi	52936	null	null	0	ADM2	Chivi	52936	ZWE0555552936	2014	Moderate prevalence (10%-49%)	SAC	32090	64179	43138	67.22	134.43	PZQ	1	0	2	0	1	1	2	2	9
Africa	Eastern Africa	AFRO	Zimbabwe	47	ZI	ZW	ZWE	Masvingo	5555	Chivi	52936	null	null	0	ADM2	Chivi	52936	ZWE0555552936	2015	Moderate prevalence (10%-49%)	SAC	31838	52166	39390	75.51	123.72	PZQ	1	1	3	1	1	1	3	3	9
Africa	Eastern Africa	AFRO	Zimbabwe	47	ZI	ZW	ZWE	Masvingo	5555	Chivi	52936	null	null	0	ADM2	Chivi	52936	ZWE0555552936	2016	Moderate prevalence (10%-49%)	SAC	27753	55506	0	0	0	Not delivered	0	0	3	1	0	0	3	3	9
Africa	Eastern Africa	AFRO	Zimbabwe	47	ZI	ZW	ZWE	Mashonaland East	5553	Seke	52926	null	null	0	ADM2	Seke	52926	ZWE0555352926	2017	Moderate prevalence (10%-49%)	SAC	62787	0	0	0	0	Not delivered	0	0	3	0	0	0	3	0	9
Africa	Eastern Africa	AFRO	Zimbabwe	47	ZI	ZW	ZWE	Masvingo	5555	Chivi	52936	null	null	0	ADM2	Chivi	52936	ZWE0555552936	2018	Moderate prevalence (10%-49%)	SAC	28202	0	0	0	0	Not delivered	0	0	3	1	0	0	3	3	9
Africa	Eastern Africa	AFRO	Zimbabwe	47	ZI	ZW	ZWE	Masvingo	5555	Chivi	52936	null	null	0	ADM2	Chivi	52936	ZWE0555552936	2019	Not reported	SAC	0	0	0	0	0	Not delivered	0	0	3	1	0	0	3	3	999
Africa	Eastern Africa	AFRO	Zimbabwe	47	ZI	ZW	ZWE	Matebeleland South	5556	Mangwe	52945	null	null	0	ADM2	Mangwe	52945	ZWE0555652945	2020	Non-endemic	SAC	0	0	0	0	0	Not delivered	0	0	0	0	0	0	0	0	0
Africa	Eastern Africa	AFRO	Zimbabwe	47	ZI	ZW	ZWE	Masvingo	5555	Chivi	52936	null	null	0	ADM2	Chivi	52936	ZWE0555552936	2013	Moderate prevalence (10%-49%)	Total	48741	64179	27337	42.59	56.09	PZQ	1	0	1	0	1	0	1	0	9
Africa	Eastern Africa	AFRO	Zimbabwe	47	ZI	ZW	ZWE	Masvingo	5555	Chivi	52936	null	null	0	ADM2	Chivi	52936	ZWE0555552936	2014	Moderate prevalence (10%-49%)	Total	48741	64179	43138	67.22	88.5	PZQ	1	0	2	0	1	1	2	1	9
Africa	Eastern Africa	AFRO	Zimbabwe	47	ZI	ZW	ZWE	Masvingo	5555	Chivi	52936	null	null	0	ADM2	Chivi	52936	ZWE0555552936	2015	Moderate prevalence (10%-49%)	Total	48360	52166	39390	75.51	81.45	PZQ	1	1	3	1	1	1	3	2	9
Africa	Eastern Africa	AFRO	Zimbabwe	47	ZI	ZW	ZWE	Masvingo	5555	Chivi	52936	null	null	0	ADM2	Chivi	52936	ZWE0555552936	2016	Moderate prevalence (10%-49%)	Total	47180	55506	0	0	0	Not delivered	0	0	3	1	0	0	3	2	9
Africa	Eastern Africa	AFRO	Zimbabwe	47	ZI	ZW	ZWE	Masvingo	5555	Chivi	52936	null	null	0	ADM2	Chivi	52936	ZWE0555552936	2017	Moderate prevalence (10%-49%)	Total	48741	0	0	0	0	Not delivered	0	0	3	1	0	0	3	2	9
Africa	Eastern Africa	AFRO	Zimbabwe	47	ZI	ZW	ZWE	Masvingo	5555	Chivi	52936	null	null	0	ADM2	Chivi	52936	ZWE0555552936	2018	Moderate prevalence (10%-49%)	Total	47944	0	0	0	0	Not delivered	0	0	3	1	0	0	3	2	9
Africa	Eastern Africa	AFRO	Zimbabwe	47	ZI	ZW	ZWE	Masvingo	5555	Chivi	52936	null	null	0	ADM2	Chivi	52936	ZWE0555552936	2019	Not reported	Total	0	0	0	0	0	Not delivered	0	0	3	1	0	0	3	2	999
Africa	Eastern Africa	AFRO	Zimbabwe	47	ZI	ZW	ZWE	Masvingo	5555	Chivi	52936	null	null	0	ADM2	Chivi	52936	ZWE0555552936	2020	Moderate prevalence (10%-49%)	Total	48438	0	0	0	0	Not delivered	0	0	3	1	0	0	3	2	9
Africa	Eastern Africa	AFRO	Zimbabwe	47	ZI	ZW	ZWE	Masvingo	5555	Gutu	52937	null	null	0	ADM2	Gutu	52937	ZWE0555552937	2013	Moderate prevalence (10%-49%)	Adults	20366	0	0	0	0	PZQ	0	0	0	0	0	0	0	0	9
Africa	Eastern Africa	AFRO	Zimbabwe	47	ZI	ZW	ZWE	Masvingo	5555	Gutu	52937	null	null	0	ADM2	Gutu	52937	ZWE0555552937	2014	Moderate prevalence (10%-49%)	Adults	20366	0	0	0	0	PZQ+ALB/MBD	0	0	0	0	0	0	0	0	9
Africa	Eastern Africa	AFRO	Zimbabwe	47	ZI	ZW	ZWE	Masvingo	5555	Gutu	52937	null	null	0	ADM2	Gutu	52937	ZWE0555552937	2015	Moderate prevalence (10%-49%)	Adults	20206	0	0	0	0	PZQ+ALB/MBD	0	0	0	0	0	0	0	0	9
Africa	Eastern Africa	AFRO	Zimbabwe	47	ZI	ZW	ZWE	Masvingo	5555	Gutu	52937	null	null	0	ADM2	Gutu	52937	ZWE0555552937	2016	Moderate prevalence (10%-49%)	Adults	23760	0	0	0	0	Not delivered	0	0	0	0	0	0	0	0	9
Africa	Eastern Africa	AFRO	Zimbabwe	47	ZI	ZW	ZWE	Masvingo	5555	Gutu	52937	null	null	0	ADM2	Gutu	52937	ZWE0555552937	2017	Moderate prevalence (10%-49%)	Adults	20366	0	0	0	0	Not delivered	0	0	0	0	0	0	0	0	9
Africa	Eastern Africa	AFRO	Zimbabwe	47	ZI	ZW	ZWE	Masvingo	5555	Gutu	52937	null	null	0	ADM2	Gutu	52937	ZWE0555552937	2018	Moderate prevalence (10%-49%)	Adults	24145	0	0	0	0	Not delivered	0	0	0	0	0	0	0	0	9
Africa	Eastern Africa	AFRO	Zimbabwe	47	ZI	ZW	ZWE	Masvingo	5555	Gutu	52937	null	null	0	ADM2	Gutu	52937	ZWE0555552937	2019	Not reported	Adults	0	0	0	0	0	Not delivered	0	0	0	0	0	0	0	0	999
Africa	Eastern Africa	AFRO	Zimbabwe	47	ZI	ZW	ZWE	Masvingo	5555	Gutu	52937	null	null	0	ADM2	Gutu	52937	ZWE0555552937	2020	Moderate prevalence (10%-49%)	Adults	24850	0	0	0	0	Not delivered	0	0	0	0	0	0	0	0	9
Africa	Eastern Africa	AFRO	Zimbabwe	47	ZI	ZW	ZWE	Masvingo	5555	Gutu	52937	null	null	0	ADM2	Gutu	52937	ZWE0555552937	2013	Moderate prevalence (10%-49%)	SAC	39246	78493	57227	72.91	145.81	PZQ	1	0	1	0	1	1	1	1	9
Africa	Eastern Africa	AFRO	Zimbabwe	47	ZI	ZW	ZWE	Masvingo	5555	Gutu	52937	null	null	0	ADM2	Gutu	52937	ZWE0555552937	2014	Moderate prevalence (10%-49%)	SAC	39246	39247	61783	157.42	157.42	PZQ+ALB/MBD	1	1	2	1	1	1	2	2	9
Africa	Eastern Africa	AFRO	Zimbabwe	47	ZI	ZW	ZWE	Masvingo	5555	Gutu	52937	null	null	0	ADM2	Gutu	52937	ZWE0555552937	2015	Moderate prevalence (10%-49%)	SAC	38939	38939	45795	117.61	117.61	PZQ+ALB/MBD	1	1	3	2	1	1	3	3	9
Africa	Eastern Africa	AFRO	Zimbabwe	47	ZI	ZW	ZWE	Masvingo	5555	Gutu	52937	null	null	0	ADM2	Gutu	52937	ZWE0555552937	2016	Moderate prevalence (10%-49%)	SAC	33942	0	0	0	0	Not delivered	0	0	3	2	0	0	3	3	9
Africa	Eastern Africa	AFRO	Zimbabwe	47	ZI	ZW	ZWE	Mashonaland East	5553	Uzumba-Maramba-Pfungwe	52927	null	null	0	ADM2	Uzumba-Maramba-Pfungwe	52927	ZWE0555352927	2017	Moderate prevalence (10%-49%)	SAC	21762	0	0	0	0	Not delivered	0	0	4	2	0	0	4	4	9
Africa	Eastern Africa	AFRO	Zimbabwe	47	ZI	ZW	ZWE	Masvingo	5555	Gutu	52937	null	null	0	ADM2	Gutu	52937	ZWE0555552937	2018	Moderate prevalence (10%-49%)	SAC	34492	0	0	0	0	Not delivered	0	0	3	2	0	0	3	3	9
Africa	Eastern Africa	AFRO	Zimbabwe	47	ZI	ZW	ZWE	Masvingo	5555	Gutu	52937	null	null	0	ADM2	Gutu	52937	ZWE0555552937	2019	Not reported	SAC	0	0	0	0	0	Not delivered	0	0	3	2	0	0	3	3	999
Africa	Eastern Africa	AFRO	Zimbabwe	47	ZI	ZW	ZWE	Mashonaland East	5553	Marondera	52922	null	null	0	ADM2	Marondera	52922	ZWE0555352922	2020	Low prevalence (less than 10%)	SAC	20005	0	0	0	0	Not delivered	0	0	3	0	0	0	3	2	10
Africa	Eastern Africa	AFRO	Zimbabwe	47	ZI	ZW	ZWE	Masvingo	5555	Gutu	52937	null	null	0	ADM2	Gutu	52937	ZWE0555552937	2013	Moderate prevalence (10%-49%)	Total	59612	78493	57227	72.91	96	PZQ	1	0	1	0	1	1	1	1	9
Africa	Eastern Africa	AFRO	Zimbabwe	47	ZI	ZW	ZWE	Masvingo	5555	Gutu	52937	null	null	0	ADM2	Gutu	52937	ZWE0555552937	2014	Moderate prevalence (10%-49%)	Total	59612	39247	61783	157.42	103.64	PZQ+ALB/MBD	1	1	2	1	1	1	2	2	9
Africa	Eastern Africa	AFRO	Zimbabwe	47	ZI	ZW	ZWE	Masvingo	5555	Gutu	52937	null	null	0	ADM2	Gutu	52937	ZWE0555552937	2015	Moderate prevalence (10%-49%)	Total	59145	38939	45795	117.61	77.43	PZQ+ALB/MBD	1	1	3	2	1	1	3	3	9
Africa	Eastern Africa	AFRO	Zimbabwe	47	ZI	ZW	ZWE	Masvingo	5555	Gutu	52937	null	null	0	ADM2	Gutu	52937	ZWE0555552937	2016	Moderate prevalence (10%-49%)	Total	57702	0	0	0	0	Not delivered	0	0	3	2	0	0	3	3	9
Africa	Eastern Africa	AFRO	Zimbabwe	47	ZI	ZW	ZWE	Masvingo	5555	Gutu	52937	null	null	0	ADM2	Gutu	52937	ZWE0555552937	2017	Moderate prevalence (10%-49%)	Total	59612	0	0	0	0	Not delivered	0	0	3	2	0	0	3	3	9
Africa	Eastern Africa	AFRO	Zimbabwe	47	ZI	ZW	ZWE	Masvingo	5555	Gutu	52937	null	null	0	ADM2	Gutu	52937	ZWE0555552937	2018	Moderate prevalence (10%-49%)	Total	58637	0	0	0	0	Not delivered	0	0	3	2	0	0	3	3	9
Africa	Eastern Africa	AFRO	Zimbabwe	47	ZI	ZW	ZWE	Masvingo	5555	Gutu	52937	null	null	0	ADM2	Gutu	52937	ZWE0555552937	2019	Not reported	Total	0	0	0	0	0	Not delivered	0	0	3	2	0	0	3	3	999
Africa	Eastern Africa	AFRO	Zimbabwe	47	ZI	ZW	ZWE	Masvingo	5555	Gutu	52937	null	null	0	ADM2	Gutu	52937	ZWE0555552937	2020	Moderate prevalence (10%-49%)	Total	59241	0	0	0	0	Not delivered	0	0	3	2	0	0	3	3	9
Africa	Eastern Africa	AFRO	Zimbabwe	47	ZI	ZW	ZWE	Masvingo	5555	Masvingo	52938	null	null	0	ADM2	Masvingo	52938	ZWE0555552938	2013	Moderate prevalence (10%-49%)	Adults	29995	0	0	0	0	PZQ	0	0	0	0	0	0	0	0	9
Africa	Eastern Africa	AFRO	Zimbabwe	47	ZI	ZW	ZWE	Masvingo	5555	Masvingo	52938	null	null	0	ADM2	Masvingo	52938	ZWE0555552938	2014	Moderate prevalence (10%-49%)	Adults	29995	0	0	0	0	PZQ+ALB/MBD	0	0	0	0	0	0	0	0	9
Africa	Eastern Africa	AFRO	Zimbabwe	47	ZI	ZW	ZWE	Masvingo	5555	Masvingo	52938	null	null	0	ADM2	Masvingo	52938	ZWE0555552938	2015	Moderate prevalence (10%-49%)	Adults	29760	0	0	0	0	PZQ+ALB/MBD	0	0	0	0	0	0	0	0	9
Africa	Eastern Africa	AFRO	Zimbabwe	47	ZI	ZW	ZWE	Masvingo	5555	Masvingo	52938	null	null	0	ADM2	Masvingo	52938	ZWE0555552938	2016	Moderate prevalence (10%-49%)	Adults	34994	0	0	0	0	PZQ+ALB/MBD	0	0	0	0	0	0	0	0	9
Africa	Eastern Africa	AFRO	Zimbabwe	47	ZI	ZW	ZWE	Masvingo	5555	Masvingo	52938	null	null	0	ADM2	Masvingo	52938	ZWE0555552938	2017	Moderate prevalence (10%-49%)	Adults	29995	0	0	0	0	Not delivered	0	0	0	0	0	0	0	0	9
Africa	Eastern Africa	AFRO	Zimbabwe	47	ZI	ZW	ZWE	Masvingo	5555	Masvingo	52938	null	null	0	ADM2	Masvingo	52938	ZWE0555552938	2018	Moderate prevalence (10%-49%)	Adults	35560	0	0	0	0	Not delivered	0	0	0	0	0	0	0	0	9
Africa	Eastern Africa	AFRO	Zimbabwe	47	ZI	ZW	ZWE	Masvingo	5555	Masvingo	52938	null	null	0	ADM2	Masvingo	52938	ZWE0555552938	2019	Not reported	Adults	0	0	0	0	0	Not delivered	0	0	0	0	0	0	0	0	999
Africa	Eastern Africa	AFRO	Zimbabwe	47	ZI	ZW	ZWE	Masvingo	5555	Masvingo	52938	null	null	0	ADM2	Masvingo	52938	ZWE0555552938	2020	Moderate prevalence (10%-49%)	Adults	36600	0	0	0	0	Not delivered	0	0	0	0	0	0	0	0	9
Africa	Eastern Africa	AFRO	Zimbabwe	47	ZI	ZW	ZWE	Masvingo	5555	Masvingo	52938	null	null	0	ADM2	Masvingo	52938	ZWE0555552938	2013	Moderate prevalence (10%-49%)	SAC	57802	115604	47848	41.39	82.78	PZQ	1	0	1	0	1	1	1	1	9
Africa	Eastern Africa	AFRO	Zimbabwe	47	ZI	ZW	ZWE	Masvingo	5555	Masvingo	52938	null	null	0	ADM2	Masvingo	52938	ZWE0555552938	2014	Moderate prevalence (10%-49%)	SAC	57802	57802	64077	110.86	110.86	PZQ+ALB/MBD	1	1	2	1	1	1	2	2	9
Africa	Eastern Africa	AFRO	Zimbabwe	47	ZI	ZW	ZWE	Masvingo	5555	Masvingo	52938	null	null	0	ADM2	Masvingo	52938	ZWE0555552938	2015	Moderate prevalence (10%-49%)	SAC	57350	57350	83733	146	146	PZQ+ALB/MBD	1	1	3	2	1	1	3	3	9
Africa	Eastern Africa	AFRO	Zimbabwe	47	ZI	ZW	ZWE	Masvingo	5555	Masvingo	52938	null	null	0	ADM2	Masvingo	52938	ZWE0555552938	2016	Moderate prevalence (10%-49%)	SAC	49991	49991	62940	125.9	125.9	PZQ+ALB/MBD	1	1	4	3	1	1	4	4	9
Africa	Eastern Africa	AFRO	Zimbabwe	47	ZI	ZW	ZWE	Mashonaland West	5554	Chegutu	52928	null	null	0	ADM2	Chegutu	52928	ZWE0555452928	2017	Moderate prevalence (10%-49%)	SAC	52533	0	0	0	0	Not delivered	0	0	3	0	0	0	3	0	9
Africa	Eastern Africa	AFRO	Zimbabwe	47	ZI	ZW	ZWE	Masvingo	5555	Masvingo	52938	null	null	0	ADM2	Masvingo	52938	ZWE0555552938	2018	Moderate prevalence (10%-49%)	SAC	50800	0	0	0	0	Not delivered	0	0	4	3	0	0	4	4	9
Africa	Eastern Africa	AFRO	Zimbabwe	47	ZI	ZW	ZWE	Masvingo	5555	Masvingo	52938	null	null	0	ADM2	Masvingo	52938	ZWE0555552938	2019	Not reported	SAC	0	0	0	0	0	Not delivered	0	0	4	3	0	0	4	4	999
Africa	Eastern Africa	AFRO	Zimbabwe	47	ZI	ZW	ZWE	Masvingo	5555	Masvingo	52938	null	null	0	ADM2	Masvingo	52938	ZWE0555552938	2020	Moderate prevalence (10%-49%)	SAC	50651	0	0	0	0	Not delivered	0	0	4	3	0	0	4	4	9
Africa	Eastern Africa	AFRO	Zimbabwe	47	ZI	ZW	ZWE	Masvingo	5555	Masvingo	52938	null	null	0	ADM2	Masvingo	52938	ZWE0555552938	2013	Moderate prevalence (10%-49%)	Total	87797	115604	47848	41.39	54.5	PZQ	1	0	1	0	1	0	1	0	9
Africa	Eastern Africa	AFRO	Zimbabwe	47	ZI	ZW	ZWE	Masvingo	5555	Masvingo	52938	null	null	0	ADM2	Masvingo	52938	ZWE0555552938	2014	Moderate prevalence (10%-49%)	Total	87797	57802	64077	110.86	72.98	PZQ+ALB/MBD	1	1	2	1	1	0	2	0	9
Africa	Eastern Africa	AFRO	Zimbabwe	47	ZI	ZW	ZWE	Masvingo	5555	Masvingo	52938	null	null	0	ADM2	Masvingo	52938	ZWE0555552938	2015	Moderate prevalence (10%-49%)	Total	87109	57350	83733	146	96.12	PZQ+ALB/MBD	1	1	3	2	1	1	3	1	9
Africa	Eastern Africa	AFRO	Zimbabwe	47	ZI	ZW	ZWE	Masvingo	5555	Masvingo	52938	null	null	0	ADM2	Masvingo	52938	ZWE0555552938	2016	Moderate prevalence (10%-49%)	Total	84985	49991	62940	125.9	74.06	PZQ+ALB/MBD	1	1	4	3	1	0	4	1	9
Africa	Eastern Africa	AFRO	Zimbabwe	47	ZI	ZW	ZWE	Masvingo	5555	Masvingo	52938	null	null	0	ADM2	Masvingo	52938	ZWE0555552938	2017	Moderate prevalence (10%-49%)	Total	87797	0	0	0	0	Not delivered	0	0	4	3	0	0	4	1	9
Africa	Eastern Africa	AFRO	Zimbabwe	47	ZI	ZW	ZWE	Masvingo	5555	Masvingo	52938	null	null	0	ADM2	Masvingo	52938	ZWE0555552938	2018	Moderate prevalence (10%-49%)	Total	86361	0	0	0	0	Not delivered	0	0	4	3	0	0	4	1	9
Africa	Eastern Africa	AFRO	Zimbabwe	47	ZI	ZW	ZWE	Masvingo	5555	Masvingo	52938	null	null	0	ADM2	Masvingo	52938	ZWE0555552938	2019	Not reported	Total	0	0	0	0	0	Not delivered	0	0	4	3	0	0	4	1	999
Africa	Eastern Africa	AFRO	Zimbabwe	47	ZI	ZW	ZWE	Masvingo	5555	Masvingo	52938	null	null	0	ADM2	Masvingo	52938	ZWE0555552938	2020	Moderate prevalence (10%-49%)	Total	87251	0	0	0	0	Not delivered	0	0	4	3	0	0	4	1	9
Africa	Eastern Africa	AFRO	Zimbabwe	47	ZI	ZW	ZWE	Masvingo	5555	Mwenezi	52939	null	null	0	ADM2	Mwenezi	52939	ZWE0555552939	2013	Moderate prevalence (10%-49%)	Adults	16746	0	0	0	0	PZQ	0	0	0	0	0	0	0	0	9
Africa	Eastern Africa	AFRO	Zimbabwe	47	ZI	ZW	ZWE	Masvingo	5555	Mwenezi	52939	null	null	0	ADM2	Mwenezi	52939	ZWE0555552939	2014	Moderate prevalence (10%-49%)	Adults	16746	0	0	0	0	PZQ+ALB/MBD	0	0	0	0	0	0	0	0	9
Africa	Eastern Africa	AFRO	Zimbabwe	47	ZI	ZW	ZWE	Masvingo	5555	Mwenezi	52939	null	null	0	ADM2	Mwenezi	52939	ZWE0555552939	2015	Moderate prevalence (10%-49%)	Adults	16615	0	0	0	0	PZQ+ALB/MBD	0	0	0	0	0	0	0	0	9
Africa	Eastern Africa	AFRO	Zimbabwe	47	ZI	ZW	ZWE	Masvingo	5555	Mwenezi	52939	null	null	0	ADM2	Mwenezi	52939	ZWE0555552939	2016	Moderate prevalence (10%-49%)	Adults	19538	0	0	0	0	PZQ	0	0	0	0	0	0	0	0	9
Africa	Eastern Africa	AFRO	Zimbabwe	47	ZI	ZW	ZWE	Masvingo	5555	Mwenezi	52939	null	null	0	ADM2	Mwenezi	52939	ZWE0555552939	2017	Moderate prevalence (10%-49%)	Adults	16746	0	0	0	0	Not delivered	0	0	0	0	0	0	0	0	9
Africa	Eastern Africa	AFRO	Zimbabwe	47	ZI	ZW	ZWE	Masvingo	5555	Mwenezi	52939	null	null	0	ADM2	Mwenezi	52939	ZWE0555552939	2018	Moderate prevalence (10%-49%)	Adults	19854	0	0	0	0	Not delivered	0	0	0	0	0	0	0	0	9
Africa	Eastern Africa	AFRO	Zimbabwe	47	ZI	ZW	ZWE	Masvingo	5555	Mwenezi	52939	null	null	0	ADM2	Mwenezi	52939	ZWE0555552939	2019	Not reported	Adults	0	0	0	0	0	Not delivered	0	0	0	0	0	0	0	0	999
Africa	Eastern Africa	AFRO	Zimbabwe	47	ZI	ZW	ZWE	Masvingo	5555	Mwenezi	52939	null	null	0	ADM2	Mwenezi	52939	ZWE0555552939	2020	Moderate prevalence (10%-49%)	Adults	20434	0	0	0	0	Not delivered	0	0	0	0	0	0	0	0	9
Africa	Eastern Africa	AFRO	Zimbabwe	47	ZI	ZW	ZWE	Masvingo	5555	Mwenezi	52939	null	null	0	ADM2	Mwenezi	52939	ZWE0555552939	2013	Moderate prevalence (10%-49%)	SAC	32272	64544	29216	45.27	90.53	PZQ	1	0	1	0	1	1	1	1	9
Africa	Eastern Africa	AFRO	Zimbabwe	47	ZI	ZW	ZWE	Masvingo	5555	Mwenezi	52939	null	null	0	ADM2	Mwenezi	52939	ZWE0555552939	2014	Moderate prevalence (10%-49%)	SAC	32272	32272	55130	170.83	170.83	PZQ+ALB/MBD	1	1	2	1	1	1	2	2	9
Africa	Eastern Africa	AFRO	Zimbabwe	47	ZI	ZW	ZWE	Masvingo	5555	Mwenezi	52939	null	null	0	ADM2	Mwenezi	52939	ZWE0555552939	2015	Moderate prevalence (10%-49%)	SAC	32019	32019	32198	100.56	100.56	PZQ+ALB/MBD	1	1	3	2	1	1	3	3	9
Africa	Eastern Africa	AFRO	Zimbabwe	47	ZI	ZW	ZWE	Masvingo	5555	Mwenezi	52939	null	null	0	ADM2	Mwenezi	52939	ZWE0555552939	2016	Moderate prevalence (10%-49%)	SAC	27910	70472	39254	55.7	140.64	PZQ	1	0	4	2	1	1	4	4	9
Africa	Eastern Africa	AFRO	Zimbabwe	47	ZI	ZW	ZWE	Mashonaland West	5554	Hurungwe	52929	null	null	0	ADM2	Hurungwe	52929	ZWE0555452929	2017	Moderate prevalence (10%-49%)	SAC	69146	0	0	0	0	Not delivered	0	0	4	2	0	0	4	3	9
Africa	Eastern Africa	AFRO	Zimbabwe	47	ZI	ZW	ZWE	Masvingo	5555	Mwenezi	52939	null	null	0	ADM2	Mwenezi	52939	ZWE0555552939	2018	Moderate prevalence (10%-49%)	SAC	28362	0	0	0	0	Not delivered	0	0	4	2	0	0	4	4	9
Africa	Eastern Africa	AFRO	Zimbabwe	47	ZI	ZW	ZWE	Masvingo	5555	Mwenezi	52939	null	null	0	ADM2	Mwenezi	52939	ZWE0555552939	2019	Not reported	SAC	0	0	0	0	0	Not delivered	0	0	4	2	0	0	4	4	999
Africa	Eastern Africa	AFRO	Zimbabwe	47	ZI	ZW	ZWE	Matebeleland South	5556	Matobo	52946	null	null	0	ADM2	Matobo	52946	ZWE0555652946	2020	Non-endemic	SAC	0	0	0	0	0	Not delivered	0	0	1	1	0	0	1	1	0
Africa	Eastern Africa	AFRO	Zimbabwe	47	ZI	ZW	ZWE	Masvingo	5555	Mwenezi	52939	null	null	0	ADM2	Mwenezi	52939	ZWE0555552939	2013	Moderate prevalence (10%-49%)	Total	49018	64544	29216	45.27	59.6	PZQ	1	0	1	0	1	0	1	0	9
Africa	Eastern Africa	AFRO	Zimbabwe	47	ZI	ZW	ZWE	Masvingo	5555	Mwenezi	52939	null	null	0	ADM2	Mwenezi	52939	ZWE0555552939	2014	Moderate prevalence (10%-49%)	Total	49018	32272	55130	170.83	112.47	PZQ+ALB/MBD	1	1	2	1	1	1	2	1	9
Africa	Eastern Africa	AFRO	Zimbabwe	47	ZI	ZW	ZWE	Masvingo	5555	Mwenezi	52939	null	null	0	ADM2	Mwenezi	52939	ZWE0555552939	2015	Moderate prevalence (10%-49%)	Total	48634	32019	32198	100.56	66.2	PZQ+ALB/MBD	1	1	3	2	1	0	3	1	9
Africa	Eastern Africa	AFRO	Zimbabwe	47	ZI	ZW	ZWE	Masvingo	5555	Mwenezi	52939	null	null	0	ADM2	Mwenezi	52939	ZWE0555552939	2016	Moderate prevalence (10%-49%)	Total	47448	70472	39254	55.7	82.73	PZQ	1	0	4	2	1	1	4	2	9
Africa	Eastern Africa	AFRO	Zimbabwe	47	ZI	ZW	ZWE	Masvingo	5555	Mwenezi	52939	null	null	0	ADM2	Mwenezi	52939	ZWE0555552939	2017	Moderate prevalence (10%-49%)	Total	49018	0	0	0	0	Not delivered	0	0	4	2	0	0	4	2	9
Africa	Eastern Africa	AFRO	Zimbabwe	47	ZI	ZW	ZWE	Masvingo	5555	Mwenezi	52939	null	null	0	ADM2	Mwenezi	52939	ZWE0555552939	2018	Moderate prevalence (10%-49%)	Total	48216	0	0	0	0	Not delivered	0	0	4	2	0	0	4	2	9
Africa	Eastern Africa	AFRO	Zimbabwe	47	ZI	ZW	ZWE	Masvingo	5555	Mwenezi	52939	null	null	0	ADM2	Mwenezi	52939	ZWE0555552939	2019	Not reported	Total	0	0	0	0	0	Not delivered	0	0	4	2	0	0	4	2	999
Africa	Eastern Africa	AFRO	Zimbabwe	47	ZI	ZW	ZWE	Masvingo	5555	Mwenezi	52939	null	null	0	ADM2	Mwenezi	52939	ZWE0555552939	2020	Moderate prevalence (10%-49%)	Total	48714	0	0	0	0	Not delivered	0	0	4	2	0	0	4	2	9
Africa	Eastern Africa	AFRO	Zimbabwe	47	ZI	ZW	ZWE	Masvingo	5555	Zaka	52940	null	null	0	ADM2	Zaka	52940	ZWE0555552940	2013	Moderate prevalence (10%-49%)	Adults	18181	0	0	0	0	PZQ	0	0	0	0	0	0	0	0	9
Africa	Eastern Africa	AFRO	Zimbabwe	47	ZI	ZW	ZWE	Masvingo	5555	Zaka	52940	null	null	0	ADM2	Zaka	52940	ZWE0555552940	2014	Moderate prevalence (10%-49%)	Adults	18181	0	0	0	0	PZQ+ALB/MBD	0	0	0	0	0	0	0	0	9
Africa	Eastern Africa	AFRO	Zimbabwe	47	ZI	ZW	ZWE	Masvingo	5555	Zaka	52940	null	null	0	ADM2	Zaka	52940	ZWE0555552940	2015	Moderate prevalence (10%-49%)	Adults	18039	0	0	0	0	PZQ+ALB/MBD	0	0	0	0	0	0	0	0	9
Africa	Eastern Africa	AFRO	Zimbabwe	47	ZI	ZW	ZWE	Masvingo	5555	Zaka	52940	null	null	0	ADM2	Zaka	52940	ZWE0555552940	2016	Moderate prevalence (10%-49%)	Adults	21211	0	0	0	0	PZQ	0	0	0	0	0	0	0	0	9
Africa	Eastern Africa	AFRO	Zimbabwe	47	ZI	ZW	ZWE	Masvingo	5555	Zaka	52940	null	null	0	ADM2	Zaka	52940	ZWE0555552940	2017	Moderate prevalence (10%-49%)	Adults	18181	0	0	0	0	Not delivered	0	0	0	0	0	0	0	0	9
Africa	Eastern Africa	AFRO	Zimbabwe	47	ZI	ZW	ZWE	Masvingo	5555	Zaka	52940	null	null	0	ADM2	Zaka	52940	ZWE0555552940	2018	Moderate prevalence (10%-49%)	Adults	21555	0	0	0	0	Not delivered	0	0	0	0	0	0	0	0	9
Africa	Eastern Africa	AFRO	Zimbabwe	47	ZI	ZW	ZWE	Masvingo	5555	Zaka	52940	null	null	0	ADM2	Zaka	52940	ZWE0555552940	2019	Not reported	Adults	0	0	0	0	0	Not delivered	0	0	0	0	0	0	0	0	999
Africa	Eastern Africa	AFRO	Zimbabwe	47	ZI	ZW	ZWE	Masvingo	5555	Zaka	52940	null	null	0	ADM2	Zaka	52940	ZWE0555552940	2020	Moderate prevalence (10%-49%)	Adults	22185	0	0	0	0	Not delivered	0	0	0	0	0	0	0	0	9
Africa	Eastern Africa	AFRO	Zimbabwe	47	ZI	ZW	ZWE	Masvingo	5555	Zaka	52940	null	null	0	ADM2	Zaka	52940	ZWE0555552940	2013	Moderate prevalence (10%-49%)	SAC	35037	70074	60970	87.01	174.02	PZQ	1	1	1	1	1	1	1	1	9
Africa	Eastern Africa	AFRO	Zimbabwe	47	ZI	ZW	ZWE	Masvingo	5555	Zaka	52940	null	null	0	ADM2	Zaka	52940	ZWE0555552940	2014	Moderate prevalence (10%-49%)	SAC	35037	35037	57611	164.43	164.43	PZQ+ALB/MBD	1	1	2	2	1	1	2	2	9
Africa	Eastern Africa	AFRO	Zimbabwe	47	ZI	ZW	ZWE	Masvingo	5555	Zaka	52940	null	null	0	ADM2	Zaka	52940	ZWE0555552940	2015	Moderate prevalence (10%-49%)	SAC	34762	34763	60418	173.8	173.8	PZQ+ALB/MBD	1	1	3	3	1	1	3	3	9
Africa	Eastern Africa	AFRO	Zimbabwe	47	ZI	ZW	ZWE	Masvingo	5555	Zaka	52940	null	null	0	ADM2	Zaka	52940	ZWE0555552940	2016	Moderate prevalence (10%-49%)	SAC	30302	60604	68991	113.84	227.68	PZQ	1	1	4	4	1	1	4	4	9
Africa	Eastern Africa	AFRO	Zimbabwe	47	ZI	ZW	ZWE	Mashonaland West	5554	Sanyati	52930	null	null	0	ADM2	Sanyati	52930	ZWE0555452930	2017	Moderate prevalence (10%-49%)	SAC	39688	0	0	0	0	Not delivered	0	0	4	1	0	0	4	2	9
Africa	Eastern Africa	AFRO	Zimbabwe	47	ZI	ZW	ZWE	Masvingo	5555	Zaka	52940	null	null	0	ADM2	Zaka	52940	ZWE0555552940	2018	Moderate prevalence (10%-49%)	SAC	30793	0	0	0	0	Not delivered	0	0	4	4	0	0	4	4	9
Africa	Eastern Africa	AFRO	Zimbabwe	47	ZI	ZW	ZWE	Masvingo	5555	Zaka	52940	null	null	0	ADM2	Zaka	52940	ZWE0555552940	2019	Not reported	SAC	0	0	0	0	0	Not delivered	0	0	4	4	0	0	4	4	999
Africa	Eastern Africa	AFRO	Zimbabwe	47	ZI	ZW	ZWE	Mashonaland Central	5552	Mazowe	52914	null	null	0	ADM2	Mazowe	52914	ZWE0555252914	2020	Moderate prevalence (10%-49%)	SAC	41320	0	0	0	0	Not delivered	0	0	3	3	0	0	3	3	9
Africa	Eastern Africa	AFRO	Zimbabwe	47	ZI	ZW	ZWE	Masvingo	5555	Zaka	52940	null	null	0	ADM2	Zaka	52940	ZWE0555552940	2013	Moderate prevalence (10%-49%)	Total	53218	70074	60970	87.01	114.57	PZQ	1	1	1	1	1	1	1	1	9
Africa	Eastern Africa	AFRO	Zimbabwe	47	ZI	ZW	ZWE	Masvingo	5555	Zaka	52940	null	null	0	ADM2	Zaka	52940	ZWE0555552940	2014	Moderate prevalence (10%-49%)	Total	53218	35037	57611	164.43	108.25	PZQ+ALB/MBD	1	1	2	2	1	1	2	2	9
Africa	Eastern Africa	AFRO	Zimbabwe	47	ZI	ZW	ZWE	Masvingo	5555	Zaka	52940	null	null	0	ADM2	Zaka	52940	ZWE0555552940	2015	Moderate prevalence (10%-49%)	Total	52802	34763	60418	173.8	114.42	PZQ+ALB/MBD	1	1	3	3	1	1	3	3	9
Africa	Eastern Africa	AFRO	Zimbabwe	47	ZI	ZW	ZWE	Masvingo	5555	Zaka	52940	null	null	0	ADM2	Zaka	52940	ZWE0555552940	2016	Moderate prevalence (10%-49%)	Total	51513	60604	68991	113.84	133.93	PZQ	1	1	4	4	1	1	4	4	9
Africa	Eastern Africa	AFRO	Zimbabwe	47	ZI	ZW	ZWE	Masvingo	5555	Zaka	52940	null	null	0	ADM2	Zaka	52940	ZWE0555552940	2017	Moderate prevalence (10%-49%)	Total	53218	0	0	0	0	Not delivered	0	0	4	4	0	0	4	4	9
Africa	Eastern Africa	AFRO	Zimbabwe	47	ZI	ZW	ZWE	Masvingo	5555	Zaka	52940	null	null	0	ADM2	Zaka	52940	ZWE0555552940	2018	Moderate prevalence (10%-49%)	Total	52348	0	0	0	0	Not delivered	0	0	4	4	0	0	4	4	9
Africa	Eastern Africa	AFRO	Zimbabwe	47	ZI	ZW	ZWE	Masvingo	5555	Zaka	52940	null	null	0	ADM2	Zaka	52940	ZWE0555552940	2019	Not reported	Total	0	0	0	0	0	Not delivered	0	0	4	4	0	0	4	4	999
Africa	Eastern Africa	AFRO	Zimbabwe	47	ZI	ZW	ZWE	Masvingo	5555	Zaka	52940	null	null	0	ADM2	Zaka	52940	ZWE0555552940	2020	Moderate prevalence (10%-49%)	Total	52888	0	0	0	0	Not delivered	0	0	4	4	0	0	4	4	9
Africa	Eastern Africa	AFRO	Zimbabwe	47	ZI	ZW	ZWE	Matebeleland South	5556	Beitbridge	52941	null	null	0	ADM2	Beitbridge	52941	ZWE0555652941	2013	Low prevalence (less than 10%)	Adults	0	0	0	0	0	PZQ	0	0	0	0	0	0	0	0	10
Africa	Eastern Africa	AFRO	Zimbabwe	47	ZI	ZW	ZWE	Matebeleland South	5556	Beitbridge	52941	null	null	0	ADM2	Beitbridge	52941	ZWE0555652941	2014	Low prevalence (less than 10%)	Adults	0	0	0	0	0	PZQ	0	0	0	0	0	0	0	0	10
Africa	Eastern Africa	AFRO	Zimbabwe	47	ZI	ZW	ZWE	Matebeleland South	5556	Beitbridge	52941	null	null	0	ADM2	Beitbridge	52941	ZWE0555652941	2015	Moderate prevalence (10%-49%)	Adults	12161	0	0	0	0	PZQ	0	0	0	0	0	0	0	0	9
Africa	Eastern Africa	AFRO	Zimbabwe	47	ZI	ZW	ZWE	Matebeleland South	5556	Beitbridge	52941	null	null	0	ADM2	Beitbridge	52941	ZWE0555652941	2016	Moderate prevalence (10%-49%)	Adults	14299	0	0	0	0	Not delivered	0	0	0	0	0	0	0	0	9
Africa	Eastern Africa	AFRO	Zimbabwe	47	ZI	ZW	ZWE	Matebeleland South	5556	Beitbridge	52941	null	null	0	ADM2	Beitbridge	52941	ZWE0555652941	2017	Low prevalence (less than 10%)	Adults	0	0	0	0	0	Not delivered	0	0	0	0	0	0	0	0	10
Africa	Eastern Africa	AFRO	Zimbabwe	47	ZI	ZW	ZWE	Matebeleland South	5556	Beitbridge	52941	null	null	0	ADM2	Beitbridge	52941	ZWE0555652941	2018	Low prevalence (less than 10%)	Adults	0	0	0	0	0	Not delivered	0	0	0	0	0	0	0	0	10
Africa	Eastern Africa	AFRO	Zimbabwe	47	ZI	ZW	ZWE	Matebeleland South	5556	Beitbridge	52941	null	null	0	ADM2	Beitbridge	52941	ZWE0555652941	2019	Not reported	Adults	0	0	0	0	0	Not delivered	0	0	0	0	0	0	0	0	999
Africa	Eastern Africa	AFRO	Zimbabwe	47	ZI	ZW	ZWE	Matebeleland South	5556	Beitbridge	52941	null	null	0	ADM2	Beitbridge	52941	ZWE0555652941	2020	Low prevalence (less than 10%)	Adults	0	0	0	0	0	Not delivered	0	0	0	0	0	0	0	0	10
Africa	Eastern Africa	AFRO	Zimbabwe	47	ZI	ZW	ZWE	Matebeleland South	5556	Beitbridge	52941	null	null	0	ADM2	Beitbridge	52941	ZWE0555652941	2013	Low prevalence (less than 10%)	SAC	15589	47239	21338	45.17	136.88	PZQ	1	0	1	0	1	1	1	1	10
Africa	Eastern Africa	AFRO	Zimbabwe	47	ZI	ZW	ZWE	Matebeleland South	5556	Beitbridge	52941	null	null	0	ADM2	Beitbridge	52941	ZWE0555652941	2014	Low prevalence (less than 10%)	SAC	15589	47239	25915	54.86	166.24	PZQ	1	0	2	0	1	1	2	2	10
Africa	Eastern Africa	AFRO	Zimbabwe	47	ZI	ZW	ZWE	Matebeleland South	5556	Beitbridge	52941	null	null	0	ADM2	Beitbridge	52941	ZWE0555652941	2015	Moderate prevalence (10%-49%)	SAC	23434	32438	26178	80.7	111.71	PZQ	1	1	3	1	1	1	3	3	9
Africa	Eastern Africa	AFRO	Zimbabwe	47	ZI	ZW	ZWE	Matebeleland South	5556	Beitbridge	52941	null	null	0	ADM2	Beitbridge	52941	ZWE0555652941	2016	Moderate prevalence (10%-49%)	SAC	20428	40855	0	0	0	Not delivered	0	0	3	1	0	0	3	3	9
Africa	Eastern Africa	AFRO	Zimbabwe	47	ZI	ZW	ZWE	Mashonaland West	5554	Kariba	52931	null	null	0	ADM2	Kariba	52931	ZWE0555452931	2017	Moderate prevalence (10%-49%)	SAC	13106	0	0	0	0	Not delivered	0	0	3	2	0	0	3	3	9
Africa	Eastern Africa	AFRO	Zimbabwe	47	ZI	ZW	ZWE	Matebeleland South	5556	Beitbridge	52941	null	null	0	ADM2	Beitbridge	52941	ZWE0555652941	2018	Low prevalence (less than 10%)	SAC	13700	0	0	0	0	Not delivered	0	0	3	1	0	0	3	3	10
Africa	Eastern Africa	AFRO	Zimbabwe	47	ZI	ZW	ZWE	Matebeleland South	5556	Beitbridge	52941	null	null	0	ADM2	Beitbridge	52941	ZWE0555652941	2019	Not reported	SAC	0	0	0	0	0	Not delivered	0	0	3	1	0	0	3	3	999
Africa	Eastern Africa	AFRO	Zimbabwe	47	ZI	ZW	ZWE	Midlands	5558	Mberengwa	52960	null	null	0	ADM2	Mberengwa	52960	ZWE0555852960	2020	Moderate prevalence (10%-49%)	SAC	31457	73460	39534	53.82	125.68	PZQ+ALB/MBD	1	0	5	4	1	1	5	5	9
Africa	Eastern Africa	AFRO	Zimbabwe	47	ZI	ZW	ZWE	Matebeleland South	5556	Beitbridge	52941	null	null	0	ADM2	Beitbridge	52941	ZWE0555652941	2013	Low prevalence (less than 10%)	Total	15589	47239	21338	45.17	136.88	PZQ	1	0	1	0	1	1	1	1	10
Africa	Eastern Africa	AFRO	Zimbabwe	47	ZI	ZW	ZWE	Matebeleland South	5556	Beitbridge	52941	null	null	0	ADM2	Beitbridge	52941	ZWE0555652941	2014	Low prevalence (less than 10%)	Total	15589	47239	25915	54.86	166.24	PZQ	1	0	2	0	1	1	2	2	10
Africa	Eastern Africa	AFRO	Zimbabwe	47	ZI	ZW	ZWE	Matebeleland South	5556	Beitbridge	52941	null	null	0	ADM2	Beitbridge	52941	ZWE0555652941	2015	Moderate prevalence (10%-49%)	Total	35595	32438	26178	80.7	73.54	PZQ	1	1	3	1	1	0	3	2	9
Africa	Eastern Africa	AFRO	Zimbabwe	47	ZI	ZW	ZWE	Matebeleland South	5556	Beitbridge	52941	null	null	0	ADM2	Beitbridge	52941	ZWE0555652941	2016	Moderate prevalence (10%-49%)	Total	34727	40855	0	0	0	Not delivered	0	0	3	1	0	0	3	2	9
Africa	Eastern Africa	AFRO	Zimbabwe	47	ZI	ZW	ZWE	Matebeleland South	5556	Beitbridge	52941	null	null	0	ADM2	Beitbridge	52941	ZWE0555652941	2017	Low prevalence (less than 10%)	Total	15589	0	0	0	0	Not delivered	0	0	3	1	0	0	3	2	10
Africa	Eastern Africa	AFRO	Zimbabwe	47	ZI	ZW	ZWE	Matebeleland South	5556	Beitbridge	52941	null	null	0	ADM2	Beitbridge	52941	ZWE0555652941	2018	Low prevalence (less than 10%)	Total	13700	0	0	0	0	Not delivered	0	0	3	1	0	0	3	2	10
Africa	Eastern Africa	AFRO	Zimbabwe	47	ZI	ZW	ZWE	Matebeleland South	5556	Beitbridge	52941	null	null	0	ADM2	Beitbridge	52941	ZWE0555652941	2019	Not reported	Total	0	0	0	0	0	Not delivered	0	0	3	1	0	0	3	2	999
Africa	Eastern Africa	AFRO	Zimbabwe	47	ZI	ZW	ZWE	Matebeleland South	5556	Beitbridge	52941	null	null	0	ADM2	Beitbridge	52941	ZWE0555652941	2020	Low prevalence (less than 10%)	Total	13660	0	0	0	0	Not delivered	0	0	3	1	0	0	3	2	10
Africa	Eastern Africa	AFRO	Zimbabwe	47	ZI	ZW	ZWE	Matebeleland South	5556	Bulimima	52942	null	null	0	ADM2	Bulimima	52942	ZWE0555652942	2013	Low prevalence (less than 10%)	Adults	0	0	0	0	0	PZQ	0	0	0	0	0	0	0	0	10
Africa	Eastern Africa	AFRO	Zimbabwe	47	ZI	ZW	ZWE	Matebeleland South	5556	Bulimima	52942	null	null	0	ADM2	Bulimima	52942	ZWE0555652942	2014	Low prevalence (less than 10%)	Adults	0	0	0	0	0	PZQ	0	0	0	0	0	0	0	0	10
Africa	Eastern Africa	AFRO	Zimbabwe	47	ZI	ZW	ZWE	Matebeleland South	5556	Bulimima	52942	null	null	0	ADM2	Bulimima	52942	ZWE0555652942	2015	Moderate prevalence (10%-49%)	Adults	9011	0	0	0	0	PZQ	0	0	0	0	0	0	0	0	9
Africa	Eastern Africa	AFRO	Zimbabwe	47	ZI	ZW	ZWE	Matebeleland South	5556	Bulimima	52942	null	null	0	ADM2	Bulimima	52942	ZWE0555652942	2016	Moderate prevalence (10%-49%)	Adults	10595	0	0	0	0	PZQ	0	0	0	0	0	0	0	0	9
Africa	Eastern Africa	AFRO	Zimbabwe	47	ZI	ZW	ZWE	Matebeleland South	5556	Bulimima	52942	null	null	0	ADM2	Bulimima	52942	ZWE0555652942	2017	Low prevalence (less than 10%)	Adults	0	0	0	0	0	Not delivered	0	0	0	0	0	0	0	0	10
Africa	Eastern Africa	AFRO	Zimbabwe	47	ZI	ZW	ZWE	Matebeleland South	5556	Bulimima	52942	null	null	0	ADM2	Bulimima	52942	ZWE0555652942	2018	Low prevalence (less than 10%)	Adults	0	0	0	0	0	Not delivered	0	0	0	0	0	0	0	0	10
Africa	Eastern Africa	AFRO	Zimbabwe	47	ZI	ZW	ZWE	Matebeleland South	5556	Bulimima	52942	null	null	0	ADM2	Bulimima	52942	ZWE0555652942	2019	Not reported	Adults	0	0	0	0	0	Not delivered	0	0	0	0	0	0	0	0	999
Africa	Eastern Africa	AFRO	Zimbabwe	47	ZI	ZW	ZWE	Matebeleland South	5556	Bulimima	52942	null	null	0	ADM2	Bulimima	52942	ZWE0555652942	2020	Low prevalence (less than 10%)	Adults	0	0	0	0	0	Not delivered	0	0	0	0	0	0	0	0	10
Africa	Eastern Africa	AFRO	Zimbabwe	47	ZI	ZW	ZWE	Matebeleland South	5556	Bulimima	52942	null	null	0	ADM2	Bulimima	52942	ZWE0555652942	2013	Low prevalence (less than 10%)	SAC	11551	35002	25341	72.4	219.39	PZQ	1	0	1	0	1	1	1	1	10
Africa	Eastern Africa	AFRO	Zimbabwe	47	ZI	ZW	ZWE	Matebeleland South	5556	Bulimima	52942	null	null	0	ADM2	Bulimima	52942	ZWE0555652942	2014	Low prevalence (less than 10%)	SAC	11551	35002	21919	62.62	189.76	PZQ	1	0	2	0	1	1	2	2	10
Africa	Eastern Africa	AFRO	Zimbabwe	47	ZI	ZW	ZWE	Matebeleland South	5556	Bulimima	52942	null	null	0	ADM2	Bulimima	52942	ZWE0555652942	2015	Moderate prevalence (10%-49%)	SAC	17364	29150	21597	74.09	124.38	PZQ	1	0	3	0	1	1	3	3	9
Africa	Eastern Africa	AFRO	Zimbabwe	47	ZI	ZW	ZWE	Matebeleland South	5556	Bulimima	52942	null	null	0	ADM2	Bulimima	52942	ZWE0555652942	2016	Moderate prevalence (10%-49%)	SAC	15136	39136	32911	84.09	217.44	PZQ	1	1	4	1	1	1	4	4	9
Africa	Eastern Africa	AFRO	Zimbabwe	47	ZI	ZW	ZWE	Mashonaland West	5554	Makonde	52932	null	null	0	ADM2	Makonde	52932	ZWE0555452932	2017	Moderate prevalence (10%-49%)	SAC	44732	0	0	0	0	Not delivered	0	0	4	2	0	0	4	4	9
Africa	Eastern Africa	AFRO	Zimbabwe	47	ZI	ZW	ZWE	Matebeleland South	5556	Bulimima	52942	null	null	0	ADM2	Bulimima	52942	ZWE0555652942	2018	Low prevalence (less than 10%)	SAC	11455	0	0	0	0	Not delivered	0	0	4	1	0	0	4	4	10
Africa	Eastern Africa	AFRO	Zimbabwe	47	ZI	ZW	ZWE	Matebeleland South	5556	Bulimima	52942	null	null	0	ADM2	Bulimima	52942	ZWE0555652942	2019	Not reported	SAC	0	0	0	0	0	Not delivered	0	0	4	1	0	0	4	4	999
Africa	Eastern Africa	AFRO	Zimbabwe	47	ZI	ZW	ZWE	Mashonaland Central	5552	Mbire	52915	null	null	0	ADM2	Mbire	52915	ZWE0555252915	2020	Moderate prevalence (10%-49%)	SAC	13950	33563	25944	77.3	185.97	PZQ+ALB/MBD	1	1	4	4	1	1	4	4	9
Africa	Eastern Africa	AFRO	Zimbabwe	47	ZI	ZW	ZWE	Matebeleland South	5556	Bulimima	52942	null	null	0	ADM2	Bulimima	52942	ZWE0555652942	2013	Low prevalence (less than 10%)	Total	11551	35002	25341	72.4	219.39	PZQ	1	0	1	0	1	1	1	1	10
Africa	Eastern Africa	AFRO	Zimbabwe	47	ZI	ZW	ZWE	Matebeleland South	5556	Bulimima	52942	null	null	0	ADM2	Bulimima	52942	ZWE0555652942	2014	Low prevalence (less than 10%)	Total	11551	35002	21919	62.62	189.76	PZQ	1	0	2	0	1	1	2	2	10
Africa	Eastern Africa	AFRO	Zimbabwe	47	ZI	ZW	ZWE	Matebeleland South	5556	Bulimima	52942	null	null	0	ADM2	Bulimima	52942	ZWE0555652942	2015	Moderate prevalence (10%-49%)	Total	26375	29150	21597	74.09	81.89	PZQ	1	0	3	0	1	1	3	3	9
Africa	Eastern Africa	AFRO	Zimbabwe	47	ZI	ZW	ZWE	Matebeleland South	5556	Bulimima	52942	null	null	0	ADM2	Bulimima	52942	ZWE0555652942	2016	Moderate prevalence (10%-49%)	Total	25731	39136	32911	84.09	127.9	PZQ	1	1	4	1	1	1	4	4	9
Africa	Eastern Africa	AFRO	Zimbabwe	47	ZI	ZW	ZWE	Matebeleland South	5556	Bulimima	52942	null	null	0	ADM2	Bulimima	52942	ZWE0555652942	2017	Low prevalence (less than 10%)	Total	11551	0	0	0	0	Not delivered	0	0	4	1	0	0	4	4	10
Africa	Eastern Africa	AFRO	Zimbabwe	47	ZI	ZW	ZWE	Matebeleland South	5556	Bulimima	52942	null	null	0	ADM2	Bulimima	52942	ZWE0555652942	2018	Low prevalence (less than 10%)	Total	11455	0	0	0	0	Not delivered	0	0	4	1	0	0	4	4	10
Africa	Eastern Africa	AFRO	Zimbabwe	47	ZI	ZW	ZWE	Matebeleland South	5556	Bulimima	52942	null	null	0	ADM2	Bulimima	52942	ZWE0555652942	2019	Not reported	Total	0	0	0	0	0	Not delivered	0	0	4	1	0	0	4	4	999
Africa	Eastern Africa	AFRO	Zimbabwe	47	ZI	ZW	ZWE	Matebeleland South	5556	Bulimima	52942	null	null	0	ADM2	Bulimima	52942	ZWE0555652942	2020	Low prevalence (less than 10%)	Total	10122	0	0	0	0	Not delivered	0	0	4	1	0	0	4	4	10
Africa	Eastern Africa	AFRO	Zimbabwe	47	ZI	ZW	ZWE	Matebeleland South	5556	Gwanda	52943	null	null	0	ADM2	Gwanda	52943	ZWE0555652943	2013	Moderate prevalence (10%-49%)	Adults	13639	0	0	0	0	PZQ	0	0	0	0	0	0	0	0	9
Africa	Eastern Africa	AFRO	Zimbabwe	47	ZI	ZW	ZWE	Matebeleland South	5556	Gwanda	52943	null	null	0	ADM2	Gwanda	52943	ZWE0555652943	2014	Moderate prevalence (10%-49%)	Adults	13639	0	0	0	0	PZQ	0	0	0	0	0	0	0	0	9
Africa	Eastern Africa	AFRO	Zimbabwe	47	ZI	ZW	ZWE	Matebeleland South	5556	Gwanda	52943	null	null	0	ADM2	Gwanda	52943	ZWE0555652943	2015	Moderate prevalence (10%-49%)	Adults	13532	0	0	0	0	PZQ	0	0	0	0	0	0	0	0	9
Africa	Eastern Africa	AFRO	Zimbabwe	47	ZI	ZW	ZWE	Matebeleland South	5556	Gwanda	52943	null	null	0	ADM2	Gwanda	52943	ZWE0555652943	2016	Moderate prevalence (10%-49%)	Adults	15912	0	0	0	0	PZQ	0	0	0	0	0	0	0	0	9
Africa	Eastern Africa	AFRO	Zimbabwe	47	ZI	ZW	ZWE	Matebeleland South	5556	Gwanda	52943	null	null	0	ADM2	Gwanda	52943	ZWE0555652943	2017	Moderate prevalence (10%-49%)	Adults	13639	0	0	0	0	Not delivered	0	0	0	0	0	0	0	0	9
Africa	Eastern Africa	AFRO	Zimbabwe	47	ZI	ZW	ZWE	Matebeleland South	5556	Gwanda	52943	null	null	0	ADM2	Gwanda	52943	ZWE0555652943	2018	Moderate prevalence (10%-49%)	Adults	16170	0	0	0	0	Not delivered	0	0	0	0	0	0	0	0	9
Africa	Eastern Africa	AFRO	Zimbabwe	47	ZI	ZW	ZWE	Matebeleland South	5556	Gwanda	52943	null	null	0	ADM2	Gwanda	52943	ZWE0555652943	2019	Not reported	Adults	0	0	0	0	0	Not delivered	0	0	0	0	0	0	0	0	999
Africa	Eastern Africa	AFRO	Zimbabwe	47	ZI	ZW	ZWE	Matebeleland South	5556	Gwanda	52943	null	null	0	ADM2	Gwanda	52943	ZWE0555652943	2020	Moderate prevalence (10%-49%)	Adults	16642	0	0	0	0	Not delivered	0	0	0	0	0	0	0	0	9
Africa	Eastern Africa	AFRO	Zimbabwe	47	ZI	ZW	ZWE	Matebeleland South	5556	Gwanda	52943	null	null	0	ADM2	Gwanda	52943	ZWE0555652943	2013	Moderate prevalence (10%-49%)	SAC	26284	52567	24653	46.9	93.8	PZQ	1	0	1	0	1	1	1	1	9
Africa	Eastern Africa	AFRO	Zimbabwe	47	ZI	ZW	ZWE	Matebeleland South	5556	Gwanda	52943	null	null	0	ADM2	Gwanda	52943	ZWE0555652943	2014	Moderate prevalence (10%-49%)	SAC	26284	52567	33173	63.11	126.21	PZQ	1	0	2	0	1	1	2	2	9
Africa	Eastern Africa	AFRO	Zimbabwe	47	ZI	ZW	ZWE	Matebeleland South	5556	Gwanda	52943	null	null	0	ADM2	Gwanda	52943	ZWE0555652943	2015	Moderate prevalence (10%-49%)	SAC	26078	39136	32911	84.09	126.2	PZQ	1	1	3	1	1	1	3	3	9
Africa	Eastern Africa	AFRO	Zimbabwe	47	ZI	ZW	ZWE	Matebeleland South	5556	Gwanda	52943	null	null	0	ADM2	Gwanda	52943	ZWE0555652943	2016	Moderate prevalence (10%-49%)	SAC	22732	45463	39461	86.8	173.6	PZQ	1	1	4	2	1	1	4	4	9
Africa	Eastern Africa	AFRO	Zimbabwe	47	ZI	ZW	ZWE	Mashonaland West	5554	Zvimba	52933	null	null	0	ADM2	Zvimba	52933	ZWE0555452933	2017	Moderate prevalence (10%-49%)	SAC	50830	0	0	0	0	Not delivered	0	0	3	1	0	0	3	3	9
Africa	Eastern Africa	AFRO	Zimbabwe	47	ZI	ZW	ZWE	Matebeleland South	5556	Gwanda	52943	null	null	0	ADM2	Gwanda	52943	ZWE0555652943	2018	Moderate prevalence (10%-49%)	SAC	23100	0	0	0	0	Not delivered	0	0	4	2	0	0	4	4	9
Africa	Eastern Africa	AFRO	Zimbabwe	47	ZI	ZW	ZWE	Matebeleland South	5556	Gwanda	52943	null	null	0	ADM2	Gwanda	52943	ZWE0555652943	2019	Not reported	SAC	0	0	0	0	0	Not delivered	0	0	4	2	0	0	4	4	999
Africa	Eastern Africa	AFRO	Zimbabwe	47	ZI	ZW	ZWE	Mashonaland West	5554	Mhondoro-Ngezi	52963	null	null	0	ADM2	Mhondoro-Ngezi	52963	ZWE0555452963	2020	Moderate prevalence (10%-49%)	SAC	17670	0	0	0	0	Not delivered	0	0	2	2	0	0	2	2	9
Africa	Eastern Africa	AFRO	Zimbabwe	47	ZI	ZW	ZWE	Matebeleland South	5556	Gwanda	52943	null	null	0	ADM2	Gwanda	52943	ZWE0555652943	2013	Moderate prevalence (10%-49%)	Total	39922	52567	24653	46.9	61.75	PZQ	1	0	1	0	1	0	1	0	9
Africa	Eastern Africa	AFRO	Zimbabwe	47	ZI	ZW	ZWE	Matebeleland South	5556	Gwanda	52943	null	null	0	ADM2	Gwanda	52943	ZWE0555652943	2014	Moderate prevalence (10%-49%)	Total	39922	52567	33173	63.11	83.09	PZQ	1	0	2	0	1	1	2	1	9
Africa	Eastern Africa	AFRO	Zimbabwe	47	ZI	ZW	ZWE	Matebeleland South	5556	Gwanda	52943	null	null	0	ADM2	Gwanda	52943	ZWE0555652943	2015	Moderate prevalence (10%-49%)	Total	39610	39136	32911	84.09	83.09	PZQ	1	1	3	1	1	1	3	2	9
Africa	Eastern Africa	AFRO	Zimbabwe	47	ZI	ZW	ZWE	Matebeleland South	5556	Gwanda	52943	null	null	0	ADM2	Gwanda	52943	ZWE0555652943	2016	Moderate prevalence (10%-49%)	Total	38644	45463	39461	86.8	102.12	PZQ	1	1	4	2	1	1	4	3	9
Africa	Eastern Africa	AFRO	Zimbabwe	47	ZI	ZW	ZWE	Matebeleland South	5556	Gwanda	52943	null	null	0	ADM2	Gwanda	52943	ZWE0555652943	2017	Moderate prevalence (10%-49%)	Total	39922	0	0	0	0	Not delivered	0	0	4	2	0	0	4	3	9
Africa	Eastern Africa	AFRO	Zimbabwe	47	ZI	ZW	ZWE	Matebeleland South	5556	Gwanda	52943	null	null	0	ADM2	Gwanda	52943	ZWE0555652943	2018	Moderate prevalence (10%-49%)	Total	39269	0	0	0	0	Not delivered	0	0	4	2	0	0	4	3	9
Africa	Eastern Africa	AFRO	Zimbabwe	47	ZI	ZW	ZWE	Matebeleland South	5556	Gwanda	52943	null	null	0	ADM2	Gwanda	52943	ZWE0555652943	2019	Not reported	Total	0	0	0	0	0	Not delivered	0	0	4	2	0	0	4	3	999
Africa	Eastern Africa	AFRO	Zimbabwe	47	ZI	ZW	ZWE	Matebeleland South	5556	Gwanda	52943	null	null	0	ADM2	Gwanda	52943	ZWE0555652943	2020	Moderate prevalence (10%-49%)	Total	39674	0	0	0	0	Not delivered	0	0	4	2	0	0	4	3	9
Africa	Eastern Africa	AFRO	Zimbabwe	47	ZI	ZW	ZWE	Matebeleland South	5556	Insiza	52944	null	null	0	ADM2	Insiza	52944	ZWE0555652944	2013	Moderate prevalence (10%-49%)	Adults	10062	0	0	0	0	PZQ	0	0	0	0	0	0	0	0	9
Africa	Eastern Africa	AFRO	Zimbabwe	47	ZI	ZW	ZWE	Matebeleland South	5556	Insiza	52944	null	null	0	ADM2	Insiza	52944	ZWE0555652944	2014	Moderate prevalence (10%-49%)	Adults	10062	0	0	0	0	PZQ	0	0	0	0	0	0	0	0	9
Africa	Eastern Africa	AFRO	Zimbabwe	47	ZI	ZW	ZWE	Matebeleland South	5556	Insiza	52944	null	null	0	ADM2	Insiza	52944	ZWE0555652944	2015	Moderate prevalence (10%-49%)	Adults	9983	0	0	0	0	PZQ	0	0	0	0	0	0	0	0	9
Africa	Eastern Africa	AFRO	Zimbabwe	47	ZI	ZW	ZWE	Matebeleland South	5556	Insiza	52944	null	null	0	ADM2	Insiza	52944	ZWE0555652944	2016	Moderate prevalence (10%-49%)	Adults	11739	0	0	0	0	Not delivered	0	0	0	0	0	0	0	0	9
Africa	Eastern Africa	AFRO	Zimbabwe	47	ZI	ZW	ZWE	Matebeleland South	5556	Insiza	52944	null	null	0	ADM2	Insiza	52944	ZWE0555652944	2017	Moderate prevalence (10%-49%)	Adults	10062	0	0	0	0	Not delivered	0	0	0	0	0	0	0	0	9
Africa	Eastern Africa	AFRO	Zimbabwe	47	ZI	ZW	ZWE	Matebeleland South	5556	Insiza	52944	null	null	0	ADM2	Insiza	52944	ZWE0555652944	2018	Moderate prevalence (10%-49%)	Adults	11929	0	0	0	0	Not delivered	0	0	0	0	0	0	0	0	9
Africa	Eastern Africa	AFRO	Zimbabwe	47	ZI	ZW	ZWE	Matebeleland South	5556	Insiza	52944	null	null	0	ADM2	Insiza	52944	ZWE0555652944	2019	Not reported	Adults	0	0	0	0	0	Not delivered	0	0	0	0	0	0	0	0	999
Africa	Eastern Africa	AFRO	Zimbabwe	47	ZI	ZW	ZWE	Matebeleland South	5556	Insiza	52944	null	null	0	ADM2	Insiza	52944	ZWE0555652944	2020	Moderate prevalence (10%-49%)	Adults	12277	0	0	0	0	Not delivered	0	0	0	0	0	0	0	0	9
Africa	Eastern Africa	AFRO	Zimbabwe	47	ZI	ZW	ZWE	Matebeleland South	5556	Insiza	52944	null	null	0	ADM2	Insiza	52944	ZWE0555652944	2013	Moderate prevalence (10%-49%)	SAC	19390	38779	25579	65.96	131.92	PZQ	1	0	1	0	1	1	1	1	9
Africa	Eastern Africa	AFRO	Zimbabwe	47	ZI	ZW	ZWE	Matebeleland South	5556	Insiza	52944	null	null	0	ADM2	Insiza	52944	ZWE0555652944	2014	Moderate prevalence (10%-49%)	SAC	19390	38779	26571	68.52	137.04	PZQ	1	0	2	0	1	1	2	2	9
Africa	Eastern Africa	AFRO	Zimbabwe	47	ZI	ZW	ZWE	Matebeleland South	5556	Insiza	52944	null	null	0	ADM2	Insiza	52944	ZWE0555652944	2015	Moderate prevalence (10%-49%)	SAC	19238	30851	29138	94.45	151.46	PZQ	1	1	3	1	1	1	3	3	9
Africa	Eastern Africa	AFRO	Zimbabwe	47	ZI	ZW	ZWE	Matebeleland South	5556	Insiza	52944	null	null	0	ADM2	Insiza	52944	ZWE0555652944	2016	Moderate prevalence (10%-49%)	SAC	16770	0	0	0	0	Not delivered	0	0	3	1	0	0	3	3	9
Africa	Eastern Africa	AFRO	Zimbabwe	47	ZI	ZW	ZWE	Masvingo	5555	Bikita	52934	null	null	0	ADM2	Bikita	52934	ZWE0555552934	2017	Moderate prevalence (10%-49%)	SAC	31376	0	0	0	0	Not delivered	0	0	4	3	0	0	4	3	9
Africa	Eastern Africa	AFRO	Zimbabwe	47	ZI	ZW	ZWE	Matebeleland South	5556	Insiza	52944	null	null	0	ADM2	Insiza	52944	ZWE0555652944	2018	Moderate prevalence (10%-49%)	SAC	17041	0	0	0	0	Not delivered	0	0	3	1	0	0	3	3	9
Africa	Eastern Africa	AFRO	Zimbabwe	47	ZI	ZW	ZWE	Matebeleland South	5556	Insiza	52944	null	null	0	ADM2	Insiza	52944	ZWE0555652944	2019	Not reported	SAC	0	0	0	0	0	Not delivered	0	0	3	1	0	0	3	3	999
Africa	Eastern Africa	AFRO	Zimbabwe	47	ZI	ZW	ZWE	Mashonaland Central	5552	Mount Darwin	52916	null	null	0	ADM2	Mount Darwin	52916	ZWE0555252916	2020	Moderate prevalence (10%-49%)	SAC	36024	81528	57797	70.89	160.44	PZQ+ALB/MBD	1	0	5	3	1	1	5	5	9
Africa	Eastern Africa	AFRO	Zimbabwe	47	ZI	ZW	ZWE	Matebeleland South	5556	Insiza	52944	null	null	0	ADM2	Insiza	52944	ZWE0555652944	2013	Moderate prevalence (10%-49%)	Total	29451	38779	25579	65.96	86.85	PZQ	1	0	1	0	1	1	1	1	9
Africa	Eastern Africa	AFRO	Zimbabwe	47	ZI	ZW	ZWE	Matebeleland South	5556	Insiza	52944	null	null	0	ADM2	Insiza	52944	ZWE0555652944	2014	Moderate prevalence (10%-49%)	Total	29451	38779	26571	68.52	90.22	PZQ	1	0	2	0	1	1	2	2	9
Africa	Eastern Africa	AFRO	Zimbabwe	47	ZI	ZW	ZWE	Matebeleland South	5556	Insiza	52944	null	null	0	ADM2	Insiza	52944	ZWE0555652944	2015	Moderate prevalence (10%-49%)	Total	29221	30851	29138	94.45	99.72	PZQ	1	1	3	1	1	1	3	3	9
Africa	Eastern Africa	AFRO	Zimbabwe	47	ZI	ZW	ZWE	Matebeleland South	5556	Insiza	52944	null	null	0	ADM2	Insiza	52944	ZWE0555652944	2016	Moderate prevalence (10%-49%)	Total	28508	0	0	0	0	Not delivered	0	0	3	1	0	0	3	3	9
Africa	Eastern Africa	AFRO	Zimbabwe	47	ZI	ZW	ZWE	Matebeleland South	5556	Insiza	52944	null	null	0	ADM2	Insiza	52944	ZWE0555652944	2017	Moderate prevalence (10%-49%)	Total	29451	0	0	0	0	Not delivered	0	0	3	1	0	0	3	3	9
Africa	Eastern Africa	AFRO	Zimbabwe	47	ZI	ZW	ZWE	Matebeleland South	5556	Insiza	52944	null	null	0	ADM2	Insiza	52944	ZWE0555652944	2018	Moderate prevalence (10%-49%)	Total	28970	0	0	0	0	Not delivered	0	0	3	1	0	0	3	3	9
Africa	Eastern Africa	AFRO	Zimbabwe	47	ZI	ZW	ZWE	Matebeleland South	5556	Insiza	52944	null	null	0	ADM2	Insiza	52944	ZWE0555652944	2019	Not reported	Total	0	0	0	0	0	Not delivered	0	0	3	1	0	0	3	3	999
Africa	Eastern Africa	AFRO	Zimbabwe	47	ZI	ZW	ZWE	Matebeleland South	5556	Insiza	52944	null	null	0	ADM2	Insiza	52944	ZWE0555652944	2020	Moderate prevalence (10%-49%)	Total	29268	0	0	0	0	Not delivered	0	0	3	1	0	0	3	3	9
Africa	Eastern Africa	AFRO	Zimbabwe	47	ZI	ZW	ZWE	Matebeleland South	5556	Mangwe	52945	null	null	0	ADM2	Mangwe	52945	ZWE0555652945	2013	Non-endemic	Adults	0	0	0	0	0	Not delivered	0	0	0	0	0	0	0	0	0
Africa	Eastern Africa	AFRO	Zimbabwe	47	ZI	ZW	ZWE	Matebeleland South	5556	Mangwe	52945	null	null	0	ADM2	Mangwe	52945	ZWE0555652945	2014	Non-endemic	Adults	0	0	0	0	0	Not delivered	0	0	0	0	0	0	0	0	0
Africa	Eastern Africa	AFRO	Zimbabwe	47	ZI	ZW	ZWE	Matebeleland South	5556	Mangwe	52945	null	null	0	ADM2	Mangwe	52945	ZWE0555652945	2015	Non-endemic	Adults	0	0	0	0	0	Not delivered	0	0	0	0	0	0	0	0	0
Africa	Eastern Africa	AFRO	Zimbabwe	47	ZI	ZW	ZWE	Matebeleland South	5556	Mangwe	52945	null	null	0	ADM2	Mangwe	52945	ZWE0555652945	2016	Non-endemic	Adults	0	0	0	0	0	Not delivered	0	0	0	0	0	0	0	0	0
Africa	Eastern Africa	AFRO	Zimbabwe	47	ZI	ZW	ZWE	Matebeleland South	5556	Mangwe	52945	null	null	0	ADM2	Mangwe	52945	ZWE0555652945	2017	Non-endemic	Adults	0	0	0	0	0	Not delivered	0	0	0	0	0	0	0	0	0
Africa	Eastern Africa	AFRO	Zimbabwe	47	ZI	ZW	ZWE	Matebeleland South	5556	Mangwe	52945	null	null	0	ADM2	Mangwe	52945	ZWE0555652945	2018	Non-endemic	Adults	0	0	0	0	0	Not delivered	0	0	0	0	0	0	0	0	0
Africa	Eastern Africa	AFRO	Zimbabwe	47	ZI	ZW	ZWE	Matebeleland South	5556	Mangwe	52945	null	null	0	ADM2	Mangwe	52945	ZWE0555652945	2019	Not reported	Adults	0	0	0	0	0	Not delivered	0	0	0	0	0	0	0	0	999
Africa	Eastern Africa	AFRO	Zimbabwe	47	ZI	ZW	ZWE	Matebeleland South	5556	Mangwe	52945	null	null	0	ADM2	Mangwe	52945	ZWE0555652945	2020	Non-endemic	Adults	0	0	0	0	0	Not delivered	0	0	0	0	0	0	0	0	0
Africa	Eastern Africa	AFRO	Zimbabwe	47	ZI	ZW	ZWE	Matebeleland South	5556	Mangwe	52945	null	null	0	ADM2	Mangwe	52945	ZWE0555652945	2013	Non-endemic	SAC	0	0	0	0	0	Not delivered	0	0	0	0	0	0	0	0	0
Africa	Eastern Africa	AFRO	Zimbabwe	47	ZI	ZW	ZWE	Matebeleland South	5556	Mangwe	52945	null	null	0	ADM2	Mangwe	52945	ZWE0555652945	2014	Non-endemic	SAC	0	0	0	0	0	Not delivered	0	0	0	0	0	0	0	0	0
Africa	Eastern Africa	AFRO	Zimbabwe	47	ZI	ZW	ZWE	Matebeleland South	5556	Mangwe	52945	null	null	0	ADM2	Mangwe	52945	ZWE0555652945	2015	Non-endemic	SAC	0	0	0	0	0	Not delivered	0	0	0	0	0	0	0	0	0
Africa	Eastern Africa	AFRO	Zimbabwe	47	ZI	ZW	ZWE	Matebeleland South	5556	Mangwe	52945	null	null	0	ADM2	Mangwe	52945	ZWE0555652945	2016	Non-endemic	SAC	0	0	0	0	0	Not delivered	0	0	0	0	0	0	0	0	0
Africa	Eastern Africa	AFRO	Zimbabwe	47	ZI	ZW	ZWE	Masvingo	5555	Chivi	52936	null	null	0	ADM2	Chivi	52936	ZWE0555552936	2017	Moderate prevalence (10%-49%)	SAC	32090	0	0	0	0	Not delivered	0	0	3	1	0	0	3	3	9
Africa	Eastern Africa	AFRO	Zimbabwe	47	ZI	ZW	ZWE	Matebeleland South	5556	Mangwe	52945	null	null	0	ADM2	Mangwe	52945	ZWE0555652945	2018	Non-endemic	SAC	0	0	0	0	0	Not delivered	0	0	0	0	0	0	0	0	0
Africa	Eastern Africa	AFRO	Zimbabwe	47	ZI	ZW	ZWE	Matebeleland South	5556	Mangwe	52945	null	null	0	ADM2	Mangwe	52945	ZWE0555652945	2019	Not reported	SAC	0	0	0	0	0	Not delivered	0	0	0	0	0	0	0	0	999
Africa	Eastern Africa	AFRO	Zimbabwe	47	ZI	ZW	ZWE	Mashonaland East	5553	Mudzi	52923	null	null	0	ADM2	Mudzi	52923	ZWE0555352923	2020	Moderate prevalence (10%-49%)	SAC	22566	0	0	0	0	Not delivered	0	0	4	4	0	0	4	4	9
Africa	Eastern Africa	AFRO	Zimbabwe	47	ZI	ZW	ZWE	Matebeleland South	5556	Mangwe	52945	null	null	0	ADM2	Mangwe	52945	ZWE0555652945	2013	Non-endemic	Total	0	0	0	0	0	Not delivered	0	0	0	0	0	0	0	0	0
Africa	Eastern Africa	AFRO	Zimbabwe	47	ZI	ZW	ZWE	Matebeleland South	5556	Mangwe	52945	null	null	0	ADM2	Mangwe	52945	ZWE0555652945	2014	Non-endemic	Total	0	0	0	0	0	Not delivered	0	0	0	0	0	0	0	0	0
Africa	Eastern Africa	AFRO	Zimbabwe	47	ZI	ZW	ZWE	Matebeleland South	5556	Mangwe	52945	null	null	0	ADM2	Mangwe	52945	ZWE0555652945	2015	Non-endemic	Total	0	0	0	0	0	Not delivered	0	0	0	0	0	0	0	0	0
Africa	Eastern Africa	AFRO	Zimbabwe	47	ZI	ZW	ZWE	Matebeleland South	5556	Mangwe	52945	null	null	0	ADM2	Mangwe	52945	ZWE0555652945	2016	Non-endemic	Total	0	0	0	0	0	Not delivered	0	0	0	0	0	0	0	0	0
Africa	Eastern Africa	AFRO	Zimbabwe	47	ZI	ZW	ZWE	Matebeleland South	5556	Mangwe	52945	null	null	0	ADM2	Mangwe	52945	ZWE0555652945	2017	Non-endemic	Total	0	0	0	0	0	Not delivered	0	0	0	0	0	0	0	0	0
Africa	Eastern Africa	AFRO	Zimbabwe	47	ZI	ZW	ZWE	Matebeleland South	5556	Mangwe	52945	null	null	0	ADM2	Mangwe	52945	ZWE0555652945	2018	Non-endemic	Total	0	0	0	0	0	Not delivered	0	0	0	0	0	0	0	0	0
Africa	Eastern Africa	AFRO	Zimbabwe	47	ZI	ZW	ZWE	Matebeleland South	5556	Mangwe	52945	null	null	0	ADM2	Mangwe	52945	ZWE0555652945	2019	Not reported	Total	0	0	0	0	0	Not delivered	0	0	0	0	0	0	0	0	999
Africa	Eastern Africa	AFRO	Zimbabwe	47	ZI	ZW	ZWE	Matebeleland South	5556	Mangwe	52945	null	null	0	ADM2	Mangwe	52945	ZWE0555652945	2020	Non-endemic	Total	0	0	0	0	0	Not delivered	0	0	0	0	0	0	0	0	0
Africa	Eastern Africa	AFRO	Zimbabwe	47	ZI	ZW	ZWE	Matebeleland South	5556	Matobo	52946	null	null	0	ADM2	Matobo	52946	ZWE0555652946	2013	Non-endemic	Adults	0	0	0	0	0	Not delivered	0	0	0	0	0	0	0	0	0
Africa	Eastern Africa	AFRO	Zimbabwe	47	ZI	ZW	ZWE	Matebeleland South	5556	Matobo	52946	null	null	0	ADM2	Matobo	52946	ZWE0555652946	2014	Non-endemic	Adults	0	0	0	0	0	Not delivered	0	0	0	0	0	0	0	0	0
Africa	Eastern Africa	AFRO	Zimbabwe	47	ZI	ZW	ZWE	Matebeleland South	5556	Matobo	52946	null	null	0	ADM2	Matobo	52946	ZWE0555652946	2015	Non-endemic	Adults	0	0	0	0	0	Not delivered	0	0	0	0	0	0	0	0	0
Africa	Eastern Africa	AFRO	Zimbabwe	47	ZI	ZW	ZWE	Matebeleland South	5556	Matobo	52946	null	null	0	ADM2	Matobo	52946	ZWE0555652946	2016	Non-endemic	Adults	0	0	0	0	0	PZQ	0	0	0	0	0	0	0	0	0
Africa	Eastern Africa	AFRO	Zimbabwe	47	ZI	ZW	ZWE	Matebeleland South	5556	Matobo	52946	null	null	0	ADM2	Matobo	52946	ZWE0555652946	2017	Non-endemic	Adults	0	0	0	0	0	Not delivered	0	0	0	0	0	0	0	0	0
Africa	Eastern Africa	AFRO	Zimbabwe	47	ZI	ZW	ZWE	Matebeleland South	5556	Matobo	52946	null	null	0	ADM2	Matobo	52946	ZWE0555652946	2018	Non-endemic	Adults	0	0	0	0	0	Not delivered	0	0	0	0	0	0	0	0	0
Africa	Eastern Africa	AFRO	Zimbabwe	47	ZI	ZW	ZWE	Matebeleland South	5556	Matobo	52946	null	null	0	ADM2	Matobo	52946	ZWE0555652946	2019	Not reported	Adults	0	0	0	0	0	Not delivered	0	0	0	0	0	0	0	0	999
Africa	Eastern Africa	AFRO	Zimbabwe	47	ZI	ZW	ZWE	Matebeleland South	5556	Matobo	52946	null	null	0	ADM2	Matobo	52946	ZWE0555652946	2020	Non-endemic	Adults	0	0	0	0	0	Not delivered	0	0	0	0	0	0	0	0	0
Africa	Eastern Africa	AFRO	Zimbabwe	47	ZI	ZW	ZWE	Matebeleland South	5556	Matobo	52946	null	null	0	ADM2	Matobo	52946	ZWE0555652946	2013	Non-endemic	SAC	0	0	0	0	0	Not delivered	0	0	0	0	0	0	0	0	0
Africa	Eastern Africa	AFRO	Zimbabwe	47	ZI	ZW	ZWE	Matebeleland South	5556	Matobo	52946	null	null	0	ADM2	Matobo	52946	ZWE0555652946	2014	Non-endemic	SAC	0	0	0	0	0	Not delivered	0	0	0	0	0	0	0	0	0
Africa	Eastern Africa	AFRO	Zimbabwe	47	ZI	ZW	ZWE	Matebeleland South	5556	Matobo	52946	null	null	0	ADM2	Matobo	52946	ZWE0555652946	2015	Non-endemic	SAC	0	0	0	0	0	Not delivered	0	0	0	0	0	0	0	0	0
Africa	Eastern Africa	AFRO	Zimbabwe	47	ZI	ZW	ZWE	Matebeleland South	5556	Matobo	52946	null	null	0	ADM2	Matobo	52946	ZWE0555652946	2016	Non-endemic	SAC	17723	17723	15965	90.08	90.08	PZQ	1	1	1	1	1	1	1	1	0
Africa	Eastern Africa	AFRO	Zimbabwe	47	ZI	ZW	ZWE	Masvingo	5555	Gutu	52937	null	null	0	ADM2	Gutu	52937	ZWE0555552937	2017	Moderate prevalence (10%-49%)	SAC	39246	0	0	0	0	Not delivered	0	0	3	2	0	0	3	3	9
Africa	Eastern Africa	AFRO	Zimbabwe	47	ZI	ZW	ZWE	Matebeleland South	5556	Matobo	52946	null	null	0	ADM2	Matobo	52946	ZWE0555652946	2018	Non-endemic	SAC	0	0	0	0	0	Not delivered	0	0	1	1	0	0	1	1	0
Africa	Eastern Africa	AFRO	Zimbabwe	47	ZI	ZW	ZWE	Matebeleland South	5556	Matobo	52946	null	null	0	ADM2	Matobo	52946	ZWE0555652946	2019	Not reported	SAC	0	0	0	0	0	Not delivered	0	0	1	1	0	0	1	1	999
Africa	Eastern Africa	AFRO	Zimbabwe	47	ZI	ZW	ZWE	Mashonaland East	5553	Murehwa	52924	null	null	0	ADM2	Murehwa	52924	ZWE0555352924	2020	Moderate prevalence (10%-49%)	SAC	33802	0	0	0	0	Not delivered	0	0	3	2	0	0	3	3	9
Africa	Eastern Africa	AFRO	Zimbabwe	47	ZI	ZW	ZWE	Matebeleland South	5556	Matobo	52946	null	null	0	ADM2	Matobo	52946	ZWE0555652946	2013	Non-endemic	Total	0	0	0	0	0	Not delivered	0	0	0	0	0	0	0	0	0
Africa	Eastern Africa	AFRO	Zimbabwe	47	ZI	ZW	ZWE	Matebeleland South	5556	Matobo	52946	null	null	0	ADM2	Matobo	52946	ZWE0555652946	2014	Non-endemic	Total	0	0	0	0	0	Not delivered	0	0	0	0	0	0	0	0	0
Africa	Eastern Africa	AFRO	Zimbabwe	47	ZI	ZW	ZWE	Matebeleland South	5556	Matobo	52946	null	null	0	ADM2	Matobo	52946	ZWE0555652946	2015	Non-endemic	Total	0	0	0	0	0	Not delivered	0	0	0	0	0	0	0	0	0
Africa	Eastern Africa	AFRO	Zimbabwe	47	ZI	ZW	ZWE	Matebeleland South	5556	Matobo	52946	null	null	0	ADM2	Matobo	52946	ZWE0555652946	2016	Non-endemic	Total	17723	17723	15965	90.08	90.08	PZQ	1	1	1	1	1	1	1	1	0
Africa	Eastern Africa	AFRO	Zimbabwe	47	ZI	ZW	ZWE	Matebeleland South	5556	Matobo	52946	null	null	0	ADM2	Matobo	52946	ZWE0555652946	2017	Non-endemic	Total	0	0	0	0	0	Not delivered	0	0	1	1	0	0	1	1	0
Africa	Eastern Africa	AFRO	Zimbabwe	47	ZI	ZW	ZWE	Matebeleland South	5556	Matobo	52946	null	null	0	ADM2	Matobo	52946	ZWE0555652946	2018	Non-endemic	Total	0	0	0	0	0	Not delivered	0	0	1	1	0	0	1	1	0
Africa	Eastern Africa	AFRO	Zimbabwe	47	ZI	ZW	ZWE	Matebeleland South	5556	Matobo	52946	null	null	0	ADM2	Matobo	52946	ZWE0555652946	2019	Not reported	Total	0	0	0	0	0	Not delivered	0	0	1	1	0	0	1	1	999
Africa	Eastern Africa	AFRO	Zimbabwe	47	ZI	ZW	ZWE	Matebeleland South	5556	Matobo	52946	null	null	0	ADM2	Matobo	52946	ZWE0555652946	2020	Non-endemic	Total	0	0	0	0	0	Not delivered	0	0	1	1	0	0	1	1	0
Africa	Eastern Africa	AFRO	Zimbabwe	47	ZI	ZW	ZWE	Matebeleland South	5556	Umzingwane	52947	null	null	0	ADM2	Umzingwane	52947	ZWE0555652947	2013	Low prevalence (less than 10%)	Adults	0	0	0	0	0	PZQ	0	0	0	0	0	0	0	0	10
Africa	Eastern Africa	AFRO	Zimbabwe	47	ZI	ZW	ZWE	Matebeleland South	5556	Umzingwane	52947	null	null	0	ADM2	Umzingwane	52947	ZWE0555652947	2014	Low prevalence (less than 10%)	Adults	0	0	0	0	0	PZQ	0	0	0	0	0	0	0	0	10
Africa	Eastern Africa	AFRO	Zimbabwe	47	ZI	ZW	ZWE	Matebeleland South	5556	Umzingwane	52947	null	null	0	ADM2	Umzingwane	52947	ZWE0555652947	2015	Moderate prevalence (10%-49%)	Adults	6267	0	0	0	0	PZQ	0	0	0	0	0	0	0	0	9
Africa	Eastern Africa	AFRO	Zimbabwe	47	ZI	ZW	ZWE	Matebeleland South	5556	Umzingwane	52947	null	null	0	ADM2	Umzingwane	52947	ZWE0555652947	2016	Moderate prevalence (10%-49%)	Adults	7370	0	0	0	0	Not delivered	0	0	0	0	0	0	0	0	9
Africa	Eastern Africa	AFRO	Zimbabwe	47	ZI	ZW	ZWE	Matebeleland South	5556	Umzingwane	52947	null	null	0	ADM2	Umzingwane	52947	ZWE0555652947	2017	Low prevalence (less than 10%)	Adults	0	0	0	0	0	Not delivered	0	0	0	0	0	0	0	0	10
Africa	Eastern Africa	AFRO	Zimbabwe	47	ZI	ZW	ZWE	Matebeleland South	5556	Umzingwane	52947	null	null	0	ADM2	Umzingwane	52947	ZWE0555652947	2018	Low prevalence (less than 10%)	Adults	0	0	0	0	0	Not delivered	0	0	0	0	0	0	0	0	10
Africa	Eastern Africa	AFRO	Zimbabwe	47	ZI	ZW	ZWE	Matebeleland South	5556	Umzingwane	52947	null	null	0	ADM2	Umzingwane	52947	ZWE0555652947	2019	Not reported	Adults	0	0	0	0	0	Not delivered	0	0	0	0	0	0	0	0	999
Africa	Eastern Africa	AFRO	Zimbabwe	47	ZI	ZW	ZWE	Matebeleland South	5556	Umzingwane	52947	null	null	0	ADM2	Umzingwane	52947	ZWE0555652947	2020	Low prevalence (less than 10%)	Adults	0	0	0	0	0	Not delivered	0	0	0	0	0	0	0	0	10
Africa	Eastern Africa	AFRO	Zimbabwe	47	ZI	ZW	ZWE	Matebeleland South	5556	Umzingwane	52947	null	null	0	ADM2	Umzingwane	52947	ZWE0555652947	2013	Low prevalence (less than 10%)	SAC	8034	24346	13729	56.39	170.88	PZQ	1	0	1	0	1	1	1	1	10
Africa	Eastern Africa	AFRO	Zimbabwe	47	ZI	ZW	ZWE	Matebeleland South	5556	Umzingwane	52947	null	null	0	ADM2	Umzingwane	52947	ZWE0555652947	2014	Low prevalence (less than 10%)	SAC	8034	24346	13903	57.11	173.05	PZQ	1	0	2	0	1	1	2	2	10
Africa	Eastern Africa	AFRO	Zimbabwe	47	ZI	ZW	ZWE	Matebeleland South	5556	Umzingwane	52947	null	null	0	ADM2	Umzingwane	52947	ZWE0555652947	2015	Moderate prevalence (10%-49%)	SAC	12078	17723	15965	90.08	132.19	PZQ	1	1	3	1	1	1	3	3	9
Africa	Eastern Africa	AFRO	Zimbabwe	47	ZI	ZW	ZWE	Matebeleland South	5556	Umzingwane	52947	null	null	0	ADM2	Umzingwane	52947	ZWE0555652947	2016	Moderate prevalence (10%-49%)	SAC	10528	21056	0	0	0	Not delivered	0	0	3	1	0	0	3	3	9
Africa	Eastern Africa	AFRO	Zimbabwe	47	ZI	ZW	ZWE	Masvingo	5555	Masvingo	52938	null	null	0	ADM2	Masvingo	52938	ZWE0555552938	2017	Moderate prevalence (10%-49%)	SAC	57802	0	0	0	0	Not delivered	0	0	4	3	0	0	4	4	9
Africa	Eastern Africa	AFRO	Zimbabwe	47	ZI	ZW	ZWE	Matebeleland South	5556	Umzingwane	52947	null	null	0	ADM2	Umzingwane	52947	ZWE0555652947	2018	Low prevalence (less than 10%)	SAC	7061	0	0	0	0	Not delivered	0	0	3	1	0	0	3	3	10
Africa	Eastern Africa	AFRO	Zimbabwe	47	ZI	ZW	ZWE	Matebeleland South	5556	Umzingwane	52947	null	null	0	ADM2	Umzingwane	52947	ZWE0555652947	2019	Not reported	SAC	0	0	0	0	0	Not delivered	0	0	3	1	0	0	3	3	999
Africa	Eastern Africa	AFRO	Zimbabwe	47	ZI	ZW	ZWE	Manicaland	5551	Mutare	52908	null	null	0	ADM2	Mutare	52908	ZWE0555152908	2020	Moderate prevalence (10%-49%)	SAC	44390	0	0	0	0	Not delivered	0	0	4	3	0	0	4	4	9
Africa	Eastern Africa	AFRO	Zimbabwe	47	ZI	ZW	ZWE	Matebeleland South	5556	Umzingwane	52947	null	null	0	ADM2	Umzingwane	52947	ZWE0555652947	2013	Low prevalence (less than 10%)	Total	8034	24346	13729	56.39	170.88	PZQ	1	0	1	0	1	1	1	1	10
Africa	Eastern Africa	AFRO	Zimbabwe	47	ZI	ZW	ZWE	Matebeleland South	5556	Umzingwane	52947	null	null	0	ADM2	Umzingwane	52947	ZWE0555652947	2014	Low prevalence (less than 10%)	Total	8034	24346	13903	57.11	173.05	PZQ	1	0	2	0	1	1	2	2	10
Africa	Eastern Africa	AFRO	Zimbabwe	47	ZI	ZW	ZWE	Matebeleland South	5556	Umzingwane	52947	null	null	0	ADM2	Umzingwane	52947	ZWE0555652947	2015	Moderate prevalence (10%-49%)	Total	18345	17723	15965	90.08	87.03	PZQ	1	1	3	1	1	1	3	3	9
Africa	Eastern Africa	AFRO	Zimbabwe	47	ZI	ZW	ZWE	Matebeleland South	5556	Umzingwane	52947	null	null	0	ADM2	Umzingwane	52947	ZWE0555652947	2016	Moderate prevalence (10%-49%)	Total	17898	21056	0	0	0	Not delivered	0	0	3	1	0	0	3	3	9
Africa	Eastern Africa	AFRO	Zimbabwe	47	ZI	ZW	ZWE	Matebeleland South	5556	Umzingwane	52947	null	null	0	ADM2	Umzingwane	52947	ZWE0555652947	2017	Low prevalence (less than 10%)	Total	8034	0	0	0	0	Not delivered	0	0	3	1	0	0	3	3	10
Africa	Eastern Africa	AFRO	Zimbabwe	47	ZI	ZW	ZWE	Matebeleland South	5556	Umzingwane	52947	null	null	0	ADM2	Umzingwane	52947	ZWE0555652947	2018	Low prevalence (less than 10%)	Total	7061	0	0	0	0	Not delivered	0	0	3	1	0	0	3	3	10
Africa	Eastern Africa	AFRO	Zimbabwe	47	ZI	ZW	ZWE	Matebeleland South	5556	Umzingwane	52947	null	null	0	ADM2	Umzingwane	52947	ZWE0555652947	2019	Not reported	Total	0	0	0	0	0	Not delivered	0	0	3	1	0	0	3	3	999
Africa	Eastern Africa	AFRO	Zimbabwe	47	ZI	ZW	ZWE	Matebeleland South	5556	Umzingwane	52947	null	null	0	ADM2	Umzingwane	52947	ZWE0555652947	2020	Low prevalence (less than 10%)	Total	7040	0	0	0	0	Not delivered	0	0	3	1	0	0	3	3	10
Africa	Eastern Africa	AFRO	Zimbabwe	47	ZI	ZW	ZWE	Matebeleland North	5557	Binga	52948	null	null	0	ADM2	Binga	52948	ZWE0555752948	2013	Low prevalence (less than 10%)	Adults	0	0	0	0	0	PZQ	0	0	0	0	0	0	0	0	10
Africa	Eastern Africa	AFRO	Zimbabwe	47	ZI	ZW	ZWE	Matebeleland North	5557	Binga	52948	null	null	0	ADM2	Binga	52948	ZWE0555752948	2014	Low prevalence (less than 10%)	Adults	0	0	0	0	0	PZQ+ALB/MBD	0	0	0	0	0	0	0	0	10
Africa	Eastern Africa	AFRO	Zimbabwe	47	ZI	ZW	ZWE	Matebeleland North	5557	Binga	52948	null	null	0	ADM2	Binga	52948	ZWE0555752948	2015	Moderate prevalence (10%-49%)	Adults	13839	0	0	0	0	PZQ+ALB/MBD	0	0	0	0	0	0	0	0	9
Africa	Eastern Africa	AFRO	Zimbabwe	47	ZI	ZW	ZWE	Matebeleland North	5557	Binga	52948	null	null	0	ADM2	Binga	52948	ZWE0555752948	2016	Moderate prevalence (10%-49%)	Adults	16273	0	0	0	0	PZQ	0	0	0	0	0	0	0	0	9
Africa	Eastern Africa	AFRO	Zimbabwe	47	ZI	ZW	ZWE	Matebeleland North	5557	Binga	52948	null	null	0	ADM2	Binga	52948	ZWE0555752948	2017	Low prevalence (less than 10%)	Adults	0	0	0	0	0	Not delivered	0	0	0	0	0	0	0	0	10
Africa	Eastern Africa	AFRO	Zimbabwe	47	ZI	ZW	ZWE	Matebeleland North	5557	Binga	52948	null	null	0	ADM2	Binga	52948	ZWE0555752948	2018	Low prevalence (less than 10%)	Adults	0	0	0	0	0	Not delivered	0	0	0	0	0	0	0	0	10
Africa	Eastern Africa	AFRO	Zimbabwe	47	ZI	ZW	ZWE	Matebeleland North	5557	Binga	52948	null	null	0	ADM2	Binga	52948	ZWE0555752948	2019	Not reported	Adults	0	0	0	0	0	Not delivered	0	0	0	0	0	0	0	0	999
Africa	Eastern Africa	AFRO	Zimbabwe	47	ZI	ZW	ZWE	Matebeleland North	5557	Binga	52948	null	null	0	ADM2	Binga	52948	ZWE0555752948	2020	Low prevalence (less than 10%)	Adults	0	0	0	0	0	Not delivered	0	0	0	0	0	0	0	0	10
Africa	Eastern Africa	AFRO	Zimbabwe	47	ZI	ZW	ZWE	Matebeleland North	5557	Binga	52948	null	null	0	ADM2	Binga	52948	ZWE0555752948	2013	Low prevalence (less than 10%)	SAC	17741	53760	25223	46.92	142.18	PZQ	1	0	1	0	1	1	1	1	10
Africa	Eastern Africa	AFRO	Zimbabwe	47	ZI	ZW	ZWE	Matebeleland North	5557	Binga	52948	null	null	0	ADM2	Binga	52948	ZWE0555752948	2014	Low prevalence (less than 10%)	SAC	17741	17741	21265	119.86	119.86	PZQ+ALB/MBD	1	1	2	1	1	1	2	2	10
Africa	Eastern Africa	AFRO	Zimbabwe	47	ZI	ZW	ZWE	Matebeleland North	5557	Binga	52948	null	null	0	ADM2	Binga	52948	ZWE0555752948	2015	Moderate prevalence (10%-49%)	SAC	26670	26670	31134	116.74	116.74	PZQ+ALB/MBD	1	1	3	2	1	1	3	3	9
Africa	Eastern Africa	AFRO	Zimbabwe	47	ZI	ZW	ZWE	Matebeleland North	5557	Binga	52948	null	null	0	ADM2	Binga	52948	ZWE0555752948	2016	Moderate prevalence (10%-49%)	SAC	23248	49153	34590	70.37	148.79	PZQ	1	0	4	2	1	1	4	4	9
Africa	Eastern Africa	AFRO	Zimbabwe	47	ZI	ZW	ZWE	Masvingo	5555	Mwenezi	52939	null	null	0	ADM2	Mwenezi	52939	ZWE0555552939	2017	Moderate prevalence (10%-49%)	SAC	32272	0	0	0	0	Not delivered	0	0	4	2	0	0	4	4	9
Africa	Eastern Africa	AFRO	Zimbabwe	47	ZI	ZW	ZWE	Matebeleland North	5557	Binga	52948	null	null	0	ADM2	Binga	52948	ZWE0555752948	2018	Low prevalence (less than 10%)	SAC	15592	0	0	0	0	Not delivered	0	0	4	2	0	0	4	4	10
Africa	Eastern Africa	AFRO	Zimbabwe	47	ZI	ZW	ZWE	Matebeleland North	5557	Binga	52948	null	null	0	ADM2	Binga	52948	ZWE0555752948	2019	Not reported	SAC	0	0	0	0	0	Not delivered	0	0	4	2	0	0	4	4	999
Africa	Eastern Africa	AFRO	Zimbabwe	47	ZI	ZW	ZWE	Manicaland	5551	Mutasa	52909	null	null	0	ADM2	Mutasa	52909	ZWE0555152909	2020	Low prevalence (less than 10%)	SAC	18860	55662	39667	71.26	210.32	PZQ+ALB/MBD	1	0	5	3	1	1	5	5	10
Africa	Eastern Africa	AFRO	Zimbabwe	47	ZI	ZW	ZWE	Matebeleland North	5557	Binga	52948	null	null	0	ADM2	Binga	52948	ZWE0555752948	2013	Low prevalence (less than 10%)	Total	17741	53760	25223	46.92	142.18	PZQ	1	0	1	0	1	1	1	1	10
Africa	Eastern Africa	AFRO	Zimbabwe	47	ZI	ZW	ZWE	Matebeleland North	5557	Binga	52948	null	null	0	ADM2	Binga	52948	ZWE0555752948	2014	Low prevalence (less than 10%)	Total	17741	17741	21265	119.86	119.86	PZQ+ALB/MBD	1	1	2	1	1	1	2	2	10
Africa	Eastern Africa	AFRO	Zimbabwe	47	ZI	ZW	ZWE	Matebeleland North	5557	Binga	52948	null	null	0	ADM2	Binga	52948	ZWE0555752948	2015	Moderate prevalence (10%-49%)	Total	40509	26670	31134	116.74	76.86	PZQ+ALB/MBD	1	1	3	2	1	1	3	3	9
Africa	Eastern Africa	AFRO	Zimbabwe	47	ZI	ZW	ZWE	Matebeleland North	5557	Binga	52948	null	null	0	ADM2	Binga	52948	ZWE0555752948	2016	Moderate prevalence (10%-49%)	Total	39521	49153	34590	70.37	87.52	PZQ	1	0	4	2	1	1	4	4	9
Africa	Eastern Africa	AFRO	Zimbabwe	47	ZI	ZW	ZWE	Matebeleland North	5557	Binga	52948	null	null	0	ADM2	Binga	52948	ZWE0555752948	2017	Low prevalence (less than 10%)	Total	17741	0	0	0	0	Not delivered	0	0	4	2	0	0	4	4	10
Africa	Eastern Africa	AFRO	Zimbabwe	47	ZI	ZW	ZWE	Matebeleland North	5557	Binga	52948	null	null	0	ADM2	Binga	52948	ZWE0555752948	2018	Low prevalence (less than 10%)	Total	15592	0	0	0	0	Not delivered	0	0	4	2	0	0	4	4	10
Africa	Eastern Africa	AFRO	Zimbabwe	47	ZI	ZW	ZWE	Matebeleland North	5557	Binga	52948	null	null	0	ADM2	Binga	52948	ZWE0555752948	2019	Not reported	Total	0	0	0	0	0	Not delivered	0	0	4	2	0	0	4	4	999
Africa	Eastern Africa	AFRO	Zimbabwe	47	ZI	ZW	ZWE	Matebeleland North	5557	Binga	52948	null	null	0	ADM2	Binga	52948	ZWE0555752948	2020	Low prevalence (less than 10%)	Total	15546	0	0	0	0	Not delivered	0	0	4	2	0	0	4	4	10
Africa	Eastern Africa	AFRO	Zimbabwe	47	ZI	ZW	ZWE	Matebeleland North	5557	Bubi	52949	null	null	0	ADM2	Bubi	52949	ZWE0555752949	2013	Non-endemic	Adults	0	0	0	0	0	Not delivered	0	0	0	0	0	0	0	0	0
Africa	Eastern Africa	AFRO	Zimbabwe	47	ZI	ZW	ZWE	Matebeleland North	5557	Bubi	52949	null	null	0	ADM2	Bubi	52949	ZWE0555752949	2014	Non-endemic	Adults	0	0	0	0	0	Not delivered	0	0	0	0	0	0	0	0	0
Africa	Eastern Africa	AFRO	Zimbabwe	47	ZI	ZW	ZWE	Matebeleland North	5557	Bubi	52949	null	null	0	ADM2	Bubi	52949	ZWE0555752949	2015	Non-endemic	Adults	0	0	0	0	0	Not delivered	0	0	0	0	0	0	0	0	0
Africa	Eastern Africa	AFRO	Zimbabwe	47	ZI	ZW	ZWE	Matebeleland North	5557	Bubi	52949	null	null	0	ADM2	Bubi	52949	ZWE0555752949	2016	Non-endemic	Adults	0	0	0	0	0	Not delivered	0	0	0	0	0	0	0	0	0
Africa	Eastern Africa	AFRO	Zimbabwe	47	ZI	ZW	ZWE	Matebeleland North	5557	Bubi	52949	null	null	0	ADM2	Bubi	52949	ZWE0555752949	2017	Non-endemic	Adults	0	0	0	0	0	Not delivered	0	0	0	0	0	0	0	0	0
Africa	Eastern Africa	AFRO	Zimbabwe	47	ZI	ZW	ZWE	Matebeleland North	5557	Bubi	52949	null	null	0	ADM2	Bubi	52949	ZWE0555752949	2018	Non-endemic	Adults	0	0	0	0	0	Not delivered	0	0	0	0	0	0	0	0	0
Africa	Eastern Africa	AFRO	Zimbabwe	47	ZI	ZW	ZWE	Matebeleland North	5557	Bubi	52949	null	null	0	ADM2	Bubi	52949	ZWE0555752949	2019	Not reported	Adults	0	0	0	0	0	Not delivered	0	0	0	0	0	0	0	0	999
Africa	Eastern Africa	AFRO	Zimbabwe	47	ZI	ZW	ZWE	Matebeleland North	5557	Bubi	52949	null	null	0	ADM2	Bubi	52949	ZWE0555752949	2020	Non-endemic	Adults	0	0	0	0	0	Not delivered	0	0	0	0	0	0	0	0	0
Africa	Eastern Africa	AFRO	Zimbabwe	47	ZI	ZW	ZWE	Matebeleland North	5557	Bubi	52949	null	null	0	ADM2	Bubi	52949	ZWE0555752949	2013	Non-endemic	SAC	0	0	0	0	0	Not delivered	0	0	0	0	0	0	0	0	0
Africa	Eastern Africa	AFRO	Zimbabwe	47	ZI	ZW	ZWE	Matebeleland North	5557	Bubi	52949	null	null	0	ADM2	Bubi	52949	ZWE0555752949	2014	Non-endemic	SAC	0	0	0	0	0	Not delivered	0	0	0	0	0	0	0	0	0
Africa	Eastern Africa	AFRO	Zimbabwe	47	ZI	ZW	ZWE	Matebeleland North	5557	Bubi	52949	null	null	0	ADM2	Bubi	52949	ZWE0555752949	2015	Non-endemic	SAC	0	0	0	0	0	Not delivered	0	0	0	0	0	0	0	0	0
Africa	Eastern Africa	AFRO	Zimbabwe	47	ZI	ZW	ZWE	Matebeleland North	5557	Bubi	52949	null	null	0	ADM2	Bubi	52949	ZWE0555752949	2016	Non-endemic	SAC	0	0	0	0	0	Not delivered	0	0	0	0	0	0	0	0	0
Africa	Eastern Africa	AFRO	Zimbabwe	47	ZI	ZW	ZWE	Masvingo	5555	Zaka	52940	null	null	0	ADM2	Zaka	52940	ZWE0555552940	2017	Moderate prevalence (10%-49%)	SAC	35037	0	0	0	0	Not delivered	0	0	4	4	0	0	4	4	9
Africa	Eastern Africa	AFRO	Zimbabwe	47	ZI	ZW	ZWE	Matebeleland North	5557	Bubi	52949	null	null	0	ADM2	Bubi	52949	ZWE0555752949	2018	Non-endemic	SAC	0	0	0	0	0	Not delivered	0	0	0	0	0	0	0	0	0
Africa	Eastern Africa	AFRO	Zimbabwe	47	ZI	ZW	ZWE	Matebeleland North	5557	Bubi	52949	null	null	0	ADM2	Bubi	52949	ZWE0555752949	2019	Not reported	SAC	0	0	0	0	0	Not delivered	0	0	0	0	0	0	0	0	999
Africa	Eastern Africa	AFRO	Zimbabwe	47	ZI	ZW	ZWE	Mashonaland East	5553	Mutoko	52925	null	null	0	ADM2	Mutoko	52925	ZWE0555352925	2020	Moderate prevalence (10%-49%)	SAC	24746	0	0	0	0	Not delivered	0	0	4	4	0	0	4	4	9
Africa	Eastern Africa	AFRO	Zimbabwe	47	ZI	ZW	ZWE	Matebeleland North	5557	Bubi	52949	null	null	0	ADM2	Bubi	52949	ZWE0555752949	2013	Non-endemic	Total	0	0	0	0	0	Not delivered	0	0	0	0	0	0	0	0	0
Africa	Eastern Africa	AFRO	Zimbabwe	47	ZI	ZW	ZWE	Matebeleland North	5557	Bubi	52949	null	null	0	ADM2	Bubi	52949	ZWE0555752949	2014	Non-endemic	Total	0	0	0	0	0	Not delivered	0	0	0	0	0	0	0	0	0
Africa	Eastern Africa	AFRO	Zimbabwe	47	ZI	ZW	ZWE	Matebeleland North	5557	Bubi	52949	null	null	0	ADM2	Bubi	52949	ZWE0555752949	2015	Non-endemic	Total	0	0	0	0	0	Not delivered	0	0	0	0	0	0	0	0	0
Africa	Eastern Africa	AFRO	Zimbabwe	47	ZI	ZW	ZWE	Matebeleland North	5557	Bubi	52949	null	null	0	ADM2	Bubi	52949	ZWE0555752949	2016	Non-endemic	Total	0	0	0	0	0	Not delivered	0	0	0	0	0	0	0	0	0
Africa	Eastern Africa	AFRO	Zimbabwe	47	ZI	ZW	ZWE	Matebeleland North	5557	Bubi	52949	null	null	0	ADM2	Bubi	52949	ZWE0555752949	2017	Non-endemic	Total	0	0	0	0	0	Not delivered	0	0	0	0	0	0	0	0	0
Africa	Eastern Africa	AFRO	Zimbabwe	47	ZI	ZW	ZWE	Matebeleland North	5557	Bubi	52949	null	null	0	ADM2	Bubi	52949	ZWE0555752949	2018	Non-endemic	Total	0	0	0	0	0	Not delivered	0	0	0	0	0	0	0	0	0
Africa	Eastern Africa	AFRO	Zimbabwe	47	ZI	ZW	ZWE	Matebeleland North	5557	Bubi	52949	null	null	0	ADM2	Bubi	52949	ZWE0555752949	2019	Not reported	Total	0	0	0	0	0	Not delivered	0	0	0	0	0	0	0	0	999
Africa	Eastern Africa	AFRO	Zimbabwe	47	ZI	ZW	ZWE	Matebeleland North	5557	Bubi	52949	null	null	0	ADM2	Bubi	52949	ZWE0555752949	2020	Non-endemic	Total	0	0	0	0	0	Not delivered	0	0	0	0	0	0	0	0	0
Africa	Eastern Africa	AFRO	Zimbabwe	47	ZI	ZW	ZWE	Matebeleland North	5557	Hwange	52950	null	null	0	ADM2	Hwange	52950	ZWE0555752950	2013	Moderate prevalence (10%-49%)	Adults	13432	0	0	0	0	PZQ	0	0	0	0	0	0	0	0	9
Africa	Eastern Africa	AFRO	Zimbabwe	47	ZI	ZW	ZWE	Matebeleland North	5557	Hwange	52950	null	null	0	ADM2	Hwange	52950	ZWE0555752950	2014	Moderate prevalence (10%-49%)	Adults	13432	0	0	0	0	PZQ+ALB/MBD	0	0	0	0	0	0	0	0	9
Africa	Eastern Africa	AFRO	Zimbabwe	47	ZI	ZW	ZWE	Matebeleland North	5557	Hwange	52950	null	null	0	ADM2	Hwange	52950	ZWE0555752950	2015	Moderate prevalence (10%-49%)	Adults	13327	0	0	0	0	PZQ+ALB/MBD	0	0	0	0	0	0	0	0	9
Africa	Eastern Africa	AFRO	Zimbabwe	47	ZI	ZW	ZWE	Matebeleland North	5557	Hwange	52950	null	null	0	ADM2	Hwange	52950	ZWE0555752950	2016	Moderate prevalence (10%-49%)	Adults	15670	0	0	0	0	PZQ+ALB/MBD	0	0	0	0	0	0	0	0	9
Africa	Eastern Africa	AFRO	Zimbabwe	47	ZI	ZW	ZWE	Matebeleland North	5557	Hwange	52950	null	null	0	ADM2	Hwange	52950	ZWE0555752950	2017	Moderate prevalence (10%-49%)	Adults	13432	0	0	0	0	Not delivered	0	0	0	0	0	0	0	0	9
Africa	Eastern Africa	AFRO	Zimbabwe	47	ZI	ZW	ZWE	Matebeleland North	5557	Hwange	52950	null	null	0	ADM2	Hwange	52950	ZWE0555752950	2018	Low prevalence (less than 10%)	Adults	0	0	0	0	0	Not delivered	0	0	0	0	0	0	0	0	10
Africa	Eastern Africa	AFRO	Zimbabwe	47	ZI	ZW	ZWE	Matebeleland North	5557	Hwange	52950	null	null	0	ADM2	Hwange	52950	ZWE0555752950	2019	Not reported	Adults	0	0	0	0	0	Not delivered	0	0	0	0	0	0	0	0	999
Africa	Eastern Africa	AFRO	Zimbabwe	47	ZI	ZW	ZWE	Matebeleland North	5557	Hwange	52950	null	null	0	ADM2	Hwange	52950	ZWE0555752950	2020	Moderate prevalence (10%-49%)	Adults	16390	0	0	0	0	Not delivered	0	0	0	0	0	0	0	0	9
Africa	Eastern Africa	AFRO	Zimbabwe	47	ZI	ZW	ZWE	Matebeleland North	5557	Hwange	52950	null	null	0	ADM2	Hwange	52950	ZWE0555752950	2013	Moderate prevalence (10%-49%)	SAC	25884	51769	25893	50.02	100.03	PZQ	1	0	1	0	1	1	1	1	9
Africa	Eastern Africa	AFRO	Zimbabwe	47	ZI	ZW	ZWE	Matebeleland North	5557	Hwange	52950	null	null	0	ADM2	Hwange	52950	ZWE0555752950	2014	Moderate prevalence (10%-49%)	SAC	25884	25885	32566	125.81	125.81	PZQ+ALB/MBD	1	1	2	1	1	1	2	2	9
Africa	Eastern Africa	AFRO	Zimbabwe	47	ZI	ZW	ZWE	Matebeleland North	5557	Hwange	52950	null	null	0	ADM2	Hwange	52950	ZWE0555752950	2015	Moderate prevalence (10%-49%)	SAC	25682	25682	28197	109.79	109.79	PZQ+ALB/MBD	1	1	3	2	1	1	3	3	9
Africa	Eastern Africa	AFRO	Zimbabwe	47	ZI	ZW	ZWE	Matebeleland North	5557	Hwange	52950	null	null	0	ADM2	Hwange	52950	ZWE0555752950	2016	Moderate prevalence (10%-49%)	SAC	22386	22387	28886	129.03	129.03	PZQ+ALB/MBD	1	1	4	3	1	1	4	4	9
Africa	Eastern Africa	AFRO	Zimbabwe	47	ZI	ZW	ZWE	Matebeleland South	5556	Gwanda	52943	null	null	0	ADM2	Gwanda	52943	ZWE0555652943	2017	Moderate prevalence (10%-49%)	SAC	26284	0	0	0	0	Not delivered	0	0	4	2	0	0	4	4	9
Africa	Eastern Africa	AFRO	Zimbabwe	47	ZI	ZW	ZWE	Matebeleland North	5557	Hwange	52950	null	null	0	ADM2	Hwange	52950	ZWE0555752950	2018	Low prevalence (less than 10%)	SAC	15014	0	0	0	0	Not delivered	0	0	4	3	0	0	4	4	10
Africa	Eastern Africa	AFRO	Zimbabwe	47	ZI	ZW	ZWE	Matebeleland North	5557	Hwange	52950	null	null	0	ADM2	Hwange	52950	ZWE0555752950	2019	Not reported	SAC	0	0	0	0	0	Not delivered	0	0	4	3	0	0	4	4	999
Africa	Eastern Africa	AFRO	Zimbabwe	47	ZI	ZW	ZWE	Masvingo	5555	Mwenezi	52939	null	null	0	ADM2	Mwenezi	52939	ZWE0555552939	2020	Moderate prevalence (10%-49%)	SAC	28280	0	0	0	0	Not delivered	0	0	4	2	0	0	4	4	9
Africa	Eastern Africa	AFRO	Zimbabwe	47	ZI	ZW	ZWE	Matebeleland North	5557	Hwange	52950	null	null	0	ADM2	Hwange	52950	ZWE0555752950	2013	Moderate prevalence (10%-49%)	Total	39316	51769	25893	50.02	65.86	PZQ	1	0	1	0	1	0	1	0	9
Africa	Eastern Africa	AFRO	Zimbabwe	47	ZI	ZW	ZWE	Matebeleland North	5557	Hwange	52950	null	null	0	ADM2	Hwange	52950	ZWE0555752950	2014	Moderate prevalence (10%-49%)	Total	39316	25885	32566	125.81	82.83	PZQ+ALB/MBD	1	1	2	1	1	1	2	1	9
Africa	Eastern Africa	AFRO	Zimbabwe	47	ZI	ZW	ZWE	Matebeleland North	5557	Hwange	52950	null	null	0	ADM2	Hwange	52950	ZWE0555752950	2015	Moderate prevalence (10%-49%)	Total	39008	25682	28197	109.79	72.28	PZQ+ALB/MBD	1	1	3	2	1	0	3	1	9
Africa	Eastern Africa	AFRO	Zimbabwe	47	ZI	ZW	ZWE	Matebeleland North	5557	Hwange	52950	null	null	0	ADM2	Hwange	52950	ZWE0555752950	2016	Moderate prevalence (10%-49%)	Total	38057	22387	28886	129.03	75.9	PZQ+ALB/MBD	1	1	4	3	1	1	4	2	9
Africa	Eastern Africa	AFRO	Zimbabwe	47	ZI	ZW	ZWE	Matebeleland North	5557	Hwange	52950	null	null	0	ADM2	Hwange	52950	ZWE0555752950	2017	Moderate prevalence (10%-49%)	Total	39316	0	0	0	0	Not delivered	0	0	4	3	0	0	4	2	9
Africa	Eastern Africa	AFRO	Zimbabwe	47	ZI	ZW	ZWE	Matebeleland North	5557	Hwange	52950	null	null	0	ADM2	Hwange	52950	ZWE0555752950	2018	Low prevalence (less than 10%)	Total	15014	0	0	0	0	Not delivered	0	0	4	3	0	0	4	2	10
Africa	Eastern Africa	AFRO	Zimbabwe	47	ZI	ZW	ZWE	Matebeleland North	5557	Hwange	52950	null	null	0	ADM2	Hwange	52950	ZWE0555752950	2019	Not reported	Total	0	0	0	0	0	Not delivered	0	0	4	3	0	0	4	2	999
Africa	Eastern Africa	AFRO	Zimbabwe	47	ZI	ZW	ZWE	Matebeleland North	5557	Hwange	52950	null	null	0	ADM2	Hwange	52950	ZWE0555752950	2020	Moderate prevalence (10%-49%)	Total	39072	0	0	0	0	Not delivered	0	0	4	3	0	0	4	2	9
Africa	Eastern Africa	AFRO	Zimbabwe	47	ZI	ZW	ZWE	Matebeleland North	5557	Lupane	52951	null	null	0	ADM2	Lupane	52951	ZWE0555752951	2013	Low prevalence (less than 10%)	Adults	0	0	0	0	0	PZQ	0	0	0	0	0	0	0	0	10
Africa	Eastern Africa	AFRO	Zimbabwe	47	ZI	ZW	ZWE	Matebeleland North	5557	Lupane	52951	null	null	0	ADM2	Lupane	52951	ZWE0555752951	2014	Low prevalence (less than 10%)	Adults	0	0	0	0	0	PZQ+ALB/MBD	0	0	0	0	0	0	0	0	10
Africa	Eastern Africa	AFRO	Zimbabwe	47	ZI	ZW	ZWE	Matebeleland North	5557	Lupane	52951	null	null	0	ADM2	Lupane	52951	ZWE0555752951	2015	Moderate prevalence (10%-49%)	Adults	9966	0	0	0	0	PZQ+ALB/MBD	0	0	0	0	0	0	0	0	9
Africa	Eastern Africa	AFRO	Zimbabwe	47	ZI	ZW	ZWE	Matebeleland North	5557	Lupane	52951	null	null	0	ADM2	Lupane	52951	ZWE0555752951	2016	Moderate prevalence (10%-49%)	Adults	11718	0	0	0	0	PZQ	0	0	0	0	0	0	0	0	9
Africa	Eastern Africa	AFRO	Zimbabwe	47	ZI	ZW	ZWE	Matebeleland North	5557	Lupane	52951	null	null	0	ADM2	Lupane	52951	ZWE0555752951	2017	Low prevalence (less than 10%)	Adults	0	0	0	0	0	Not delivered	0	0	0	0	0	0	0	0	10
Africa	Eastern Africa	AFRO	Zimbabwe	47	ZI	ZW	ZWE	Matebeleland North	5557	Lupane	52951	null	null	0	ADM2	Lupane	52951	ZWE0555752951	2018	Low prevalence (less than 10%)	Adults	0	0	0	0	0	Not delivered	0	0	0	0	0	0	0	0	10
Africa	Eastern Africa	AFRO	Zimbabwe	47	ZI	ZW	ZWE	Matebeleland North	5557	Lupane	52951	null	null	0	ADM2	Lupane	52951	ZWE0555752951	2019	Not reported	Adults	0	0	0	0	0	Not delivered	0	0	0	0	0	0	0	0	999
Africa	Eastern Africa	AFRO	Zimbabwe	47	ZI	ZW	ZWE	Matebeleland North	5557	Lupane	52951	null	null	0	ADM2	Lupane	52951	ZWE0555752951	2020	Low prevalence (less than 10%)	Adults	0	0	0	0	0	Not delivered	0	0	0	0	0	0	0	0	10
Africa	Eastern Africa	AFRO	Zimbabwe	47	ZI	ZW	ZWE	Matebeleland North	5557	Lupane	52951	null	null	0	ADM2	Lupane	52951	ZWE0555752951	2013	Low prevalence (less than 10%)	SAC	12775	38713	22945	59.27	179.6	PZQ	1	0	1	0	1	1	1	1	10
Africa	Eastern Africa	AFRO	Zimbabwe	47	ZI	ZW	ZWE	Matebeleland North	5557	Lupane	52951	null	null	0	ADM2	Lupane	52951	ZWE0555752951	2014	Low prevalence (less than 10%)	SAC	12775	12775	27192	212.85	212.85	PZQ+ALB/MBD	1	1	2	1	1	1	2	2	10
Africa	Eastern Africa	AFRO	Zimbabwe	47	ZI	ZW	ZWE	Matebeleland North	5557	Lupane	52951	null	null	0	ADM2	Lupane	52951	ZWE0555752951	2015	Moderate prevalence (10%-49%)	SAC	19205	19205	28048	146.05	146.05	PZQ+ALB/MBD	1	1	3	2	1	1	3	3	9
Africa	Eastern Africa	AFRO	Zimbabwe	47	ZI	ZW	ZWE	Matebeleland North	5557	Lupane	52951	null	null	0	ADM2	Lupane	52951	ZWE0555752951	2016	Moderate prevalence (10%-49%)	SAC	16740	33481	35371	105.64	211.29	PZQ	1	1	4	3	1	1	4	4	9
Africa	Eastern Africa	AFRO	Zimbabwe	47	ZI	ZW	ZWE	Matebeleland South	5556	Insiza	52944	null	null	0	ADM2	Insiza	52944	ZWE0555652944	2017	Moderate prevalence (10%-49%)	SAC	19390	0	0	0	0	Not delivered	0	0	3	1	0	0	3	3	9
Africa	Eastern Africa	AFRO	Zimbabwe	47	ZI	ZW	ZWE	Matebeleland North	5557	Lupane	52951	null	null	0	ADM2	Lupane	52951	ZWE0555752951	2018	Low prevalence (less than 10%)	SAC	11228	0	0	0	0	Not delivered	0	0	4	3	0	0	4	4	10
Africa	Eastern Africa	AFRO	Zimbabwe	47	ZI	ZW	ZWE	Matebeleland North	5557	Lupane	52951	null	null	0	ADM2	Lupane	52951	ZWE0555752951	2019	Not reported	SAC	0	0	0	0	0	Not delivered	0	0	4	3	0	0	4	4	999
Africa	Eastern Africa	AFRO	Zimbabwe	47	ZI	ZW	ZWE	Matebeleland North	5557	Nkayi	52952	null	null	0	ADM2	Nkayi	52952	ZWE0555752952	2020	Low prevalence (less than 10%)	SAC	12198	0	0	0	0	Not delivered	0	0	3	3	0	0	3	3	10
Africa	Eastern Africa	AFRO	Zimbabwe	47	ZI	ZW	ZWE	Matebeleland North	5557	Lupane	52951	null	null	0	ADM2	Lupane	52951	ZWE0555752951	2013	Low prevalence (less than 10%)	Total	12775	38713	22945	59.27	179.6	PZQ	1	0	1	0	1	1	1	1	10
Africa	Eastern Africa	AFRO	Zimbabwe	47	ZI	ZW	ZWE	Matebeleland North	5557	Lupane	52951	null	null	0	ADM2	Lupane	52951	ZWE0555752951	2014	Low prevalence (less than 10%)	Total	12775	12775	27192	212.85	212.85	PZQ+ALB/MBD	1	1	2	1	1	1	2	2	10
Africa	Eastern Africa	AFRO	Zimbabwe	47	ZI	ZW	ZWE	Matebeleland North	5557	Lupane	52951	null	null	0	ADM2	Lupane	52951	ZWE0555752951	2015	Moderate prevalence (10%-49%)	Total	29171	19205	28048	146.05	96.15	PZQ+ALB/MBD	1	1	3	2	1	1	3	3	9
Africa	Eastern Africa	AFRO	Zimbabwe	47	ZI	ZW	ZWE	Matebeleland North	5557	Lupane	52951	null	null	0	ADM2	Lupane	52951	ZWE0555752951	2016	Moderate prevalence (10%-49%)	Total	28459	33481	35371	105.64	124.29	PZQ	1	1	4	3	1	1	4	4	9
Africa	Eastern Africa	AFRO	Zimbabwe	47	ZI	ZW	ZWE	Matebeleland North	5557	Lupane	52951	null	null	0	ADM2	Lupane	52951	ZWE0555752951	2017	Low prevalence (less than 10%)	Total	12775	0	0	0	0	Not delivered	0	0	4	3	0	0	4	4	10
Africa	Eastern Africa	AFRO	Zimbabwe	47	ZI	ZW	ZWE	Matebeleland North	5557	Lupane	52951	null	null	0	ADM2	Lupane	52951	ZWE0555752951	2018	Low prevalence (less than 10%)	Total	11228	0	0	0	0	Not delivered	0	0	4	3	0	0	4	4	10
Africa	Eastern Africa	AFRO	Zimbabwe	47	ZI	ZW	ZWE	Matebeleland North	5557	Lupane	52951	null	null	0	ADM2	Lupane	52951	ZWE0555752951	2019	Not reported	Total	0	0	0	0	0	Not delivered	0	0	4	3	0	0	4	4	999
Africa	Eastern Africa	AFRO	Zimbabwe	47	ZI	ZW	ZWE	Matebeleland North	5557	Lupane	52951	null	null	0	ADM2	Lupane	52951	ZWE0555752951	2020	Low prevalence (less than 10%)	Total	11195	0	0	0	0	Not delivered	0	0	4	3	0	0	4	4	10
Africa	Eastern Africa	AFRO	Zimbabwe	47	ZI	ZW	ZWE	Matebeleland North	5557	Nkayi	52952	null	null	0	ADM2	Nkayi	52952	ZWE0555752952	2013	Low prevalence (less than 10%)	Adults	0	0	0	0	0	PZQ	0	0	0	0	0	0	0	0	10
Africa	Eastern Africa	AFRO	Zimbabwe	47	ZI	ZW	ZWE	Matebeleland North	5557	Nkayi	52952	null	null	0	ADM2	Nkayi	52952	ZWE0555752952	2014	Low prevalence (less than 10%)	Adults	0	0	0	0	0	PZQ+ALB/MBD	0	0	0	0	0	0	0	0	10
Africa	Eastern Africa	AFRO	Zimbabwe	47	ZI	ZW	ZWE	Matebeleland North	5557	Nkayi	52952	null	null	0	ADM2	Nkayi	52952	ZWE0555752952	2015	Moderate prevalence (10%-49%)	Adults	10859	0	0	0	0	PZQ+ALB/MBD	0	0	0	0	0	0	0	0	9
Africa	Eastern Africa	AFRO	Zimbabwe	47	ZI	ZW	ZWE	Matebeleland North	5557	Nkayi	52952	null	null	0	ADM2	Nkayi	52952	ZWE0555752952	2016	Moderate prevalence (10%-49%)	Adults	12768	0	0	0	0	Not delivered	0	0	0	0	0	0	0	0	9
Africa	Eastern Africa	AFRO	Zimbabwe	47	ZI	ZW	ZWE	Matebeleland North	5557	Nkayi	52952	null	null	0	ADM2	Nkayi	52952	ZWE0555752952	2017	Low prevalence (less than 10%)	Adults	0	0	0	0	0	Not delivered	0	0	0	0	0	0	0	0	10
Africa	Eastern Africa	AFRO	Zimbabwe	47	ZI	ZW	ZWE	Matebeleland North	5557	Nkayi	52952	null	null	0	ADM2	Nkayi	52952	ZWE0555752952	2018	Low prevalence (less than 10%)	Adults	0	0	0	0	0	Not delivered	0	0	0	0	0	0	0	0	10
Africa	Eastern Africa	AFRO	Zimbabwe	47	ZI	ZW	ZWE	Matebeleland North	5557	Nkayi	52952	null	null	0	ADM2	Nkayi	52952	ZWE0555752952	2019	Not reported	Adults	0	0	0	0	0	Not delivered	0	0	0	0	0	0	0	0	999
Africa	Eastern Africa	AFRO	Zimbabwe	47	ZI	ZW	ZWE	Matebeleland North	5557	Nkayi	52952	null	null	0	ADM2	Nkayi	52952	ZWE0555752952	2020	Low prevalence (less than 10%)	Adults	0	0	0	0	0	Not delivered	0	0	0	0	0	0	0	0	10
Africa	Eastern Africa	AFRO	Zimbabwe	47	ZI	ZW	ZWE	Matebeleland North	5557	Nkayi	52952	null	null	0	ADM2	Nkayi	52952	ZWE0555752952	2013	Low prevalence (less than 10%)	SAC	13920	42181	36756	87.14	264.06	PZQ	1	1	1	1	1	1	1	1	10
Africa	Eastern Africa	AFRO	Zimbabwe	47	ZI	ZW	ZWE	Matebeleland North	5557	Nkayi	52952	null	null	0	ADM2	Nkayi	52952	ZWE0555752952	2014	Low prevalence (less than 10%)	SAC	13920	13920	36522	262.37	262.38	PZQ+ALB/MBD	1	1	2	2	1	1	2	2	10
Africa	Eastern Africa	AFRO	Zimbabwe	47	ZI	ZW	ZWE	Matebeleland North	5557	Nkayi	52952	null	null	0	ADM2	Nkayi	52952	ZWE0555752952	2015	Moderate prevalence (10%-49%)	SAC	20926	20926	28080	134.19	134.19	PZQ+ALB/MBD	1	1	3	3	1	1	3	3	9
Africa	Eastern Africa	AFRO	Zimbabwe	47	ZI	ZW	ZWE	Matebeleland North	5557	Nkayi	52952	null	null	0	ADM2	Nkayi	52952	ZWE0555752952	2016	Moderate prevalence (10%-49%)	SAC	18240	0	0	0	0	Not delivered	0	0	3	3	0	0	3	3	9
Africa	Eastern Africa	AFRO	Zimbabwe	47	ZI	ZW	ZWE	Matebeleland North	5557	Hwange	52950	null	null	0	ADM2	Hwange	52950	ZWE0555752950	2017	Moderate prevalence (10%-49%)	SAC	25884	0	0	0	0	Not delivered	0	0	4	3	0	0	4	4	9
Africa	Eastern Africa	AFRO	Zimbabwe	47	ZI	ZW	ZWE	Matebeleland North	5557	Nkayi	52952	null	null	0	ADM2	Nkayi	52952	ZWE0555752952	2018	Low prevalence (less than 10%)	SAC	12234	0	0	0	0	Not delivered	0	0	3	3	0	0	3	3	10
Africa	Eastern Africa	AFRO	Zimbabwe	47	ZI	ZW	ZWE	Matebeleland North	5557	Nkayi	52952	null	null	0	ADM2	Nkayi	52952	ZWE0555752952	2019	Not reported	SAC	0	0	0	0	0	Not delivered	0	0	3	3	0	0	3	3	999
Africa	Eastern Africa	AFRO	Zimbabwe	47	ZI	ZW	ZWE	Manicaland	5551	Nyanga	52910	null	null	0	ADM2	Nyanga	52910	ZWE0555152910	2020	Moderate prevalence (10%-49%)	SAC	53212	0	0	0	0	Not delivered	0	0	4	2	0	0	4	2	9
Africa	Eastern Africa	AFRO	Zimbabwe	47	ZI	ZW	ZWE	Matebeleland North	5557	Nkayi	52952	null	null	0	ADM2	Nkayi	52952	ZWE0555752952	2013	Low prevalence (less than 10%)	Total	13920	42181	36756	87.14	264.06	PZQ	1	1	1	1	1	1	1	1	10
Africa	Eastern Africa	AFRO	Zimbabwe	47	ZI	ZW	ZWE	Matebeleland North	5557	Nkayi	52952	null	null	0	ADM2	Nkayi	52952	ZWE0555752952	2014	Low prevalence (less than 10%)	Total	13920	13920	36522	262.37	262.38	PZQ+ALB/MBD	1	1	2	2	1	1	2	2	10
Africa	Eastern Africa	AFRO	Zimbabwe	47	ZI	ZW	ZWE	Matebeleland North	5557	Nkayi	52952	null	null	0	ADM2	Nkayi	52952	ZWE0555752952	2015	Moderate prevalence (10%-49%)	Total	31784	20926	28080	134.19	88.35	PZQ+ALB/MBD	1	1	3	3	1	1	3	3	9
Africa	Eastern Africa	AFRO	Zimbabwe	47	ZI	ZW	ZWE	Matebeleland North	5557	Nkayi	52952	null	null	0	ADM2	Nkayi	52952	ZWE0555752952	2016	Moderate prevalence (10%-49%)	Total	31009	0	0	0	0	Not delivered	0	0	3	3	0	0	3	3	9
Africa	Eastern Africa	AFRO	Zimbabwe	47	ZI	ZW	ZWE	Matebeleland North	5557	Nkayi	52952	null	null	0	ADM2	Nkayi	52952	ZWE0555752952	2017	Low prevalence (less than 10%)	Total	13920	0	0	0	0	Not delivered	0	0	3	3	0	0	3	3	10
Africa	Eastern Africa	AFRO	Zimbabwe	47	ZI	ZW	ZWE	Matebeleland North	5557	Nkayi	52952	null	null	0	ADM2	Nkayi	52952	ZWE0555752952	2018	Low prevalence (less than 10%)	Total	12234	0	0	0	0	Not delivered	0	0	3	3	0	0	3	3	10
Africa	Eastern Africa	AFRO	Zimbabwe	47	ZI	ZW	ZWE	Matebeleland North	5557	Nkayi	52952	null	null	0	ADM2	Nkayi	52952	ZWE0555752952	2019	Not reported	Total	0	0	0	0	0	Not delivered	0	0	3	3	0	0	3	3	999
Africa	Eastern Africa	AFRO	Zimbabwe	47	ZI	ZW	ZWE	Matebeleland North	5557	Nkayi	52952	null	null	0	ADM2	Nkayi	52952	ZWE0555752952	2020	Low prevalence (less than 10%)	Total	12198	0	0	0	0	Not delivered	0	0	3	3	0	0	3	3	10
Africa	Eastern Africa	AFRO	Zimbabwe	47	ZI	ZW	ZWE	Matebeleland North	5557	Tsholotsho	52953	null	null	0	ADM2	Tsholotsho	52953	ZWE0555752953	2013	Non-endemic	Adults	0	0	0	0	0	Not delivered	0	0	0	0	0	0	0	0	0
Africa	Eastern Africa	AFRO	Zimbabwe	47	ZI	ZW	ZWE	Matebeleland North	5557	Tsholotsho	52953	null	null	0	ADM2	Tsholotsho	52953	ZWE0555752953	2014	Non-endemic	Adults	0	0	0	0	0	Not delivered	0	0	0	0	0	0	0	0	0
Africa	Eastern Africa	AFRO	Zimbabwe	47	ZI	ZW	ZWE	Matebeleland North	5557	Tsholotsho	52953	null	null	0	ADM2	Tsholotsho	52953	ZWE0555752953	2015	Non-endemic	Adults	0	0	0	0	0	Not delivered	0	0	0	0	0	0	0	0	0
Africa	Eastern Africa	AFRO	Zimbabwe	47	ZI	ZW	ZWE	Matebeleland North	5557	Tsholotsho	52953	null	null	0	ADM2	Tsholotsho	52953	ZWE0555752953	2016	Non-endemic	Adults	0	0	0	0	0	Not delivered	0	0	0	0	0	0	0	0	0
Africa	Eastern Africa	AFRO	Zimbabwe	47	ZI	ZW	ZWE	Matebeleland North	5557	Tsholotsho	52953	null	null	0	ADM2	Tsholotsho	52953	ZWE0555752953	2017	Non-endemic	Adults	0	0	0	0	0	Not delivered	0	0	0	0	0	0	0	0	0
Africa	Eastern Africa	AFRO	Zimbabwe	47	ZI	ZW	ZWE	Matebeleland North	5557	Tsholotsho	52953	null	null	0	ADM2	Tsholotsho	52953	ZWE0555752953	2018	Non-endemic	Adults	0	0	0	0	0	Not delivered	0	0	0	0	0	0	0	0	0
Africa	Eastern Africa	AFRO	Zimbabwe	47	ZI	ZW	ZWE	Matebeleland North	5557	Tsholotsho	52953	null	null	0	ADM2	Tsholotsho	52953	ZWE0555752953	2019	Not reported	Adults	0	0	0	0	0	Not delivered	0	0	0	0	0	0	0	0	999
Africa	Eastern Africa	AFRO	Zimbabwe	47	ZI	ZW	ZWE	Matebeleland North	5557	Tsholotsho	52953	null	null	0	ADM2	Tsholotsho	52953	ZWE0555752953	2020	Non-endemic	Adults	0	0	0	0	0	Not delivered	0	0	0	0	0	0	0	0	0
Africa	Eastern Africa	AFRO	Zimbabwe	47	ZI	ZW	ZWE	Matebeleland North	5557	Tsholotsho	52953	null	null	0	ADM2	Tsholotsho	52953	ZWE0555752953	2013	Non-endemic	SAC	0	0	0	0	0	Not delivered	0	0	0	0	0	0	0	0	0
Africa	Eastern Africa	AFRO	Zimbabwe	47	ZI	ZW	ZWE	Matebeleland North	5557	Tsholotsho	52953	null	null	0	ADM2	Tsholotsho	52953	ZWE0555752953	2014	Non-endemic	SAC	0	0	0	0	0	Not delivered	0	0	0	0	0	0	0	0	0
Africa	Eastern Africa	AFRO	Zimbabwe	47	ZI	ZW	ZWE	Matebeleland North	5557	Tsholotsho	52953	null	null	0	ADM2	Tsholotsho	52953	ZWE0555752953	2015	Non-endemic	SAC	0	0	0	0	0	Not delivered	0	0	0	0	0	0	0	0	0
Africa	Eastern Africa	AFRO	Zimbabwe	47	ZI	ZW	ZWE	Matebeleland North	5557	Tsholotsho	52953	null	null	0	ADM2	Tsholotsho	52953	ZWE0555752953	2016	Non-endemic	SAC	0	0	0	0	0	Not delivered	0	0	0	0	0	0	0	0	0
Africa	Eastern Africa	AFRO	Zimbabwe	47	ZI	ZW	ZWE	Midlands	5558	Chirumhanzu	52955	null	null	0	ADM2	Chirumhanzu	52955	ZWE0555852955	2017	Moderate prevalence (10%-49%)	SAC	15528	0	0	0	0	Not delivered	0	0	4	2	0	0	4	4	9
Africa	Eastern Africa	AFRO	Zimbabwe	47	ZI	ZW	ZWE	Matebeleland North	5557	Tsholotsho	52953	null	null	0	ADM2	Tsholotsho	52953	ZWE0555752953	2018	Non-endemic	SAC	0	0	0	0	0	Not delivered	0	0	0	0	0	0	0	0	0
Africa	Eastern Africa	AFRO	Zimbabwe	47	ZI	ZW	ZWE	Matebeleland North	5557	Tsholotsho	52953	null	null	0	ADM2	Tsholotsho	52953	ZWE0555752953	2019	Not reported	SAC	0	0	0	0	0	Not delivered	0	0	0	0	0	0	0	0	999
Africa	Eastern Africa	AFRO	Zimbabwe	47	ZI	ZW	ZWE	Mashonaland Central	5552	Rushinga	52917	null	null	0	ADM2	Rushinga	52917	ZWE0555252917	2020	Moderate prevalence (10%-49%)	SAC	12538	0	0	0	0	Not delivered	0	0	3	3	0	0	3	3	9
Africa	Eastern Africa	AFRO	Zimbabwe	47	ZI	ZW	ZWE	Matebeleland North	5557	Tsholotsho	52953	null	null	0	ADM2	Tsholotsho	52953	ZWE0555752953	2013	Non-endemic	Total	0	0	0	0	0	Not delivered	0	0	0	0	0	0	0	0	0
Africa	Eastern Africa	AFRO	Zimbabwe	47	ZI	ZW	ZWE	Matebeleland North	5557	Tsholotsho	52953	null	null	0	ADM2	Tsholotsho	52953	ZWE0555752953	2014	Non-endemic	Total	0	0	0	0	0	Not delivered	0	0	0	0	0	0	0	0	0
Africa	Eastern Africa	AFRO	Zimbabwe	47	ZI	ZW	ZWE	Matebeleland North	5557	Tsholotsho	52953	null	null	0	ADM2	Tsholotsho	52953	ZWE0555752953	2015	Non-endemic	Total	0	0	0	0	0	Not delivered	0	0	0	0	0	0	0	0	0
Africa	Eastern Africa	AFRO	Zimbabwe	47	ZI	ZW	ZWE	Matebeleland North	5557	Tsholotsho	52953	null	null	0	ADM2	Tsholotsho	52953	ZWE0555752953	2016	Non-endemic	Total	0	0	0	0	0	Not delivered	0	0	0	0	0	0	0	0	0
Africa	Eastern Africa	AFRO	Zimbabwe	47	ZI	ZW	ZWE	Matebeleland North	5557	Tsholotsho	52953	null	null	0	ADM2	Tsholotsho	52953	ZWE0555752953	2017	Non-endemic	Total	0	0	0	0	0	Not delivered	0	0	0	0	0	0	0	0	0
Africa	Eastern Africa	AFRO	Zimbabwe	47	ZI	ZW	ZWE	Matebeleland North	5557	Tsholotsho	52953	null	null	0	ADM2	Tsholotsho	52953	ZWE0555752953	2018	Non-endemic	Total	0	0	0	0	0	Not delivered	0	0	0	0	0	0	0	0	0
Africa	Eastern Africa	AFRO	Zimbabwe	47	ZI	ZW	ZWE	Matebeleland North	5557	Tsholotsho	52953	null	null	0	ADM2	Tsholotsho	52953	ZWE0555752953	2019	Not reported	Total	0	0	0	0	0	Not delivered	0	0	0	0	0	0	0	0	999
Africa	Eastern Africa	AFRO	Zimbabwe	47	ZI	ZW	ZWE	Matebeleland North	5557	Tsholotsho	52953	null	null	0	ADM2	Tsholotsho	52953	ZWE0555752953	2020	Non-endemic	Total	0	0	0	0	0	Not delivered	0	0	0	0	0	0	0	0	0
Africa	Eastern Africa	AFRO	Zimbabwe	47	ZI	ZW	ZWE	Matebeleland North	5557	Umguza	52954	null	null	0	ADM2	Umguza	52954	ZWE0555752954	2013	Non-endemic	Adults	0	0	0	0	0	Not delivered	0	0	0	0	0	0	0	0	0
Africa	Eastern Africa	AFRO	Zimbabwe	47	ZI	ZW	ZWE	Matebeleland North	5557	Umguza	52954	null	null	0	ADM2	Umguza	52954	ZWE0555752954	2014	Non-endemic	Adults	0	0	0	0	0	Not delivered	0	0	0	0	0	0	0	0	0
Africa	Eastern Africa	AFRO	Zimbabwe	47	ZI	ZW	ZWE	Matebeleland North	5557	Umguza	52954	null	null	0	ADM2	Umguza	52954	ZWE0555752954	2015	Non-endemic	Adults	0	0	0	0	0	Not delivered	0	0	0	0	0	0	0	0	0
Africa	Eastern Africa	AFRO	Zimbabwe	47	ZI	ZW	ZWE	Matebeleland North	5557	Umguza	52954	null	null	0	ADM2	Umguza	52954	ZWE0555752954	2016	Non-endemic	Adults	0	0	0	0	0	PZQ	0	0	0	0	0	0	0	0	0
Africa	Eastern Africa	AFRO	Zimbabwe	47	ZI	ZW	ZWE	Matebeleland North	5557	Umguza	52954	null	null	0	ADM2	Umguza	52954	ZWE0555752954	2017	Non-endemic	Adults	0	0	0	0	0	Not delivered	0	0	0	0	0	0	0	0	0
Africa	Eastern Africa	AFRO	Zimbabwe	47	ZI	ZW	ZWE	Matebeleland North	5557	Umguza	52954	null	null	0	ADM2	Umguza	52954	ZWE0555752954	2018	Non-endemic	Adults	0	0	0	0	0	Not delivered	0	0	0	0	0	0	0	0	0
Africa	Eastern Africa	AFRO	Zimbabwe	47	ZI	ZW	ZWE	Matebeleland North	5557	Umguza	52954	null	null	0	ADM2	Umguza	52954	ZWE0555752954	2019	Not reported	Adults	0	0	0	0	0	Not delivered	0	0	0	0	0	0	0	0	999
Africa	Eastern Africa	AFRO	Zimbabwe	47	ZI	ZW	ZWE	Matebeleland North	5557	Umguza	52954	null	null	0	ADM2	Umguza	52954	ZWE0555752954	2020	Non-endemic	Adults	0	0	0	0	0	Not delivered	0	0	0	0	0	0	0	0	0
Africa	Eastern Africa	AFRO	Zimbabwe	47	ZI	ZW	ZWE	Matebeleland North	5557	Umguza	52954	null	null	0	ADM2	Umguza	52954	ZWE0555752954	2013	Non-endemic	SAC	0	0	0	0	0	Not delivered	0	0	0	0	0	0	0	0	0
Africa	Eastern Africa	AFRO	Zimbabwe	47	ZI	ZW	ZWE	Matebeleland North	5557	Umguza	52954	null	null	0	ADM2	Umguza	52954	ZWE0555752954	2014	Non-endemic	SAC	0	0	0	0	0	Not delivered	0	0	0	0	0	0	0	0	0
Africa	Eastern Africa	AFRO	Zimbabwe	47	ZI	ZW	ZWE	Matebeleland North	5557	Umguza	52954	null	null	0	ADM2	Umguza	52954	ZWE0555752954	2015	Non-endemic	SAC	0	0	0	0	0	Not delivered	0	0	0	0	0	0	0	0	0
Africa	Eastern Africa	AFRO	Zimbabwe	47	ZI	ZW	ZWE	Matebeleland North	5557	Umguza	52954	null	null	0	ADM2	Umguza	52954	ZWE0555752954	2016	Non-endemic	SAC	32438	32438	26178	80.7	80.7	PZQ	1	1	1	1	1	1	1	1	0
Africa	Eastern Africa	AFRO	Zimbabwe	47	ZI	ZW	ZWE	Midlands	5558	Gokwe North	52956	null	null	0	ADM2	Gokwe North	52956	ZWE0555852956	2017	Moderate prevalence (10%-49%)	SAC	46448	0	0	0	0	Not delivered	0	0	4	2	0	0	4	3	9
Africa	Eastern Africa	AFRO	Zimbabwe	47	ZI	ZW	ZWE	Matebeleland North	5557	Umguza	52954	null	null	0	ADM2	Umguza	52954	ZWE0555752954	2018	Non-endemic	SAC	0	0	0	0	0	Not delivered	0	0	1	1	0	0	1	1	0
Africa	Eastern Africa	AFRO	Zimbabwe	47	ZI	ZW	ZWE	Matebeleland North	5557	Umguza	52954	null	null	0	ADM2	Umguza	52954	ZWE0555752954	2019	Not reported	SAC	0	0	0	0	0	Not delivered	0	0	1	1	0	0	1	1	999
Africa	Eastern Africa	AFRO	Zimbabwe	47	ZI	ZW	ZWE	Mashonaland West	5554	Sanyati	52930	null	null	0	ADM2	Sanyati	52930	ZWE0555452930	2020	Moderate prevalence (10%-49%)	SAC	34778	0	0	0	0	Not delivered	0	0	4	1	0	0	4	2	9
Africa	Eastern Africa	AFRO	Zimbabwe	47	ZI	ZW	ZWE	Matebeleland North	5557	Umguza	52954	null	null	0	ADM2	Umguza	52954	ZWE0555752954	2013	Non-endemic	Total	0	0	0	0	0	Not delivered	0	0	0	0	0	0	0	0	0
Africa	Eastern Africa	AFRO	Zimbabwe	47	ZI	ZW	ZWE	Matebeleland North	5557	Umguza	52954	null	null	0	ADM2	Umguza	52954	ZWE0555752954	2014	Non-endemic	Total	0	0	0	0	0	Not delivered	0	0	0	0	0	0	0	0	0
Africa	Eastern Africa	AFRO	Zimbabwe	47	ZI	ZW	ZWE	Matebeleland North	5557	Umguza	52954	null	null	0	ADM2	Umguza	52954	ZWE0555752954	2015	Non-endemic	Total	0	0	0	0	0	Not delivered	0	0	0	0	0	0	0	0	0
Africa	Eastern Africa	AFRO	Zimbabwe	47	ZI	ZW	ZWE	Matebeleland North	5557	Umguza	52954	null	null	0	ADM2	Umguza	52954	ZWE0555752954	2016	Non-endemic	Total	32438	32438	26178	80.7	80.7	PZQ	1	1	1	1	1	1	1	1	0
Africa	Eastern Africa	AFRO	Zimbabwe	47	ZI	ZW	ZWE	Matebeleland North	5557	Umguza	52954	null	null	0	ADM2	Umguza	52954	ZWE0555752954	2017	Non-endemic	Total	0	0	0	0	0	Not delivered	0	0	1	1	0	0	1	1	0
Africa	Eastern Africa	AFRO	Zimbabwe	47	ZI	ZW	ZWE	Matebeleland North	5557	Umguza	52954	null	null	0	ADM2	Umguza	52954	ZWE0555752954	2018	Non-endemic	Total	0	0	0	0	0	Not delivered	0	0	1	1	0	0	1	1	0
Africa	Eastern Africa	AFRO	Zimbabwe	47	ZI	ZW	ZWE	Matebeleland North	5557	Umguza	52954	null	null	0	ADM2	Umguza	52954	ZWE0555752954	2019	Not reported	Total	0	0	0	0	0	Not delivered	0	0	1	1	0	0	1	1	999
Africa	Eastern Africa	AFRO	Zimbabwe	47	ZI	ZW	ZWE	Matebeleland North	5557	Umguza	52954	null	null	0	ADM2	Umguza	52954	ZWE0555752954	2020	Non-endemic	Total	0	0	0	0	0	Not delivered	0	0	1	1	0	0	1	1	0
Africa	Eastern Africa	AFRO	Zimbabwe	47	ZI	ZW	ZWE	Midlands	5558	Chirumhanzu	52955	null	null	0	ADM2	Chirumhanzu	52955	ZWE0555852955	2013	Moderate prevalence (10%-49%)	Adults	8058	0	0	0	0	PZQ	0	0	0	0	0	0	0	0	9
Africa	Eastern Africa	AFRO	Zimbabwe	47	ZI	ZW	ZWE	Midlands	5558	Chirumhanzu	52955	null	null	0	ADM2	Chirumhanzu	52955	ZWE0555852955	2014	Moderate prevalence (10%-49%)	Adults	8058	0	0	0	0	PZQ	0	0	0	0	0	0	0	0	9
Africa	Eastern Africa	AFRO	Zimbabwe	47	ZI	ZW	ZWE	Midlands	5558	Chirumhanzu	52955	null	null	0	ADM2	Chirumhanzu	52955	ZWE0555852955	2015	Moderate prevalence (10%-49%)	Adults	7995	0	0	0	0	PZQ	0	0	0	0	0	0	0	0	9
Africa	Eastern Africa	AFRO	Zimbabwe	47	ZI	ZW	ZWE	Midlands	5558	Chirumhanzu	52955	null	null	0	ADM2	Chirumhanzu	52955	ZWE0555852955	2016	Moderate prevalence (10%-49%)	Adults	9401	0	0	0	0	PZQ	0	0	0	0	0	0	0	0	9
Africa	Eastern Africa	AFRO	Zimbabwe	47	ZI	ZW	ZWE	Midlands	5558	Chirumhanzu	52955	null	null	0	ADM2	Chirumhanzu	52955	ZWE0555852955	2017	Moderate prevalence (10%-49%)	Adults	8058	0	0	0	0	Not delivered	0	0	0	0	0	0	0	0	9
Africa	Eastern Africa	AFRO	Zimbabwe	47	ZI	ZW	ZWE	Midlands	5558	Chirumhanzu	52955	null	null	0	ADM2	Chirumhanzu	52955	ZWE0555852955	2018	Moderate prevalence (10%-49%)	Adults	9553	0	0	0	0	Not delivered	0	0	0	0	0	0	0	0	9
Africa	Eastern Africa	AFRO	Zimbabwe	47	ZI	ZW	ZWE	Midlands	5558	Chirumhanzu	52955	null	null	0	ADM2	Chirumhanzu	52955	ZWE0555852955	2019	Not reported	Adults	0	0	0	0	0	Not delivered	0	0	0	0	0	0	0	0	999
Africa	Eastern Africa	AFRO	Zimbabwe	47	ZI	ZW	ZWE	Midlands	5558	Chirumhanzu	52955	null	null	0	ADM2	Chirumhanzu	52955	ZWE0555852955	2020	Moderate prevalence (10%-49%)	Adults	9832	0	0	0	0	Not delivered	0	0	0	0	0	0	0	0	9
Africa	Eastern Africa	AFRO	Zimbabwe	47	ZI	ZW	ZWE	Midlands	5558	Chirumhanzu	52955	null	null	0	ADM2	Chirumhanzu	52955	ZWE0555852955	2013	Moderate prevalence (10%-49%)	SAC	15528	31056	39998	128.79	257.59	PZQ	1	1	1	1	1	1	1	1	9
Africa	Eastern Africa	AFRO	Zimbabwe	47	ZI	ZW	ZWE	Midlands	5558	Chirumhanzu	52955	null	null	0	ADM2	Chirumhanzu	52955	ZWE0555852955	2014	Moderate prevalence (10%-49%)	SAC	15528	31056	21072	67.85	135.7	PZQ	1	0	2	1	1	1	2	2	9
Africa	Eastern Africa	AFRO	Zimbabwe	47	ZI	ZW	ZWE	Midlands	5558	Chirumhanzu	52955	null	null	0	ADM2	Chirumhanzu	52955	ZWE0555852955	2015	Moderate prevalence (10%-49%)	SAC	15406	22121	12949	58.54	84.05	PZQ	1	0	3	1	1	1	3	3	9
Africa	Eastern Africa	AFRO	Zimbabwe	47	ZI	ZW	ZWE	Midlands	5558	Chirumhanzu	52955	null	null	0	ADM2	Chirumhanzu	52955	ZWE0555852955	2016	Moderate prevalence (10%-49%)	SAC	13430	91044	77473	85.09	576.89	PZQ	1	1	4	2	1	1	4	4	9
Africa	Eastern Africa	AFRO	Zimbabwe	47	ZI	ZW	ZWE	Midlands	5558	Gweru	52958	null	null	0	ADM2	Gweru	52958	ZWE0555852958	2017	Moderate prevalence (10%-49%)	SAC	48250	0	0	0	0	Not delivered	0	0	4	3	0	0	4	4	9
Africa	Eastern Africa	AFRO	Zimbabwe	47	ZI	ZW	ZWE	Midlands	5558	Chirumhanzu	52955	null	null	0	ADM2	Chirumhanzu	52955	ZWE0555852955	2018	Moderate prevalence (10%-49%)	SAC	13647	0	0	0	0	Not delivered	0	0	4	2	0	0	4	4	9
Africa	Eastern Africa	AFRO	Zimbabwe	47	ZI	ZW	ZWE	Midlands	5558	Chirumhanzu	52955	null	null	0	ADM2	Chirumhanzu	52955	ZWE0555852955	2019	Not reported	SAC	0	0	0	0	0	Not delivered	0	0	4	2	0	0	4	4	999
Africa	Eastern Africa	AFRO	Zimbabwe	47	ZI	ZW	ZWE	Mashonaland East	5553	Seke	52926	null	null	0	ADM2	Seke	52926	ZWE0555352926	2020	Moderate prevalence (10%-49%)	SAC	55020	0	0	0	0	Not delivered	0	0	3	0	0	0	3	0	9
Africa	Eastern Africa	AFRO	Zimbabwe	47	ZI	ZW	ZWE	Midlands	5558	Chirumhanzu	52955	null	null	0	ADM2	Chirumhanzu	52955	ZWE0555852955	2013	Moderate prevalence (10%-49%)	Total	23586	31056	39998	128.79	169.59	PZQ	1	1	1	1	1	1	1	1	9
Africa	Eastern Africa	AFRO	Zimbabwe	47	ZI	ZW	ZWE	Midlands	5558	Chirumhanzu	52955	null	null	0	ADM2	Chirumhanzu	52955	ZWE0555852955	2014	Moderate prevalence (10%-49%)	Total	23586	31056	21072	67.85	89.34	PZQ	1	0	2	1	1	1	2	2	9
Africa	Eastern Africa	AFRO	Zimbabwe	47	ZI	ZW	ZWE	Midlands	5558	Chirumhanzu	52955	null	null	0	ADM2	Chirumhanzu	52955	ZWE0555852955	2015	Moderate prevalence (10%-49%)	Total	23401	22121	12949	58.54	55.34	PZQ	1	0	3	1	1	0	3	2	9
Africa	Eastern Africa	AFRO	Zimbabwe	47	ZI	ZW	ZWE	Midlands	5558	Chirumhanzu	52955	null	null	0	ADM2	Chirumhanzu	52955	ZWE0555852955	2016	Moderate prevalence (10%-49%)	Total	22830	91044	77473	85.09	339.34	PZQ	1	1	4	2	1	1	4	3	9
Africa	Eastern Africa	AFRO	Zimbabwe	47	ZI	ZW	ZWE	Midlands	5558	Chirumhanzu	52955	null	null	0	ADM2	Chirumhanzu	52955	ZWE0555852955	2017	Moderate prevalence (10%-49%)	Total	23586	0	0	0	0	Not delivered	0	0	4	2	0	0	4	3	9
Africa	Eastern Africa	AFRO	Zimbabwe	47	ZI	ZW	ZWE	Midlands	5558	Chirumhanzu	52955	null	null	0	ADM2	Chirumhanzu	52955	ZWE0555852955	2018	Moderate prevalence (10%-49%)	Total	23200	0	0	0	0	Not delivered	0	0	4	2	0	0	4	3	9
Africa	Eastern Africa	AFRO	Zimbabwe	47	ZI	ZW	ZWE	Midlands	5558	Chirumhanzu	52955	null	null	0	ADM2	Chirumhanzu	52955	ZWE0555852955	2019	Not reported	Total	0	0	0	0	0	Not delivered	0	0	4	2	0	0	4	3	999
Africa	Eastern Africa	AFRO	Zimbabwe	47	ZI	ZW	ZWE	Midlands	5558	Chirumhanzu	52955	null	null	0	ADM2	Chirumhanzu	52955	ZWE0555852955	2020	Moderate prevalence (10%-49%)	Total	23439	0	0	0	0	Not delivered	0	0	4	2	0	0	4	3	9
Africa	Eastern Africa	AFRO	Zimbabwe	47	ZI	ZW	ZWE	Midlands	5558	Gokwe North	52956	null	null	0	ADM2	Gokwe North	52956	ZWE0555852956	2013	Moderate prevalence (10%-49%)	Adults	24103	0	0	0	0	PZQ	0	0	0	0	0	0	0	0	9
Africa	Eastern Africa	AFRO	Zimbabwe	47	ZI	ZW	ZWE	Midlands	5558	Gokwe North	52956	null	null	0	ADM2	Gokwe North	52956	ZWE0555852956	2014	Moderate prevalence (10%-49%)	Adults	24103	0	0	0	0	PZQ+ALB/MBD	0	0	0	0	0	0	0	0	9
Africa	Eastern Africa	AFRO	Zimbabwe	47	ZI	ZW	ZWE	Midlands	5558	Gokwe North	52956	null	null	0	ADM2	Gokwe North	52956	ZWE0555852956	2015	Moderate prevalence (10%-49%)	Adults	23914	0	0	0	0	PZQ+ALB/MBD	0	0	0	0	0	0	0	0	9
Africa	Eastern Africa	AFRO	Zimbabwe	47	ZI	ZW	ZWE	Midlands	5558	Gokwe North	52956	null	null	0	ADM2	Gokwe North	52956	ZWE0555852956	2016	Moderate prevalence (10%-49%)	Adults	28120	0	0	0	0	PZQ	0	0	0	0	0	0	0	0	9
Africa	Eastern Africa	AFRO	Zimbabwe	47	ZI	ZW	ZWE	Midlands	5558	Gokwe North	52956	null	null	0	ADM2	Gokwe North	52956	ZWE0555852956	2017	Moderate prevalence (10%-49%)	Adults	24103	0	0	0	0	Not delivered	0	0	0	0	0	0	0	0	9
Africa	Eastern Africa	AFRO	Zimbabwe	47	ZI	ZW	ZWE	Midlands	5558	Gokwe North	52956	null	null	0	ADM2	Gokwe North	52956	ZWE0555852956	2018	Moderate prevalence (10%-49%)	Adults	28575	0	0	0	0	Not delivered	0	0	0	0	0	0	0	0	9
Africa	Eastern Africa	AFRO	Zimbabwe	47	ZI	ZW	ZWE	Midlands	5558	Gokwe North	52956	null	null	0	ADM2	Gokwe North	52956	ZWE0555852956	2019	Not reported	Adults	0	0	0	0	0	Not delivered	0	0	0	0	0	0	0	0	999
Africa	Eastern Africa	AFRO	Zimbabwe	47	ZI	ZW	ZWE	Midlands	5558	Gokwe North	52956	null	null	0	ADM2	Gokwe North	52956	ZWE0555852956	2020	Moderate prevalence (10%-49%)	Adults	29411	0	0	0	0	Not delivered	0	0	0	0	0	0	0	0	9
Africa	Eastern Africa	AFRO	Zimbabwe	47	ZI	ZW	ZWE	Midlands	5558	Gokwe North	52956	null	null	0	ADM2	Gokwe North	52956	ZWE0555852956	2013	Moderate prevalence (10%-49%)	SAC	46448	92897	36909	39.73	79.46	PZQ	1	0	1	0	1	1	1	1	9
Africa	Eastern Africa	AFRO	Zimbabwe	47	ZI	ZW	ZWE	Midlands	5558	Gokwe North	52956	null	null	0	ADM2	Gokwe North	52956	ZWE0555852956	2014	Moderate prevalence (10%-49%)	SAC	46448	46449	45532	98.03	98.03	PZQ+ALB/MBD	1	1	2	1	1	1	2	2	9
Africa	Eastern Africa	AFRO	Zimbabwe	47	ZI	ZW	ZWE	Midlands	5558	Gokwe North	52956	null	null	0	ADM2	Gokwe North	52956	ZWE0555852956	2015	Moderate prevalence (10%-49%)	SAC	46085	46085	17582	38.15	38.15	PZQ+ALB/MBD	1	0	3	1	1	0	3	2	9
Africa	Eastern Africa	AFRO	Zimbabwe	47	ZI	ZW	ZWE	Midlands	5558	Gokwe North	52956	null	null	0	ADM2	Gokwe North	52956	ZWE0555852956	2016	Moderate prevalence (10%-49%)	SAC	40172	80344	60594	75.42	150.84	PZQ	1	1	4	2	1	1	4	3	9
Africa	Eastern Africa	AFRO	Zimbabwe	47	ZI	ZW	ZWE	Midlands	5558	Kwekwe	52959	null	null	0	ADM2	Kwekwe	52959	ZWE0555852959	2017	Moderate prevalence (10%-49%)	SAC	60209	0	0	0	0	Not delivered	0	0	3	2	0	0	3	3	9
Africa	Eastern Africa	AFRO	Zimbabwe	47	ZI	ZW	ZWE	Midlands	5558	Gokwe North	52956	null	null	0	ADM2	Gokwe North	52956	ZWE0555852956	2018	Moderate prevalence (10%-49%)	SAC	40822	0	0	0	0	Not delivered	0	0	4	2	0	0	4	3	9
Africa	Eastern Africa	AFRO	Zimbabwe	47	ZI	ZW	ZWE	Midlands	5558	Gokwe North	52956	null	null	0	ADM2	Gokwe North	52956	ZWE0555852956	2019	Not reported	SAC	0	0	0	0	0	Not delivered	0	0	4	2	0	0	4	3	999
Africa	Eastern Africa	AFRO	Zimbabwe	47	ZI	ZW	ZWE	Mashonaland Central	5552	Shamva	52918	null	null	0	ADM2	Shamva	52918	ZWE0555252918	2020	High prevalence (50% and above)	SAC	41879	38599	25350	65.68	60.53	PZQ+ALB/MBD	1	0	4	1	1	0	4	1	6
Africa	Eastern Africa	AFRO	Zimbabwe	47	ZI	ZW	ZWE	Midlands	5558	Gokwe North	52956	null	null	0	ADM2	Gokwe North	52956	ZWE0555852956	2013	Moderate prevalence (10%-49%)	Total	70552	92897	36909	39.73	52.31	PZQ	1	0	1	0	1	0	1	0	9
Africa	Eastern Africa	AFRO	Zimbabwe	47	ZI	ZW	ZWE	Midlands	5558	Gokwe North	52956	null	null	0	ADM2	Gokwe North	52956	ZWE0555852956	2014	Moderate prevalence (10%-49%)	Total	70552	46449	45532	98.03	64.54	PZQ+ALB/MBD	1	1	2	1	1	0	2	0	9
Africa	Eastern Africa	AFRO	Zimbabwe	47	ZI	ZW	ZWE	Midlands	5558	Gokwe North	52956	null	null	0	ADM2	Gokwe North	52956	ZWE0555852956	2015	Moderate prevalence (10%-49%)	Total	69999	46085	17582	38.15	25.12	PZQ+ALB/MBD	1	0	3	1	1	0	3	0	9
Africa	Eastern Africa	AFRO	Zimbabwe	47	ZI	ZW	ZWE	Midlands	5558	Gokwe North	52956	null	null	0	ADM2	Gokwe North	52956	ZWE0555852956	2016	Moderate prevalence (10%-49%)	Total	68292	80344	60594	75.42	88.73	PZQ	1	1	4	2	1	1	4	1	9
Africa	Eastern Africa	AFRO	Zimbabwe	47	ZI	ZW	ZWE	Midlands	5558	Gokwe North	52956	null	null	0	ADM2	Gokwe North	52956	ZWE0555852956	2017	Moderate prevalence (10%-49%)	Total	70552	0	0	0	0	Not delivered	0	0	4	2	0	0	4	1	9
Africa	Eastern Africa	AFRO	Zimbabwe	47	ZI	ZW	ZWE	Midlands	5558	Gokwe North	52956	null	null	0	ADM2	Gokwe North	52956	ZWE0555852956	2018	Moderate prevalence (10%-49%)	Total	69397	0	0	0	0	Not delivered	0	0	4	2	0	0	4	1	9
Africa	Eastern Africa	AFRO	Zimbabwe	47	ZI	ZW	ZWE	Midlands	5558	Gokwe North	52956	null	null	0	ADM2	Gokwe North	52956	ZWE0555852956	2019	Not reported	Total	0	0	0	0	0	Not delivered	0	0	4	2	0	0	4	1	999
Africa	Eastern Africa	AFRO	Zimbabwe	47	ZI	ZW	ZWE	Midlands	5558	Gokwe North	52956	null	null	0	ADM2	Gokwe North	52956	ZWE0555852956	2020	Moderate prevalence (10%-49%)	Total	70113	0	0	0	0	Not delivered	0	0	4	2	0	0	4	1	9
Africa	Eastern Africa	AFRO	Zimbabwe	47	ZI	ZW	ZWE	Midlands	5558	Gokwe South	52957	null	null	0	ADM2	Gokwe South	52957	ZWE0555852957	2013	Low prevalence (less than 10%)	Adults	0	0	0	0	0	PZQ	0	0	0	0	0	0	0	0	10
Africa	Eastern Africa	AFRO	Zimbabwe	47	ZI	ZW	ZWE	Midlands	5558	Gokwe South	52957	null	null	0	ADM2	Gokwe South	52957	ZWE0555852957	2014	Low prevalence (less than 10%)	Adults	0	0	0	0	0	PZQ+ALB/MBD	0	0	0	0	0	0	0	0	10
Africa	Eastern Africa	AFRO	Zimbabwe	47	ZI	ZW	ZWE	Midlands	5558	Gokwe South	52957	null	null	0	ADM2	Gokwe South	52957	ZWE0555852957	2015	Moderate prevalence (10%-49%)	Adults	32838	0	0	0	0	PZQ+ALB/MBD	0	0	0	0	0	0	0	0	9
Africa	Eastern Africa	AFRO	Zimbabwe	47	ZI	ZW	ZWE	Midlands	5558	Gokwe South	52957	null	null	0	ADM2	Gokwe South	52957	ZWE0555852957	2016	Moderate prevalence (10%-49%)	Adults	38613	0	0	0	0	Not delivered	0	0	0	0	0	0	0	0	9
Africa	Eastern Africa	AFRO	Zimbabwe	47	ZI	ZW	ZWE	Midlands	5558	Gokwe South	52957	null	null	0	ADM2	Gokwe South	52957	ZWE0555852957	2017	Low prevalence (less than 10%)	Adults	0	0	0	0	0	Not delivered	0	0	0	0	0	0	0	0	10
Africa	Eastern Africa	AFRO	Zimbabwe	47	ZI	ZW	ZWE	Midlands	5558	Gokwe South	52957	null	null	0	ADM2	Gokwe South	52957	ZWE0555852957	2018	Low prevalence (less than 10%)	Adults	0	0	0	0	0	Not delivered	0	0	0	0	0	0	0	0	10
Africa	Eastern Africa	AFRO	Zimbabwe	47	ZI	ZW	ZWE	Midlands	5558	Gokwe South	52957	null	null	0	ADM2	Gokwe South	52957	ZWE0555852957	2019	Not reported	Adults	0	0	0	0	0	Not delivered	0	0	0	0	0	0	0	0	999
Africa	Eastern Africa	AFRO	Zimbabwe	47	ZI	ZW	ZWE	Midlands	5558	Gokwe South	52957	null	null	0	ADM2	Gokwe South	52957	ZWE0555852957	2020	Low prevalence (less than 10%)	Adults	0	0	0	0	0	Not delivered	0	0	0	0	0	0	0	0	10
Africa	Eastern Africa	AFRO	Zimbabwe	47	ZI	ZW	ZWE	Midlands	5558	Gokwe South	52957	null	null	0	ADM2	Gokwe South	52957	ZWE0555852957	2013	Low prevalence (less than 10%)	SAC	42095	127560	43314	33.96	102.9	PZQ	1	0	1	0	1	1	1	1	10
Africa	Eastern Africa	AFRO	Zimbabwe	47	ZI	ZW	ZWE	Midlands	5558	Gokwe South	52957	null	null	0	ADM2	Gokwe South	52957	ZWE0555852957	2014	Low prevalence (less than 10%)	SAC	42095	42095	58206	138.27	138.27	PZQ+ALB/MBD	1	1	2	1	1	1	2	2	10
Africa	Eastern Africa	AFRO	Zimbabwe	47	ZI	ZW	ZWE	Midlands	5558	Gokwe South	52957	null	null	0	ADM2	Gokwe South	52957	ZWE0555852957	2015	Moderate prevalence (10%-49%)	SAC	63281	63281	34099	53.89	53.89	PZQ+ALB/MBD	1	0	3	1	1	0	3	2	9
Africa	Eastern Africa	AFRO	Zimbabwe	47	ZI	ZW	ZWE	Midlands	5558	Gokwe South	52957	null	null	0	ADM2	Gokwe South	52957	ZWE0555852957	2016	Moderate prevalence (10%-49%)	SAC	55162	0	0	0	0	Not delivered	0	0	3	1	0	0	3	2	9
Africa	Eastern Africa	AFRO	Zimbabwe	47	ZI	ZW	ZWE	Midlands	5558	Mberengwa	52960	null	null	0	ADM2	Mberengwa	52960	ZWE0555852960	2017	Moderate prevalence (10%-49%)	SAC	35898	0	0	0	0	Not delivered	0	0	4	4	0	0	4	4	9
Africa	Eastern Africa	AFRO	Zimbabwe	47	ZI	ZW	ZWE	Midlands	5558	Gokwe South	52957	null	null	0	ADM2	Gokwe South	52957	ZWE0555852957	2018	Low prevalence (less than 10%)	SAC	36996	0	0	0	0	Not delivered	0	0	3	1	0	0	3	2	10
Africa	Eastern Africa	AFRO	Zimbabwe	47	ZI	ZW	ZWE	Midlands	5558	Gokwe South	52957	null	null	0	ADM2	Gokwe South	52957	ZWE0555852957	2019	Not reported	SAC	0	0	0	0	0	Not delivered	0	0	3	1	0	0	3	2	999
Africa	Eastern Africa	AFRO	Zimbabwe	47	ZI	ZW	ZWE	Midlands	5558	Shurugwi	52961	null	null	0	ADM2	Shurugwi	52961	ZWE0555852961	2020	High prevalence (50% and above)	SAC	33691	49732	34812	70	103.33	PZQ	1	0	4	1	1	1	4	2	6
Africa	Eastern Africa	AFRO	Zimbabwe	47	ZI	ZW	ZWE	Midlands	5558	Gokwe South	52957	null	null	0	ADM2	Gokwe South	52957	ZWE0555852957	2013	Low prevalence (less than 10%)	Total	42095	127560	43314	33.96	102.9	PZQ	1	0	1	0	1	1	1	1	10
Africa	Eastern Africa	AFRO	Zimbabwe	47	ZI	ZW	ZWE	Midlands	5558	Gokwe South	52957	null	null	0	ADM2	Gokwe South	52957	ZWE0555852957	2014	Low prevalence (less than 10%)	Total	42095	42095	58206	138.27	138.27	PZQ+ALB/MBD	1	1	2	1	1	1	2	2	10
Africa	Eastern Africa	AFRO	Zimbabwe	47	ZI	ZW	ZWE	Midlands	5558	Gokwe South	52957	null	null	0	ADM2	Gokwe South	52957	ZWE0555852957	2015	Moderate prevalence (10%-49%)	Total	96119	63281	34099	53.89	35.48	PZQ+ALB/MBD	1	0	3	1	1	0	3	2	9
Africa	Eastern Africa	AFRO	Zimbabwe	47	ZI	ZW	ZWE	Midlands	5558	Gokwe South	52957	null	null	0	ADM2	Gokwe South	52957	ZWE0555852957	2016	Moderate prevalence (10%-49%)	Total	93774	0	0	0	0	Not delivered	0	0	3	1	0	0	3	2	9
Africa	Eastern Africa	AFRO	Zimbabwe	47	ZI	ZW	ZWE	Midlands	5558	Gokwe South	52957	null	null	0	ADM2	Gokwe South	52957	ZWE0555852957	2017	Low prevalence (less than 10%)	Total	42095	0	0	0	0	Not delivered	0	0	3	1	0	0	3	2	10
Africa	Eastern Africa	AFRO	Zimbabwe	47	ZI	ZW	ZWE	Midlands	5558	Gokwe South	52957	null	null	0	ADM2	Gokwe South	52957	ZWE0555852957	2018	Low prevalence (less than 10%)	Total	36996	0	0	0	0	Not delivered	0	0	3	1	0	0	3	2	10
Africa	Eastern Africa	AFRO	Zimbabwe	47	ZI	ZW	ZWE	Midlands	5558	Gokwe South	52957	null	null	0	ADM2	Gokwe South	52957	ZWE0555852957	2019	Not reported	Total	0	0	0	0	0	Not delivered	0	0	3	1	0	0	3	2	999
Africa	Eastern Africa	AFRO	Zimbabwe	47	ZI	ZW	ZWE	Midlands	5558	Gokwe South	52957	null	null	0	ADM2	Gokwe South	52957	ZWE0555852957	2020	Low prevalence (less than 10%)	Total	36887	0	0	0	0	Not delivered	0	0	3	1	0	0	3	2	10
Africa	Eastern Africa	AFRO	Zimbabwe	47	ZI	ZW	ZWE	Midlands	5558	Gweru	52958	null	null	0	ADM2	Gweru	52958	ZWE0555852958	2013	Moderate prevalence (10%-49%)	Adults	25038	0	0	0	0	PZQ	0	0	0	0	0	0	0	0	9
Africa	Eastern Africa	AFRO	Zimbabwe	47	ZI	ZW	ZWE	Midlands	5558	Gweru	52958	null	null	0	ADM2	Gweru	52958	ZWE0555852958	2014	Moderate prevalence (10%-49%)	Adults	25038	0	0	0	0	PZQ+ALB/MBD	0	0	0	0	0	0	0	0	9
Africa	Eastern Africa	AFRO	Zimbabwe	47	ZI	ZW	ZWE	Midlands	5558	Gweru	52958	null	null	0	ADM2	Gweru	52958	ZWE0555852958	2015	Moderate prevalence (10%-49%)	Adults	24842	0	0	0	0	PZQ+ALB/MBD	0	0	0	0	0	0	0	0	9
Africa	Eastern Africa	AFRO	Zimbabwe	47	ZI	ZW	ZWE	Midlands	5558	Gweru	52958	null	null	0	ADM2	Gweru	52958	ZWE0555852958	2016	Moderate prevalence (10%-49%)	Adults	29210	0	0	0	0	PZQ+ALB/MBD	0	0	0	0	0	0	0	0	9
Africa	Eastern Africa	AFRO	Zimbabwe	47	ZI	ZW	ZWE	Midlands	5558	Gweru	52958	null	null	0	ADM2	Gweru	52958	ZWE0555852958	2017	Moderate prevalence (10%-49%)	Adults	25038	0	0	0	0	Not delivered	0	0	0	0	0	0	0	0	9
Africa	Eastern Africa	AFRO	Zimbabwe	47	ZI	ZW	ZWE	Midlands	5558	Gweru	52958	null	null	0	ADM2	Gweru	52958	ZWE0555852958	2018	Moderate prevalence (10%-49%)	Adults	29683	0	0	0	0	Not delivered	0	0	0	0	0	0	0	0	9
Africa	Eastern Africa	AFRO	Zimbabwe	47	ZI	ZW	ZWE	Midlands	5558	Gweru	52958	null	null	0	ADM2	Gweru	52958	ZWE0555852958	2019	Not reported	Adults	0	0	0	0	0	Not delivered	0	0	0	0	0	0	0	0	999
Africa	Eastern Africa	AFRO	Zimbabwe	47	ZI	ZW	ZWE	Midlands	5558	Gweru	52958	null	null	0	ADM2	Gweru	52958	ZWE0555852958	2020	Moderate prevalence (10%-49%)	Adults	30551	0	0	0	0	Not delivered	0	0	0	0	0	0	0	0	9
Africa	Eastern Africa	AFRO	Zimbabwe	47	ZI	ZW	ZWE	Midlands	5558	Gweru	52958	null	null	0	ADM2	Gweru	52958	ZWE0555852958	2013	Moderate prevalence (10%-49%)	SAC	48250	96499	58383	60.5	121	PZQ	1	0	1	0	1	1	1	1	9
Africa	Eastern Africa	AFRO	Zimbabwe	47	ZI	ZW	ZWE	Midlands	5558	Gweru	52958	null	null	0	ADM2	Gweru	52958	ZWE0555852958	2014	Moderate prevalence (10%-49%)	SAC	48250	48250	56147	116.37	116.37	PZQ+ALB/MBD	1	1	2	1	1	1	2	2	9
Africa	Eastern Africa	AFRO	Zimbabwe	47	ZI	ZW	ZWE	Midlands	5558	Gweru	52958	null	null	0	ADM2	Gweru	52958	ZWE0555852958	2015	Moderate prevalence (10%-49%)	SAC	47872	47872	47372	98.96	98.96	PZQ+ALB/MBD	1	1	3	2	1	1	3	3	9
Africa	Eastern Africa	AFRO	Zimbabwe	47	ZI	ZW	ZWE	Midlands	5558	Gweru	52958	null	null	0	ADM2	Gweru	52958	ZWE0555852958	2016	Moderate prevalence (10%-49%)	SAC	41730	41730	63461	152.08	152.08	PZQ+ALB/MBD	1	1	4	3	1	1	4	4	9
Africa	Eastern Africa	AFRO	Zimbabwe	47	ZI	ZW	ZWE	Midlands	5558	Zvishavane	52962	null	null	0	ADM2	Zvishavane	52962	ZWE0555852962	2017	Moderate prevalence (10%-49%)	SAC	22754	0	0	0	0	Not delivered	0	0	4	2	0	0	4	4	9
Africa	Eastern Africa	AFRO	Zimbabwe	47	ZI	ZW	ZWE	Midlands	5558	Gweru	52958	null	null	0	ADM2	Gweru	52958	ZWE0555852958	2018	Moderate prevalence (10%-49%)	SAC	42405	0	0	0	0	Not delivered	0	0	4	3	0	0	4	4	9
Africa	Eastern Africa	AFRO	Zimbabwe	47	ZI	ZW	ZWE	Midlands	5558	Gweru	52958	null	null	0	ADM2	Gweru	52958	ZWE0555852958	2019	Not reported	SAC	0	0	0	0	0	Not delivered	0	0	4	3	0	0	4	4	999
Africa	Eastern Africa	AFRO	Zimbabwe	47	ZI	ZW	ZWE	Matebeleland North	5557	Tsholotsho	52953	null	null	0	ADM2	Tsholotsho	52953	ZWE0555752953	2020	Non-endemic	SAC	0	0	0	0	0	Not delivered	0	0	0	0	0	0	0	0	0
Africa	Eastern Africa	AFRO	Zimbabwe	47	ZI	ZW	ZWE	Midlands	5558	Gweru	52958	null	null	0	ADM2	Gweru	52958	ZWE0555852958	2013	Moderate prevalence (10%-49%)	Total	73287	96499	58383	60.5	79.66	PZQ	1	0	1	0	1	1	1	1	9
Africa	Eastern Africa	AFRO	Zimbabwe	47	ZI	ZW	ZWE	Midlands	5558	Gweru	52958	null	null	0	ADM2	Gweru	52958	ZWE0555852958	2014	Moderate prevalence (10%-49%)	Total	73287	48250	56147	116.37	76.61	PZQ+ALB/MBD	1	1	2	1	1	1	2	2	9
Africa	Eastern Africa	AFRO	Zimbabwe	47	ZI	ZW	ZWE	Midlands	5558	Gweru	52958	null	null	0	ADM2	Gweru	52958	ZWE0555852958	2015	Moderate prevalence (10%-49%)	Total	72714	47872	47372	98.96	65.15	PZQ+ALB/MBD	1	1	3	2	1	0	3	2	9
Africa	Eastern Africa	AFRO	Zimbabwe	47	ZI	ZW	ZWE	Midlands	5558	Gweru	52958	null	null	0	ADM2	Gweru	52958	ZWE0555852958	2016	Moderate prevalence (10%-49%)	Total	70940	41730	63461	152.08	89.46	PZQ+ALB/MBD	1	1	4	3	1	1	4	3	9
Africa	Eastern Africa	AFRO	Zimbabwe	47	ZI	ZW	ZWE	Midlands	5558	Gweru	52958	null	null	0	ADM2	Gweru	52958	ZWE0555852958	2017	Moderate prevalence (10%-49%)	Total	73287	0	0	0	0	Not delivered	0	0	4	3	0	0	4	3	9
Africa	Eastern Africa	AFRO	Zimbabwe	47	ZI	ZW	ZWE	Midlands	5558	Gweru	52958	null	null	0	ADM2	Gweru	52958	ZWE0555852958	2018	Moderate prevalence (10%-49%)	Total	72088	0	0	0	0	Not delivered	0	0	4	3	0	0	4	3	9
Africa	Eastern Africa	AFRO	Zimbabwe	47	ZI	ZW	ZWE	Midlands	5558	Gweru	52958	null	null	0	ADM2	Gweru	52958	ZWE0555852958	2019	Not reported	Total	0	0	0	0	0	Not delivered	0	0	4	3	0	0	4	3	999
Africa	Eastern Africa	AFRO	Zimbabwe	47	ZI	ZW	ZWE	Midlands	5558	Gweru	52958	null	null	0	ADM2	Gweru	52958	ZWE0555852958	2020	Moderate prevalence (10%-49%)	Total	72832	0	0	0	0	Not delivered	0	0	4	3	0	0	4	3	9
Africa	Eastern Africa	AFRO	Zimbabwe	47	ZI	ZW	ZWE	Midlands	5558	Kwekwe	52959	null	null	0	ADM2	Kwekwe	52959	ZWE0555852959	2013	Moderate prevalence (10%-49%)	Adults	31244	0	0	0	0	PZQ	0	0	0	0	0	0	0	0	9
Africa	Eastern Africa	AFRO	Zimbabwe	47	ZI	ZW	ZWE	Midlands	5558	Kwekwe	52959	null	null	0	ADM2	Kwekwe	52959	ZWE0555852959	2014	Moderate prevalence (10%-49%)	Adults	31244	0	0	0	0	PZQ+ALB/MBD	0	0	0	0	0	0	0	0	9
Africa	Eastern Africa	AFRO	Zimbabwe	47	ZI	ZW	ZWE	Midlands	5558	Kwekwe	52959	null	null	0	ADM2	Kwekwe	52959	ZWE0555852959	2015	Moderate prevalence (10%-49%)	Adults	30999	0	0	0	0	PZQ+ALB/MBD	0	0	0	0	0	0	0	0	9
Africa	Eastern Africa	AFRO	Zimbabwe	47	ZI	ZW	ZWE	Midlands	5558	Kwekwe	52959	null	null	0	ADM2	Kwekwe	52959	ZWE0555852959	2016	Moderate prevalence (10%-49%)	Adults	36451	0	0	0	0	Not delivered	0	0	0	0	0	0	0	0	9
Africa	Eastern Africa	AFRO	Zimbabwe	47	ZI	ZW	ZWE	Midlands	5558	Kwekwe	52959	null	null	0	ADM2	Kwekwe	52959	ZWE0555852959	2017	Moderate prevalence (10%-49%)	Adults	31244	0	0	0	0	Not delivered	0	0	0	0	0	0	0	0	9
Africa	Eastern Africa	AFRO	Zimbabwe	47	ZI	ZW	ZWE	Midlands	5558	Kwekwe	52959	null	null	0	ADM2	Kwekwe	52959	ZWE0555852959	2018	Moderate prevalence (10%-49%)	Adults	37041	0	0	0	0	Not delivered	0	0	0	0	0	0	0	0	9
Africa	Eastern Africa	AFRO	Zimbabwe	47	ZI	ZW	ZWE	Midlands	5558	Kwekwe	52959	null	null	0	ADM2	Kwekwe	52959	ZWE0555852959	2019	Not reported	Adults	0	0	0	0	0	Not delivered	0	0	0	0	0	0	0	0	999
Africa	Eastern Africa	AFRO	Zimbabwe	47	ZI	ZW	ZWE	Midlands	5558	Kwekwe	52959	null	null	0	ADM2	Kwekwe	52959	ZWE0555852959	2020	Moderate prevalence (10%-49%)	Adults	38124	0	0	0	0	Not delivered	0	0	0	0	0	0	0	0	9
Africa	Eastern Africa	AFRO	Zimbabwe	47	ZI	ZW	ZWE	Midlands	5558	Kwekwe	52959	null	null	0	ADM2	Kwekwe	52959	ZWE0555852959	2013	Moderate prevalence (10%-49%)	SAC	60209	120418	86277	71.65	143.3	PZQ	1	0	1	0	1	1	1	1	9
Africa	Eastern Africa	AFRO	Zimbabwe	47	ZI	ZW	ZWE	Midlands	5558	Kwekwe	52959	null	null	0	ADM2	Kwekwe	52959	ZWE0555852959	2014	Moderate prevalence (10%-49%)	SAC	60209	60209	49577	82.34	82.34	PZQ+ALB/MBD	1	1	2	1	1	1	2	2	9
Africa	Eastern Africa	AFRO	Zimbabwe	47	ZI	ZW	ZWE	Midlands	5558	Kwekwe	52959	null	null	0	ADM2	Kwekwe	52959	ZWE0555852959	2015	Moderate prevalence (10%-49%)	SAC	59738	59738	45207	75.68	75.68	PZQ+ALB/MBD	1	1	3	2	1	1	3	3	9
Africa	Eastern Africa	AFRO	Zimbabwe	47	ZI	ZW	ZWE	Midlands	5558	Kwekwe	52959	null	null	0	ADM2	Kwekwe	52959	ZWE0555852959	2016	Moderate prevalence (10%-49%)	SAC	52072	0	0	0	0	Not delivered	0	0	3	2	0	0	3	3	9
Africa	Eastern Africa	AFRO	Zimbabwe	47	ZI	ZW	ZWE	Mashonaland West	5554	Mhondoro-Ngezi	52963	null	null	0	ADM2	Mhondoro-Ngezi	52963	ZWE0555452963	2017	Moderate prevalence (10%-49%)	SAC	20164	0	0	0	0	Not delivered	0	0	2	2	0	0	2	2	9
Africa	Eastern Africa	AFRO	Zimbabwe	47	ZI	ZW	ZWE	Midlands	5558	Kwekwe	52959	null	null	0	ADM2	Kwekwe	52959	ZWE0555852959	2018	Moderate prevalence (10%-49%)	SAC	52916	0	0	0	0	Not delivered	0	0	3	2	0	0	3	3	9
Africa	Eastern Africa	AFRO	Zimbabwe	47	ZI	ZW	ZWE	Midlands	5558	Kwekwe	52959	null	null	0	ADM2	Kwekwe	52959	ZWE0555852959	2019	Not reported	SAC	0	0	0	0	0	Not delivered	0	0	3	2	0	0	3	3	999
Africa	Eastern Africa	AFRO	Zimbabwe	47	ZI	ZW	ZWE	Matebeleland North	5557	Umguza	52954	null	null	0	ADM2	Umguza	52954	ZWE0555752954	2020	Non-endemic	SAC	0	0	0	0	0	Not delivered	0	0	1	1	0	0	1	1	0
Africa	Eastern Africa	AFRO	Zimbabwe	47	ZI	ZW	ZWE	Midlands	5558	Kwekwe	52959	null	null	0	ADM2	Kwekwe	52959	ZWE0555852959	2013	Moderate prevalence (10%-49%)	Total	91453	120418	86277	71.65	94.34	PZQ	1	0	1	0	1	1	1	1	9
Africa	Eastern Africa	AFRO	Zimbabwe	47	ZI	ZW	ZWE	Midlands	5558	Kwekwe	52959	null	null	0	ADM2	Kwekwe	52959	ZWE0555852959	2014	Moderate prevalence (10%-49%)	Total	91453	60209	49577	82.34	54.21	PZQ+ALB/MBD	1	1	2	1	1	0	2	1	9
Africa	Eastern Africa	AFRO	Zimbabwe	47	ZI	ZW	ZWE	Midlands	5558	Kwekwe	52959	null	null	0	ADM2	Kwekwe	52959	ZWE0555852959	2015	Moderate prevalence (10%-49%)	Total	90737	59738	45207	75.68	49.82	PZQ+ALB/MBD	1	1	3	2	1	0	3	1	9
Africa	Eastern Africa	AFRO	Zimbabwe	47	ZI	ZW	ZWE	Midlands	5558	Kwekwe	52959	null	null	0	ADM2	Kwekwe	52959	ZWE0555852959	2016	Moderate prevalence (10%-49%)	Total	88523	0	0	0	0	Not delivered	0	0	3	2	0	0	3	1	9
Africa	Eastern Africa	AFRO	Zimbabwe	47	ZI	ZW	ZWE	Midlands	5558	Kwekwe	52959	null	null	0	ADM2	Kwekwe	52959	ZWE0555852959	2017	Moderate prevalence (10%-49%)	Total	91453	0	0	0	0	Not delivered	0	0	3	2	0	0	3	1	9
Africa	Eastern Africa	AFRO	Zimbabwe	47	ZI	ZW	ZWE	Midlands	5558	Kwekwe	52959	null	null	0	ADM2	Kwekwe	52959	ZWE0555852959	2018	Moderate prevalence (10%-49%)	Total	89956	0	0	0	0	Not delivered	0	0	3	2	0	0	3	1	9
Africa	Eastern Africa	AFRO	Zimbabwe	47	ZI	ZW	ZWE	Midlands	5558	Kwekwe	52959	null	null	0	ADM2	Kwekwe	52959	ZWE0555852959	2019	Not reported	Total	0	0	0	0	0	Not delivered	0	0	3	2	0	0	3	1	999
Africa	Eastern Africa	AFRO	Zimbabwe	47	ZI	ZW	ZWE	Midlands	5558	Kwekwe	52959	null	null	0	ADM2	Kwekwe	52959	ZWE0555852959	2020	Moderate prevalence (10%-49%)	Total	90884	0	0	0	0	Not delivered	0	0	3	2	0	0	3	1	9
Africa	Eastern Africa	AFRO	Zimbabwe	47	ZI	ZW	ZWE	Midlands	5558	Mberengwa	52960	null	null	0	ADM2	Mberengwa	52960	ZWE0555852960	2013	Moderate prevalence (10%-49%)	Adults	18628	0	0	0	0	PZQ	0	0	0	0	0	0	0	0	9
Africa	Eastern Africa	AFRO	Zimbabwe	47	ZI	ZW	ZWE	Midlands	5558	Mberengwa	52960	null	null	0	ADM2	Mberengwa	52960	ZWE0555852960	2014	Moderate prevalence (10%-49%)	Adults	18628	0	0	0	0	PZQ+ALB/MBD	0	0	0	0	0	0	0	0	9
Africa	Eastern Africa	AFRO	Zimbabwe	47	ZI	ZW	ZWE	Midlands	5558	Mberengwa	52960	null	null	0	ADM2	Mberengwa	52960	ZWE0555852960	2015	Moderate prevalence (10%-49%)	Adults	18482	0	0	0	0	PZQ+ALB/MBD	0	0	0	0	0	0	0	0	9
Africa	Eastern Africa	AFRO	Zimbabwe	47	ZI	ZW	ZWE	Midlands	5558	Mberengwa	52960	null	null	0	ADM2	Mberengwa	52960	ZWE0555852960	2016	Moderate prevalence (10%-49%)	Adults	21733	0	0	0	0	PZQ	0	0	0	0	0	0	0	0	9
Africa	Eastern Africa	AFRO	Zimbabwe	47	ZI	ZW	ZWE	Midlands	5558	Mberengwa	52960	null	null	0	ADM2	Mberengwa	52960	ZWE0555852960	2017	Moderate prevalence (10%-49%)	Adults	18628	0	0	0	0	Not delivered	0	0	0	0	0	0	0	0	9
Africa	Eastern Africa	AFRO	Zimbabwe	47	ZI	ZW	ZWE	Midlands	5558	Mberengwa	52960	null	null	0	ADM2	Mberengwa	52960	ZWE0555852960	2018	Moderate prevalence (10%-49%)	Adults	22085	0	0	0	0	Not delivered	0	0	0	0	0	0	0	0	9
Africa	Eastern Africa	AFRO	Zimbabwe	47	ZI	ZW	ZWE	Midlands	5558	Mberengwa	52960	null	null	0	ADM2	Mberengwa	52960	ZWE0555852960	2019	Not reported	Adults	0	0	0	0	0	Not delivered	0	0	0	0	0	0	0	0	999
Africa	Eastern Africa	AFRO	Zimbabwe	47	ZI	ZW	ZWE	Midlands	5558	Mberengwa	52960	null	null	0	ADM2	Mberengwa	52960	ZWE0555852960	2020	Moderate prevalence (10%-49%)	Adults	22730	0	0	0	0	PZQ+ALB/MBD	0	0	0	0	0	0	0	0	9
Africa	Eastern Africa	AFRO	Zimbabwe	47	ZI	ZW	ZWE	Midlands	5558	Mberengwa	52960	null	null	0	ADM2	Mberengwa	52960	ZWE0555852960	2013	Moderate prevalence (10%-49%)	SAC	35898	71796	59173	82.42	164.84	PZQ	1	1	1	1	1	1	1	1	9
Africa	Eastern Africa	AFRO	Zimbabwe	47	ZI	ZW	ZWE	Midlands	5558	Mberengwa	52960	null	null	0	ADM2	Mberengwa	52960	ZWE0555852960	2014	Moderate prevalence (10%-49%)	SAC	35898	35898	42154	117.43	117.43	PZQ+ALB/MBD	1	1	2	2	1	1	2	2	9
Africa	Eastern Africa	AFRO	Zimbabwe	47	ZI	ZW	ZWE	Midlands	5558	Mberengwa	52960	null	null	0	ADM2	Mberengwa	52960	ZWE0555852960	2015	Moderate prevalence (10%-49%)	SAC	35617	35617	49989	140.35	140.35	PZQ+ALB/MBD	1	1	3	3	1	1	3	3	9
Africa	Eastern Africa	AFRO	Zimbabwe	47	ZI	ZW	ZWE	Midlands	5558	Mberengwa	52960	null	null	0	ADM2	Mberengwa	52960	ZWE0555852960	2016	Moderate prevalence (10%-49%)	SAC	31047	62094	49956	80.45	160.9	PZQ	1	1	4	4	1	1	4	4	9
Africa	Eastern Africa	AFRO	Zimbabwe	47	ZI	ZW	ZWE	Matebeleland South	5556	Mangwe	52945	null	null	0	ADM2	Mangwe	52945	ZWE0555652945	2017	Non-endemic	SAC	0	0	0	0	0	Not delivered	0	0	0	0	0	0	0	0	0
Africa	Eastern Africa	AFRO	Zimbabwe	47	ZI	ZW	ZWE	Midlands	5558	Mberengwa	52960	null	null	0	ADM2	Mberengwa	52960	ZWE0555852960	2018	Moderate prevalence (10%-49%)	SAC	31550	0	0	0	0	Not delivered	0	0	4	4	0	0	4	4	9
Africa	Eastern Africa	AFRO	Zimbabwe	47	ZI	ZW	ZWE	Midlands	5558	Mberengwa	52960	null	null	0	ADM2	Mberengwa	52960	ZWE0555852960	2019	Not reported	SAC	0	0	0	0	0	Not delivered	0	0	4	4	0	0	4	4	999
Africa	Eastern Africa	AFRO	Zimbabwe	47	ZI	ZW	ZWE	Matebeleland South	5556	Umzingwane	52947	null	null	0	ADM2	Umzingwane	52947	ZWE0555652947	2020	Low prevalence (less than 10%)	SAC	7040	0	0	0	0	Not delivered	0	0	3	1	0	0	3	3	10
Africa	Eastern Africa	AFRO	Zimbabwe	47	ZI	ZW	ZWE	Midlands	5558	Mberengwa	52960	null	null	0	ADM2	Mberengwa	52960	ZWE0555852960	2013	Moderate prevalence (10%-49%)	Total	54526	71796	59173	82.42	108.52	PZQ	1	1	1	1	1	1	1	1	9
Africa	Eastern Africa	AFRO	Zimbabwe	47	ZI	ZW	ZWE	Midlands	5558	Mberengwa	52960	null	null	0	ADM2	Mberengwa	52960	ZWE0555852960	2014	Moderate prevalence (10%-49%)	Total	54526	35898	42154	117.43	77.31	PZQ+ALB/MBD	1	1	2	2	1	1	2	2	9
Africa	Eastern Africa	AFRO	Zimbabwe	47	ZI	ZW	ZWE	Midlands	5558	Mberengwa	52960	null	null	0	ADM2	Mberengwa	52960	ZWE0555852960	2015	Moderate prevalence (10%-49%)	Total	54099	35617	49989	140.35	92.4	PZQ+ALB/MBD	1	1	3	3	1	1	3	3	9
Africa	Eastern Africa	AFRO	Zimbabwe	47	ZI	ZW	ZWE	Midlands	5558	Mberengwa	52960	null	null	0	ADM2	Mberengwa	52960	ZWE0555852960	2016	Moderate prevalence (10%-49%)	Total	52780	62094	49956	80.45	94.65	PZQ	1	1	4	4	1	1	4	4	9
Africa	Eastern Africa	AFRO	Zimbabwe	47	ZI	ZW	ZWE	Midlands	5558	Mberengwa	52960	null	null	0	ADM2	Mberengwa	52960	ZWE0555852960	2017	Moderate prevalence (10%-49%)	Total	54526	0	0	0	0	Not delivered	0	0	4	4	0	0	4	4	9
Africa	Eastern Africa	AFRO	Zimbabwe	47	ZI	ZW	ZWE	Midlands	5558	Mberengwa	52960	null	null	0	ADM2	Mberengwa	52960	ZWE0555852960	2018	Moderate prevalence (10%-49%)	Total	53634	0	0	0	0	Not delivered	0	0	4	4	0	0	4	4	9
Africa	Eastern Africa	AFRO	Zimbabwe	47	ZI	ZW	ZWE	Midlands	5558	Mberengwa	52960	null	null	0	ADM2	Mberengwa	52960	ZWE0555852960	2019	Not reported	Total	0	0	0	0	0	Not delivered	0	0	4	4	0	0	4	4	999
Africa	Eastern Africa	AFRO	Zimbabwe	47	ZI	ZW	ZWE	Midlands	5558	Mberengwa	52960	null	null	0	ADM2	Mberengwa	52960	ZWE0555852960	2020	Moderate prevalence (10%-49%)	Total	54187	73460	39534	53.82	72.96	PZQ+ALB/MBD	1	0	5	4	1	0	5	4	9
Africa	Eastern Africa	AFRO	Zimbabwe	47	ZI	ZW	ZWE	Midlands	5558	Shurugwi	52961	null	null	0	ADM2	Shurugwi	52961	ZWE0555852961	2013	High prevalence (50% and above)	Adults	49878	0	0	0	0	PZQ	0	0	0	0	0	0	0	0	6
Africa	Eastern Africa	AFRO	Zimbabwe	47	ZI	ZW	ZWE	Midlands	5558	Shurugwi	52961	null	null	0	ADM2	Shurugwi	52961	ZWE0555852961	2014	High prevalence (50% and above)	Adults	49878	0	0	0	0	PZQ+ALB/MBD	0	0	0	0	0	0	0	0	6
Africa	Eastern Africa	AFRO	Zimbabwe	47	ZI	ZW	ZWE	Midlands	5558	Shurugwi	52961	null	null	0	ADM2	Shurugwi	52961	ZWE0555852961	2015	Moderate prevalence (10%-49%)	Adults	9898	0	0	0	0	PZQ+ALB/MBD	0	0	0	0	0	0	0	0	9
Africa	Eastern Africa	AFRO	Zimbabwe	47	ZI	ZW	ZWE	Midlands	5558	Shurugwi	52961	null	null	0	ADM2	Shurugwi	52961	ZWE0555852961	2016	High prevalence (50% and above)	Adults	58191	0	0	0	0	Not delivered	0	0	0	0	0	0	0	0	6
Africa	Eastern Africa	AFRO	Zimbabwe	47	ZI	ZW	ZWE	Midlands	5558	Shurugwi	52961	null	null	0	ADM2	Shurugwi	52961	ZWE0555852961	2017	High prevalence (50% and above)	Adults	49878	0	0	0	0	Not delivered	0	0	0	0	0	0	0	0	6
Africa	Eastern Africa	AFRO	Zimbabwe	47	ZI	ZW	ZWE	Midlands	5558	Shurugwi	52961	null	null	0	ADM2	Shurugwi	52961	ZWE0555852961	2018	High prevalence (50% and above)	Adults	59133	0	0	0	0	Not delivered	0	0	0	0	0	0	0	0	6
Africa	Eastern Africa	AFRO	Zimbabwe	47	ZI	ZW	ZWE	Midlands	5558	Shurugwi	52961	null	null	0	ADM2	Shurugwi	52961	ZWE0555852961	2019	Not reported	Adults	0	0	0	0	0	Not delivered	0	0	0	0	0	0	0	0	999
Africa	Eastern Africa	AFRO	Zimbabwe	47	ZI	ZW	ZWE	Midlands	5558	Shurugwi	52961	null	null	0	ADM2	Shurugwi	52961	ZWE0555852961	2020	High prevalence (50% and above)	Adults	60861	0	0	0	0	PZQ	0	0	0	0	0	0	0	0	6
Africa	Eastern Africa	AFRO	Zimbabwe	47	ZI	ZW	ZWE	Midlands	5558	Shurugwi	52961	null	null	0	ADM2	Shurugwi	52961	ZWE0555852961	2013	High prevalence (50% and above)	SAC	38447	38447	26566	69.1	69.1	PZQ	1	0	1	0	1	0	1	0	6
Africa	Eastern Africa	AFRO	Zimbabwe	47	ZI	ZW	ZWE	Midlands	5558	Shurugwi	52961	null	null	0	ADM2	Shurugwi	52961	ZWE0555852961	2014	High prevalence (50% and above)	SAC	38447	38447	25561	66.48	66.48	PZQ+ALB/MBD	1	0	2	0	1	0	2	0	6
Africa	Eastern Africa	AFRO	Zimbabwe	47	ZI	ZW	ZWE	Midlands	5558	Shurugwi	52961	null	null	0	ADM2	Shurugwi	52961	ZWE0555852961	2015	Moderate prevalence (10%-49%)	SAC	19074	19074	24828	130.17	130.17	PZQ+ALB/MBD	1	1	3	1	1	1	3	1	9
Africa	Eastern Africa	AFRO	Zimbabwe	47	ZI	ZW	ZWE	Midlands	5558	Shurugwi	52961	null	null	0	ADM2	Shurugwi	52961	ZWE0555852961	2016	High prevalence (50% and above)	SAC	33252	0	0	0	0	Not delivered	0	0	3	1	0	0	3	1	6
Africa	Eastern Africa	AFRO	Zimbabwe	47	ZI	ZW	ZWE	Matebeleland South	5556	Matobo	52946	null	null	0	ADM2	Matobo	52946	ZWE0555652946	2017	Non-endemic	SAC	0	0	0	0	0	Not delivered	0	0	1	1	0	0	1	1	0
Africa	Eastern Africa	AFRO	Zimbabwe	47	ZI	ZW	ZWE	Midlands	5558	Shurugwi	52961	null	null	0	ADM2	Shurugwi	52961	ZWE0555852961	2018	High prevalence (50% and above)	SAC	33790	0	0	0	0	Not delivered	0	0	3	1	0	0	3	1	6
Africa	Eastern Africa	AFRO	Zimbabwe	47	ZI	ZW	ZWE	Midlands	5558	Shurugwi	52961	null	null	0	ADM2	Shurugwi	52961	ZWE0555852961	2019	Not reported	SAC	0	0	0	0	0	Not delivered	0	0	3	1	0	0	3	1	999
Africa	Eastern Africa	AFRO	Zimbabwe	47	ZI	ZW	ZWE	Mashonaland East	5553	Uzumba-Maramba-Pfungwe	52927	null	null	0	ADM2	Uzumba-Maramba-Pfungwe	52927	ZWE0555352927	2020	Moderate prevalence (10%-49%)	SAC	19070	0	0	0	0	Not delivered	0	0	4	2	0	0	4	4	9
Africa	Eastern Africa	AFRO	Zimbabwe	47	ZI	ZW	ZWE	Midlands	5558	Shurugwi	52961	null	null	0	ADM2	Shurugwi	52961	ZWE0555852961	2013	High prevalence (50% and above)	Total	88325	38447	26566	69.1	30.08	PZQ	1	0	1	0	1	0	1	0	6
Africa	Eastern Africa	AFRO	Zimbabwe	47	ZI	ZW	ZWE	Midlands	5558	Shurugwi	52961	null	null	0	ADM2	Shurugwi	52961	ZWE0555852961	2014	High prevalence (50% and above)	Total	88325	38447	25561	66.48	28.94	PZQ+ALB/MBD	1	0	2	0	1	0	2	0	6
Africa	Eastern Africa	AFRO	Zimbabwe	47	ZI	ZW	ZWE	Midlands	5558	Shurugwi	52961	null	null	0	ADM2	Shurugwi	52961	ZWE0555852961	2015	Moderate prevalence (10%-49%)	Total	28971	19074	24828	130.17	85.7	PZQ+ALB/MBD	1	1	3	1	1	1	3	1	9
Africa	Eastern Africa	AFRO	Zimbabwe	47	ZI	ZW	ZWE	Midlands	5558	Shurugwi	52961	null	null	0	ADM2	Shurugwi	52961	ZWE0555852961	2016	High prevalence (50% and above)	Total	91443	0	0	0	0	Not delivered	0	0	3	1	0	0	3	1	6
Africa	Eastern Africa	AFRO	Zimbabwe	47	ZI	ZW	ZWE	Midlands	5558	Shurugwi	52961	null	null	0	ADM2	Shurugwi	52961	ZWE0555852961	2017	High prevalence (50% and above)	Total	88325	0	0	0	0	Not delivered	0	0	3	1	0	0	3	1	6
Africa	Eastern Africa	AFRO	Zimbabwe	47	ZI	ZW	ZWE	Midlands	5558	Shurugwi	52961	null	null	0	ADM2	Shurugwi	52961	ZWE0555852961	2018	High prevalence (50% and above)	Total	92923	0	0	0	0	Not delivered	0	0	3	1	0	0	3	1	6
Africa	Eastern Africa	AFRO	Zimbabwe	47	ZI	ZW	ZWE	Midlands	5558	Shurugwi	52961	null	null	0	ADM2	Shurugwi	52961	ZWE0555852961	2019	Not reported	Total	0	0	0	0	0	Not delivered	0	0	3	1	0	0	3	1	999
Africa	Eastern Africa	AFRO	Zimbabwe	47	ZI	ZW	ZWE	Midlands	5558	Shurugwi	52961	null	null	0	ADM2	Shurugwi	52961	ZWE0555852961	2020	High prevalence (50% and above)	Total	94552	49732	34812	70	36.82	PZQ	1	0	4	1	1	0	4	1	6
Africa	Eastern Africa	AFRO	Zimbabwe	47	ZI	ZW	ZWE	Midlands	5558	Zvishavane	52962	null	null	0	ADM2	Zvishavane	52962	ZWE0555852962	2013	Moderate prevalence (10%-49%)	Adults	11808	0	0	0	0	PZQ	0	0	0	0	0	0	0	0	9
Africa	Eastern Africa	AFRO	Zimbabwe	47	ZI	ZW	ZWE	Midlands	5558	Zvishavane	52962	null	null	0	ADM2	Zvishavane	52962	ZWE0555852962	2014	Moderate prevalence (10%-49%)	Adults	11808	0	0	0	0	PZQ+ALB/MBD	0	0	0	0	0	0	0	0	9
Africa	Eastern Africa	AFRO	Zimbabwe	47	ZI	ZW	ZWE	Midlands	5558	Zvishavane	52962	null	null	0	ADM2	Zvishavane	52962	ZWE0555852962	2015	Moderate prevalence (10%-49%)	Adults	11715	0	0	0	0	PZQ+ALB/MBD	0	0	0	0	0	0	0	0	9
Africa	Eastern Africa	AFRO	Zimbabwe	47	ZI	ZW	ZWE	Midlands	5558	Zvishavane	52962	null	null	0	ADM2	Zvishavane	52962	ZWE0555852962	2016	Moderate prevalence (10%-49%)	Adults	13775	0	0	0	0	PZQ	0	0	0	0	0	0	0	0	9
Africa	Eastern Africa	AFRO	Zimbabwe	47	ZI	ZW	ZWE	Midlands	5558	Zvishavane	52962	null	null	0	ADM2	Zvishavane	52962	ZWE0555852962	2017	Moderate prevalence (10%-49%)	Adults	11808	0	0	0	0	Not delivered	0	0	0	0	0	0	0	0	9
Africa	Eastern Africa	AFRO	Zimbabwe	47	ZI	ZW	ZWE	Midlands	5558	Zvishavane	52962	null	null	0	ADM2	Zvishavane	52962	ZWE0555852962	2018	Moderate prevalence (10%-49%)	Adults	13999	0	0	0	0	Not delivered	0	0	0	0	0	0	0	0	9
Africa	Eastern Africa	AFRO	Zimbabwe	47	ZI	ZW	ZWE	Midlands	5558	Zvishavane	52962	null	null	0	ADM2	Zvishavane	52962	ZWE0555852962	2019	Not reported	Adults	0	0	0	0	0	Not delivered	0	0	0	0	0	0	0	0	999
Africa	Eastern Africa	AFRO	Zimbabwe	47	ZI	ZW	ZWE	Midlands	5558	Zvishavane	52962	null	null	0	ADM2	Zvishavane	52962	ZWE0555852962	2020	Moderate prevalence (10%-49%)	Adults	14408	0	0	0	0	Not delivered	0	0	0	0	0	0	0	0	9
Africa	Eastern Africa	AFRO	Zimbabwe	47	ZI	ZW	ZWE	Midlands	5558	Zvishavane	52962	null	null	0	ADM2	Zvishavane	52962	ZWE0555852962	2013	Moderate prevalence (10%-49%)	SAC	22754	45508	23452	51.53	103.07	PZQ	1	0	1	0	1	1	1	1	9
Africa	Eastern Africa	AFRO	Zimbabwe	47	ZI	ZW	ZWE	Midlands	5558	Zvishavane	52962	null	null	0	ADM2	Zvishavane	52962	ZWE0555852962	2014	Moderate prevalence (10%-49%)	SAC	22754	22754	28043	123.24	123.24	PZQ+ALB/MBD	1	1	2	1	1	1	2	2	9
Africa	Eastern Africa	AFRO	Zimbabwe	47	ZI	ZW	ZWE	Midlands	5558	Zvishavane	52962	null	null	0	ADM2	Zvishavane	52962	ZWE0555852962	2015	Moderate prevalence (10%-49%)	SAC	22576	22576	25130	111.31	111.31	PZQ+ALB/MBD	1	1	3	2	1	1	3	3	9
Africa	Eastern Africa	AFRO	Zimbabwe	47	ZI	ZW	ZWE	Midlands	5558	Zvishavane	52962	null	null	0	ADM2	Zvishavane	52962	ZWE0555852962	2016	Moderate prevalence (10%-49%)	SAC	19679	39358	29403	74.71	149.41	PZQ	1	0	4	2	1	1	4	4	9
Africa	Eastern Africa	AFRO	Zimbabwe	47	ZI	ZW	ZWE	Matebeleland North	5557	Bubi	52949	null	null	0	ADM2	Bubi	52949	ZWE0555752949	2017	Non-endemic	SAC	0	0	0	0	0	Not delivered	0	0	0	0	0	0	0	0	0
Africa	Eastern Africa	AFRO	Zimbabwe	47	ZI	ZW	ZWE	Midlands	5558	Zvishavane	52962	null	null	0	ADM2	Zvishavane	52962	ZWE0555852962	2018	Moderate prevalence (10%-49%)	SAC	19998	0	0	0	0	Not delivered	0	0	4	2	0	0	4	4	9
Africa	Eastern Africa	AFRO	Zimbabwe	47	ZI	ZW	ZWE	Midlands	5558	Zvishavane	52962	null	null	0	ADM2	Zvishavane	52962	ZWE0555852962	2019	Not reported	SAC	0	0	0	0	0	Not delivered	0	0	4	2	0	0	4	4	999
Africa	Eastern Africa	AFRO	Zimbabwe	47	ZI	ZW	ZWE	Masvingo	5555	Zaka	52940	null	null	0	ADM2	Zaka	52940	ZWE0555552940	2020	Moderate prevalence (10%-49%)	SAC	30702	0	0	0	0	Not delivered	0	0	4	4	0	0	4	4	9
Africa	Eastern Africa	AFRO	Zimbabwe	47	ZI	ZW	ZWE	Midlands	5558	Zvishavane	52962	null	null	0	ADM2	Zvishavane	52962	ZWE0555852962	2013	Moderate prevalence (10%-49%)	Total	34562	45508	23452	51.53	67.86	PZQ	1	0	1	0	1	0	1	0	9
Africa	Eastern Africa	AFRO	Zimbabwe	47	ZI	ZW	ZWE	Midlands	5558	Zvishavane	52962	null	null	0	ADM2	Zvishavane	52962	ZWE0555852962	2014	Moderate prevalence (10%-49%)	Total	34562	22754	28043	123.24	81.14	PZQ+ALB/MBD	1	1	2	1	1	1	2	1	9
Africa	Eastern Africa	AFRO	Zimbabwe	47	ZI	ZW	ZWE	Midlands	5558	Zvishavane	52962	null	null	0	ADM2	Zvishavane	52962	ZWE0555852962	2015	Moderate prevalence (10%-49%)	Total	34291	22576	25130	111.31	73.28	PZQ+ALB/MBD	1	1	3	2	1	0	3	1	9
Africa	Eastern Africa	AFRO	Zimbabwe	47	ZI	ZW	ZWE	Midlands	5558	Zvishavane	52962	null	null	0	ADM2	Zvishavane	52962	ZWE0555852962	2016	Moderate prevalence (10%-49%)	Total	33454	39358	29403	74.71	87.89	PZQ	1	0	4	2	1	1	4	2	9
Africa	Eastern Africa	AFRO	Zimbabwe	47	ZI	ZW	ZWE	Midlands	5558	Zvishavane	52962	null	null	0	ADM2	Zvishavane	52962	ZWE0555852962	2017	Moderate prevalence (10%-49%)	Total	34562	0	0	0	0	Not delivered	0	0	4	2	0	0	4	2	9
Africa	Eastern Africa	AFRO	Zimbabwe	47	ZI	ZW	ZWE	Midlands	5558	Zvishavane	52962	null	null	0	ADM2	Zvishavane	52962	ZWE0555852962	2018	Moderate prevalence (10%-49%)	Total	33997	0	0	0	0	Not delivered	0	0	4	2	0	0	4	2	9
Africa	Eastern Africa	AFRO	Zimbabwe	47	ZI	ZW	ZWE	Midlands	5558	Zvishavane	52962	null	null	0	ADM2	Zvishavane	52962	ZWE0555852962	2019	Not reported	Total	0	0	0	0	0	Not delivered	0	0	4	2	0	0	4	2	999
Africa	Eastern Africa	AFRO	Zimbabwe	47	ZI	ZW	ZWE	Midlands	5558	Zvishavane	52962	null	null	0	ADM2	Zvishavane	52962	ZWE0555852962	2020	Moderate prevalence (10%-49%)	Total	34347	0	0	0	0	Not delivered	0	0	4	2	0	0	4	2	9
Africa	Eastern Africa	AFRO	Zimbabwe	47	ZI	ZW	ZWE	Mashonaland West	5554	Mhondoro-Ngezi	52963	null	null	0	ADM2	Mhondoro-Ngezi	52963	ZWE0555452963	2013	Moderate prevalence (10%-49%)	Adults	10464	0	0	0	0	Not delivered	0	0	0	0	0	0	0	0	9
Africa	Eastern Africa	AFRO	Zimbabwe	47	ZI	ZW	ZWE	Mashonaland West	5554	Mhondoro-Ngezi	52963	null	null	0	ADM2	Mhondoro-Ngezi	52963	ZWE0555452963	2014	Moderate prevalence (10%-49%)	Adults	10464	0	0	0	0	PZQ+ALB/MBD	0	0	0	0	0	0	0	0	9
Africa	Eastern Africa	AFRO	Zimbabwe	47	ZI	ZW	ZWE	Mashonaland West	5554	Mhondoro-Ngezi	52963	null	null	0	ADM2	Mhondoro-Ngezi	52963	ZWE0555452963	2015	Moderate prevalence (10%-49%)	Adults	10382	0	0	0	0	PZQ+ALB/MBD	0	0	0	0	0	0	0	0	9
Africa	Eastern Africa	AFRO	Zimbabwe	47	ZI	ZW	ZWE	Mashonaland West	5554	Mhondoro-Ngezi	52963	null	null	0	ADM2	Mhondoro-Ngezi	52963	ZWE0555452963	2016	Moderate prevalence (10%-49%)	Adults	12208	0	0	0	0	Not delivered	0	0	0	0	0	0	0	0	9
Africa	Eastern Africa	AFRO	Zimbabwe	47	ZI	ZW	ZWE	Mashonaland West	5554	Mhondoro-Ngezi	52963	null	null	0	ADM2	Mhondoro-Ngezi	52963	ZWE0555452963	2017	Moderate prevalence (10%-49%)	Adults	10464	0	0	0	0	Not delivered	0	0	0	0	0	0	0	0	9
Africa	Eastern Africa	AFRO	Zimbabwe	47	ZI	ZW	ZWE	Mashonaland West	5554	Mhondoro-Ngezi	52963	null	null	0	ADM2	Mhondoro-Ngezi	52963	ZWE0555452963	2018	Moderate prevalence (10%-49%)	Adults	12405	0	0	0	0	Not delivered	0	0	0	0	0	0	0	0	9
Africa	Eastern Africa	AFRO	Zimbabwe	47	ZI	ZW	ZWE	Mashonaland West	5554	Mhondoro-Ngezi	52963	null	null	0	ADM2	Mhondoro-Ngezi	52963	ZWE0555452963	2019	Not reported	Adults	0	0	0	0	0	Not delivered	0	0	0	0	0	0	0	0	999
Africa	Eastern Africa	AFRO	Zimbabwe	47	ZI	ZW	ZWE	Mashonaland West	5554	Mhondoro-Ngezi	52963	null	null	0	ADM2	Mhondoro-Ngezi	52963	ZWE0555452963	2020	Moderate prevalence (10%-49%)	Adults	12768	0	0	0	0	Not delivered	0	0	0	0	0	0	0	0	9
Africa	Eastern Africa	AFRO	Zimbabwe	47	ZI	ZW	ZWE	Mashonaland West	5554	Mhondoro-Ngezi	52963	null	null	0	ADM2	Mhondoro-Ngezi	52963	ZWE0555452963	2013	Moderate prevalence (10%-49%)	SAC	20164	0	0	0	0	Not delivered	0	0	0	0	0	0	0	0	9
Africa	Eastern Africa	AFRO	Zimbabwe	47	ZI	ZW	ZWE	Mashonaland West	5554	Mhondoro-Ngezi	52963	null	null	0	ADM2	Mhondoro-Ngezi	52963	ZWE0555452963	2014	Moderate prevalence (10%-49%)	SAC	20164	20165	22044	109.32	109.32	PZQ+ALB/MBD	1	1	1	1	1	1	1	1	9
Africa	Eastern Africa	AFRO	Zimbabwe	47	ZI	ZW	ZWE	Mashonaland West	5554	Mhondoro-Ngezi	52963	null	null	0	ADM2	Mhondoro-Ngezi	52963	ZWE0555452963	2015	Moderate prevalence (10%-49%)	SAC	20006	20007	21211	106.02	106.02	PZQ+ALB/MBD	1	1	2	2	1	1	2	2	9
Africa	Eastern Africa	AFRO	Zimbabwe	47	ZI	ZW	ZWE	Mashonaland West	5554	Mhondoro-Ngezi	52963	null	null	0	ADM2	Mhondoro-Ngezi	52963	ZWE0555452963	2016	Moderate prevalence (10%-49%)	SAC	17440	0	0	0	0	Not delivered	0	0	2	2	0	0	2	2	9
Africa	Eastern Africa	AFRO	Zimbabwe	47	ZI	ZW	ZWE	Matebeleland North	5557	Tsholotsho	52953	null	null	0	ADM2	Tsholotsho	52953	ZWE0555752953	2017	Non-endemic	SAC	0	0	0	0	0	Not delivered	0	0	0	0	0	0	0	0	0
Africa	Eastern Africa	AFRO	Zimbabwe	47	ZI	ZW	ZWE	Mashonaland West	5554	Mhondoro-Ngezi	52963	null	null	0	ADM2	Mhondoro-Ngezi	52963	ZWE0555452963	2018	Moderate prevalence (10%-49%)	SAC	17722	0	0	0	0	Not delivered	0	0	2	2	0	0	2	2	9
Africa	Eastern Africa	AFRO	Zimbabwe	47	ZI	ZW	ZWE	Mashonaland West	5554	Mhondoro-Ngezi	52963	null	null	0	ADM2	Mhondoro-Ngezi	52963	ZWE0555452963	2019	Not reported	SAC	0	0	0	0	0	Not delivered	0	0	2	2	0	0	2	2	999
Africa	Eastern Africa	AFRO	Zimbabwe	47	ZI	ZW	ZWE	Mashonaland West	5554	Zvimba	52933	null	null	0	ADM2	Zvimba	52933	ZWE0555452933	2020	Moderate prevalence (10%-49%)	SAC	44542	0	0	0	0	Not delivered	0	0	3	1	0	0	3	3	9
Africa	Eastern Africa	AFRO	Zimbabwe	47	ZI	ZW	ZWE	Mashonaland West	5554	Mhondoro-Ngezi	52963	null	null	0	ADM2	Mhondoro-Ngezi	52963	ZWE0555452963	2013	Moderate prevalence (10%-49%)	Total	30628	0	0	0	0	Not delivered	0	0	0	0	0	0	0	0	9
Africa	Eastern Africa	AFRO	Zimbabwe	47	ZI	ZW	ZWE	Mashonaland West	5554	Mhondoro-Ngezi	52963	null	null	0	ADM2	Mhondoro-Ngezi	52963	ZWE0555452963	2014	Moderate prevalence (10%-49%)	Total	30628	20165	22044	109.32	71.97	PZQ+ALB/MBD	1	1	1	1	1	0	1	0	9
Africa	Eastern Africa	AFRO	Zimbabwe	47	ZI	ZW	ZWE	Mashonaland West	5554	Mhondoro-Ngezi	52963	null	null	0	ADM2	Mhondoro-Ngezi	52963	ZWE0555452963	2015	Moderate prevalence (10%-49%)	Total	30388	20007	21211	106.02	69.8	PZQ+ALB/MBD	1	1	2	2	1	0	2	0	9
Africa	Eastern Africa	AFRO	Zimbabwe	47	ZI	ZW	ZWE	Mashonaland West	5554	Mhondoro-Ngezi	52963	null	null	0	ADM2	Mhondoro-Ngezi	52963	ZWE0555452963	2016	Moderate prevalence (10%-49%)	Total	29647	0	0	0	0	Not delivered	0	0	2	2	0	0	2	0	9
Africa	Eastern Africa	AFRO	Zimbabwe	47	ZI	ZW	ZWE	Mashonaland West	5554	Mhondoro-Ngezi	52963	null	null	0	ADM2	Mhondoro-Ngezi	52963	ZWE0555452963	2017	Moderate prevalence (10%-49%)	Total	30628	0	0	0	0	Not delivered	0	0	2	2	0	0	2	0	9
Africa	Eastern Africa	AFRO	Zimbabwe	47	ZI	ZW	ZWE	Mashonaland West	5554	Mhondoro-Ngezi	52963	null	null	0	ADM2	Mhondoro-Ngezi	52963	ZWE0555452963	2018	Moderate prevalence (10%-49%)	Total	30127	0	0	0	0	Not delivered	0	0	2	2	0	0	2	0	9
Africa	Eastern Africa	AFRO	Zimbabwe	47	ZI	ZW	ZWE	Mashonaland West	5554	Mhondoro-Ngezi	52963	null	null	0	ADM2	Mhondoro-Ngezi	52963	ZWE0555452963	2019	Not reported	Total	0	0	0	0	0	Not delivered	0	0	2	2	0	0	2	0	999
Africa	Eastern Africa	AFRO	Zimbabwe	47	ZI	ZW	ZWE	Mashonaland West	5554	Mhondoro-Ngezi	52963	null	null	0	ADM2	Mhondoro-Ngezi	52963	ZWE0555452963	2020	Moderate prevalence (10%-49%)	Total	30437	0	0	0	0	Not delivered	0	0	2	2	0	0	2	0	9
Africa	Eastern Africa	AFRO	Zimbabwe	47	ZI	ZW	ZWE	Harare	5550	Chitungwiza	52965	null	null	0	ADM2	Chitungwiza	52965	ZWE0555052965	2013	Low prevalence (less than 10%)	Adults	0	0	0	0	0	PZQ	0	0	0	0	0	0	0	0	10
Africa	Eastern Africa	AFRO	Zimbabwe	47	ZI	ZW	ZWE	Harare	5550	Chitungwiza	52965	null	null	0	ADM2	Chitungwiza	52965	ZWE0555052965	2014	Low prevalence (less than 10%)	Adults	0	0	0	0	0	PZQ+ALB/MBD	0	0	0	0	0	0	0	0	10
Africa	Eastern Africa	AFRO	Zimbabwe	47	ZI	ZW	ZWE	Harare	5550	Chitungwiza	52965	null	null	0	ADM2	Chitungwiza	52965	ZWE0555052965	2015	Moderate prevalence (10%-49%)	Adults	35505	0	0	0	0	PZQ+ALB/MBD	0	0	0	0	0	0	0	0	9
Africa	Eastern Africa	AFRO	Zimbabwe	47	ZI	ZW	ZWE	Harare	5550	Chitungwiza	52965	null	null	0	ADM2	Chitungwiza	52965	ZWE0555052965	2016	Moderate prevalence (10%-49%)	Adults	41749	0	0	0	0	PZQ+ALB/MBD	0	0	0	0	0	0	0	0	9
Africa	Eastern Africa	AFRO	Zimbabwe	47	ZI	ZW	ZWE	Harare	5550	Chitungwiza	52965	null	null	0	ADM2	Chitungwiza	52965	ZWE0555052965	2017	Low prevalence (less than 10%)	Adults	0	0	0	0	0	Not delivered	0	0	0	0	0	0	0	0	10
Africa	Eastern Africa	AFRO	Zimbabwe	47	ZI	ZW	ZWE	Harare	5550	Chitungwiza	52965	null	null	0	ADM2	Chitungwiza	52965	ZWE0555052965	2018	Low prevalence (less than 10%)	Adults	0	0	0	0	0	Not delivered	0	0	0	0	0	0	0	0	10
Africa	Eastern Africa	AFRO	Zimbabwe	47	ZI	ZW	ZWE	Harare	5550	Chitungwiza	52965	null	null	0	ADM2	Chitungwiza	52965	ZWE0555052965	2019	Not reported	Adults	0	0	0	0	0	Not delivered	0	0	0	0	0	0	0	0	999
Africa	Eastern Africa	AFRO	Zimbabwe	47	ZI	ZW	ZWE	Harare	5550	Chitungwiza	52965	null	null	0	ADM2	Chitungwiza	52965	ZWE0555052965	2020	Low prevalence (less than 10%)	Adults	0	0	0	0	0	Not delivered	0	0	0	0	0	0	0	0	10
Africa	Eastern Africa	AFRO	Zimbabwe	47	ZI	ZW	ZWE	Harare	5550	Chitungwiza	52965	null	null	0	ADM2	Chitungwiza	52965	ZWE0555052965	2013	Low prevalence (less than 10%)	SAC	45514	137920	57740	41.86	126.86	PZQ	1	0	1	0	1	1	1	1	10
Africa	Eastern Africa	AFRO	Zimbabwe	47	ZI	ZW	ZWE	Harare	5550	Chitungwiza	52965	null	null	0	ADM2	Chitungwiza	52965	ZWE0555052965	2014	Low prevalence (less than 10%)	SAC	45514	45514	52887	116.2	116.2	PZQ+ALB/MBD	1	1	2	1	1	1	2	2	10
Africa	Eastern Africa	AFRO	Zimbabwe	47	ZI	ZW	ZWE	Harare	5550	Chitungwiza	52965	null	null	0	ADM2	Chitungwiza	52965	ZWE0555052965	2015	Moderate prevalence (10%-49%)	SAC	68420	68421	54055	79	79	PZQ+ALB/MBD	1	1	3	2	1	1	3	3	9
Africa	Eastern Africa	AFRO	Zimbabwe	47	ZI	ZW	ZWE	Harare	5550	Chitungwiza	52965	null	null	0	ADM2	Chitungwiza	52965	ZWE0555052965	2016	Moderate prevalence (10%-49%)	SAC	59642	59642	83322	139.7	139.7	PZQ+ALB/MBD	1	1	4	3	1	1	4	4	9
Africa	Eastern Africa	AFRO	Zimbabwe	47	ZI	ZW	ZWE	Matebeleland North	5557	Umguza	52954	null	null	0	ADM2	Umguza	52954	ZWE0555752954	2017	Non-endemic	SAC	0	0	0	0	0	Not delivered	0	0	1	1	0	0	1	1	0
Africa	Eastern Africa	AFRO	Zimbabwe	47	ZI	ZW	ZWE	Harare	5550	Chitungwiza	52965	null	null	0	ADM2	Chitungwiza	52965	ZWE0555052965	2018	Low prevalence (less than 10%)	SAC	40001	0	0	0	0	Not delivered	0	0	4	3	0	0	4	4	10
Africa	Eastern Africa	AFRO	Zimbabwe	47	ZI	ZW	ZWE	Harare	5550	Chitungwiza	52965	null	null	0	ADM2	Chitungwiza	52965	ZWE0555052965	2019	Not reported	SAC	0	0	0	0	0	Not delivered	0	0	4	3	0	0	4	4	999
Africa	Eastern Africa	AFRO	Zimbabwe	47	ZI	ZW	ZWE	Midlands	5558	Zvishavane	52962	null	null	0	ADM2	Zvishavane	52962	ZWE0555852962	2020	Moderate prevalence (10%-49%)	SAC	19939	0	0	0	0	Not delivered	0	0	4	2	0	0	4	4	9
Africa	Eastern Africa	AFRO	Zimbabwe	47	ZI	ZW	ZWE	Harare	5550	Chitungwiza	52965	null	null	0	ADM2	Chitungwiza	52965	ZWE0555052965	2013	Low prevalence (less than 10%)	Total	45514	137920	57740	41.86	126.86	PZQ	1	0	1	0	1	1	1	1	10
Africa	Eastern Africa	AFRO	Zimbabwe	47	ZI	ZW	ZWE	Harare	5550	Chitungwiza	52965	null	null	0	ADM2	Chitungwiza	52965	ZWE0555052965	2014	Low prevalence (less than 10%)	Total	45514	45514	52887	116.2	116.2	PZQ+ALB/MBD	1	1	2	1	1	1	2	2	10
Africa	Eastern Africa	AFRO	Zimbabwe	47	ZI	ZW	ZWE	Harare	5550	Chitungwiza	52965	null	null	0	ADM2	Chitungwiza	52965	ZWE0555052965	2015	Moderate prevalence (10%-49%)	Total	103925	68421	54055	79	52.01	PZQ+ALB/MBD	1	1	3	2	1	0	3	2	9
Africa	Eastern Africa	AFRO	Zimbabwe	47	ZI	ZW	ZWE	Harare	5550	Chitungwiza	52965	null	null	0	ADM2	Chitungwiza	52965	ZWE0555052965	2016	Moderate prevalence (10%-49%)	Total	101390	59642	83322	139.7	82.18	PZQ+ALB/MBD	1	1	4	3	1	1	4	3	9
Africa	Eastern Africa	AFRO	Zimbabwe	47	ZI	ZW	ZWE	Harare	5550	Chitungwiza	52965	null	null	0	ADM2	Chitungwiza	52965	ZWE0555052965	2017	Low prevalence (less than 10%)	Total	45514	0	0	0	0	Not delivered	0	0	4	3	0	0	4	3	10
Africa	Eastern Africa	AFRO	Zimbabwe	47	ZI	ZW	ZWE	Harare	5550	Chitungwiza	52965	null	null	0	ADM2	Chitungwiza	52965	ZWE0555052965	2018	Low prevalence (less than 10%)	Total	40001	0	0	0	0	Not delivered	0	0	4	3	0	0	4	3	10
Africa	Eastern Africa	AFRO	Zimbabwe	47	ZI	ZW	ZWE	Harare	5550	Chitungwiza	52965	null	null	0	ADM2	Chitungwiza	52965	ZWE0555052965	2019	Not reported	Total	0	0	0	0	0	Not delivered	0	0	4	3	0	0	4	3	999
Africa	Eastern Africa	AFRO	Zimbabwe	47	ZI	ZW	ZWE	Harare	5550	Chitungwiza	52965	null	null	0	ADM2	Chitungwiza	52965	ZWE0555052965	2020	Low prevalence (less than 10%)	Total	39883	0	0	0	0	Not delivered	0	0	4	3	0	0	4	3	10

## Sheet: site_level
Source	Country	ISO3	ISO2	ADMIN1_NAME	ADMIN1_CODE	ADMIN2_NAME	ADMIN2_CODE	Eval_UNIT	IU_NAME_reported	IU_ID_reported	IU_NAME_2018_spatial	IU_id_2018_spatial	Sub_District	Subdistrict_ID	LocationName	SiteID	LocationType	longitude	latitude	Georeliability	SurveyYear	SurveyMonth	Age_start	Age_end	Survey_type	Diagnostic_type	Diagnostic_method	dgx_level	Examined	Positive	Prevalence	Perc_HighInfection	Perc_ModerateInfection	Species	SpeciesType	Quality	Dups	best_prev	serial_number	citation	publication_year	Composite_IU_ID
AFRO	Zimbabwe	ZWE	ZW	Bulawayo	5549	Bulawayo	52902	null	Bulawayo	52902	Umguza	52954			Aisleby	20238		28.582	-20.066	1	2010		null	null		Other	not specified	5	59	1	1.69	null	null	unknown		3	0	1	39702		null	AZWE0554952902
AFRO	Zimbabwe	ZWE	ZW	Bulawayo	5549	Bulawayo	52902	null	Bulawayo	52902	Bulawayo	52902			Baines Infant	20239		28.583	-20.134	1	2010		null	null		Other	not specified	5	39	0	0	null	null	unknown		3	0	1	39688		null	AZWE0554952902
AFRO	Zimbabwe	ZWE	ZW	Bulawayo	5549	Bulawayo	52902	null	Bulawayo	52902	Bulawayo	52902			Emakhandeni	20240		28.523	-20.111	1	2010		null	null		Other	not specified	5	70	1	1.43	null	null	unknown		3	0	1	39774		null	AZWE0554952902
AFRO	Zimbabwe	ZWE	ZW	Bulawayo	5549	Bulawayo	52902	null	Bulawayo	52902	Bulawayo	52902			Fairbridge	20241		28.606	-20.183	1	2010		null	null		Other	not specified	5	40	2	5	null	null	unknown		3	0	1	39699		null	AZWE0554952902
AFRO	Zimbabwe	ZWE	ZW	Bulawayo	5549	Bulawayo	52902	null	Bulawayo	52902	Bulawayo	52902			Hope Foundtain	20242		28.658	-20.219	2	2010		null	null		Other	not specified	5	49	1	2.04	null	null	unknown		3	0	1	39703		null	AZWE0554952902
AFRO	Zimbabwe	ZWE	ZW	Bulawayo	5549	Bulawayo	52902	null	Bulawayo	52902	Bulawayo	52902			Hyde Pack	20243		28.542	-20.153	1	2010		null	null		Other	not specified	5	43	0	0	null	null	unknown		3	0	1	39696		null	AZWE0554952902
AFRO	Zimbabwe	ZWE	ZW	Bulawayo	5549	Bulawayo	52902	null	Bulawayo	52902	Bulawayo	52902			J W Mthimkhukulu	20244		28.491	-20.128	1	2010		null	null		Other	not specified	5	52	0	0	null	null	unknown		3	0	1	39690		null	AZWE0554952902
AFRO	Zimbabwe	ZWE	ZW	Bulawayo	5549	Bulawayo	52902	null	Bulawayo	52902		null			Maphisa	20245		null	null	99	2010		null	null		Other	not specified	5	51	8	15.69	null	null	unknown		3	0	1	39775		null	AZWE0554952902
AFRO	Zimbabwe	ZWE	ZW	Bulawayo	5549	Bulawayo	52902	null	Bulawayo	52902	Bulawayo	52902			Masiyephambili	20246		28.639	-20.171	2	2010		null	null		Other	not specified	5	47	0	0	null	null	unknown		3	0	1	39700		null	AZWE0554952902
AFRO	Zimbabwe	ZWE	ZW	Bulawayo	5549	Bulawayo	52902	null	Bulawayo	52902		null			Mbonqane	20247		null	null	99	2010		null	null		Other	not specified	5	64	0	0	null	null	unknown		3	0	1	39704		null	AZWE0554952902
AFRO	Zimbabwe	ZWE	ZW	Bulawayo	5549	Bulawayo	52902	null	Bulawayo	52902	Bulawayo	52902			Mbuyazwe	20248		28.514	-20.145	1	2010		null	null		Other	not specified	5	47	4	8.51	null	null	unknown		3	0	1	39689		null	AZWE0554952902
AFRO	Zimbabwe	ZWE	ZW	Bulawayo	5549	Bulawayo	52902	null	Bulawayo	52902	Bulawayo	52902			Mthombowesizwe	20249		28.541	-20.117	1	2010		null	null		Other	not specified	5	52	5	9.62	null	null	unknown		3	0	1	39698		null	AZWE0554952902
AFRO	Zimbabwe	ZWE	ZW	Bulawayo	5549	Bulawayo	52902	null	Bulawayo	52902	Bulawayo	52902			Mthshede	20250		28.53	-20.138	1	2010		null	null		Other	not specified	5	49	1	2.04	null	null	unknown		3	0	1	39695		null	AZWE0554952902
AFRO	Zimbabwe	ZWE	ZW	Bulawayo	5549	Bulawayo	52902	null	Bulawayo	52902		null			Thembiso	20251		null	null	99	2010		null	null		Other	not specified	5	37	2	5.41	null	null	unknown		3	0	1	39691		null	AZWE0554952902
AFRO	Zimbabwe	ZWE	ZW	Bulawayo	5549	Bulawayo	52902	null	Bulawayo	52902		null			Tsetse	20252		null	null	99	2010		null	null		Other	not specified	5	47	3	6.38	null	null	unknown		3	0	1	39701		null	AZWE0554952902
AFRO	Zimbabwe	ZWE	ZW	Bulawayo	5549	Bulawayo	52902	null	Bulawayo	52902	Bulawayo	52902			Umgusa	20253		28.5724	-20.056	3	2010		null	null		Other	not specified	5	34	0	0	null	null	unknown		3	0	1	39773		null	AZWE0554952902
AFRO	Zimbabwe	ZWE	ZW	Bulawayo	5549	Bulawayo	52902	null	Bulawayo	52902		null			Zulukuandaba	20254		null	null	99	2010		null	null		Other	not specified	5	58	1	1.72	null	null	unknown		3	0	1	39697		null	AZWE0554952902
AFRO	Zimbabwe	ZWE	ZW	Harare	5550	Harare	52903	null	Harare	52903	Harare	52903			Batanai	20324		31.017	-17.885	1	2010		null	null		Other	not specified	5	40	1	2.5	null	null	unknown		3	0	1	39653		null	AZWE0555052903
AFRO	Zimbabwe	ZWE	ZW	Harare	5550	Harare	52903	null	Harare	52903	Harare	52903			Chinamano	20325		31.05	-17.817	2	2010		null	null		Other	not specified	5	26	3	11.54	null	null	unknown		3	0	1	39724		null	AZWE0555052903
AFRO	Zimbabwe	ZWE	ZW	Harare	5550	Harare	52903	null	Harare	52903	Harare	52903			Chirodzo	20326		31.031	-17.857	1	2010		null	null		Other	not specified	5	50	0	0	null	null	unknown		3	0	1	39706		null	AZWE0555052903
AFRO	Zimbabwe	ZWE	ZW	Harare	5550	Harare	52903	null	Harare	52903	Harare	52903			Chizungu	20327		31.163	-17.907	1	2010		null	null		Other	not specified	5	28	3	10.71	null	null	unknown		3	0	1	39727		null	AZWE0555052903
AFRO	Zimbabwe	ZWE	ZW	Harare	5550	Harare	52903	null	Harare	52903	Harare	52903			Courteney Selous	20328		31.059	-17.822	2	2010		null	null		Other	not specified	5	11	0	0	null	null	unknown		3	0	1	39715		null	AZWE0555052903
AFRO	Zimbabwe	ZWE	ZW	Harare	5550	Harare	52903	null	Harare	52903	Harare	52903			Daniel Academy	20329		31.034	-17.825	2	2010		null	null		Other	not specified	5	32	3	9.38	null	null	unknown		3	0	1	39721		null	AZWE0555052903
AFRO	Zimbabwe	ZWE	ZW	Harare	5550	Harare	52903	null	Harare	52903	Harare	52903			Donny Brook	20330		31.182	-17.839	1	2010		null	null		Other	not specified	5	42	1	2.38	null	null	unknown		3	0	1	39860		null	AZWE0555052903
GAHI	Zimbabwe	ZWE	ZW	Harare	5550	Harare	52903	null	Harare	52903	Harare	52903			Epworth	ZWE0005		31.1475	-17.89	3	1982		1	99		Other	Urine Other	4	292	59	20.21	null	null	haematobium	urogenital	3	3	1	74547	Chandiwana SK (1983) Human bilharziasis in a peri-urban area in Zimbabwe with special reference to its relationship to malnutrition in school children. Cent Afr J Med, 29:23-26.	1983	AZWE0555052903
GAHI	Zimbabwe	ZWE	ZW	Harare	5550	Harare	52903	null	Harare	52903	Harare	52903			Epworth	ZWE0005		31.1475	-17.89	3	1982		1	99		Parasitological	Other microscopy	2	242	22	9.09	null	null	mansoni	intestinal	3	3	0	74548	Chandiwana SK (1983) Human bilharziasis in a peri-urban area in Zimbabwe with special reference to its relationship to malnutrition in school children. Cent Afr J Med, 29:23-26.	1983	AZWE0555052903
AFRO	Zimbabwe	ZWE	ZW	Harare	5550	Harare	52903	null	Harare	52903	Harare	52903			Glen View 3	20331		30.95	-17.909	1	2010		null	null		Other	not specified	5	39	6	15.38	null	null	unknown		3	0	1	39725		null	AZWE0555052903
AFRO	Zimbabwe	ZWE	ZW	Harare	5550	Harare	52903	null	Harare	52903	Harare	52903			Glen View 8	20332		30.953	-17.902	1	2010		null	null		Other	not specified	5	49	9	18.37	null	null	unknown		3	0	1	39647		null	AZWE0555052903
AFRO	Zimbabwe	ZWE	ZW	Harare	5550	Harare	52903	null	Harare	52903	Harare	52903			Greystone Park	20333		31.117	-17.745	1	2010		null	null		Other	not specified	5	15	0	0	null	null	unknown		3	0	1	39652		null	AZWE0555052903
AFRO	Zimbabwe	ZWE	ZW	Harare	5550	Harare	52903	null	Harare	52903	Harare	52903			Hopely	20334		31.138	-17.818	1	2010		null	null		Other	not specified	5	50	6	12	null	null	unknown		3	0	1	39716		null	AZWE0555052903
AFRO	Zimbabwe	ZWE	ZW	Harare	5550	Harare	52903	null	Harare	52903	Harare	52903			Kuwadzana 3	20335		30.929	-17.825	1	2010		null	null		Other	not specified	5	51	9	17.65	null	null	unknown		3	0	1	39722		null	AZWE0555052903
AFRO	Zimbabwe	ZWE	ZW	Harare	5550	Harare	52903	null	Harare	52903	Harare	52903			Kuwadzana 5	20336		30.914	-17.832	1	2010		null	null		Other	not specified	5	43	0	0	null	null	unknown		3	0	1	39609		null	AZWE0555052903
AFRO	Zimbabwe	ZWE	ZW	Harare	5550	Harare	52903	null	Harare	52903	Zvimba	52933			Kuwadzana 8	20337		30.898	-17.833	1	2010		null	null		Other	not specified	5	14	2	14.29	null	null	unknown		3	0	1	39654		null	AZWE0555052903
AFRO	Zimbabwe	ZWE	ZW	Harare	5550	Harare	52903	null	Harare	52903	Harare	52903			Louis Mt Batten	20338		31.026	-17.839	1	2010		null	null		Other	not specified	5	45	2	4.44	null	null	unknown		3	0	1	39848		null	AZWE0555052903
AFRO	Zimbabwe	ZWE	ZW	Harare	5550	Harare	52903	null	Harare	52903	Harare	52903			Mukurumbira	20339		30.923	-17.859	1	2010		null	null		Other	not specified	5	37	8	21.62	null	null	unknown		3	0	1	39610		null	AZWE0555052903
AFRO	Zimbabwe	ZWE	ZW	Harare	5550	Harare	52903	null	Harare	52903	Harare	52903			Mutasa	20340		30.948	-17.819	2	2010		null	null		Other	not specified	5	41	0	0	null	null	unknown		3	0	1	39611		null	AZWE0555052903
AFRO	Zimbabwe	ZWE	ZW	Harare	5550	Harare	52903	null	Harare	52903	Harare	52903			Ngagariro	20341		31.034	-17.825	2	2010		null	null		Other	not specified	5	50	0	0	null	null	unknown		3	0	1	39608		null	AZWE0555052903
AFRO	Zimbabwe	ZWE	ZW	Harare	5550	Harare	52903	null	Harare	52903	Harare	52903			Rukudzo	20342		30.972	-17.853	1	2010		null	null		Other	not specified	5	26	3	11.54	null	null	unknown		3	0	1	39615		null	AZWE0555052903
AFRO	Zimbabwe	ZWE	ZW	Harare	5550	Harare	52903	null	Harare	52903	Harare	52903			Rusvingo	20343		30.979	-17.895	1	2010		null	null		Other	not specified	5	58	1	1.72	null	null	unknown		3	0	1	39708		null	AZWE0555052903
AFRO	Zimbabwe	ZWE	ZW	Harare	5550	Harare	52903	null	Harare	52903	Harare	52903			Ruveneko	20344		31.034	-17.825	2	2010		null	null		Other	not specified	5	56	14	25	null	null	unknown		3	0	1	39616		null	AZWE0555052903
AFRO	Zimbabwe	ZWE	ZW	Harare	5550	Harare	52903	null	Harare	52903	Harare	52903			Seke 7	20345		31.039	-17.861	1	2010		null	null		Other	not specified	5	33	2	6.06	null	null	unknown		3	0	1	39707		null	AZWE0555052903
AFRO	Zimbabwe	ZWE	ZW	Harare	5550	Harare	52903	null	Harare	52903	Harare	52903			Shingirai	20346		31.034	-17.825	1	2010		null	null		Other	not specified	5	22	2	9.09	null	null	unknown		3	0	1	39713		null	AZWE0555052903
AFRO	Zimbabwe	ZWE	ZW	Harare	5550	Harare	52903	null	Harare	52903	Harare	52903			St Aidans	20347		31.034	-17.825	2	2010		null	null		Other	not specified	5	36	5	13.89	null	null	unknown		3	0	1	39720		null	AZWE0555052903
AFRO	Zimbabwe	ZWE	ZW	Harare	5550	Harare	52903	null	Harare	52903	Harare	52903			St John's Retreat	20348		31.058	-17.905	2	2010		null	null		Other	not specified	5	35	0	0	null	null	unknown		3	0	1	39723		null	AZWE0555052903
AFRO	Zimbabwe	ZWE	ZW	Harare	5550	Harare	52903	null	Harare	52903	Harare	52903			St Marys	20349		31.051	-17.828	2	2010		null	null		Other	not specified	5	36	5	13.89	null	null	unknown		3	0	1	39726		null	AZWE0555052903
AFRO	Zimbabwe	ZWE	ZW	Harare	5550	Harare	52903	null	Harare	52903	Harare	52903			St Peters	20350		30.983	-17.905	1	2010		null	null		Other	not specified	5	50	4	8	null	null	unknown		3	0	1	39617		null	AZWE0555052903
AFRO	Zimbabwe	ZWE	ZW	Harare	5550	Harare	52903	null	Harare	52903	Harare	52903			Tamuka	20351		30.923	-17.811	1	2010		null	null		Other	not specified	5	53	4	7.55	null	null	unknown		3	0	1	39837		null	AZWE0555052903
AFRO	Zimbabwe	ZWE	ZW	Harare	5550	Harare	52903	null	Harare	52903	Harare	52903			Tendayi	20352		31.034	-17.825	2	2010		null	null		Other	not specified	5	50	3	6	null	null	unknown		3	0	1	39836		null	AZWE0555052903
AFRO	Zimbabwe	ZWE	ZW	Harare	5550	Harare	52903	null	Harare	52903	Harare	52903			Tongoville	20353		31.034	-17.825	2	2010		null	null		Other	not specified	5	49	3	6.12	null	null	unknown		3	0	1	39714		null	AZWE0555052903
AFRO	Zimbabwe	ZWE	ZW	Harare	5550	Harare	52903	null	Harare	52903	Harare	52903			Warren Pack 4	20354		31.034	-17.825	2	2010		null	null		Other	not specified	5	51	12	23.53	null	null	unknown		3	0	1	39717		null	AZWE0555052903
AFRO	Zimbabwe	ZWE	ZW	Harare	5550	Harare	52903	null	Harare	52903	Harare	52903			Warren Pack 5	20355		31.034	-17.825	2	2010		null	null		Other	not specified	5	18	0	0	null	null	unknown		3	0	1	39705		null	AZWE0555052903
AFRO	Zimbabwe	ZWE	ZW	Harare	5550	Harare	52903	null	Harare	52903		null			Yamurai	20356		null	null	99	2010		null	null		Other	not specified	5	49	4	8.16	null	null	unknown		3	0	1	39718		null	AZWE0555052903
AFRO	Zimbabwe	ZWE	ZW	Harare	5550	Harare	52903	null	Harare	52903	Chitungwiza	52965			Zengeza 5	20357		31.064	-18.002	1	2010		null	null		Other	not specified	5	51	2	3.92	null	null	unknown		3	0	1	39719		null	AZWE0555052903
AFRO	Zimbabwe	ZWE	ZW	Manicaland	5551	Buhera	52904	null	Buhera	52904		null			Chinhoro	20230		null	null	99	2010		null	null		Other	not specified	5	50	6	12	null	null	unknown		3	0	1	39621		null	AZWE0555152904
AFRO	Zimbabwe	ZWE	ZW	Manicaland	5551	Buhera	52904	null	Buhera	52904		null			Maneta	20231		null	null	99	2010		null	null		Other	not specified	5	50	4	8	null	null	unknown		3	0	1	39622		null	AZWE0555152904
AFRO	Zimbabwe	ZWE	ZW	Manicaland	5551	Buhera	52904	null	Buhera	52904	Buhera	52904			Masocha	20232		31.7591	-19.2112	3	2010		null	null		Other	not specified	5	50	31	62	null	null	unknown		3	0	1	39625		null	AZWE0555152904
AFRO	Zimbabwe	ZWE	ZW	Manicaland	5551	Buhera	52904	null	Buhera	52904		null			Muchuwa	20233		null	null	99	2010		null	null		Other	not specified	5	50	0	0	null	null	unknown		3	0	1	39623		null	AZWE0555152904
AFRO	Zimbabwe	ZWE	ZW	Manicaland	5551	Buhera	52904	null	Buhera	52904	Buhera	52904			Mukamba	20234		31.5639	-19.2136	3	2010		null	null		Other	not specified	5	50	9	18	null	null	unknown		3	0	1	39619		null	AZWE0555152904
AFRO	Zimbabwe	ZWE	ZW	Manicaland	5551	Buhera	52904	null	Buhera	52904		null			Munyaradzi	20235		null	null	99	2010		null	null		Other	not specified	5	50	17	34	null	null	unknown		3	0	1	39618		null	AZWE0555152904
AFRO	Zimbabwe	ZWE	ZW	Manicaland	5551	Buhera	52904	null	Buhera	52904	Buhera	52904			Muzokomba	20236		31.962	-19.578	1	2010		null	null		Other	not specified	5	50	11	22	null	null	unknown		3	0	1	39620		null	AZWE0555152904
AFRO	Zimbabwe	ZWE	ZW	Manicaland	5551	Buhera	52904	null	Buhera	52904	Buhera	52904			Nemadziva	20237		32.2249	-19.7718	3	2010		null	null		Other	not specified	5	50	3	6	null	null	unknown		3	0	1	39624		null	AZWE0555152904
AFRO	Zimbabwe	ZWE	ZW	Manicaland	5551	Chimanimani	52905	null	Chimanimani	52905		null			Dingire	20268		null	null	99	2010		null	null		Other	not specified	5	29	8	27.59	null	null	unknown		3	0	1	39627		null	AZWE0555152905
AFRO	Zimbabwe	ZWE	ZW	Manicaland	5551	Chimanimani	52905	null	Chimanimani	52905		null			Martin	20269		null	null	99	2010		null	null		Other	not specified	5	25	0	0	null	null	unknown		3	0	1	39628		null	AZWE0555152905
AFRO	Zimbabwe	ZWE	ZW	Manicaland	5551	Chimanimani	52905	null	Chimanimani	52905		null			Muchadziya	20270		null	null	99	2010		null	null		Other	not specified	5	17	5	29.41	null	null	unknown		3	0	1	39626		null	AZWE0555152905
AFRO	Zimbabwe	ZWE	ZW	Manicaland	5551	Chimanimani	52905	null	Chimanimani	52905		null			Mushonjowa	20271		null	null	99	2010		null	null		Other	not specified	5	50	25	50	null	null	unknown		3	0	1	39629		null	AZWE0555152905
AFRO	Zimbabwe	ZWE	ZW	Manicaland	5551	Chipinge	52906	null	Chipinge	52906	Chipinge	52906			Chisumbanje	20272		32.229	-20.768	1	2010		null	null		Other	not specified	5	50	24	48	null	null	unknown		3	0	1	39760		null	AZWE0555152906
AFRO	Zimbabwe	ZWE	ZW	Manicaland	5551	Chipinge	52906	null	Chipinge	52906		null			Chitepo	20273		null	null	99	2010		null	null		Other	not specified	5	50	33	66	null	null	unknown		3	0	1	39551		null	AZWE0555152906
AFRO	Zimbabwe	ZWE	ZW	Manicaland	5551	Chipinge	52906	null	Chipinge	52906		null			Clearwater	20274		null	null	99	2010		null	null		Other	not specified	5	50	3	6	null	null	unknown		3	0	1	39550		null	AZWE0555152906
AFRO	Zimbabwe	ZWE	ZW	Manicaland	5551	Chipinge	52906	null	Chipinge	52906		null			Goko	20275		null	null	99	2010		null	null		Other	not specified	5	50	11	22	null	null	unknown		3	0	1	39549		null	AZWE0555152906
AFRO	Zimbabwe	ZWE	ZW	Manicaland	5551	Chipinge	52906	null	Chipinge	52906		null			Machona`	20276		null	null	99	2010		null	null		Other	not specified	5	50	10	20	null	null	unknown		3	0	1	39758		null	AZWE0555152906
AFRO	Zimbabwe	ZWE	ZW	Manicaland	5551	Chipinge	52906	null	Chipinge	52906	Chipinge	52906			Manesa	20277		32.359	-20.1066	3	2010		null	null		Other	not specified	5	50	30	60	null	null	unknown		3	0	1	39554		null	AZWE0555152906
AFRO	Zimbabwe	ZWE	ZW	Manicaland	5551	Chipinge	52906	null	Chipinge	52906		null			Maronga	20278		null	null	99	2010		null	null		Other	not specified	5	50	2	4	null	null	unknown		3	0	1	39544		null	AZWE0555152906
AFRO	Zimbabwe	ZWE	ZW	Manicaland	5551	Chipinge	52906	null	Chipinge	52906		null			Matione	20279		null	null	99	2010		null	null		Other	not specified	5	50	4	8	null	null	unknown		3	0	1	39561		null	AZWE0555152906
AFRO	Zimbabwe	ZWE	ZW	Manicaland	5551	Chipinge	52906	null	Chipinge	52906		null			Mutivhoti	20280		null	null	99	2010		null	null		Other	not specified	5	50	12	24	null	null	unknown		3	0	1	39759		null	AZWE0555152906
AFRO	Zimbabwe	ZWE	ZW	Manicaland	5551	Chipinge	52906	null	Chipinge	52906		null			Vheneka	20281		null	null	99	2010		null	null		Other	not specified	5	50	13	26	null	null	unknown		3	0	1	39630		null	AZWE0555152906
AFRO	Zimbabwe	ZWE	ZW	Manicaland	5551	Makoni	52907	null	Makoni	52907	Makoni	52907			Bandanyenje	20387		31.963	-18.863	1	2010		null	null		Other	not specified	5	48	36	75	null	null	unknown		3	0	1	39687		null	AZWE0555152907
AFRO	Zimbabwe	ZWE	ZW	Manicaland	5551	Makoni	52907	null	Makoni	52907		null			Chitenderano	20388		null	null	99	2010		null	null		Other	not specified	5	63	18	28.57	null	null	unknown		3	4	1	39763		null	AZWE0555152907
AFRO	Zimbabwe	ZWE	ZW	Manicaland	5551	Makoni	52907	null	Makoni	52907		null			Chiwome	20389		null	null	99	2010		null	null		Other	not specified	5	55	28	50.91	null	null	unknown		3	0	1	39648		null	AZWE0555152907
AFRO	Zimbabwe	ZWE	ZW	Manicaland	5551	Makoni	52907	null	Makoni	52907		null			Gwasira	20390		null	null	99	2010		null	null		Other	not specified	5	56	11	19.64	null	null	unknown		3	0	1	39766		null	AZWE0555152907
AFRO	Zimbabwe	ZWE	ZW	Manicaland	5551	Makoni	52907	null	Makoni	52907		null			Madziwa St Andrew's	20391		null	null	99	2010		null	null		Other	not specified	5	51	0	0	null	null	unknown		3	0	1	39765		null	AZWE0555152907
AFRO	Zimbabwe	ZWE	ZW	Manicaland	5551	Makoni	52907	null	Makoni	52907		null			Manyere	20392		null	null	99	2010		null	null		Other	not specified	5	46	6	13.04	null	null	unknown		3	0	1	39762		null	AZWE0555152907
AFRO	Zimbabwe	ZWE	ZW	Manicaland	5551	Makoni	52907	null	Makoni	52907		null			Mawango	20393		null	null	99	2010		null	null		Other	not specified	5	58	1	1.72	null	null	unknown		3	0	1	39761		null	AZWE0555152907
AFRO	Zimbabwe	ZWE	ZW	Manicaland	5551	Makoni	52907	null	Makoni	52907	Makoni	52907			Murewa	64762		32.5	-18.05	3	2012		null	null		Parasitological	Urine Filtration	1	298	null	35.9	null	null	haematobium	urogenital	1	3	1	39547		null	AZWE0555152907
GAHI	Zimbabwe	ZWE	ZW	Manicaland	5551	Makoni	52907	null	Makoni	52907	Makoni	52907			Murewa	ZWE0023		32.5	-18.05	3	2012	February	1	10	Mapping	Parasitological	Urine Filtration	1	298	null	35.9	null	null	haematobium	urogenital	1	3	0	77679	<p>Wami, W. M. Nausch, N. Midzi, N. Gwisai, R. Mduluza, T. Woolhouse, M. Mutapi, F. 2015.&nbsp;Identifying and evaluating field indicators of urogenital schistosomiasis-related morbidity in preschool-aged children. PLoS Negl Trop Dis. 9. 3. e0003649.</p>	2015	AZWE0555152907
AFRO	Zimbabwe	ZWE	ZW	Manicaland	5551	Makoni	52907	null	Makoni	52907	Makoni	52907			Rukweza	20394		32.088	-18.808	1	2010		null	null		Other	not specified	5	50	11	22	null	null	unknown		3	0	1	39686		null	AZWE0555152907
AFRO	Zimbabwe	ZWE	ZW	Manicaland	5551	Makoni	52907	null	Makoni	52907	Makoni	52907			St Faith	20395		32.219	-18.488	1	2010		null	null		Other	not specified	5	54	4	7.41	null	null	unknown		3	0	1	39764		null	AZWE0555152907
GAHI	Zimbabwe	ZWE	ZW	Manicaland	5551	Mutare	52908	null	Mutare	52908	Mutare	52908			Burma Valley	ZWE0006		32.7833	-19.1833	3	1982		16	99		Parasitological	Kato-Katz	1	200	32	16	null	null	mansoni	intestinal	3	0	1	74549	Chandiwana SK, Makaza D (1983) Some epidemiological aspects of intestinal helminth infections in a farmworker community in Burma Valley. Cent Afr J Med, 29:173-177.	1983	AZWE0555152908
GAHI	Zimbabwe	ZWE	ZW	Manicaland	5551	Mutare	52908	null	Mutare	52908	Mutare	52908			Kaswa	ZWE0012		32.4873	-19.1158	3	2004		5	16		Parasitological	Urine Filtration	1	146	52	35.62	null	null	haematobium	urogenital	1	2	1	78722	Midzi N, Sangweme D, Zinyowera S, Mapingure MP, Brouwer KC, Munatsi A, Mutapi F, Mudzori J, Kumar N, Woelk G, Mduluza T (2008) The burden of polyparasitism among primary schoolchildren in rural and farming areas in Zimbabwe. Trans R Soc Trop Med Hyg, 102:1039-1045.	2008	AZWE0555152908
GAHI	Zimbabwe	ZWE	ZW	Manicaland	5551	Mutare	52908	null	Mutare	52908	Mutare	52908			Kaswa	ZWE0012		32.4873	-19.1158	3	2004		5	16		Parasitological	Kato-Katz	1	131	26	19.85	null	null	mansoni	intestinal	1	2	0	78721	Midzi N, Sangweme D, Zinyowera S, Mapingure MP, Brouwer KC, Munatsi A, Mutapi F, Mudzori J, Kumar N, Woelk G, Mduluza T (2008) The burden of polyparasitism among primary schoolchildren in rural and farming areas in Zimbabwe. Trans R Soc Trop Med Hyg, 102:1039-1045.	2008	AZWE0555152908
AFRO	Zimbabwe	ZWE	ZW	Manicaland	5551	Mutare	52908	null	Mutare	52908	Mutare	52908			Kusena	20435		32.4626	-19.5767	3	2010		null	null		Other	not specified	5	61	19	31.15	null	null	unknown		3	0	1	39649		null	AZWE0555152908
GAHI	Zimbabwe	ZWE	ZW	Manicaland	5551	Mutare	52908	null	Mutare	52908	Mutare	52908			Msapa	ZWE0012		32.4281	-19.1149	3	2004		5	16		Parasitological	Urine Filtration	1	168	124	73.81	null	null	haematobium	urogenital	1	2	1	78728	Midzi N, Sangweme D, Zinyowera S, Mapingure MP, Brouwer KC, Munatsi A, Mutapi F, Mudzori J, Kumar N, Woelk G, Mduluza T (2008) The burden of polyparasitism among primary schoolchildren in rural and farming areas in Zimbabwe. Trans R Soc Trop Med Hyg, 102:1039-1045.	2008	AZWE0555152908
GAHI	Zimbabwe	ZWE	ZW	Manicaland	5551	Mutare	52908	null	Mutare	52908	Mutare	52908			Msapa	ZWE0012		32.4281	-19.1149	3	2004		5	16		Parasitological	Kato-Katz	1	168	63	37.5	null	null	mansoni	intestinal	1	2	0	78727	Midzi N, Sangweme D, Zinyowera S, Mapingure MP, Brouwer KC, Munatsi A, Mutapi F, Mudzori J, Kumar N, Woelk G, Mduluza T (2008) The burden of polyparasitism among primary schoolchildren in rural and farming areas in Zimbabwe. Trans R Soc Trop Med Hyg, 102:1039-1045.	2008	AZWE0555152908
GAHI	Zimbabwe	ZWE	ZW	Manicaland	5551	Mutare	52908	null	Mutare	52908	Mutare	52908			Valhalla	ZWE0012		32.85	-19.1333	3	2004		5	16		Parasitological	Urine Filtration	1	285	137	48.07	null	null	haematobium	urogenital	1	2	1	78725	Midzi N, Sangweme D, Zinyowera S, Mapingure MP, Brouwer KC, Munatsi A, Mutapi F, Mudzori J, Kumar N, Woelk G, Mduluza T (2008) The burden of polyparasitism among primary schoolchildren in rural and farming areas in Zimbabwe. Trans R Soc Trop Med Hyg, 102:1039-1045.	2008	AZWE0555152908
AFRO	Zimbabwe	ZWE	ZW	Manicaland	5551	Mutare	52908	null	Mutare	52908		null			Zumbare	20436		null	null	99	2010		null	null		Other	not specified	5	53	14	26.42	null	null	unknown		3	0	1	39650		null	AZWE0555152908
AFRO	Zimbabwe	ZWE	ZW	Manicaland	5551	Mutasa	52909	null	Mutasa	52909		null			Aberfoyle	20437		null	null	99	2010		null	null		Other	not specified	5	50	0	0	null	null	unknown		3	0	1	39694		null	AZWE0555152909
AFRO	Zimbabwe	ZWE	ZW	Manicaland	5551	Mutasa	52909	null	Mutasa	52909		null			Little St Augustine	20438		null	null	99	2010		null	null		Other	not specified	5	50	1	2	null	null	unknown		3	0	1	39651		null	AZWE0555152909
AFRO	Zimbabwe	ZWE	ZW	Manicaland	5551	Mutasa	52909	null	Mutasa	52909	Mutasa	52909			Muparutsa	20439		32.8827	-18.4557	3	2010		null	null		Other	not specified	5	50	4	8	null	null	unknown		3	0	1	39655		null	AZWE0555152909
GAHI	Zimbabwe	ZWE	ZW	Manicaland	5551	Mutare	52908	null	Mutare	52908	Mutare	52908			Valhalla	ZWE0012		32.85	-19.1333	3	2004		5	16		Parasitological	Kato-Katz	1	279	42	15.05	null	null	mansoni	intestinal	1	2	0	78726	Midzi N, Sangweme D, Zinyowera S, Mapingure MP, Brouwer KC, Munatsi A, Mutapi F, Mudzori J, Kumar N, Woelk G, Mduluza T (2008) The burden of polyparasitism among primary schoolchildren in rural and farming areas in Zimbabwe. Trans R Soc Trop Med Hyg, 102:1039-1045.	2008	AZWE0555152908
AFRO	Zimbabwe	ZWE	ZW	Manicaland	5551	Mutasa	52909	null	Mutasa	52909		null			Sadziwa	20440		null	null	99	2010		null	null		Other	not specified	5	34	0	0	null	null	unknown		3	0	1	39692		null	AZWE0555152909
AFRO	Zimbabwe	ZWE	ZW	Manicaland	5551	Mutasa	52909	null	Mutasa	52909		null			Traishill	20441		null	null	99	2010		null	null		Other	not specified	5	50	0	0	null	null	unknown		3	0	1	39693		null	AZWE0555152909
AFRO	Zimbabwe	ZWE	ZW	Manicaland	5551	Nyanga	52910	null	Nyanga	52910		null			Chimusasa	20455		null	null	99	2010		null	null		Other	not specified	5	50	12	24	null	null	unknown		3	0	1	39659		null	AZWE0555152910
AFRO	Zimbabwe	ZWE	ZW	Manicaland	5551	Nyanga	52910	null	Nyanga	52910		null			Chipataronga	20456		null	null	99	2010		null	null		Other	not specified	5	50	36	72	null	null	unknown		3	0	1	39657		null	AZWE0555152910
AFRO	Zimbabwe	ZWE	ZW	Manicaland	5551	Nyanga	52910	null	Nyanga	52910	Nyanga	52910			Mapako	20457		32.6005	-18.0609	3	2010		null	null		Other	not specified	5	51	26	50.98	null	null	unknown		3	0	1	39658		null	AZWE0555152910
AFRO	Zimbabwe	ZWE	ZW	Manicaland	5551	Nyanga	52910	null	Nyanga	52910		null			Sedze	20458		null	null	99	2010		null	null		Other	not specified	5	50	1	2	null	null	unknown		3	0	1	39656		null	AZWE0555152910
AFRO	Zimbabwe	ZWE	ZW	Mashonaland Central	5552	Bindura	52911	null	Bindura	52911		null			Not Specified	20224		null	null	99	1992		null	null		Other	not specified	5	263	108	41.06	null	null	unknown		3	4	1	39660		null	AZWE0555252911
AFRO	Zimbabwe	ZWE	ZW	Mashonaland Central	5552	Centenary(Muzarabani)	52912	null	Centenary(Muzarabani)	52912		null			Machaya	20257		null	null	99	2010		null	null		Other	not specified	5	50	1	2	null	null	unknown		3	0	1	39661		null	AZWE0555252912
AFRO	Zimbabwe	ZWE	ZW	Mashonaland Central	5552	Centenary(Muzarabani)	52912	null	Centenary(Muzarabani)	52912	Centenary(Muzarabani)	52912			Muzarabani	20258		31.171	-16.33	1	2010		null	null		Other	not specified	5	50	31	62	null	null	unknown		3	0	1	39662		null	AZWE0555252912
AFRO	Zimbabwe	ZWE	ZW	Mashonaland Central	5552	Guruve	52913	null	Guruve	52913	Guruve	52913			Gota	20308		30.765	-16.8192	3	2010		null	null		Other	not specified	5	50	4	8	null	null	unknown		3	0	1	39666		null	AZWE0555252913
AFRO	Zimbabwe	ZWE	ZW	Mashonaland Central	5552	Guruve	52913	null	Guruve	52913		null			Kugotsi	20309		null	null	99	2010		null	null		Other	not specified	5	50	11	22	null	null	unknown		3	0	1	39663		null	AZWE0555252913
AFRO	Zimbabwe	ZWE	ZW	Mashonaland Central	5552	Guruve	52913	null	Guruve	52913		null			Nyanhunzi	20310		null	null	99	2010		null	null		Other	not specified	5	50	25	50	null	null	unknown		3	0	1	39664		null	AZWE0555252913
AFRO	Zimbabwe	ZWE	ZW	Mashonaland Central	5552	Guruve	52913	null	Guruve	52913		null			Vira	20311		null	null	99	2010		null	null		Other	not specified	5	50	3	6	null	null	unknown		3	0	1	39665		null	AZWE0555252913
AFRO	Zimbabwe	ZWE	ZW	Mashonaland Central	5552	Mazowe	52914	null	Mazowe	52914		null			Bhobho Garande	20412		null	null	99	2010		null	null		Other	not specified	5	50	8	16	null	null	unknown		3	0	1	39668		null	AZWE0555252914
GAHI	Zimbabwe	ZWE	ZW	Mashonaland Central	5552	Mazowe	52914	null	Mazowe	52914	Mazowe	52914			Chiweshe	ZWE0004		31.086	-17.092	3	1981		4	15		Other	Urine Other	4	936	654	69.87	null	null	haematobium	urogenital	3	0	1	78716	Chandiwana SK, Taylor P, Clarke VD (1988) Prevalence and intensity of schistosomiasis in two rural areas in Zimbabwe and their relationship to village location and snail infection rates. Ann Trop Med Parasitol. 82:163-173.	1988	AZWE0555252914
AFRO	Zimbabwe	ZWE	ZW	Mashonaland Central	5552	Mazowe	52914	null	Mazowe	52914		null			Horta Farm	20413		null	null	99	2010		null	null		Other	not specified	5	45	28	62.22	null	null	unknown		3	0	1	39667		null	AZWE0555252914
AFRO	Zimbabwe	ZWE	ZW	Mashonaland Central	5552	Mbire	52915	null	Mbire	52915		null			Not Specified	20420		null	null	99	2010		null	null		Other	not specified	5	200	43	21.5	null	null	unknown		3	4	1	39669		null	AZWE0555252915
AFRO	Zimbabwe	ZWE	ZW	Mashonaland Central	5552	Mount Darwin	52916	null	Mount Darwin	52916	Mount Darwin	52916			Bemberi	20421		31.3685	-16.7639	3	2010		null	null		Other	not specified	5	46	29	63.04	null	null	unknown		3	0	1	39671		null	AZWE0555252916
AFRO	Zimbabwe	ZWE	ZW	Mashonaland Central	5552	Mount Darwin	52916	null	Mount Darwin	52916		null			Dolphin	20422		null	null	99	2010		null	null		Other	not specified	5	50	25	50	null	null	unknown		3	0	1	39673		null	AZWE0555252916
AFRO	Zimbabwe	ZWE	ZW	Mashonaland Central	5552	Mount Darwin	52916	null	Mount Darwin	52916	Mount Darwin	52916			Karuyana	20423		31.5315	-16.6925	3	2010		null	null		Other	not specified	5	50	26	52	null	null	unknown		3	0	1	39672		null	AZWE0555252916
AFRO	Zimbabwe	ZWE	ZW	Mashonaland Central	5552	Mount Darwin	52916	null	Mount Darwin	52916	Mbire	52915			Nyamuti	20424		30.208	-16.278	1	2010		null	null		Other	not specified	5	50	26	52	null	null	unknown		3	0	1	39674		null	AZWE0555252916
AFRO	Zimbabwe	ZWE	ZW	Mashonaland Central	5552	Mount Darwin	52916	null	Mount Darwin	52916		null			Pachanza	20425		null	null	99	2010		null	null		Other	not specified	5	50	12	24	null	null	unknown		3	0	1	39670		null	AZWE0555252916
AFRO	Zimbabwe	ZWE	ZW	Mashonaland Central	5552	Rushinga	52917	null	Rushinga	52917		null			Chimandau	20459		null	null	99	2010		null	null		Other	not specified	5	50	1	2	null	null	unknown		3	0	1	39675		null	AZWE0555252917
AFRO	Zimbabwe	ZWE	ZW	Mashonaland Central	5552	Rushinga	52917	null	Rushinga	52917		null			Kamanika	20460		null	null	99	2010		null	null		Other	not specified	5	50	24	48	null	null	unknown		3	0	1	39678		null	AZWE0555252917
AFRO	Zimbabwe	ZWE	ZW	Mashonaland Central	5552	Rushinga	52917	null	Rushinga	52917		null			Maname	20461		null	null	99	2010		null	null		Other	not specified	5	50	24	48	null	null	unknown		3	0	1	39676		null	AZWE0555252917
AFRO	Zimbabwe	ZWE	ZW	Mashonaland Central	5552	Rushinga	52917	null	Rushinga	52917	Mazowe	52914			Mazoe Bridge	20462		30.975	-17.507	1	2010		null	null		Other	not specified	5	50	33	66	null	null	unknown		3	0	1	39677		null	AZWE0555252917
GAHI	Zimbabwe	ZWE	ZW	Mashonaland Central	5552	Rushinga	52917	null	Rushinga	52917	Rushinga	52917			Nyama	ZWE0013		32.033	-16.7	3	0		2	19		Parasitological	Urine Filtration	1	265	107	40.38	null	null	haematobium	urogenital	3	2	1	78729	Midzi N, Butterworth AE, Mduluza T, Munyati S, Deelder AM, van Dam GJ (2009) Use of circulating cathodic antigen strips for the diagnosis of urinary schistosomiasis. Trans R Soc Trop Med Hyg, 103:45-51.	2009	AZWE0555252917
AFRO	Zimbabwe	ZWE	ZW	Mashonaland Central	5552	Rushinga	52917	null	Rushinga	52917	Changara	33225			Nyamatikiti	20463		32.933	-16.683	1	2010		null	null		Other	not specified	5	50	6	12	null	null	unknown		3	0	1	39679		null	AZWE0555252917
GAHI	Zimbabwe	ZWE	ZW	Mashonaland Central	5552	Shamva	52918	null	Shamva	52918	Shamva	52918			Bushu	ZWE0004		31.593	-17.168	3	1981		4	15		Other	Urine Other	4	660	407	61.67	null	null	haematobium	urogenital	3	0	1	78715	Chandiwana SK, Taylor P, Clarke VD (1988) Prevalence and intensity of schistosomiasis in two rural areas in Zimbabwe and their relationship to village location and snail infection rates. Ann Trop Med Parasitol. 82:163-173.	1988	AZWE0555252918
AFRO	Zimbabwe	ZWE	ZW	Mashonaland Central	5552	Shamva	52918	null	Shamva	52918	Shamva	52918			Chihuri	20468		31.4221	-16.8943	3	2010		null	null		Other	not specified	5	47	30	63.83	null	null	unknown		3	3	1	39680		null	AZWE0555252918
GAHI	Zimbabwe	ZWE	ZW	Mashonaland Central	5552	Shamva	52918	null	Shamva	52918	Shamva	52918			Chihuri	ZWE0011		31.4221	-16.8943	3	0		6	16		Parasitological	Urine Filtration	1	95	68	71.58	null	null	haematobium	urogenital	3	2	0	74594	Mduluza T, Ndhlovu PD, Madziwa TM, Midzi N, Zinyama R, Turner CM, Chandiwana SK, Nyazema N, Hagan P (2001) The impact of repeated treatment with praziquantel of schistosomiasis in children under six years of age living in an endemic area for Schistosoma haematobium infection. Mem Inst Oswaldo Cruz, 96 Suppl:157-164.	2001	AZWE0555252918
GAHI	Zimbabwe	ZWE	ZW	Mashonaland Central	5552	Shamva	52918	null	Shamva	52918	Shamva	52918			Chihuri	ZWE0011		31.4221	-16.8943	3	0		6	16		Parasitological	Kato-Katz	1	100	18	18	null	null	mansoni	intestinal	3	2	0	74595	Mduluza T, Ndhlovu PD, Madziwa TM, Midzi N, Zinyama R, Turner CM, Chandiwana SK, Nyazema N, Hagan P (2001) The impact of repeated treatment with praziquantel of schistosomiasis in children under six years of age living in an endemic area for Schistosoma haematobium infection. Mem Inst Oswaldo Cruz, 96 Suppl:157-164.	2001	AZWE0555252918
AFRO	Zimbabwe	ZWE	ZW	Mashonaland Central	5552	Shamva	52918	null	Shamva	52918		null			Gono	20469		null	null	99	2010		null	null		Other	not specified	5	50	36	72	null	null	unknown		3	0	1	39682		null	AZWE0555252918
AFRO	Zimbabwe	ZWE	ZW	Mashonaland Central	5552	Shamva	52918	null	Shamva	52918	Shamva	52918			Kaswa	64778		31.6667	-17.1667	3	0		null	null		Parasitological	Urine Filtration	1	null	null	40	null	null	haematobium	urogenital	3	3	1	39635		null	AZWE0555252918
AFRO	Zimbabwe	ZWE	ZW	Mashonaland Central	5552	Shamva	52918	null	Shamva	52918	Shamva	52918			Kaswa	64778		31.6667	-17.1667	3	0		null	null		Parasitological	Kato-Katz	1	null	null	16.7	null	null	mansoni	intestinal	3	3	0	39585		null	AZWE0555252918
GAHI	Zimbabwe	ZWE	ZW	Mashonaland Central	5552	Shamva	52918	null	Shamva	52918	Shamva	52918			Madziwa	ZWE0011		31.532	-16.915	3	0		6	16		Parasitological	Urine Filtration	1	97	41	42.27	null	null	haematobium	urogenital	3	2	1	74592	Mduluza T, Ndhlovu PD, Madziwa TM, Midzi N, Zinyama R, Turner CM, Chandiwana SK, Nyazema N, Hagan P (2001) The impact of repeated treatment with praziquantel of schistosomiasis in children under six years of age living in an endemic area for Schistosoma haematobium infection. Mem Inst Oswaldo Cruz, 96 Suppl:157-164.	2001	AZWE0555252918
GAHI	Zimbabwe	ZWE	ZW	Mashonaland Central	5552	Shamva	52918	null	Shamva	52918	Shamva	52918			Madziwa	ZWE0011		31.532	-16.915	3	0		6	16		Parasitological	Kato-Katz	1	86	4	4.65	null	null	mansoni	intestinal	3	2	0	74593	Mduluza T, Ndhlovu PD, Madziwa TM, Midzi N, Zinyama R, Turner CM, Chandiwana SK, Nyazema N, Hagan P (2001) The impact of repeated treatment with praziquantel of schistosomiasis in children under six years of age living in an endemic area for Schistosoma haematobium infection. Mem Inst Oswaldo Cruz, 96 Suppl:157-164.	2001	AZWE0555252918
AFRO	Zimbabwe	ZWE	ZW	Mashonaland Central	5552	Shamva	52918	null	Shamva	52918	Shamva	52918			Msapa	64781		31.6667	-17.1667	3	0		null	null		Parasitological	Urine Filtration	1	null	null	77.8	null	null	haematobium	urogenital	3	3	1	39638		null	AZWE0555252918
AFRO	Zimbabwe	ZWE	ZW	Mashonaland Central	5552	Shamva	52918	null	Shamva	52918	Shamva	52918			Msapa	64781		31.6667	-17.1667	3	0		null	null		Parasitological	Kato-Katz	1	null	null	33.3	null	null	mansoni	intestinal	3	3	0	39709		null	AZWE0555252918
AFRO	Zimbabwe	ZWE	ZW	Mashonaland Central	5552	Shamva	52918	null	Shamva	52918		null			Mushambanya	20470		null	null	99	2010		null	null		Other	not specified	5	50	26	52	null	null	unknown		3	0	1	39681		null	AZWE0555252918
AFRO	Zimbabwe	ZWE	ZW	Mashonaland Central	5552	Shamva	52918	null	Shamva	52918	Chegutu	52928			Nyamaropa	64783		30.717	-17.917	1	0		null	null		Parasitological	Urine Filtration	1	null	null	62.8	null	null	haematobium	urogenital	3	3	1	39633		null	AZWE0555252918
AFRO	Zimbabwe	ZWE	ZW	Mashonaland Central	5552	Shamva	52918	null	Shamva	52918	Chegutu	52928			Nyamaropa	64783		30.717	-17.917	1	0		null	null		Parasitological	Kato-Katz	1	null	null	20.7	null	null	mansoni	intestinal	3	3	0	39583		null	AZWE0555252918
AFRO	Zimbabwe	ZWE	ZW	Mashonaland Central	5552	Shamva	52918	null	Shamva	52918	Shamva	52918			Valhalla	64786		31.6667	-17.1667	3	0		null	null		Parasitological	Urine Filtration	1	null	null	54.1	null	null	haematobium	urogenital	3	3	1	39634		null	AZWE0555252918
AFRO	Zimbabwe	ZWE	ZW	Mashonaland Central	5552	Shamva	52918	null	Shamva	52918	Shamva	52918			Valhalla	64786		31.6667	-17.1667	3	0		null	null		Parasitological	Kato-Katz	1	null	null	0	null	null	mansoni	intestinal	3	3	0	39584		null	AZWE0555252918
AFRO	Zimbabwe	ZWE	ZW	Mashonaland East	5553	Chikomba	52919	null	Chikomba	52919		null			Chivese	20265		null	null	99	2010		null	null		Other	not specified	5	43	13	30.23	null	null	unknown		3	0	1	39806		null	AZWE0555352919
GAHI	Zimbabwe	ZWE	ZW	Mashonaland Central	5552	Shamva	52918	null	Shamva	52918	Shamva	52918			Nyamaruro	ZWE0011		31.4	-16.95	3	0		6	16		Parasitological	Urine Filtration	1	97	64	65.98	null	null	haematobium	urogenital	3	2	1	74602	Mduluza T, Ndhlovu PD, Madziwa TM, Midzi N, Zinyama R, Turner CM, Chandiwana SK, Nyazema N, Hagan P (2001) The impact of repeated treatment with praziquantel of schistosomiasis in children under six years of age living in an endemic area for Schistosoma haematobium infection. Mem Inst Oswaldo Cruz, 96 Suppl:157-164.	2001	AZWE0555252918
GAHI	Zimbabwe	ZWE	ZW	Mashonaland Central	5552	Shamva	52918	null	Shamva	52918	Shamva	52918			Nyamaruro	ZWE0011		31.4	-16.95	3	0		6	16		Parasitological	Kato-Katz	1	96	14	14.58	null	null	mansoni	intestinal	3	2	0	74603	Mduluza T, Ndhlovu PD, Madziwa TM, Midzi N, Zinyama R, Turner CM, Chandiwana SK, Nyazema N, Hagan P (2001) The impact of repeated treatment with praziquantel of schistosomiasis in children under six years of age living in an endemic area for Schistosoma haematobium infection. Mem Inst Oswaldo Cruz, 96 Suppl:157-164.	2001	AZWE0555252918
AFRO	Zimbabwe	ZWE	ZW	Mashonaland East	5553	Chikomba	52919	null	Chikomba	52919		null			Nhidza	20266		null	null	99	2010		null	null		Other	not specified	5	50	35	70	null	null	unknown		3	0	1	39684		null	AZWE0555352919
AFRO	Zimbabwe	ZWE	ZW	Mashonaland East	5553	Chikomba	52919	null	Chikomba	52919	Chikomba	52919			Warikandwa	20267		31.489	-18.7944	3	2010		null	null		Other	not specified	5	50	27	54	null	null	unknown		3	0	1	39683		null	AZWE0555352919
AFRO	Zimbabwe	ZWE	ZW	Mashonaland East	5553	Goromonzi	52920	null	Goromonzi	52920	Harare	52903			Crowhill	20303		31.133	-17.716	1	2010		null	null		Other	not specified	5	37	2	5.41	null	null	unknown		3	0	1	39770		null	AZWE0555352920
AFRO	Zimbabwe	ZWE	ZW	Mashonaland East	5553	Goromonzi	52920	null	Goromonzi	52920	Goromonzi	52920			Domboshawa	20304		31.143	-17.612	1	2010		null	null		Other	not specified	5	48	5	10.42	null	null	unknown		3	0	1	39769		null	AZWE0555352920
AFRO	Zimbabwe	ZWE	ZW	Mashonaland East	5553	Goromonzi	52920	null	Goromonzi	52920	Bindura	52911			Makumbi	20305		31.379	-17.524	1	2010		null	null		Other	not specified	5	32	3	9.38	null	null	unknown		3	0	1	39768		null	AZWE0555352920
AFRO	Zimbabwe	ZWE	ZW	Mashonaland East	5553	Goromonzi	52920	null	Goromonzi	52920		null			Remari	20306		null	null	99	2010		null	null		Other	not specified	5	23	5	21.74	null	null	unknown		3	0	1	39771		null	AZWE0555352920
AFRO	Zimbabwe	ZWE	ZW	Mashonaland East	5553	Goromonzi	52920	null	Goromonzi	52920	Goromonzi	52920			Ruwa	20307		31.237	-17.903	1	2010		null	null		Other	not specified	5	41	1	2.44	null	null	unknown		3	0	1	39767		null	AZWE0555352920
AFRO	Zimbabwe	ZWE	ZW	Mashonaland East	5553	Hwedza	52921	null	Hwedza	52921		null			Holy Spirit Ruzane	20364		null	null	99	2010		null	null		Other	not specified	5	50	16	32	null	null	unknown		3	0	1	39856		null	AZWE0555352921
AFRO	Zimbabwe	ZWE	ZW	Mashonaland East	5553	Hwedza	52921	null	Hwedza	52921		null			St Mary Makanda	20365		null	null	99	2010		null	null		Other	not specified	5	50	37	74	null	null	unknown		3	0	1	39772		null	AZWE0555352921
AFRO	Zimbabwe	ZWE	ZW	Mashonaland East	5553	Marondera	52922	null	Marondera	52922	Chikomba	52919			Dombotombo	20399		31.109	-19.052	1	2010		null	null		Other	not specified	5	49	0	0	null	null	unknown		3	0	1	39776		null	AZWE0555352922
AFRO	Zimbabwe	ZWE	ZW	Mashonaland East	5553	Marondera	52922	null	Marondera	52922	Marondera	52922			Igava	20400		31.623	-18.462	1	2010		null	null		Other	not specified	5	45	6	13.33	null	null	unknown		3	0	1	39777		null	AZWE0555352922
AFRO	Zimbabwe	ZWE	ZW	Mashonaland East	5553	Marondera	52922	null	Marondera	52922	Marondera	52922			Marondera	20401		31.543	-18.193	1	2010		null	null		Other	not specified	5	31	3	9.68	null	null	unknown		3	0	1	39853		null	AZWE0555352922
AFRO	Zimbabwe	ZWE	ZW	Mashonaland East	5553	Marondera	52922	null	Marondera	52922		null			St Mathews Ngundu	20402		null	null	99	2010		null	null		Other	not specified	5	29	0	0	null	null	unknown		3	0	1	39854		null	AZWE0555352922
AFRO	Zimbabwe	ZWE	ZW	Mashonaland East	5553	Mudzi	52923	null	Mudzi	52923		null			Chikwizo	20426		null	null	99	2010		null	null		Other	not specified	5	50	9	18	null	null	unknown		3	0	1	39780		null	AZWE0555352923
AFRO	Zimbabwe	ZWE	ZW	Mashonaland East	5553	Mudzi	52923	null	Mudzi	52923		null			Chiunye	20427		null	null	99	2010		null	null		Other	not specified	5	50	12	24	null	null	unknown		3	0	1	39779		null	AZWE0555352923
AFRO	Zimbabwe	ZWE	ZW	Mashonaland East	5553	Mudzi	52923	null	Mudzi	52923		null			Gozi	20428		null	null	99	2010		null	null		Other	not specified	5	35	2	5.71	null	null	unknown		3	0	1	39778		null	AZWE0555352923
AFRO	Zimbabwe	ZWE	ZW	Mashonaland East	5553	Mudzi	52923	null	Mudzi	52923		null			Mupingiza	20429		null	null	99	2010		null	null		Other	not specified	5	50	13	26	null	null	unknown		3	0	1	39781		null	AZWE0555352923
AFRO	Zimbabwe	ZWE	ZW	Mashonaland East	5553	Murehwa	52924	null	Murehwa	52924		null			Chingono	20430		null	null	99	2010		null	null		Other	not specified	5	50	41	82	null	null	unknown		3	0	1	39744		null	AZWE0555352924
AFRO	Zimbabwe	ZWE	ZW	Mashonaland East	5553	Murehwa	52924	null	Murehwa	52924		null			Chinguri	20431		null	null	99	2010		null	null		Other	not specified	5	50	21	42	null	null	unknown		3	0	1	39743		null	AZWE0555352924
AFRO	Zimbabwe	ZWE	ZW	Mashonaland West	5554	Hurungwe	52929	null	Hurungwe	52929		null			Gains Lands	20359		null	null	99	2010		null	null		Other	not specified	5	50	21	42	null	null	unknown		3	0	1	39845		null	AZWE0555452929
AFRO	Zimbabwe	ZWE	ZW	Mashonaland West	5554	Hurungwe	52929	null	Hurungwe	52929		null			Kajekache	20360		null	null	99	2010		null	null		Other	not specified	5	50	8	16	null	null	unknown		3	0	1	39844		null	AZWE0555452929
AFRO	Zimbabwe	ZWE	ZW	Mashonaland West	5554	Sanyati	52930	null	Sanyati	52930	Sanyati	52930			Bumbe	20369		30.415	-18.584	1	2010		null	null		Other	not specified	5	37	2	5.41	null	null	unknown		3	0	1	39728		null	AZWE0555452930
AFRO	Zimbabwe	ZWE	ZW	Mashonaland West	5554	Sanyati	52930	null	Sanyati	52930		null			Jondale	20370		null	null	99	2010		null	null		Other	not specified	5	34	3	8.82	null	null	unknown		3	0	1	39729		null	AZWE0555452930
GAHI	Zimbabwe	ZWE	ZW	Mashonaland East	5553	Murehwa	52924	null	Murehwa	52924	Murehwa	52924			Chingwaru And Chingono	ZWE0022		32.1	-17.917	3	2012	February	1	12	Mapping	Parasitological	Urine Filtration	1	91	null	52.8	null	null	haematobium	urogenital	1	3	1	77677	<p>Nausch, N. Dawson, E. M. Midzi, N. Mduluza, T. Mutapi, F. Doenhoff, M. J. 2014. Field evaluation of a new antibody-based diagnostic for Schistosoma haematobium and S. mansoni at the point-of-care in northeast Zimbabwe. &nbsp;BMC Infectious Diseases. 14. 165.</p>	2014	AZWE0555352924
GAHI	Zimbabwe	ZWE	ZW	Mashonaland East	5553	Murehwa	52924	null	Murehwa	52924	Murehwa	52924			Chingwaru And Chingono	ZWE0022		32.1	-17.917	3	2012	February	1	12	Mapping	Parasitological	Kato-Katz	1	91	null	11	null	null	mansoni	intestinal	1	2	0	77678	<p>Nausch, N. Dawson, E. M. Midzi, N. Mduluza, T. Mutapi, F. Doenhoff, M. J. 2014. Field evaluation of a new antibody-based diagnostic for Schistosoma haematobium and S. mansoni at the point-of-care in northeast Zimbabwe. &nbsp;BMC Infectious Diseases. 14. 165.</p>	2014	AZWE0555352924
AFRO	Zimbabwe	ZWE	ZW	Mashonaland East	5553	Murehwa	52924	null	Murehwa	52924	Murehwa	52924			Chingwaru And Chingono	64764		32.1	-17.917	3	2012		null	null		Parasitological	Urine Filtration	1	91	null	52.8	null	null	haematobium	urogenital	1	3	0	39639		null	AZWE0555352924
AFRO	Zimbabwe	ZWE	ZW	Mashonaland East	5553	Murehwa	52924	null	Murehwa	52924	Murehwa	52924			Masunzwe	20432		31.936	-17.813	1	2010		null	null		Other	not specified	5	50	24	48	null	null	unknown		3	0	1	39786		null	AZWE0555352924
AFRO	Zimbabwe	ZWE	ZW	Mashonaland East	5553	Murehwa	52924	null	Murehwa	52924	Murehwa	52924			Murewa	64765		31.833	-17.5	3	0		null	null		Parasitological	Urine Filtration	1	null	null	37.4	null	null	haematobium	urogenital	3	4	1	39640		null	AZWE0555352924
AFRO	Zimbabwe	ZWE	ZW	Mashonaland East	5553	Murehwa	52924	null	Murehwa	52924		null			River Valley	20433		null	null	99	2010		null	null		Other	not specified	5	47	18	38.3	null	null	unknown		3	0	1	39785		null	AZWE0555352924
AFRO	Zimbabwe	ZWE	ZW	Mashonaland East	5553	Murehwa	52924	null	Murehwa	52924		null			Waterloo	20434		null	null	99	2010		null	null		Other	not specified	5	35	6	17.14	null	null	unknown		3	0	1	39742		null	AZWE0555352924
AFRO	Zimbabwe	ZWE	ZW	Mashonaland East	5553	Mutoko	52925	null	Mutoko	52925		null			Chimukopa	20442		null	null	99	2010		null	null		Other	not specified	5	49	14	28.57	null	null	unknown		3	0	1	39790		null	AZWE0555352925
AFRO	Zimbabwe	ZWE	ZW	Mashonaland East	5553	Mutoko	52925	null	Mutoko	52925		null			Kowo	20443		null	null	99	2010		null	null		Other	not specified	5	39	12	30.77	null	null	unknown		3	0	1	39789		null	AZWE0555352925
AFRO	Zimbabwe	ZWE	ZW	Mashonaland East	5553	Mutoko	52925	null	Mutoko	52925	Goromonzi	52920			Kushinga	20444		31.244	-17.895	1	2010		null	null		Other	not specified	5	42	27	64.29	null	null	unknown		3	0	1	39787		null	AZWE0555352925
AFRO	Zimbabwe	ZWE	ZW	Mashonaland East	5553	Mutoko	52925	null	Mutoko	52925		null			Nyamashuka	20445		null	null	99	2010		null	null		Other	not specified	5	50	12	24	null	null	unknown		3	0	1	39788		null	AZWE0555352925
AFRO	Zimbabwe	ZWE	ZW	Mashonaland East	5553	Seke	52926	null	Seke	52926	Seke	52926			Beatrice Township	20464		30.853	-18.251	1	2010		null	null		Other	not specified	5	30	8	26.67	null	null	unknown		3	0	1	39791		null	AZWE0555352926
AFRO	Zimbabwe	ZWE	ZW	Mashonaland East	5553	Seke	52926	null	Seke	52926	Harare	52903			Epworth Primary	20465		31.16	-17.898	1	2010		null	null		Other	not specified	5	45	7	15.56	null	null	unknown		3	0	1	39793		null	AZWE0555352926
AFRO	Zimbabwe	ZWE	ZW	Mashonaland East	5553	Seke	52926	null	Seke	52926		null			Madamombe	20466		null	null	99	2010		null	null		Other	not specified	5	50	6	12	null	null	unknown		3	0	1	39792		null	AZWE0555352926
AFRO	Zimbabwe	ZWE	ZW	Mashonaland East	5553	Seke	52926	null	Seke	52926		null			Maulana	20467		null	null	99	2010		null	null		Other	not specified	5	44	5	11.36	null	null	unknown		3	0	1	39794		null	AZWE0555352926
AFRO	Zimbabwe	ZWE	ZW	Mashonaland East	5553	Uzumba Maramba Pfungwe	52927	null	Uzumba-Maramba-Pfungwe	52927		null			Chitimbe	20482		null	null	99	2010		null	null		Other	not specified	5	50	23	46	null	null	unknown		3	0	1	39797		null	AZWE0555352927
AFRO	Zimbabwe	ZWE	ZW	Mashonaland East	5553	Uzumba Maramba Pfungwe	52927	null	Uzumba-Maramba-Pfungwe	52927		null			Kafura	20483		null	null	99	2010		null	null		Other	not specified	5	33	5	15.15	null	null	unknown		3	0	1	39795		null	AZWE0555352927
AFRO	Zimbabwe	ZWE	ZW	Mashonaland East	5553	Uzumba Maramba Pfungwe	52927	null	Uzumba-Maramba-Pfungwe	52927		null			Morris	20484		null	null	99	2010		null	null		Other	not specified	5	50	20	40	null	null	unknown		3	0	1	39796		null	AZWE0555352927
AFRO	Zimbabwe	ZWE	ZW	Mashonaland West	5554	Chegutu	52928	null	Chegutu	52928	Chegutu	52928			Gadzema	20259		30.149	-18.03	1	2010		null	null		Other	not specified	5	48	25	52.08	null	null	unknown		3	0	1	39841		null	AZWE0555452928
AFRO	Zimbabwe	ZWE	ZW	Mashonaland West	5554	Chegutu	52928	null	Chegutu	52928		null			Gavaza	20260		null	null	99	2010		null	null		Other	not specified	5	50	15	30	null	null	unknown		3	0	1	39839		null	AZWE0555452928
AFRO	Zimbabwe	ZWE	ZW	Mashonaland West	5554	Chegutu	52928	null	Chegutu	52928	Chegutu	52928			Gonza	20261		30.6009	-18.1761	3	2010		null	null		Other	not specified	5	50	17	34	null	null	unknown		3	0	1	39840		null	AZWE0555452928
AFRO	Zimbabwe	ZWE	ZW	Mashonaland West	5554	Chegutu	52928	null	Chegutu	52928		null			Mutipitipi	20262		null	null	99	2010		null	null		Other	not specified	5	50	5	10	null	null	unknown		3	0	1	39843		null	AZWE0555452928
AFRO	Zimbabwe	ZWE	ZW	Mashonaland West	5554	Chegutu	52928	null	Chegutu	52928	Chegutu	52928			Neuso	20263		30.533	-18.533	1	2010		null	null		Other	not specified	5	50	19	38	null	null	unknown		3	0	1	39838		null	AZWE0555452928
AFRO	Zimbabwe	ZWE	ZW	Mashonaland West	5554	Chegutu	52928	null	Chegutu	52928	Chegutu	52928			St Eric's	20264		30.675	-17.883	1	2010		null	null		Other	not specified	5	50	10	20	null	null	unknown		3	0	1	39842		null	AZWE0555452928
AFRO	Zimbabwe	ZWE	ZW	Mashonaland West	5554	Hurungwe	52929	null	Hurungwe	52929		null			Dandawa	20358		null	null	99	2010		null	null		Other	not specified	5	50	10	20	null	null	unknown		3	0	1	39846		null	AZWE0555452929
GAHI	Zimbabwe	ZWE	ZW	Mashonaland West	5554	Chegutu	52928	null	Chegutu	52928	Chegutu	52928			Nyamaropa	ZWE0012		30.717	-17.917	1	2004		5	16		Parasitological	Urine Filtration	1	680	454	66.76	null	null	haematobium	urogenital	1	2	1	78724	Midzi N, Sangweme D, Zinyowera S, Mapingure MP, Brouwer KC, Munatsi A, Mutapi F, Mudzori J, Kumar N, Woelk G, Mduluza T (2008) The burden of polyparasitism among primary schoolchildren in rural and farming areas in Zimbabwe. Trans R Soc Trop Med Hyg, 102:1039-1045.	2008	AZWE0555452928
GAHI	Zimbabwe	ZWE	ZW	Mashonaland West	5554	Chegutu	52928	null	Chegutu	52928	Chegutu	52928			Nyamaropa	ZWE0012		30.717	-17.917	1	2004		5	16		Parasitological	Kato-Katz	1	671	83	12.37	null	null	mansoni	intestinal	1	2	0	78723	Midzi N, Sangweme D, Zinyowera S, Mapingure MP, Brouwer KC, Munatsi A, Mutapi F, Mudzori J, Kumar N, Woelk G, Mduluza T (2008) The burden of polyparasitism among primary schoolchildren in rural and farming areas in Zimbabwe. Trans R Soc Trop Med Hyg, 102:1039-1045.	2008	AZWE0555452928
GAHI	Zimbabwe	ZWE	ZW	Mashonaland West	5554	Hurungwe	52929	null	Hurungwe	52929	Hurungwe	52929			Mupfure	ZWE0011		29.383	-16.9	3	0		6	16		Parasitological	Urine Filtration	1	90	81	90	null	null	haematobium	urogenital	3	2	1	74599	Mduluza T, Ndhlovu PD, Madziwa TM, Midzi N, Zinyama R, Turner CM, Chandiwana SK, Nyazema N, Hagan P (2001) The impact of repeated treatment with praziquantel of schistosomiasis in children under six years of age living in an endemic area for Schistosoma haematobium infection. Mem Inst Oswaldo Cruz, 96 Suppl:157-164.	2001	AZWE0555452929
GAHI	Zimbabwe	ZWE	ZW	Mashonaland West	5554	Hurungwe	52929	null	Hurungwe	52929	Hurungwe	52929			Mupfure	ZWE0011		29.383	-16.9	3	0		6	16		Parasitological	Kato-Katz	1	74	21	28.38	null	null	mansoni	intestinal	3	2	0	74598	Mduluza T, Ndhlovu PD, Madziwa TM, Midzi N, Zinyama R, Turner CM, Chandiwana SK, Nyazema N, Hagan P (2001) The impact of repeated treatment with praziquantel of schistosomiasis in children under six years of age living in an endemic area for Schistosoma haematobium infection. Mem Inst Oswaldo Cruz, 96 Suppl:157-164.	2001	AZWE0555452929
GAHI	Zimbabwe	ZWE	ZW	Mashonaland West	5554	Hurungwe	52929	null	Hurungwe	52929	Hurungwe	52929			Mupfure	ZWE0010		29.383	-16.9	3	0		18	99		Parasitological	Urine Filtration	1	1545	426	27.57	null	null	haematobium	urogenital	3	2	0	78720	Kallestrup P, Zinyama R, Gomo E, Butterworth AE, Mudenge B, van Dam GJ, Gerstoft J, Erikstrup C, Ullum H (2005) Schistosomiasis and HIV-1 infection in rural Zimbabwe: effect of treatment of schistosomiasis on CD4 cell count and plasma HIV-1 RNA load. J Infect Dis, 192:1956-1961.	2005	AZWE0555452929
GAHI	Zimbabwe	ZWE	ZW	Mashonaland West	5554	Hurungwe	52929	null	Hurungwe	52929	Hurungwe	52929			Mupfure	ZWE0010		29.383	-16.9	3	0		18	99		Parasitological	Other microscopy	2	1545	121	7.83	null	null	mansoni	intestinal	3	2	0	78719	Kallestrup P, Zinyama R, Gomo E, Butterworth AE, Mudenge B, van Dam GJ, Gerstoft J, Erikstrup C, Ullum H (2005) Schistosomiasis and HIV-1 infection in rural Zimbabwe: effect of treatment of schistosomiasis on CD4 cell count and plasma HIV-1 RNA load. J Infect Dis, 192:1956-1961.	2005	AZWE0555452929
AFRO	Zimbabwe	ZWE	ZW	Mashonaland West	5554	Sanyati	52930	null	Sanyati	52930		null			Maflower	20371		null	null	99	2010		null	null		Other	not specified	5	36	12	33.33	null	null	unknown		3	0	1	39732		null	AZWE0555452930
AFRO	Zimbabwe	ZWE	ZW	Mashonaland West	5554	Sanyati	52930	null	Sanyati	52930		null			Muzvezve	20372		null	null	99	2010		null	null		Other	not specified	5	30	1	3.33	null	null	unknown		3	0	1	39730		null	AZWE0555452930
AFRO	Zimbabwe	ZWE	ZW	Mashonaland West	5554	Sanyati	52930	null	Sanyati	52930		null			Twintops	20373		null	null	99	2010		null	null		Other	not specified	5	30	8	26.67	null	null	unknown		3	0	1	39808		null	AZWE0555452930
AFRO	Zimbabwe	ZWE	ZW	Mashonaland West	5554	Sanyati	52930	null	Sanyati	52930		null			Wanganui	20374		null	null	99	2010		null	null		Other	not specified	5	17	0	0	null	null	unknown		3	0	1	39807		null	AZWE0555452930
AFRO	Zimbabwe	ZWE	ZW	Mashonaland West	5554	Sanyati	52930	null	Sanyati	52930		null			Waterley	20375		null	null	99	2010		null	null		Other	not specified	5	48	5	10.42	null	null	unknown		3	0	1	39731		null	AZWE0555452930
AFRO	Zimbabwe	ZWE	ZW	Mashonaland West	5554	Kariba	52931	null	Kariba	52931		null			Gatshe Gatshe	20376		null	null	99	2010		null	null		Other	not specified	5	50	5	10	null	null	unknown		3	0	1	39734		null	AZWE0555452931
GAHI	Zimbabwe	ZWE	ZW	Mashonaland West	5554	Kariba	52931	null	Kariba	52931	Kariba	52931			Kariba	ZWE0008		28.8	-16.529	3	0		1	99		Parasitological	Urine Filtration	1	985	71	7.21	null	null	haematobium	urogenital	3	2	1	78717	Chimbari MJ, Chirundu D (2003) Prevalence and intensity of the schistosomiasis situation along the Zimbabwean urban and peri-urban shoreline of lake Kariba. Cent Afr J Med, 49:8-12.	2003	AZWE0555452931
GAHI	Zimbabwe	ZWE	ZW	Mashonaland West	5554	Kariba	52931	null	Kariba	52931	Kariba	52931			Kariba	ZWE0008		28.8	-16.529	3	0		1	99		Parasitological	Kato-Katz	1	705	15	2.13	null	null	mansoni	intestinal	3	2	0	78718	Chimbari MJ, Chirundu D (2003) Prevalence and intensity of the schistosomiasis situation along the Zimbabwean urban and peri-urban shoreline of lake Kariba. Cent Afr J Med, 49:8-12.	2003	AZWE0555452931
AFRO	Zimbabwe	ZWE	ZW	Mashonaland West	5554	Kariba	52931	null	Kariba	52931		null			Mamvuramachena	20377		null	null	99	2010		null	null		Other	not specified	5	50	11	22	null	null	unknown		3	0	1	39733		null	AZWE0555452931
AFRO	Zimbabwe	ZWE	ZW	Mashonaland West	5554	Makonde	52932	null	Makonde	52932		null			Kanyanga	20382		null	null	99	2010		null	null		Other	not specified	5	50	26	52	null	null	unknown		3	0	1	39739		null	AZWE0555452932
AFRO	Zimbabwe	ZWE	ZW	Mashonaland West	5554	Makonde	52932	null	Makonde	52932		null			Matoranjera	20383		null	null	99	2010		null	null		Other	not specified	5	50	3	6	null	null	unknown		3	0	1	39735		null	AZWE0555452932
AFRO	Zimbabwe	ZWE	ZW	Mashonaland West	5554	Makonde	52932	null	Makonde	52932	Makonde	52932			Mhangura	20384		30.165	-16.899	1	2010		null	null		Other	not specified	5	50	6	12	null	null	unknown		3	0	1	39738		null	AZWE0555452932
AFRO	Zimbabwe	ZWE	ZW	Mashonaland West	5554	Makonde	52932	null	Makonde	52932		null			Mtunzi	20385		null	null	99	2010		null	null		Other	not specified	5	50	1	2	null	null	unknown		3	0	1	39737		null	AZWE0555452932
AFRO	Zimbabwe	ZWE	ZW	Mashonaland West	5554	Makonde	52932	null	Makonde	52932		null			Muchiedza	20386		null	null	99	2010		null	null		Other	not specified	5	50	4	8	null	null	unknown		3	0	1	39736		null	AZWE0555452932
AFRO	Zimbabwe	ZWE	ZW	Mashonaland West	5554	Zvimba	52933	null	Zvimba	52933		null			Cardiff	20492		null	null	99	2010		null	null		Other	not specified	5	50	24	48	null	null	unknown		3	0	1	39543		null	AZWE0555452933
AFRO	Zimbabwe	ZWE	ZW	Mashonaland West	5554	Zvimba	52933	null	Zvimba	52933		null			Chomutamba	20493		null	null	99	2010		null	null		Other	not specified	5	50	31	62	null	null	unknown		3	0	1	39741		null	AZWE0555452933
AFRO	Zimbabwe	ZWE	ZW	Mashonaland West	5554	Zvimba	52933	null	Zvimba	52933	Zvimba	52933			Murombedzi	20494		30.198	-17.705	1	2010		null	null		Other	not specified	5	50	12	24	null	null	unknown		3	0	1	39548		null	AZWE0555452933
AFRO	Zimbabwe	ZWE	ZW	Mashonaland West	5554	Zvimba	52933	null	Zvimba	52933		null			Sutton Mine	20495		null	null	99	2010		null	null		Other	not specified	5	50	2	4	null	null	unknown		3	0	1	39740		null	AZWE0555452933
AFRO	Zimbabwe	ZWE	ZW	Mashonaland West	5554	Zvimba	52933	null	Zvimba	52933		null			Tramore	20496		null	null	99	2010		null	null		Other	not specified	5	50	5	10	null	null	unknown		3	0	1	39546		null	AZWE0555452933
AFRO	Zimbabwe	ZWE	ZW	Masvingo	5555	Bikita	52934	null	Bikita	52934	Zaka	52940			Chedutu	20219		31.294	-20.609	1	2010		null	null		Other	not specified	5	46	19	41.3	null	null	unknown		3	0	1	39560		null	AZWE0555552934
AFRO	Zimbabwe	ZWE	ZW	Masvingo	5555	Bikita	52934	null	Bikita	52934	Gutu	52937			Chinyika	20220		31.457	-19.524	1	2010		null	null		Other	not specified	5	50	7	14	null	null	unknown		3	0	1	39557		null	AZWE0555552934
AFRO	Zimbabwe	ZWE	ZW	Masvingo	5555	Bikita	52934	null	Bikita	52934		null			Chitenderano	20221		null	null	99	2010		null	null		Other	not specified	5	50	26	52	null	null	unknown		3	4	1	39572		null	AZWE0555552934
AFRO	Zimbabwe	ZWE	ZW	Masvingo	5555	Bikita	52934	null	Bikita	52934		null			Mandindi	20222		null	null	99	2010		null	null		Other	not specified	5	51	22	43.14	null	null	unknown		3	0	1	39558		null	AZWE0555552934
AFRO	Zimbabwe	ZWE	ZW	Masvingo	5555	Bikita	52934	null	Bikita	52934	Bikita	52934			Mupakwa	20223		31.6349	-19.9897	3	2010		null	null		Other	not specified	5	50	9	18	null	null	unknown		3	0	1	39555		null	AZWE0555552934
AFRO	Zimbabwe	ZWE	ZW	Masvingo	5555	Chiredzi	52935	null	Chiredzi	52935	Bikita	52934			Humani	20282		32.028	-20.339	1	2010		null	null		Other	not specified	5	50	35	70	null	null	unknown		3	0	1	39565		null	AZWE0555552935
AFRO	Zimbabwe	ZWE	ZW	Masvingo	5555	Chiredzi	52935	null	Chiredzi	52935		null			Mac Primary	20283		null	null	99	2010		null	null		Other	not specified	5	50	10	20	null	null	unknown		3	0	1	39588		null	AZWE0555552935
AFRO	Zimbabwe	ZWE	ZW	Masvingo	5555	Chiredzi	52935	null	Chiredzi	52935	Chiredzi	52935			Mareya	20284		32.0965	-20.9046	3	2010		null	null		Other	not specified	5	43	36	83.72	null	null	unknown		3	4	1	39591		null	AZWE0555552935
AFRO	Zimbabwe	ZWE	ZW	Masvingo	5555	Chiredzi	52935	null	Chiredzi	52935	Chiredzi	52935			Mupinga	20285		32.1377	-21.0588	3	2010		null	null		Other	not specified	5	50	10	20	null	null	unknown		3	0	1	39573		null	AZWE0555552935
AFRO	Zimbabwe	ZWE	ZW	Masvingo	5555	Chiredzi	52935	null	Chiredzi	52935		null			Ratidzo	20286		null	null	99	2010		null	null		Other	not specified	5	50	22	44	null	null	unknown		3	0	1	39589		null	AZWE0555552935
AFRO	Zimbabwe	ZWE	ZW	Masvingo	5555	Chiredzi	52935	null	Chiredzi	52935	Chiredzi	52935			Sangwe	20287		31.2114	-22.3135	3	2010		null	null		Other	not specified	5	42	30	71.43	null	null	unknown		3	0	1	39590		null	AZWE0555552935
AFRO	Zimbabwe	ZWE	ZW	Masvingo	5555	Chivi	52936	null	Chivi	52936		null			Dombo	20290		null	null	99	2010		null	null		Other	not specified	5	50	16	32	null	null	unknown		3	0	1	39597		null	AZWE0555552936
AFRO	Zimbabwe	ZWE	ZW	Masvingo	5555	Chivi	52936	null	Chivi	52936		null			Gomo	20291		null	null	99	2010		null	null		Other	not specified	5	50	0	0	null	null	unknown		3	0	1	39566		null	AZWE0555552936
AFRO	Zimbabwe	ZWE	ZW	Masvingo	5555	Chivi	52936	null	Chivi	52936		null			Madyangove	20292		null	null	99	2010		null	null		Other	not specified	5	39	6	15.38	null	null	unknown		3	0	1	39598		null	AZWE0555552936
AFRO	Zimbabwe	ZWE	ZW	Masvingo	5555	Chivi	52936	null	Chivi	52936	Chivi	52936			Mandiva	20293		30.685	-20.571	1	2010		null	null		Other	not specified	5	50	18	36	null	null	unknown		3	0	1	39595		null	AZWE0555552936
AFRO	Zimbabwe	ZWE	ZW	Masvingo	5555	Chivi	52936	null	Chivi	52936	Chivi	52936			Mutote	20294		30.7357	-20.8231	3	2010		null	null		Other	not specified	5	50	34	68	null	null	unknown		3	0	1	39594		null	AZWE0555552936
AFRO	Zimbabwe	ZWE	ZW	Masvingo	5555	Chivi	52936	null	Chivi	52936	Harare	52903			St. Martins	20295		31.061	-17.862	1	2010		null	null		Other	not specified	5	50	28	56	null	null	unknown		3	0	1	39596		null	AZWE0555552936
AFRO	Zimbabwe	ZWE	ZW	Masvingo	5555	Gutu	52937	null	Gutu	52937		null			Chihambakwe	20312		null	null	99	2010		null	null		Other	not specified	5	50	3	6	null	null	unknown		3	0	1	39600		null	AZWE0555552937
AFRO	Zimbabwe	ZWE	ZW	Masvingo	5555	Gutu	52937	null	Gutu	52937		null			Dewure	20313		null	null	99	2010		null	null		Other	not specified	5	50	19	38	null	null	unknown		3	0	1	39599		null	AZWE0555552937
AFRO	Zimbabwe	ZWE	ZW	Masvingo	5555	Gutu	52937	null	Gutu	52937	Gutu	52937			Matizha	20314		30.9708	-19.4699	3	2010		null	null		Other	not specified	5	50	14	28	null	null	unknown		3	0	1	39563		null	AZWE0555552937
AFRO	Zimbabwe	ZWE	ZW	Masvingo	5555	Gutu	52937	null	Gutu	52937	Gutu	52937			Mukoroverwa	20315		31.1676	-19.5714	3	2010		null	null		Other	not specified	5	50	23	46	null	null	unknown		3	0	1	39574		null	AZWE0555552937
AFRO	Zimbabwe	ZWE	ZW	Masvingo	5555	Gutu	52937	null	Gutu	52937		null			Mushaviri	20316		null	null	99	2010		null	null		Other	not specified	5	43	16	37.21	null	null	unknown		3	0	1	39605		null	AZWE0555552937
AFRO	Zimbabwe	ZWE	ZW	Masvingo	5555	Gutu	52937	null	Gutu	52937	Gutu	52937			Mutendeure	20317		31.0856	-19.9461	3	2010		null	null		Other	not specified	5	50	39	78	null	null	unknown		3	0	1	39562		null	AZWE0555552937
AFRO	Zimbabwe	ZWE	ZW	Masvingo	5555	Gutu	52937	null	Gutu	52937	Gutu	52937			Nerupiri	20318		31.0341	-19.8467	3	2010		null	null		Other	not specified	5	50	17	34	null	null	unknown		3	0	1	39564		null	AZWE0555552937
AFRO	Zimbabwe	ZWE	ZW	Masvingo	5555	Masvingo	52938	null	Masvingo	52938		null			Gwanha	20403		null	null	99	2010		null	null		Other	not specified	5	39	8	20.51	null	null	unknown		3	0	1	39571		null	AZWE0555552938
AFRO	Zimbabwe	ZWE	ZW	Masvingo	5555	Masvingo	52938	null	Masvingo	52938		null			Machitenda	20404		null	null	99	2010		null	null		Other	not specified	5	50	16	32	null	null	unknown		3	0	1	39606		null	AZWE0555552938
AFRO	Zimbabwe	ZWE	ZW	Masvingo	5555	Masvingo	52938	null	Masvingo	52938		null			Muchenurwa	20405		null	null	99	2010		null	null		Other	not specified	5	50	10	20	null	null	unknown		3	0	1	39569		null	AZWE0555552938
AFRO	Zimbabwe	ZWE	ZW	Masvingo	5555	Masvingo	52938	null	Masvingo	52938		null			Mukonde	20406		null	null	99	2010		null	null		Other	not specified	5	50	22	44	null	null	unknown		3	0	1	39607		null	AZWE0555552938
AFRO	Zimbabwe	ZWE	ZW	Masvingo	5555	Masvingo	52938	null	Masvingo	52938		null			Shumbayaonda	20407		null	null	99	2010		null	null		Other	not specified	5	50	26	52	null	null	unknown		3	0	1	39570		null	AZWE0555552938
AFRO	Zimbabwe	ZWE	ZW	Masvingo	5555	Masvingo	52938	null	Masvingo	52938		null			Tadzembwa	20408		null	null	99	2010		null	null		Other	not specified	5	50	18	36	null	null	unknown		3	0	1	39568		null	AZWE0555552938
AFRO	Zimbabwe	ZWE	ZW	Masvingo	5555	Mwenezi	52939	null	Mwenezi	52939	Gutu	52937			Chesvingo	20446		31.473	-19.549	1	2010		null	null		Other	not specified	5	51	4	7.84	null	null	unknown		3	0	1	39613		null	AZWE0555552939
AFRO	Zimbabwe	ZWE	ZW	Masvingo	5555	Mwenezi	52939	null	Mwenezi	52939		null			Negari	20447		null	null	99	2010		null	null		Other	not specified	5	50	25	50	null	null	unknown		3	0	1	39612		null	AZWE0555552939
AFRO	Zimbabwe	ZWE	ZW	Masvingo	5555	Mwenezi	52939	null	Mwenezi	52939	Mwenezi	52939			Ruzambu	20448		30.61	-20.774	1	2010		null	null		Other	not specified	5	50	34	68	null	null	unknown		3	0	1	39576		null	AZWE0555552939
AFRO	Zimbabwe	ZWE	ZW	Masvingo	5555	Mwenezi	52939	null	Mwenezi	52939		null			Ruzogwe	20449		null	null	99	2010		null	null		Other	not specified	5	50	28	56	null	null	unknown		3	0	1	39575		null	AZWE0555552939
AFRO	Zimbabwe	ZWE	ZW	Masvingo	5555	Mwenezi	52939	null	Mwenezi	52939		null			Zvirikure	20450		null	null	99	2010		null	null		Other	not specified	5	50	4	8	null	null	unknown		3	0	1	39614		null	AZWE0555552939
AFRO	Zimbabwe	ZWE	ZW	Masvingo	5555	Zaka	52940	null	Zaka	52940	Chiredzi	52935			Chipinda	20485		31.933	-21.3	1	2010		null	null		Other	not specified	5	50	29	58	null	null	unknown		3	0	1	39745		null	AZWE0555552940
AFRO	Zimbabwe	ZWE	ZW	Masvingo	5555	Zaka	52940	null	Zaka	52940		null			Dembeza	20486		null	null	99	2010		null	null		Other	not specified	5	50	7	14	null	null	unknown		3	0	1	39746		null	AZWE0555552940
AFRO	Zimbabwe	ZWE	ZW	Masvingo	5555	Zaka	52940	null	Zaka	52940		null			Gondo	20487		null	null	99	2010		null	null		Other	not specified	5	50	5	10	null	null	unknown		3	0	1	39578		null	AZWE0555552940
AFRO	Zimbabwe	ZWE	ZW	Masvingo	5555	Zaka	52940	null	Zaka	52940		null			Govo	20488		null	null	99	2010		null	null		Other	not specified	5	50	3	6	null	null	unknown		3	0	1	39556		null	AZWE0555552940
AFRO	Zimbabwe	ZWE	ZW	Masvingo	5555	Zaka	52940	null	Zaka	52940	Zaka	52940			Madondo	20489		31.5266	-20.2791	3	2010		null	null		Other	not specified	5	50	21	42	null	null	unknown		3	0	1	39567		null	AZWE0555552940
AFRO	Zimbabwe	ZWE	ZW	Masvingo	5555	Zaka	52940	null	Zaka	52940		null			Murembwa	20490		null	null	99	2010		null	null		Other	not specified	5	50	16	32	null	null	unknown		3	0	1	39553		null	AZWE0555552940
AFRO	Zimbabwe	ZWE	ZW	Masvingo	5555	Zaka	52940	null	Zaka	52940	Zaka	52940			Musarava	20491		31.547	-20.405	1	2010		null	null		Other	not specified	5	50	24	48	null	null	unknown		3	0	1	39577		null	AZWE0555552940
AFRO	Zimbabwe	ZWE	ZW	Matebeleland South	5556	Beitbridge	52941	null	Beitbridge	52941	Zvishavane	52962			Chaswingo	20216		30.065	-19.959	1	2010		null	null		Other	not specified	5	51	1	1.96	null	null	unknown		3	0	1	39748		null	AZWE0555652941
AFRO	Zimbabwe	ZWE	ZW	Matebeleland South	5556	Beitbridge	52941	null	Beitbridge	52941	Beitbridge	52941			Msane	20217		29.7	-21.5333	3	2010		null	null		Other	not specified	5	53	2	3.77	null	null	unknown		3	0	1	39749		null	AZWE0555652941
AFRO	Zimbabwe	ZWE	ZW	Matebeleland South	5556	Beitbridge	52941	null	Beitbridge	52941		null			Nottingham	20218		null	null	99	2010		null	null		Other	not specified	5	13	1	7.69	null	null	unknown		3	0	1	39747		null	AZWE0555652941
AFRO	Zimbabwe	ZWE	ZW	Matebeleland South	5556	Bulimima	52942	null	Bulimima	52942		null			Nyabane	20255		null	null	99	2010		null	null		Other	not specified	5	46	0	0	null	null	unknown		3	0	1	39750		null	AZWE0555652942
AFRO	Zimbabwe	ZWE	ZW	Matebeleland South	5556	Bulimima	52942	null	Bulimima	52942	Bulimima	52942			Tokwana	20256		27.6234	-20.2537	3	2010		null	null		Other	not specified	5	50	2	4	null	null	unknown		3	0	1	39751		null	AZWE0555652942
AFRO	Zimbabwe	ZWE	ZW	Matebeleland South	5556	Gwanda	52943	null	Gwanda	52943		null			Matshiya	20319		null	null	99	2010		null	null		Other	not specified	5	50	4	8	null	null	unknown		3	0	1	39753		null	AZWE0555652943
AFRO	Zimbabwe	ZWE	ZW	Matebeleland South	5556	Gwanda	52943	null	Gwanda	52943		null			Shape	20320		null	null	99	2010		null	null		Other	not specified	5	50	16	32	null	null	unknown		3	0	1	39752		null	AZWE0555652943
AFRO	Zimbabwe	ZWE	ZW	Matebeleland South	5556	Gwanda	52943	null	Gwanda	52943	Gwanda	52943			Simbumbumbu	20321		28.75	-20.767	1	2010		null	null		Other	not specified	5	50	2	4	null	null	unknown		3	0	1	39754		null	AZWE0555652943
AFRO	Zimbabwe	ZWE	ZW	Matebeleland South	5556	Gwanda	52943	null	Gwanda	52943	Umzingwane	52947			Sinkukwe	20322		29.048	-20.603	1	2010		null	null		Other	not specified	5	47	6	12.77	null	null	unknown		3	0	1	39755		null	AZWE0555652943
AFRO	Zimbabwe	ZWE	ZW	Matebeleland South	5556	Insiza	52944	null	Insiza	52944	Insiza	52944			Insiza	20366		29.193	-19.782	1	2010		null	null		Other	not specified	5	51	11	21.57	null	null	unknown		3	0	1	39756		null	AZWE0555652944
AFRO	Zimbabwe	ZWE	ZW	Matebeleland South	5556	Insiza	52944	null	Insiza	52944		null			Mazhabazhaba	20367		null	null	99	2010		null	null		Other	not specified	5	54	26	48.15	null	null	unknown		3	0	1	39798		null	AZWE0555652944
AFRO	Zimbabwe	ZWE	ZW	Matebeleland South	5556	Insiza	52944	null	Insiza	52944	Umguza	52954			Rangmore	20368		28.492	-20.205	1	2010		null	null		Other	not specified	5	31	6	19.35	null	null	unknown		3	0	1	39757		null	AZWE0555652944
AFRO	Zimbabwe	ZWE	ZW	Matebeleland South	5556	Mangwe	52945	null	Mangwe	52945		null			Bango	20396		null	null	99	2010		null	null		Other	not specified	5	49	0	0	null	null	unknown		3	0	1	39801		null	AZWE0555652945
AFRO	Zimbabwe	ZWE	ZW	Matebeleland South	5556	Mangwe	52945	null	Mangwe	52945	Mangwe	52945			Sangulube	20397		28.037	-21.171	1	2010		null	null		Other	not specified	5	54	0	0	null	null	unknown		3	0	1	39800		null	AZWE0555652945
AFRO	Zimbabwe	ZWE	ZW	Matebeleland South	5556	Mangwe	52945	null	Mangwe	52945		null			Tsukuru	20398		null	null	99	2010		null	null		Other	not specified	5	55	0	0	null	null	unknown		3	0	1	39799		null	AZWE0555652945
AFRO	Zimbabwe	ZWE	ZW	Matebeleland South	5556	Matobo	52946	null	Matobo	52946	Matobo	52946			Bidi	20409		28.333	-21.202	3	2010		null	null		Other	not specified	5	51	0	0	null	null	unknown		3	0	1	39804		null	AZWE0555652946
AFRO	Zimbabwe	ZWE	ZW	Matebeleland South	5556	Matobo	52946	null	Matobo	52946	Matobo	52946			Donkwe Donkwe	20410		28.383	-20.918	1	2010		null	null		Other	not specified	5	45	0	0	null	null	unknown		3	0	1	39802		null	AZWE0555652946
AFRO	Zimbabwe	ZWE	ZW	Matebeleland South	5556	Matobo	52946	null	Matobo	52946	Matobo	52946			Simpati	20411		28.2904	-21.4066	3	2010		null	null		Other	not specified	5	54	0	0	null	null	unknown		3	0	1	39803		null	AZWE0555652946
AFRO	Zimbabwe	ZWE	ZW	Matebeleland South	5556	Umzingwane	52947	null	Umzingwane	52947		null			Kumbudzi	20480		null	null	99	2010		null	null		Other	not specified	5	44	4	9.09	null	null	unknown		3	0	1	39847		null	AZWE0555652947
AFRO	Zimbabwe	ZWE	ZW	Matebeleland South	5556	Umzingwane	52947	null	Umzingwane	52947		null			Sigiti	20481		null	null	99	2010		null	null		Other	not specified	5	55	3	5.45	null	null	unknown		3	0	1	39805		null	AZWE0555652947
AFRO	Zimbabwe	ZWE	ZW	Matebeleland North	5557	Binga	52948	null	Binga	52948		null			Gwangwaliba	20225		null	null	99	2010		null	null		Other	not specified	5	52	0	0	null	null	unknown		3	0	1	39835		null	AZWE0555752948
AFRO	Zimbabwe	ZWE	ZW	Matebeleland North	5557	Binga	52948	null	Binga	52948		null			Nkosikazi	20226		null	null	99	2010		null	null		Other	not specified	5	52	3	5.77	null	null	unknown		3	0	1	39810		null	AZWE0555752948
AFRO	Zimbabwe	ZWE	ZW	Matebeleland North	5557	Binga	52948	null	Binga	52948	Binga	52948			Siabuwa	20227		28.057	-17.468	1	2010		null	null		Other	not specified	5	51	4	7.84	null	null	unknown		3	0	1	39809		null	AZWE0555752948
AFRO	Zimbabwe	ZWE	ZW	Matebeleland North	5557	Binga	52948	null	Binga	52948		null			Sinamagonde	20228		null	null	99	2010		null	null		Other	not specified	5	49	6	12.24	null	null	unknown		3	0	1	39811		null	AZWE0555752948
AFRO	Zimbabwe	ZWE	ZW	Matebeleland North	5557	Bubi	52949	null	Bubi	52949		null			Emkhonyeni	20229		null	null	99	2010		null	null		Other	not specified	5	34	0	0	null	null	unknown		3	0	1	39812		null	AZWE0555752949
AFRO	Zimbabwe	ZWE	ZW	Matebeleland North	5557	Hwange	52950	null	Hwange	52950	Hwange	52950			Ingagula	20361		26.517	-18.417	1	2010		null	null		Other	not specified	5	50	3	6	null	null	unknown		3	0	1	39813		null	AZWE0555752950
AFRO	Zimbabwe	ZWE	ZW	Matebeleland North	5557	Hwange	52950	null	Hwange	52950		null			Nekamandana	20362		null	null	99	2010		null	null		Other	not specified	5	50	0	0	null	null	unknown		3	0	1	39814		null	AZWE0555752950
[truncated: 57 more rows]

## Sheet: SCH Site Level
Field	Description	Categories
Source	Source of site level data: AFRO (NTD mapping project) & GAHI (Global Atlas of Helminth Infections)
Country	Country Name
[truncated: 41 more rows]

## Sheet: IU KEY
Field	Description	Categories
[truncated: 21 more rows]
