# Supplementary material for: Identifying hotspots of S. haematobium infection following praziquantel treatment during multiple annual mass drug administration campaigns in Zimbabwe
Source: PLoS Negl Trop Dis. 2025 Sep 24;19(9):e0013546. doi: 10.1371/journal.pntd.0013546 (PMC12520393; doi:10.1371/journal.pntd.0013546)
Supplement: S1 Data — (ZIP) [file pntd.0013546.s010.zip › Hotspot excel data sets2025/USACUF - ERR and CR matching cases only 041021.xlsx]

## Sheet: USACUF Final
I.D	NAME_OF_PARTICIPANT	VILLAGE	SITE	DISTRICT	AGE_months	AGE_YEARS	AGE_SUMMARY	AGE_CAT	SEX	WEIGHT_S0	HEIGHT_S0	S0_Sh1	S0_Sh2	S0_Sh3	S0_meanSh	S0_Haem	S0_Kato1	S0_STH	S0_PZQ	WEIGHT_S1	HEIGHT_S1	S1_Sh1	S1_Sh2	S1_Sh3	S1_meanSh	S1_shstatus	S1_Sm	S1_al	S1_hw	S1_tt
M573	ANESU CHIHUNI	CHIKANZA	MUPFURE	SHAMVA		18	16-20	3	M			8	16	22	15.3333	5						0	0	0	0	0	2	0	0	0
M480	CHENAI KAGAMBU	MUKUNGA	MUPFURE	SHAMVA		34	>30	3	F			0	0	0	0	0						0	0	0	0	0	1	0	0	0
M476	SHINGIRIRAI SAVERI	CHIKONYE	MUPFURE	SHAMVA		35	>30	3	F			0	0	0	0	5						0	0	0	0	0	1	0	0	0
MA 11	ABIGAIL MUSENGEZI	MAGAYA	MUREHWA	MUREHWA		30	26-30	3	F			0	0		0							0	0	0	0	0	0	0	0	0
M463	ABIGAL MAIZIVEI	MATIMURA	MUPFURE	SHAMVA		56	>30	3	F			0	0	0	0	1						0	0	0	0	0	0	0	0	0
M418	ABRICON JHONAS	MATIMURA	MUPFURE	SHAMVA		78	>30	3	M			0	0	0	0	0						0	0	0	0	0	0	0	0	0
MC 126	ADILE MAGAMA	MAGAYA	MUREHWA	MUREHWA		8	6-10	2	M			0	0		0							0	0	0	0	0	0	0	0	0
MA 110	ADMIRE MAKAMBE	MAGAYA	MUREHWA	MUREHWA		39	>30	3	M			0	0		0							0	0	0	0	0	0	0	0	0
M283	ALICE KANEMBERA	CHIKANZA	MUPFURE	SHAMVA		6	6-10	2	F	20.1	120	0	0	0	0	0				20.1		0	0	0	0	0	0	0	0	0
MA 18	ALLAN CHIWARA	MAGAYA	MUREHWA	MUREHWA		55	>30	3	M			0	0		0							0	0	0	0	0	0	0	0	0
MC 13	ALLAN MUTAIKO	MAGAYA	MUREHWA	MUREHWA		7	6-10	2	M			0	0		0							0	0	0	0	0	0	0	0	0
M442	ANGELINE MANDIZVIDZA	NYAMUPARADZA	MUPFURE	SHAMVA		42	>30	3	F			0	0	0	0	0						0	0	0	0	0	0	0	0	0
M432	ANISIA CHIMANGA	CHIKANZA	MUPFURE	SHAMVA		53	>30	3	F			0	0	0	0	0						0	0	0	0	0	0	0	0	0
MC 14	ANOTIDAISHE MUKONORWI	MAGAYA	MUREHWA	MUREHWA		7	6-10	2	F			0	0		0							0	0	0	0	0	0	0	0	0
MA 140	AUDGREY MASHITIRI	MAGAYA	MUREHWA	MUREHWA		21	21-25	3	F			0	0		0							0	0	0	0	0	0	0	0	0
KM 17	BANWELL MAKUWATSINE	KAPASURA	MUREHWA	MUREHWA		29	26-30	3	M			0	0		0							0	0	0	0	0	0	0	0	0
M426	BEAUTY CHISUKU	MATIMURA	MUPFURE	SHAMVA		43	>30	3	F			0	0	0	0	0						0	0	0	0	0	0	0	0	0
M420	BETHA NHAKA	CHIKANZA	MUPFURE	SHAMVA		50	>30	3	F			0	0	0	0	0						0	0	0	0	0	0	0	0	0
MA 134	BLANTINA CHOTO	MAGAYA	MUREHWA	MUREHWA		33	>30	3	F			0	0		0							0	0	0	0	0	0	0	0	0
KM 3	BONFACE ZHEVE	KAPASURA	MUREHWA	MUREHWA		24	21-25	3	M			0	0		0							0	0	0	0	0	0	0	0	0
M 751	BRENDA MUCHENJE	MWANGA	MUPFURE	SHAMVA		14	11-15	2	F	37.9	156	0	0	0	0	0				37.9		0	0	0	0	0	0	0	0	0
MC 104	BRENDON CHIBANDA	MAGAYA	MUREHWA	MUREHWA		11	11-15	2	M			0	0		0							0	0	0	0	0	0	0	0	0
MA 2	BRIAN MAPIKI	MAGAYA	MUREHWA	MUREHWA		50	>30	3	M			0	0		0							0	0	0	0	0	0	0	0	0
MM14	BRIGHTON CHIGWADA	MATIMURA	MUPFURE	SHAMVA	48	4	0-5	1	M	13.1	92	0	0	0	0	0				13.1	92	0	0	0	0	0	0	0	0	0
MA 7	BYLON MAPIKI	MAGAYA	MUREHWA	MUREHWA		18	16-20	3	M			0	0		0							0	0	0	0	0	0	0	0	0
MA 94	CHAITIKA MUNYORO	MAGAYA	MUREHWA	MUREHWA		49	>30	3	M			0	0		0							0	0	0	0	0	0	0	0	0
M461	CHENAI MUDATUTSA	CHIKANZA	MUPFURE	SHAMVA		52	>30	3	M			0	0	0	0	0						0	0	0	0	0	0	0	0	0
M407	DAVID MUZANGOMU	MUGANHU	MUPFURE	SHAMVA		74	>30	3	M			0	0	0	0	0						0	0	0	0	0	0	0	0	0
MA 148	DAVUD NYAKUDYA	MAGAYA	MUREHWA	MUREHWA		67	>30	3	M			0	0		0							0	0	0	0	0	0	0	0	0
MM55	DOCAS KAMBALAMI	MWEDZIWENDIRA	MUPFURE	SHAMVA	39	3.25	0-5	1	F	12.3	88.4	0	0	0	0	1				12.3	88.4	0	0	0	0	0	0	0	0	0
M468	DORCAS VANDAVARE	KANDAWASVIKA	MUPFURE	SHAMVA		56	>30	3	F			0	0	0	0	0						0	0	0	0	0	0	0	0	0
MM86	DOROTHY SHERENI	MUKUNGA	MUPFURE	SHAMVA	45	3.75	0-5	1	F	12.2	95.2	0	0	0	0	0				12.2	95.2	0	0	0	0	0	0	0	0	0
M413	DZAPASI CHINGOMA	HOKO	MUPFURE	SHAMVA		51	>30	3	M			0	0	0	0	0						0	0	0	0	0	0	0	0	0
M433	ELIZABETH DEMBERERE	MWEDZIWENDIRA	MUPFURE	SHAMVA		37	>30	3	F			0	0	0	0	0						0	0	0	0	0	0	0	0	0
MA 10	ELLEN MASINA	MAGAYA	MUREHWA	MUREHWA		50	>30	3	F			0	0		0							0	0	0	0	0	0	0	0	0
MC 4	ELTON MHIRIZHONGA	MAGAYA	MUREHWA	MUREHWA		7	6-10	2	M			0	0		0							0	0	0	0	0	0	0	0	0
MM49	ESSY KARORO	MATIMURA	MUPFURE	SHAMVA	45	3.75	0-5	1	F	14.7	93.7	0	0	0	0	0				14.7	93.7	0	0	0	0	0	0	0	0	0
M511	EUSTINA CHIMUTEMBO	MUKUNGA	MUPFURE	SHAMVA		26	26-30	3	F			0	0	0	0	0						0	0	0	0	0	0	0	0	0
MA 149	EVERISTO MUBAIWA	MAGAYA	MUREHWA	MUREHWA		67	>30	3	M			0	0		0							0	0	0	0	0	0	0	0	0
MA 123	FARESI HOMANI	MAGAYA	MUREHWA	MUREHWA		68	>30	3	F			0	0		0							0	0	0	0	0	0	0	0	0
M516	FAUSTINA KASANGA	MUGANHU	MUPFURE	SHAMVA		58	>30	3	F			0	0	0	0	0						0	0	0	0	0	0	0	0	0
M557	FLORENCE AZI	MUGANHU	MUPFURE	SHAMVA		27	26-30	3	F			0	0	0	0	0						0	0	0	0	0	0	0	0	0
MA 130	GESENCIA SVINA	MAGAYA	MUREHWA	MUREHWA		39	>30	3	F			0	0		0							0	0	0	0	0	0	0	0	0
MA 27	GLADYS MATSIKA	MAGAYA	MUREHWA	MUREHWA		31	>30	3	F			0	0		0							0	0	0	0	0	0	0	0	0
MA 97	GODFREY MUSVIKA	MAGAYA	MUREHWA	MUREHWA		76	>30	3	M			0	0		0							0	0	0	0	0	0	0	0	0
MA 52	GRACE MUKAMBA	MAGAYA	MUREHWA	MUREHWA		29	26-30	3	F			0	0		0							0	0	0	0	0	0	0	0	0
MC 122	HAPPINES MAKONI	MAGAYA	MUREHWA	MUREHWA		12	11-15	2	F			0	0		0							0	0	0	0	0	0	0	0	0
M575	HOSEA MAGORA	MUGANHU	MUPFURE	SHAMVA		45	>30	3	M			0	0	0	0	0						0	0	0	0	0	0	0	0	0
MA 102	IDAN NDUDZO	MAGAYA	MUREHWA	MUREHWA		76	>30	3	M			0	0		0							0	0	0	0	0	0	0	0	0
M479	IRINE PETROS	CHIKANZA	MUPFURE	SHAMVA		43	>30	3	F			0	0	0	0	5						0	0	0	0	0	0	0	0	0
MA 42	ITAI MUTSIGO	MAGAYA	MUREHWA	MUREHWA		20	16-20	3	M			0	0		0							0	0	0	0	0	0	0	0	0
M410	JAMESON NYAMAROPA	MUKUNGA	MUPFURE	SHAMVA		53	>30	3	M			0	0	0	0	0						0	0	0	0	0	0	0	0	0
MM3	JEFF J MUTSIRIZA	MUGANHU	MUPFURE	SHAMVA	60	5	0-5	1	M	16.2	106	0	0	0	0	0				16.2	106	0	0	0	0	0	0	0	0	0
MM39	JEREMIAH NDORO	CHINHANGA	MUPFURE	SHAMVA	41	3.41667	0-5	1	M	13.8	95.3	0	0	0	0	0				13.8	95.3	0	0	0	0	0	0	0	0	0
KM 18	JONATHAN MUKUWATSINE	KAPASURA	MUREHWA	MUREHWA		48	>30	3	M			0	0		0							0	0	0	0	0	0	0	0	0
MA 129	JUDITH MUSHONGA	MAGAYA	MUREHWA	MUREHWA		54	>30	3	F			0	0		0							0	0	0	0	0	0	0	0	0
M544	JULIET MATIMURA	MATIMURA	MUPFURE	SHAMVA		16	16-20	2	F			0	0	0	0	0						0	0	0	0	0	0	0	0	0
MM5	KEILA MUCHETUSI	KANDAWASVIKA	MUPFURE	SHAMVA	60	5	0-5	1	F	14.1	95.7	0	0	0	0	0				14.1	95.7	0	0	0	0	0	0	0	0	0
MM81	KHUSH CHENYIKA	MWEDZIWENDIRA	MUPFURE	SHAMVA	33	2.75	0-5	1	M	12.3	86.5	0	0	0	0	0				12.3	86.5	0	0	0	0	0	0	0	0	0
KM 33	KUDAKWASHE MUKUWATSINE	KAPASURA	MUREHWA	MUREHWA		32	>30	3	M			0	0		0							0	0	0	0	0	0	0	0	0
MM53	KUPAKWASHE MUTANDWA	MWEDZIWENDIRA	MUPFURE	SHAMVA	36	3	0-5	1	F	13.1	96.9	0	0	0	0	0				13.1	96.9	0	0	0	0	0	0	0	0	0
M220	KUZIVAKWASHE NDORO	CHINANGA	MUPFURE	SHAMVA		9	6-10	2	M	20.2	118	0	0	0	0	0				20.2		0	0	0	0	0	0	0	0	0
MC 136	LAVENDER DZETSE	MAGAYA	MUREHWA	MUREHWA		7	6-10	2	F	23.2	121.5	0	0		0					23.2		0	0	0	0	0	0	0	0	0
M233	LESPAGE MUPATUTSE	CHIKANZA	MUPFURE	SHAMVA		11	11-15	2	M	26.1	130	0	0	0	0	0				26.1		0	0	0	0	0	0	0	0	0
MM35	LESSMORE MUPATUTSA	CHIKANZA	MUPFURE	SHAMVA	39	3.25	0-5	1	M	13.6	94.8	0	0	0	0	0				13.6	94.8	0	0	0	0	0	0	0	0	0
M550	LIANA NYAKUDYA	MWEDZIWENDIRA	MUPFURE	SHAMVA		34	>30	3	F			0	0	0	0	0						0	0	0	0	0	0	0	0	0
M538	LINDA CHIKONO	CHIKANZA	MUPFURE	SHAMVA		40	>30	3	F			0	0	0	0	0						0	0	0	0	0	0	0	0	0
M415	LISA CHIRERE	MUGANHU	MUPFURE	SHAMVA		38	>30	3	F			0	0	0	0	0						0	0	0	0	0	0	0	0	0
MA 87	LLOYD MATSVAI	MAGAYA	MUREHWA	MUREHWA		26	26-30	3	M			0	0		0							0	0	0	0	0	0	0	0	0
M328	LOSHINENCE CHINGOMA	HOKO	MUPFURE	SHAMVA		14	11-15	2	F	44.3	153	0	0	0	0	5				44.3		0	0	0	0	0	0	0	0	0
M326	MAGRET KARORO	MATIMURA	MUPFURE	SHAMVA		14	11-15	2	F	50.6	155	0	0	0	0	0				50.6		0	0	0	0	0	0	0	0	0
M412	MANSON DAHWA	MATIMURA	MUPFURE	SHAMVA		47	>30	3	M			0	0	0	0	0						0	0	0	0	0	0	0	0	0
M457	MARTHA MUKUNISA	MUKUNGA	MUPFURE	SHAMVA		68	>30	3	F			0	0	0	0	0						0	0	0	0	0	0	0	0	0
MM36	MARVELLOUS MUPATUTSA	CHIKANZA	MUPFURE	SHAMVA	63	5.25	0-5	1	M	15.3	101.2	0	0	0	0	0				15.3	101.2	0	0	0	0	0	0	0	0	0
M563	MAVIS KANEMBERA	MWEDZIWENDIRA	MUPFURE	SHAMVA		30	26-30	3	F			0	0	0	0	0						0	0	0	0	0	0	0	0	0
M405	MAVIS MAROMBO	MUGANHU	MUPFURE	SHAMVA		58	>30	3	F			0	0	0	0	0						0	0	0	0	0	0	0	0	0
M478	MEHUSA ZVINAIRO	KANDAWASVIKA	MUPFURE	SHAMVA		42	>30	3	F			0	0	0	0	3						0	0	0	0	0	0	0	0	0
M540	MERCY GONEKA	MATIMURA	MUPFURE	SHAMVA		48	>30	3	F			0	0	0	0	0						0	0	0	0	0	0	0	0	0
MA 99	MICHAEL DZOTSO	MAGAYA	MUREHWA	MUREHWA		65	>30	3	M			0	0		0							0	0	0	0	0	0	0	0	0
MC 143	MITCHEL GADZIKWA	MAGAYA	MUREHWA	MUREHWA		9	6-10	2	F	18.8	119.4	0	0		0					18.8		0	0	0	0	0	0	0	0	0
M558	MONICA MUSHUURWA	HOKO	MUPFURE	SHAMVA		26	26-30	3	F			0	0	0	0	0						0	0	0	0	0	0	0	0	0
M429	MUCHANETA MADZIYANIKE	CHIKANZA	MUPFURE	SHAMVA		46	>30	3	F			0	0	0	0	0						0	0	0	0	0	0	0	0	0
MM16	MUNYARADZI JUME	MWEDZIWENDIRA	MUPFURE	SHAMVA	48	4	0-5	1	M	16.3	105	0	0	0	0	0				16.3	105	0	0	0	0	0	0	0	0	0
MA 119	NAMATIRAYI CHAPANGA	MAGAYA	MUREHWA	MUREHWA		60	>30	3	F			0	0		0							0	0	0	0	0	0	0	0	0
MM27	NATALLIE CHINGOMA	HOKO	MUPFURE	SHAMVA	16	1.33333	0-5	1	F	8.8	79	0	0	0	0	0				8.8	79	0	0	0	0	0	0	0	0	0
M548	NATASHA CHIHUNI	CHIKANZA	MUPFURE	SHAMVA		20	16-20	3	F			0	0	0	0	0						0	0	0	0	0	0	0	0	0
MM6	NATHAN NYAMBUDZI	MATIMURA	MUPFURE	SHAMVA	54	4.5	0-5	1	M	14.1	93.5	0	0	0	0	0				14.1	93.5	0	0	0	0	0	0	0	0	0
MM94	NENYASHA CHIKWAMBA	MUGANHU	MUPFURE	SHAMVA	21	1.75	0-5	1	M	10.5	84.1	0	0	0	0	0				10.5	84.1	0	0	0	0	0	0	0	0	0
M524	NETSAI CHADZIMURA	MATIMURA	MUPFURE	SHAMVA		34	>30	3	F			0	0	0	0	0						0	0	0	0	0	0	0	0	0
MA 41	NGONIDZASHE MUTSIGO	MAGAYA	MUREHWA	MUREHWA		28	26-30	3	M			0	0		0							0	0	0	0	0	0	0	0	0
M556	NOMATTER CHIBONDO	MUGANHU	MUPFURE	SHAMVA		23	21-25	3	F			0	0	0	0	0						0	0	0	0	0	0	0	0	0
MA 62	NORMA MAGWENYERE	MAGAYA	MUREHWA	MUREHWA		61	>30	3	M			0	0		0							0	0	0	0	0	0	0	0	0
MA 5	NORMAN MUNETSI	MAGAYA	MUREHWA	MUREHWA		63	>30	3	M			0	0		0							0	0	0	0	0	0	0	0	0
MM28	OZZIN CHISUKU	MWEDZIWENDIRA	MUPFURE	SHAMVA	20	1.66667	0-5	1	M	4.6	78	0	0	0	0	0				4.6	78	0	0	0	0	0	0	0	0	0
MA 136	PAIDAMOYO NDUMBO	MAGAYA	MUREHWA	MUREHWA		25	21-25	3	F			0	0		0							0	0	0	0	0	0	0	0	0
MM56	PANASHE MUKWEZURA	MUGANHU	MUPFURE	SHAMVA	30	2.5	0-5	1	F	11.6	82.6	0	0	0	0	0				11.6	82.6	0	0	0	0	0	0	0	0	0
MA 104	PASSMOTE MUTSVAIRO	MAGAYA	MUREHWA	MUREHWA		29	26-30	3	M			0	0		0							0	0	0	0	0	0	0	0	0
MA 70	PATRICIA BANFDA	MAGAYA	MUREHWA	MUREHWA		27	26-30	3	F			0	0		0							0	0	0	0	0	0	0	0	0
M212	PELOSTEG MAPATUTSA	CHIKAZA	MUPFURE	SHAMVA		9	6-10	2	F	19.3	117	0	0	0	0	0				19.3		0	0	0	0	0	0	0	0	0
M505	PERCY DAHWA	MATIMURA	MUPFURE	SHAMVA		20	16-20	3	F			0	0	0	0	0						0	0	0	0	0	0	0	0	0
M401	PHENIAS KATAMBARE	MUKUNGA	MUPFURE	SHAMVA		84	>30	3	M			0	0	0	0	0						0	0	0	0	0	0	0	0	0
MM8	PRAISE DAHWA	MATIMURA	MUPFURE	SHAMVA	66	5.5	0-5	2	F	17.3	108.3	0	0	0	0	0				17.3	108.3	0	0	0	0	0	0	0	0	0
MC 97	PRETCHARD TSOKA	MAGAYA	MUREHWA	MUREHWA		12	11-15	2	M			0	0		0							0	0	0	0	0	0	0	0	0
M267	PRIDE S CHIHUNI	CHIKANZA	MUPFURE	SHAMVA		14	11-15	2	M	31.1	145	0	0	0	0	5				31.1		0	0	0	0	0	0	0	0	0
MA 89	PRIMROSE MANGENGE	MAGAYA	MUREHWA	MUREHWA		29	26-30	3	F			0	0		0							0	0	0	0	0	0	0	0	0
MA 63	PROS[ER TESA	MAGAYA	MUREHWA	MUREHWA		19	16-20	3	M			0	0		0							0	0	0	0	0	0	0	0	0
MC 140	RAPHAEL MEREKI	MAGAYA	MUREHWA	MUREHWA		6	6-10	2	M	15.8	107.2	0	0		0					15.8		0	0	0	0	0	0	0	0	0
M470	REFIUS KAMBUZUMA	MUGANHU	MUPFURE	SHAMVA		44	>30	3	F			0	0	0	0	0						0	0	0	0	0	0	0	0	0
M494	ROPAFADZO CHENYIKA	MWEDZIWENDIRA	MUPFURE	SHAMVA		16	16-20	2	F			0	0	0	0	5						0	0	0	0	0	0	0	0	0
MM75	ROY MADYA	MATIMURA	MUPFURE	SHAMVA	41	3.41667	0-5	1	M	12.3	90.6	0	0	0	0	0				12.3	90.6	0	0	0	0	0	0	0	0	0
M541	RUDO KARIDZAGUNDU	CHIKANZA	MUPFURE	SHAMVA		40	>30	3	F			0	0	0	0	0						0	0	0	0	0	0	0	0	0
M559	RUMBIDZAI MARISA	MWANGA	MUPFURE	SHAMVA		24	21-25	3	F			0	0	0	0	0						0	0	0	0	0	0	0	0	0
M443	RUNYARARO MAGORA	MUGANHU	MUPFURE	SHAMVA		35	>30	3	F			0	0	0	0	3						0	0	0	0	0	0	0	0	0
MM62	RUVARASHE KANEMBERA	CHIKANZA	MUPFURE	SHAMVA	60	5	0-5	1	F	11	85	0	0	0	0	0				11	85	0	0	0	0	0	0	0	0	0
MM23	RUVIMBO CHITUGU	MWEDZIWENDIRA	MUPFURE	SHAMVA	36	3	0-5	1	F	12.4	86.9	0	0	0	0	0				12.4	86.9	0	0	0	0	0	0	0	0	0
M444	SENIA KAMBEU	KANDAWASVIKA	MUPFURE	SHAMVA		44	>30	3	F			0	0	0	0	3						0	0	0	0	0	0	0	0	0
M414	SHACKLORD CHUHUMA	CHIKANZA	MUPFURE	SHAMVA		50	>30	3	M			0	0	0	0	0						0	0	0	0	0	0	0	0	0
MM37	SHALLOM MAJONGWE	CHIKANZA	MUPFURE	SHAMVA	32	2.66667	0-5	1	F	10.8	80	0	0	0	0	0				10.8	80	0	0	0	0	0	0	0	0	0
M510	SHAMISO MANYIKA	MWEDZIWENDIRA	MUPFURE	SHAMVA		15	11-15	2	F			0	0	0	0	5						0	0	0	0	0	0	0	0	0
M435	SIMBARASHE MACHUNGE	CHIKONYE	MUPFURE	SHAMVA		37	>30	3	M			0	0	0	0	0						0	0	0	0	0	0	0	0	0
M409	SIMON MADZIWA	HOKO	MUPFURE	SHAMVA		75	>30	3	M			0	0	0	0	1						0	0	0	0	0	0	0	0	0
M422	STELLA NDORO	CHINHANGA	MUPFURE	SHAMVA		70	>30	3	F			0	0	0	0	0						0	0	0	0	0	0	0	0	0
MM44	TAKUDZWA KAMUDZANDU	NYAMUPARADZA	MUPFURE	SHAMVA	42	3.5	0-5	1	M	11.8	91.7	0	0	0	0	0				11.8	91.7	0	0	0	0	0	0	0	0	0
MC 102	TANATSWA CHIPUNZA	MAGAYA	MUREHWA	MUREHWA		11	11-15	2	F			0	0		0							0	0	0	0	0	0	0	0	0
MC 142	TANDIWA HUNZVI	MAGAYA	MUREHWA	MUREHWA		9	6-10	2	F	25.3	127.3	0	0		0					25.3		0	0	0	0	0	0	0	0	0
MC 99	TAPIWA CHIPUNZE	MAGAYA	MUREHWA	MUREHWA		12	11-15	2	M			0	0		0							0	0	0	0	0	0	0	0	0
MC 125	TARIRO MUTISI	MAGAYA	MUREHWA	MUREHWA		7	6-10	2	F			0	0		0							0	0	0	0	0	0	0	0	0
MA 161	TAWANDA DZOTSO	MAGAYA	MUREHWA	MUREHWA		38	>30	3	M			0	0		0							0	0	0	0	0	0	0	0	0
MM9	THELMA SAVERI	CHIKONYE	MUPFURE	SHAMVA	59	4.91667	0-5	1	F	15.6	105	0	0	0	0	0				15.6	105	0	0	0	0	0	0	0	0	0
MA 93	THOMAS DZOTSO	MAGAYA	MUREHWA	MUREHWA		43	>30	3	M			0	0		0							0	0	0	0	0	0	0	0	0
MA 111	TICHAONA GOLIATH	MAGAYA	MUREHWA	MUREHWA		33	>30	3	M			0	0		0							0	0	0	0	0	0	0	0	0
MC 12	TINAYE MAKONI	MAGAYA	MUREHWA	MUREHWA		8	6-10	2	F			0	0		0							0	0	0	0	0	0	0	0	0
MM1	TISHALIA KARORE	MATIMURA	MUPFURE	SHAMVA	28	2.33333	0-5	1	F	11.1	83	0	0	0	0	0				11.1	83	0	0	0	0	0	0	0	0	0
M419	TOMBOY GWETERA	MATIMURA	MUPFURE	SHAMVA		75	>30	3	M			0	0	0	0	0						0	0	0	0	0	0	0	0	0
MA 139	WENDY JAKOPO	MAGAYA	MUREHWA	MUREHWA		13	11-15	2	F			0	0		0							0	0	0	0	0	0	0	0	0
MM22	WENZY KUNYETI	CHIKANZA	MUPFURE	SHAMVA	34	2.83333	0-5	1	M	13.3	87.7	0	0	0	0	0				13.3	87.7	0	0	0	0	0	0	0	0	0
M486	WILLARD CHIVEVE	CHIKONYE	MUPFURE	SHAMVA		17	16-20	2	M			0	0	0	0	0						0	0	0	0	0	0	0	0	0
KA 24	FORWARD MASEMBU	KAREZA	MUREHWA	MUREHWA		65	>30	3	M			1	0		0.5							0	0	0	0	0	0	0	0	0
KA 69	VANESSA GUMIRA	KAREZA	MUREHWA	MUREHWA	36	3	0-5	1	F			1	0		0.5							0	0	0	0	0	0	0	0	0
KA 5	KUPAKWASHE MANYOKA	KAREZA	MUREHWA	MUREHWA	48	4	0-5	1	M			1	0		0.5							100	113	115	109.333	1	0	0	0	0
MA 100	KENNETHY BHASVI	MAGAYA	MUREHWA	MUREHWA		50	>30	3	M			1	1		1							0	0	0	0	0	0	0	0	0
MA 35	LINDA MAGAMA	MAGAYA	MUREHWA	MUREHWA		23	21-25	3	F			2	1		1.5							0	0	0	0	0	0	0	0	0
MA 50	PATRICIA MAGAYA	MAGAYA	MUREHWA	MUREHWA		25	21-25	3	M			3	0		1.5							0	0	0	0	0	0	0	0	0
MC 77	NATALI RUSIKE	MAGAYA	MUREHWA	MUREHWA		13	11-15	2	F			2	1		1.5							23	15	19	19	1	0	0	0	0
MC 37	CHIEDZA MUTISI	MAGAYA	MUREHWA	MUREHWA		8	6-10	2	F			1	4		2.5							0	0	0	0	0	0	0	0	0
MA 154	ALEXANDER NYAMAJIWA	MAGAYA	MUREHWA	MUREHWA		62	>30	3	M			5	1		3							0	0	0	0	0	0	0	0	0
MA 30	BRENDA SAMUNSUH	MAGAYA	MUREHWA	MUREHWA		25	21-25	3	F			5	1		3							0	0	0	0	0	0	0	0	0
MC 111	BERNARD MAKAMBA	MAGAYA	MUREHWA	MUREHWA		11	11-15	2	M			7	0		3.5							4	0	11	5	1	0	0	0	0
M423	GAMUCHIRAI MUDZEGWARA	CHIKONYE	MUPFURE	SHAMVA		76	>30	3	F			1	3	7	3.66667	0						6	13	17	12	1	0	0	0	0
MM72	MEVIS KAGODORA	NYAMUPARADZA	MUPFURE	SHAMVA	48	4	0-5	1	F	12.8	102.5	0	4	9	4.33333	3				12.8	102.5	0	0	0	0	0	0	0	0	0
M448	LOICE JUME	MUKUNGA	MUPFURE	SHAMVA		29	26-30	3	F			1	5	9	5	0						0	0	0	0	0	0	0	0	0
KA 75	ENERESS MAGWIRA	KAREZA	MUREHWA	MUREHWA		11	11-15	2	F			2	8		5							100	100	109	103	1	0	0	0	0
M360	JENIFFER TAVARE	KANDAWASVIKA	MUPFURE	SHAMVA		9	6-10	2	F	28.4	133	3	8	11	7.33333	0				28.4		0	0	0	0	0	0	0	0	0
MM24	WELLINGTON CHINGOMA	HOKO	MUPFURE	SHAMVA	53	4.41667	0-5	1	M	16.3	104.7	2	7	13	7.33333	4				16.3	104.7	0	17	6	7.66667	1	0	0	0	0
M368	BATSIRAI MUTETI	MWEDZIWENDIRA	MUPFURE	SHAMVA		7	6-10	2	M	21.5	118	1	14	8	7.66667	4				21.5		0	0	0	0	0	0	0	0	0
M 724	SUCCESS CHIHUNI	CHIKANZA	MUPFURE	SHAMVA		12	11-15	2	M	38.3	150	5	3	16	8	4				38.3		0	6	17	7.66667	1	0	0	0	0
M549	OLIVIA KANYERERE	MATIMURA	MUPFURE	SHAMVA		30	26-30	3	F			11	10	4	8.33333	0						0	0	0	0	0	0	0	0	0
M231	BLESSED CHIRWA	MUGANHU	MUPFURE	SHAMVA		10	6-10	2	M	31.6	136	3	6	17	8.66667	0				31.6		0	0	0	0	0	0	0	0	0
M308	MARVELLOUS KARORO	MATIMURA	MUPFURE	SHAMVA		10	6-10	2	F	31.7	140	3	13	10	8.66667	3				31.7		0	0	0	0	0	0	0	0	0
M232	KUDAKWASHE CHIHUTSI	KARORO	MUPFURE	SHAMVA		8	6-10	2	M	26.9	130	8	7	11	8.66667	0				26.9		180	157	171	169.333	1	0	0	0	0
M259	IMMACULATE CHIROMBE	MATIMURA	MUPFURE	SHAMVA		7	6-10	2	F	22.1	118	1	7	19	9	0				22.1		0	1	4	1.66667	1	0	0	0	0
M227	DELIGHT CHENYIKA	MWEDZIWENDIRA	MUPFURE	SHAMVA		12	11-15	2	M	38.3	145	6	10	14	10	0				38.3		0	0	0	0	0	0	0	0	0
MA 109	PARADZAI BUMIRA	MAGAYA	MUREHWA	MUREHWA		33	>30	3	M			10	10		10							0	0	0	0	0	0	0	0	0
M372	INNOCENT GURUPIRA	CHIKANZA	MUPFURE	SHAMVA		7	6-10	2	M	25	125	8	13	11	10.6667	4				25		0	0	0	0	0	0	0	0	0
M236	REBECCA TAVARI	KANDAWASVIKA	MUPFURE	SHAMVA		6	6-10	2	F	18.5	120	6	19	9	11.3333	0				18.5		0	0	0	0	0	0	0	0	0
M285	HAZEL SHONHIWA	MWEDZIWENDIRA	MUPFURE	SHAMVA		11	11-15	2	F	42.5	153	1	19	15	11.6667	0				42.5		0	0	0	0	0	0	0	0	0
M219	TAONGA MADZIVA	MUGANHU	MUPFURE	SHAMVA		8	6-10	2	M	25	116	2	13	20	11.6667	0				25		42	48	36	42	1	0	0	0	0
M377	SOMANDHLA KACHITIGU	MWEDZIWENDIRA	MUPFURE	SHAMVA		10	6-10	2	M	27.6	135	6	17	18	13.6667	0				27.6		0	0	0	0	0	0	0	0	0
M213	NATASHA MANENJI	MUGANHU	MUPFURE	SHAMVA		8	6-10	2	F	24.1	130	3	19	20	14	0				24.1		0	0	0	0	0	0	0	0	0
M543	WINSTENCE SIKIRETA	MATIMURA	MUPFURE	SHAMVA		18	16-20	3	F			6	24	13	14.3333	0						0	0	0	0	0	0	0	0	0
M388	TAKUDZWA FRANCISCO	MATIMURA	MUPFURE	SHAMVA		13	11-15	2	M	22.5	134	12	18	15	15	4				22.5		0	0	0	0	0	0	0	0	0
M356	LORRET CHIDARO	MWEDZIWENDIRA	MUPFURE	SHAMVA		13	11-15	2	F	44.9	152	12	15	19	15.3333	4				44.9		2	2	9	4.33333	1	0	0	0	0
M497	DENIS KASANGA	MUGANHU	MUPFURE	SHAMVA		46	>30	3	F			16	25	7	16	3						0	0	0	0	0	0	0	0	0
M325	JUNIOR KARORO	MATIMURA	MUPFURE	SHAMVA		7	6-10	2	M	21	115	22	15	14	17	0				21		0	0	0	0	0	0	0	0	0
M391	JAMES MUCHEGWA	MATIMURA	MUPFURE	SHAMVA		10	6-10	2	M	33.1	124	13	15	24	17.3333	0				33.1		0	0	0	0	0	0	0	0	0
M348	GAMUCHIRAI KUNYETI	CHIKANZA	MUPFURE	SHAMVA		9	6-10	2	F	32.4	125	15	7	34	18.6667	0				32.4		0	0	0	0	0	0	0	0	0
M284	ANESU ZIGOMBE	CHIKANZA	MUPFURE	SHAMVA		6	6-10	2	F	16.4	112	13	19	27	19.6667	0				16.4		3	6	11	6.66667	1	0	0	0	0
M392	CALOS MHAKA	MATIMURA	MUPFURE	SHAMVA		8	6-10	2	M	30.1	137	29	29	2	20	15				30.1		0	0	0	0	0	0	0	0	0
M249	RUMBIDZAI SAMBAI	NYAMUPARADZA	MUPFURE	SHAMVA		13	11-15	2	F	25.4	135	8	23	29	20	4				25.4		68	50	87	68.3333	1	0	0	0	0
M374	NOTICE KAGODORA	CHIKANZA	MUPFURE	SHAMVA		9	6-10	2	M	29.2	134	24	28	13	21.6667	0				29.2		148	157	141	148.667	1	0	0	0	0
KA 88	RUFARO GUMBANJERA	KAREZA	MUREHWA	MUREHWA		20	16-20	3	F			33	15		24							100	100	100	100	1	0	0	0	0
M237	EFRIDA TAVARI	KANDAWASVIKA	MUPFURE	SHAMVA		12	11-15	2	F	30.1	145	26	14	33	24.3333	4				30.1		10	18	13	13.6667	1	0	0	0	0
M568	REJOICE MUKOKO	MWEDZIWENDIRA	MUPFURE	SHAMVA		26	26-30	3	F			24	20	31	25	5						0	0	0	0	0	0	0	0	0
M380	HOSEA MAGORA	MATIMURA	MUPFURE	SHAMVA		15	11-15	2	M	41.8	153	27	25	31	27.6667	0				41.8		3	7	9	6.33333	1	0	0	0	0
MM32	TANAKA KAMOTO	HOKO	MUPFURE	SHAMVA	45	3.75	0-5	1	M	14.9	93	40	14	29	27.6667	5				14.9	93	2	19	14	11.6667	1	0	0	0	0
M352	EMILY MUNETI	CHIKANZA	MUPFURE	SHAMVA		12	11-15	2	F	35.7	154	45	32	7	28	4				35.7		4	9	17	10	1	0	0	0	0
M566	MILDREN MAPISA	MUKUNGA	MUPFURE	SHAMVA		31	>30	3	F			21	33	43	32.3333	5						0	0	0	0	0	0	0	0	0
M 720	CLEIN CHIKWAMBA	MUGANHU	MUPFURE	SHAMVA		12	11-15	2	F	34.8	150	39	58	0	32.3333	5				34.8		0	11	14	8.33333	1	0	0	0	0
M529	HILDA MADZIWA	MUGANHU	MUPFURE	SHAMVA		19	16-20	3	F			36	45	31	37.3333	0						6	14	9	9.66667	1	0	0	0	0
M272	PERFECT CHIHUNI	CHIKANZA	MUPFURE	SHAMVA		15	11-15	2	M	48.4	166	0	44	69	37.6667	0				48.4		0	0	0	0	0	0	0	0	0
M507	PURITY DAHWA	MATIMURA	MUPFURE	SHAMVA		15	11-15	2	F			31	39	52	40.6667	5						0	0	0	0	0	0	0	0	0
M 732	NYARADZAI SHERENI	MUKUNGA	MUPFURE	SHAMVA		11	11-15	2	F	30.4	134	41	35	47	41	0				30.4		0	0	0	0	0	0	0	0	0
M446	MERJURY KADOGORA	MATIMURA	MUPFURE	SHAMVA		35	>30	3	F			42	51	34	42.3333	5						1	8	3	4	1	0	0	0	0
M319	MITCHEL CHINGWENDE	MATIMURA	MUPFURE	SHAMVA		12	11-15	2	F	28.3	140	42	39	52	44.3333	5				28.3		0	0	0	0	0	0	0	0	0
M204	TINOTENDA MUCHENJE	HOKO	MUPFURE	SHAMVA		8	6-10	2	M	24.9	122	51	43	40	44.6667	0				24.9		0	1	3	1.33333	1	0	0	0	0
M244	HEAVIOUS JONASI	KANDAWASVIKA	MUPFURE	SHAMVA		9	6-10	2	M	22.3	126	37	49	55	47	5				22.3		0	0	0	0	0	0	0	0	0
M464	LYDIA MUSHAYI	NYAMUPARADZA	MUPFURE	SHAMVA		68	>30	3	F			28	63	50	47	0						0	0	0	0	0	0	0	0	0
M 726	OWEN MAHACHI	KANDAWASVIKA	MUPFURE	SHAMVA		11	11-15	2	M	26	127	60	41	72	57.6667	5				26		0	0	0	0	0	0	0	0	0
M203	BLESSING MUCHENJE	HOKO	MUPFURE	SHAMVA		8	6-10	2	M	24.5	129	100	84	92	92	5				24.5		0	0	0	0	0	0	0	0	0
M467	VELONICA CHIRIFUKU	KANDAWASVIKA	MUPFURE	SHAMVA		80	>30	3	F			4	161	123	96	4						0	0	0	0	0	0	0	0	0
M 748	MENORY CHINGOMA	HOKO	MUPFURE	SHAMVA		15	11-15	2	F	45.8	153	100	73	129	100.667	5				45.8		3	14	8	8.33333	1	0	0	0	0
MM31	INNOCENT MARTIN	MATIMURA	MUPFURE	SHAMVA	54	4.5	0-5	1	M	14.2	99.7	180	41	87	102.667	5				14.2	99.7	0	0	0	0	0	0	0	0	0
M336	FADZAI GATSI	MUGANHU	MUPFURE	SHAMVA		7	6-10	2	F	23.5	124	102	98	113	104.333	0				23.5		0	0	0	0	0	0	0	0	0
M503	OMEGA NDORO	CHIKANZA	MUPFURE	SHAMVA		24	21-25	3	F			125	98	114	112.333	5						47	24	36	35.6667	1	0	0	0	0
M310	WELLINGTON MUTETI	MWEDZIWENDIRA	MUPFURE	SHAMVA		8	6-10	2	M	25	124	150	121	139	136.667	5				25		28	19	27	24.6667	1	0	0	0	0
M532	JESLINE CHINETI	HOKO	MUPFURE	SHAMVA		32	>30	3	F			205	157	180	180.667	5						28	14	17	19.6667	1	0	0	0	0
KA 54	SELLAR SHAMBARE	KAREZA	MUREHWA	MUREHWA		9	6-10	2	F			200	165		182.5							0	0	0	0	0	0	0	0	0
M269	REDUWAT KABAYA	CHIKONYE	MUPFURE	SHAMVA		13	11-15	2	M	34.4	146	194	180	211	195	0				34.4		0	0	0	0	0	0	0	0	0
KA 78	WELLINGTON CHISHANU	KAREZA	MUREHWA	MUREHWA		12	11-15	2	M			301	360		330.5							100	111	100	103.667	1	0	0	0	0

## Sheet: USACUF MERGED SAMPLES ALL
I.D	NAME_OF_PARTICIPANT	VILLAGE	SITE	DISTRICT	AGE_months	AGE_YEARS	AGE_SUMMARY	AGE_CAT	SEX	WEIGHT_S0	HEIGHT_S0	S0_Sh1	S0_Sh2	S0_Sh3	S0_meanSh	S0_Haem	S0_Kato1	S0_STH	S0_PZQ	WEIGHT_S1	HEIGHT_S1	S1_Sh1	S1_Sh2	S1_Sh3	S1_meanSh	S1_shstatus	S1_Sm	S1_al	S1_hw	S1_tt
MA 11	ABIGAIL MUSENGEZI	MAGAYA	MUREHWA	MUREHWA		30	26-30	3	F			0	0		0							0	0	0	0	0	0	0	0	0
M463	ABIGAL MAIZIVEI	MATIMURA	MUPFURE	SHAMVA		56	>30	3	F			0	0	0	0	1						0	0	0	0	0	0	0	0	0
M418	ABRICON JHONAS	MATIMURA	MUPFURE	SHAMVA		78	>30	3	M			0	0	0	0	0						0	0	0	0	0	0	0	0	0
MC 126	ADILE MAGAMA	MAGAYA	MUREHWA	MUREHWA		8	6-10	2	M			0	0		0							0	0	0	0	0	0	0	0	0
MA 110	ADMIRE MAKAMBE	MAGAYA	MUREHWA	MUREHWA		39	>30	3	M			0	0		0							0	0	0	0	0	0	0	0	0
M283	ALICE KANEMBERA	CHIKANZA	MUPFURE	SHAMVA		6	6-10	2	F	20.1	120	0	0	0	0	0				20.1		0	0	0	0	0	0	0	0	0
MA 18	ALLAN CHIWARA	MAGAYA	MUREHWA	MUREHWA		55	>30	3	M			0	0		0							0	0	0	0	0	0	0	0	0
MC 13	ALLAN MUTAIKO	MAGAYA	MUREHWA	MUREHWA		7	6-10	2	M			0	0		0							0	0	0	0	0	0	0	0	0
M442	ANGELINE MANDIZVIDZA	NYAMUPARADZA	MUPFURE	SHAMVA		42	>30	3	F			0	0	0	0	0						0	0	0	0	0	0	0	0	0
M432	ANISIA CHIMANGA	CHIKANZA	MUPFURE	SHAMVA		53	>30	3	F			0	0	0	0	0						0	0	0	0	0	0	0	0	0
MC 14	ANOTIDAISHE MUKONORWI	MAGAYA	MUREHWA	MUREHWA		7	6-10	2	F			0	0		0							0	0	0	0	0	0	0	0	0
MA 140	AUDGREY MASHITIRI	MAGAYA	MUREHWA	MUREHWA		21	21-25	3	F			0	0		0							0	0	0	0	0	0	0	0	0
KM 17	BANWELL MAKUWATSINE	KAPASURA	MUREHWA	MUREHWA		29	26-30	3	M			0	0		0							0	0	0	0	0	0	0	0	0
M426	BEAUTY CHISUKU	MATIMURA	MUPFURE	SHAMVA		43	>30	3	F			0	0	0	0	0						0	0	0	0	0	0	0	0	0
M420	BETHA NHAKA	CHIKANZA	MUPFURE	SHAMVA		50	>30	3	F			0	0	0	0	0						0	0	0	0	0	0	0	0	0
MA 134	BLANTINA CHOTO	MAGAYA	MUREHWA	MUREHWA		33	>30	3	F			0	0		0							0	0	0	0	0	0	0	0	0
KM 3	BONFACE ZHEVE	KAPASURA	MUREHWA	MUREHWA		24	21-25	3	M			0	0		0							0	0	0	0	0	0	0	0	0
M 751	BRENDA MUCHENJE	MWANGA	MUPFURE	SHAMVA		14	11-15	2	F	37.9	156	0	0	0	0	0				37.9		0	0	0	0	0	0	0	0	0
MC 104	BRENDON CHIBANDA	MAGAYA	MUREHWA	MUREHWA		11	11-15	2	M			0	0		0							0	0	0	0	0	0	0	0	0
MA 2	BRIAN MAPIKI	MAGAYA	MUREHWA	MUREHWA		50	>30	3	M			0	0		0							0	0	0	0	0	0	0	0	0
MM14	BRIGHTON CHIGWADA	MATIMURA	MUPFURE	SHAMVA	48	4	0-5	1	M	13.1	92	0	0	0	0	0				13.1	92	0	0	0	0	0	0	0	0	0
MA 7	BYLON MAPIKI	MAGAYA	MUREHWA	MUREHWA		18	16-20	3	M			0	0		0							0	0	0	0	0	0	0	0	0
MA 94	CHAITIKA MUNYORO	MAGAYA	MUREHWA	MUREHWA		49	>30	3	M			0	0		0							0	0	0	0	0	0	0	0	0
M480	CHENAI KAGAMBU	MUKUNGA	MUPFURE	SHAMVA		34	>30	3	F			0	0	0	0	0						0	0	0	0	0	1	0	0	0
M461	CHENAI MUDATUTSA	CHIKANZA	MUPFURE	SHAMVA		52	>30	3	M			0	0	0	0	0						0	0	0	0	0	0	0	0	0
M407	DAVID MUZANGOMU	MUGANHU	MUPFURE	SHAMVA		74	>30	3	M			0	0	0	0	0						0	0	0	0	0	0	0	0	0
MA 148	DAVUD NYAKUDYA	MAGAYA	MUREHWA	MUREHWA		67	>30	3	M			0	0		0							0	0	0	0	0	0	0	0	0
MM55	DOCAS KAMBALAMI	MWEDZIWENDIRA	MUPFURE	SHAMVA	39	3.25	0-5	1	F	12.3	88.4	0	0	0	0	1				12.3	88.4	0	0	0	0	0	0	0	0	0
M468	DORCAS VANDAVARE	KANDAWASVIKA	MUPFURE	SHAMVA		56	>30	3	F			0	0	0	0	0						0	0	0	0	0	0	0	0	0
MM86	DOROTHY SHERENI	MUKUNGA	MUPFURE	SHAMVA	45	3.75	0-5	1	F	12.2	95.2	0	0	0	0	0				12.2	95.2	0	0	0	0	0	0	0	0	0
M413	DZAPASI CHINGOMA	HOKO	MUPFURE	SHAMVA		51	>30	3	M			0	0	0	0	0						0	0	0	0	0	0	0	0	0
M433	ELIZABETH DEMBERERE	MWEDZIWENDIRA	MUPFURE	SHAMVA		37	>30	3	F			0	0	0	0	0						0	0	0	0	0	0	0	0	0
MA 10	ELLEN MASINA	MAGAYA	MUREHWA	MUREHWA		50	>30	3	F			0	0		0							0	0	0	0	0	0	0	0	0
MC 4	ELTON MHIRIZHONGA	MAGAYA	MUREHWA	MUREHWA		7	6-10	2	M			0	0		0							0	0	0	0	0	0	0	0	0
MM49	ESSY KARORO	MATIMURA	MUPFURE	SHAMVA	45	3.75	0-5	1	F	14.7	93.7	0	0	0	0	0				14.7	93.7	0	0	0	0	0	0	0	0	0
M511	EUSTINA CHIMUTEMBO	MUKUNGA	MUPFURE	SHAMVA		26	26-30	3	F			0	0	0	0	0						0	0	0	0	0	0	0	0	0
MA 149	EVERISTO MUBAIWA	MAGAYA	MUREHWA	MUREHWA		67	>30	3	M			0	0		0							0	0	0	0	0	0	0	0	0
MA 123	FARESI HOMANI	MAGAYA	MUREHWA	MUREHWA		68	>30	3	F			0	0		0							0	0	0	0	0	0	0	0	0
M516	FAUSTINA KASANGA	MUGANHU	MUPFURE	SHAMVA		58	>30	3	F			0	0	0	0	0						0	0	0	0	0	0	0	0	0
M557	FLORENCE AZI	MUGANHU	MUPFURE	SHAMVA		27	26-30	3	F			0	0	0	0	0						0	0	0	0	0	0	0	0	0
MA 130	GESENCIA SVINA	MAGAYA	MUREHWA	MUREHWA		39	>30	3	F			0	0		0							0	0	0	0	0	0	0	0	0
MA 27	GLADYS MATSIKA	MAGAYA	MUREHWA	MUREHWA		31	>30	3	F			0	0		0							0	0	0	0	0	0	0	0	0
MA 97	GODFREY MUSVIKA	MAGAYA	MUREHWA	MUREHWA		76	>30	3	M			0	0		0							0	0	0	0	0	0	0	0	0
MA 52	GRACE MUKAMBA	MAGAYA	MUREHWA	MUREHWA		29	26-30	3	F			0	0		0							0	0	0	0	0	0	0	0	0
MC 122	HAPPINES MAKONI	MAGAYA	MUREHWA	MUREHWA		12	11-15	2	F			0	0		0							0	0	0	0	0	0	0	0	0
M575	HOSEA MAGORA	MUGANHU	MUPFURE	SHAMVA		45	>30	3	M			0	0	0	0	0						0	0	0	0	0	0	0	0	0
MA 102	IDAN NDUDZO	MAGAYA	MUREHWA	MUREHWA		76	>30	3	M			0	0		0							0	0	0	0	0	0	0	0	0
M479	IRINE PETROS	CHIKANZA	MUPFURE	SHAMVA		43	>30	3	F			0	0	0	0	5						0	0	0	0	0	0	0	0	0
MA 42	ITAI MUTSIGO	MAGAYA	MUREHWA	MUREHWA		20	16-20	3	M			0	0		0							0	0	0	0	0	0	0	0	0
M410	JAMESON NYAMAROPA	MUKUNGA	MUPFURE	SHAMVA		53	>30	3	M			0	0	0	0	0						0	0	0	0	0	0	0	0	0
MM3	JEFF J MUTSIRIZA	MUGANHU	MUPFURE	SHAMVA	60	5	0-5	1	M	16.2	106	0	0	0	0	0				16.2	106	0	0	0	0	0	0	0	0	0
MM39	JEREMIAH NDORO	CHINHANGA	MUPFURE	SHAMVA	41	3.41667	0-5	1	M	13.8	95.3	0	0	0	0	0				13.8	95.3	0	0	0	0	0	0	0	0	0
KM 18	JONATHAN MUKUWATSINE	KAPASURA	MUREHWA	MUREHWA		48	>30	3	M			0	0		0							0	0	0	0	0	0	0	0	0
MA 129	JUDITH MUSHONGA	MAGAYA	MUREHWA	MUREHWA		54	>30	3	F			0	0		0							0	0	0	0	0	0	0	0	0
M544	JULIET MATIMURA	MATIMURA	MUPFURE	SHAMVA		16	16-20	2	F			0	0	0	0	0						0	0	0	0	0	0	0	0	0
MM5	KEILA MUCHETUSI	KANDAWASVIKA	MUPFURE	SHAMVA	60	5	0-5	1	F	14.1	95.7	0	0	0	0	0				14.1	95.7	0	0	0	0	0	0	0	0	0
MM81	KHUSH CHENYIKA	MWEDZIWENDIRA	MUPFURE	SHAMVA	33	2.75	0-5	1	M	12.3	86.5	0	0	0	0	0				12.3	86.5	0	0	0	0	0	0	0	0	0
KM 33	KUDAKWASHE MUKUWATSINE	KAPASURA	MUREHWA	MUREHWA		32	>30	3	M			0	0		0							0	0	0	0	0	0	0	0	0
MM53	KUPAKWASHE MUTANDWA	MWEDZIWENDIRA	MUPFURE	SHAMVA	36	3	0-5	1	F	13.1	96.9	0	0	0	0	0				13.1	96.9	0	0	0	0	0	0	0	0	0
M220	KUZIVAKWASHE NDORO	CHINANGA	MUPFURE	SHAMVA		9	6-10	2	M	20.2	118	0	0	0	0	0				20.2		0	0	0	0	0	0	0	0	0
MC 136	LAVENDER DZETSE	MAGAYA	MUREHWA	MUREHWA		7	6-10	2	F	23.2	121.5	0	0		0					23.2		0	0	0	0	0	0	0	0	0
M233	LESPAGE MUPATUTSE	CHIKANZA	MUPFURE	SHAMVA		11	11-15	2	M	26.1	130	0	0	0	0	0				26.1		0	0	0	0	0	0	0	0	0
MM35	LESSMORE MUPATUTSA	CHIKANZA	MUPFURE	SHAMVA	39	3.25	0-5	1	M	13.6	94.8	0	0	0	0	0				13.6	94.8	0	0	0	0	0	0	0	0	0
M550	LIANA NYAKUDYA	MWEDZIWENDIRA	MUPFURE	SHAMVA		34	>30	3	F			0	0	0	0	0						0	0	0	0	0	0	0	0	0
M538	LINDA CHIKONO	CHIKANZA	MUPFURE	SHAMVA		40	>30	3	F			0	0	0	0	0						0	0	0	0	0	0	0	0	0
M415	LISA CHIRERE	MUGANHU	MUPFURE	SHAMVA		38	>30	3	F			0	0	0	0	0						0	0	0	0	0	0	0	0	0
MA 87	LLOYD MATSVAI	MAGAYA	MUREHWA	MUREHWA		26	26-30	3	M			0	0		0							0	0	0	0	0	0	0	0	0
M328	LOSHINENCE CHINGOMA	HOKO	MUPFURE	SHAMVA		14	11-15	2	F	44.3	153	0	0	0	0	5				44.3		0	0	0	0	0	0	0	0	0
M326	MAGRET KARORO	MATIMURA	MUPFURE	SHAMVA		14	11-15	2	F	50.6	155	0	0	0	0	0				50.6		0	0	0	0	0	0	0	0	0
M412	MANSON DAHWA	MATIMURA	MUPFURE	SHAMVA		47	>30	3	M			0	0	0	0	0						0	0	0	0	0	0	0	0	0
M457	MARTHA MUKUNISA	MUKUNGA	MUPFURE	SHAMVA		68	>30	3	F			0	0	0	0	0						0	0	0	0	0	0	0	0	0
MM36	MARVELLOUS MUPATUTSA	CHIKANZA	MUPFURE	SHAMVA	63	5.25	0-5	1	M	15.3	101.2	0	0	0	0	0				15.3	101.2	0	0	0	0	0	0	0	0	0
M563	MAVIS KANEMBERA	MWEDZIWENDIRA	MUPFURE	SHAMVA		30	26-30	3	F			0	0	0	0	0						0	0	0	0	0	0	0	0	0
M405	MAVIS MAROMBO	MUGANHU	MUPFURE	SHAMVA		58	>30	3	F			0	0	0	0	0						0	0	0	0	0	0	0	0	0
M478	MEHUSA ZVINAIRO	KANDAWASVIKA	MUPFURE	SHAMVA		42	>30	3	F			0	0	0	0	3						0	0	0	0	0	0	0	0	0
M540	MERCY GONEKA	MATIMURA	MUPFURE	SHAMVA		48	>30	3	F			0	0	0	0	0						0	0	0	0	0	0	0	0	0
MA 99	MICHAEL DZOTSO	MAGAYA	MUREHWA	MUREHWA		65	>30	3	M			0	0		0							0	0	0	0	0	0	0	0	0
MC 143	MITCHEL GADZIKWA	MAGAYA	MUREHWA	MUREHWA		9	6-10	2	F	18.8	119.4	0	0		0					18.8		0	0	0	0	0	0	0	0	0
M558	MONICA MUSHUURWA	HOKO	MUPFURE	SHAMVA		26	26-30	3	F			0	0	0	0	0						0	0	0	0	0	0	0	0	0
M429	MUCHANETA MADZIYANIKE	CHIKANZA	MUPFURE	SHAMVA		46	>30	3	F			0	0	0	0	0						0	0	0	0	0	0	0	0	0
MM16	MUNYARADZI JUME	MWEDZIWENDIRA	MUPFURE	SHAMVA	48	4	0-5	1	M	16.3	105	0	0	0	0	0				16.3	105	0	0	0	0	0	0	0	0	0
MA 119	NAMATIRAYI CHAPANGA	MAGAYA	MUREHWA	MUREHWA		60	>30	3	F			0	0		0							0	0	0	0	0	0	0	0	0
MM27	NATALLIE CHINGOMA	HOKO	MUPFURE	SHAMVA	16	1.33333	0-5	1	F	8.8	79	0	0	0	0	0				8.8	79	0	0	0	0	0	0	0	0	0
M548	NATASHA CHIHUNI	CHIKANZA	MUPFURE	SHAMVA		20	16-20	3	F			0	0	0	0	0						0	0	0	0	0	0	0	0	0
MM6	NATHAN NYAMBUDZI	MATIMURA	MUPFURE	SHAMVA	54	4.5	0-5	1	M	14.1	93.5	0	0	0	0	0				14.1	93.5	0	0	0	0	0	0	0	0	0
MM94	NENYASHA CHIKWAMBA	MUGANHU	MUPFURE	SHAMVA	21	1.75	0-5	1	M	10.5	84.1	0	0	0	0	0				10.5	84.1	0	0	0	0	0	0	0	0	0
M524	NETSAI CHADZIMURA	MATIMURA	MUPFURE	SHAMVA		34	>30	3	F			0	0	0	0	0						0	0	0	0	0	0	0	0	0
MA 41	NGONIDZASHE MUTSIGO	MAGAYA	MUREHWA	MUREHWA		28	26-30	3	M			0	0		0							0	0	0	0	0	0	0	0	0
M556	NOMATTER CHIBONDO	MUGANHU	MUPFURE	SHAMVA		23	21-25	3	F			0	0	0	0	0						0	0	0	0	0	0	0	0	0
MA 62	NORMA MAGWENYERE	MAGAYA	MUREHWA	MUREHWA		61	>30	3	M			0	0		0							0	0	0	0	0	0	0	0	0
MA 5	NORMAN MUNETSI	MAGAYA	MUREHWA	MUREHWA		63	>30	3	M			0	0		0							0	0	0	0	0	0	0	0	0
MM28	OZZIN CHISUKU	MWEDZIWENDIRA	MUPFURE	SHAMVA	20	1.66667	0-5	1	M	4.6	78	0	0	0	0	0				4.6	78	0	0	0	0	0	0	0	0	0
MA 136	PAIDAMOYO NDUMBO	MAGAYA	MUREHWA	MUREHWA		25	21-25	3	F			0	0		0							0	0	0	0	0	0	0	0	0
MM56	PANASHE MUKWEZURA	MUGANHU	MUPFURE	SHAMVA	30	2.5	0-5	1	F	11.6	82.6	0	0	0	0	0				11.6	82.6	0	0	0	0	0	0	0	0	0
MA 104	PASSMOTE MUTSVAIRO	MAGAYA	MUREHWA	MUREHWA		29	26-30	3	M			0	0		0							0	0	0	0	0	0	0	0	0
MA 70	PATRICIA BANFDA	MAGAYA	MUREHWA	MUREHWA		27	26-30	3	F			0	0		0							0	0	0	0	0	0	0	0	0
M212	PELOSTEG MAPATUTSA	CHIKAZA	MUPFURE	SHAMVA		9	6-10	2	F	19.3	117	0	0	0	0	0				19.3		0	0	0	0	0	0	0	0	0
M505	PERCY DAHWA	MATIMURA	MUPFURE	SHAMVA		20	16-20	3	F			0	0	0	0	0						0	0	0	0	0	0	0	0	0
M401	PHENIAS KATAMBARE	MUKUNGA	MUPFURE	SHAMVA		84	>30	3	M			0	0	0	0	0						0	0	0	0	0	0	0	0	0
MM8	PRAISE DAHWA	MATIMURA	MUPFURE	SHAMVA	66	5.5	0-5	2	F	17.3	108.3	0	0	0	0	0				17.3	108.3	0	0	0	0	0	0	0	0	0
MC 97	PRETCHARD TSOKA	MAGAYA	MUREHWA	MUREHWA		12	11-15	2	M			0	0		0							0	0	0	0	0	0	0	0	0
M267	PRIDE S CHIHUNI	CHIKANZA	MUPFURE	SHAMVA		14	11-15	2	M	31.1	145	0	0	0	0	5				31.1		0	0	0	0	0	0	0	0	0
MA 89	PRIMROSE MANGENGE	MAGAYA	MUREHWA	MUREHWA		29	26-30	3	F			0	0		0							0	0	0	0	0	0	0	0	0
MA 63	PROS[ER TESA	MAGAYA	MUREHWA	MUREHWA		19	16-20	3	M			0	0		0							0	0	0	0	0	0	0	0	0
MC 140	RAPHAEL MEREKI	MAGAYA	MUREHWA	MUREHWA		6	6-10	2	M	15.8	107.2	0	0		0					15.8		0	0	0	0	0	0	0	0	0
M470	REFIUS KAMBUZUMA	MUGANHU	MUPFURE	SHAMVA		44	>30	3	F			0	0	0	0	0						0	0	0	0	0	0	0	0	0
M494	ROPAFADZO CHENYIKA	MWEDZIWENDIRA	MUPFURE	SHAMVA		16	16-20	2	F			0	0	0	0	5						0	0	0	0	0	0	0	0	0
MM75	ROY MADYA	MATIMURA	MUPFURE	SHAMVA	41	3.41667	0-5	1	M	12.3	90.6	0	0	0	0	0				12.3	90.6	0	0	0	0	0	0	0	0	0
M541	RUDO KARIDZAGUNDU	CHIKANZA	MUPFURE	SHAMVA		40	>30	3	F			0	0	0	0	0						0	0	0	0	0	0	0	0	0
M559	RUMBIDZAI MARISA	MWANGA	MUPFURE	SHAMVA		24	21-25	3	F			0	0	0	0	0						0	0	0	0	0	0	0	0	0
M443	RUNYARARO MAGORA	MUGANHU	MUPFURE	SHAMVA		35	>30	3	F			0	0	0	0	3						0	0	0	0	0	0	0	0	0
MM62	RUVARASHE KANEMBERA	CHIKANZA	MUPFURE	SHAMVA	60	5	0-5	1	F	11	85	0	0	0	0	0				11	85	0	0	0	0	0	0	0	0	0
MM23	RUVIMBO CHITUGU	MWEDZIWENDIRA	MUPFURE	SHAMVA	36	3	0-5	1	F	12.4	86.9	0	0	0	0	0				12.4	86.9	0	0	0	0	0	0	0	0	0
M444	SENIA KAMBEU	KANDAWASVIKA	MUPFURE	SHAMVA		44	>30	3	F			0	0	0	0	3						0	0	0	0	0	0	0	0	0
M414	SHACKLORD CHUHUMA	CHIKANZA	MUPFURE	SHAMVA		50	>30	3	M			0	0	0	0	0						0	0	0	0	0	0	0	0	0
MM37	SHALLOM MAJONGWE	CHIKANZA	MUPFURE	SHAMVA	32	2.66667	0-5	1	F	10.8	80	0	0	0	0	0				10.8	80	0	0	0	0	0	0	0	0	0
M510	SHAMISO MANYIKA	MWEDZIWENDIRA	MUPFURE	SHAMVA		15	11-15	2	F			0	0	0	0	5						0	0	0	0	0	0	0	0	0
M476	SHINGIRIRAI SAVERI	CHIKONYE	MUPFURE	SHAMVA		35	>30	3	F			0	0	0	0	5						0	0	0	0	0	1	0	0	0
M435	SIMBARASHE MACHUNGE	CHIKONYE	MUPFURE	SHAMVA		37	>30	3	M			0	0	0	0	0						0	0	0	0	0	0	0	0	0
M409	SIMON MADZIWA	HOKO	MUPFURE	SHAMVA		75	>30	3	M			0	0	0	0	1						0	0	0	0	0	0	0	0	0
M422	STELLA NDORO	CHINHANGA	MUPFURE	SHAMVA		70	>30	3	F			0	0	0	0	0						0	0	0	0	0	0	0	0	0
MM44	TAKUDZWA KAMUDZANDU	NYAMUPARADZA	MUPFURE	SHAMVA	42	3.5	0-5	1	M	11.8	91.7	0	0	0	0	0				11.8	91.7	0	0	0	0	0	0	0	0	0
MC 102	TANATSWA CHIPUNZA	MAGAYA	MUREHWA	MUREHWA		11	11-15	2	F			0	0		0							0	0	0	0	0	0	0	0	0
MC 142	TANDIWA HUNZVI	MAGAYA	MUREHWA	MUREHWA		9	6-10	2	F	25.3	127.3	0	0		0					25.3		0	0	0	0	0	0	0	0	0
MC 99	TAPIWA CHIPUNZE	MAGAYA	MUREHWA	MUREHWA		12	11-15	2	M			0	0		0							0	0	0	0	0	0	0	0	0
MC 125	TARIRO MUTISI	MAGAYA	MUREHWA	MUREHWA		7	6-10	2	F			0	0		0							0	0	0	0	0	0	0	0	0
MA 161	TAWANDA DZOTSO	MAGAYA	MUREHWA	MUREHWA		38	>30	3	M			0	0		0							0	0	0	0	0	0	0	0	0
MM9	THELMA SAVERI	CHIKONYE	MUPFURE	SHAMVA	59	4.91667	0-5	1	F	15.6	105	0	0	0	0	0				15.6	105	0	0	0	0	0	0	0	0	0
MA 93	THOMAS DZOTSO	MAGAYA	MUREHWA	MUREHWA		43	>30	3	M			0	0		0							0	0	0	0	0	0	0	0	0
MA 111	TICHAONA GOLIATH	MAGAYA	MUREHWA	MUREHWA		33	>30	3	M			0	0		0							0	0	0	0	0	0	0	0	0
MC 12	TINAYE MAKONI	MAGAYA	MUREHWA	MUREHWA		8	6-10	2	F			0	0		0							0	0	0	0	0	0	0	0	0
MM1	TISHALIA KARORE	MATIMURA	MUPFURE	SHAMVA	28	2.33333	0-5	1	F	11.1	83	0	0	0	0	0				11.1	83	0	0	0	0	0	0	0	0	0
M419	TOMBOY GWETERA	MATIMURA	MUPFURE	SHAMVA		75	>30	3	M			0	0	0	0	0						0	0	0	0	0	0	0	0	0
MA 139	WENDY JAKOPO	MAGAYA	MUREHWA	MUREHWA		13	11-15	2	F			0	0		0							0	0	0	0	0	0	0	0	0
MM22	WENZY KUNYETI	CHIKANZA	MUPFURE	SHAMVA	34	2.83333	0-5	1	M	13.3	87.7	0	0	0	0	0				13.3	87.7	0	0	0	0	0	0	0	0	0
M486	WILLARD CHIVEVE	CHIKONYE	MUPFURE	SHAMVA		17	16-20	2	M			0	0	0	0	0						0	0	0	0	0	0	0	0	0
M508	NETSAI CHINENGUNDU	MATIMURA	MUPFURE	SHAMVA		56	>30	3	F			0	0	0	0	0						0	1	3	1.33333	1	0	0	0	0
MM57	AKUDZWE SAMUEL	MUGANHU	MUPFURE	SHAMVA	21	1.75	0-5	1	M	11.4	81.4	0	0	0	0	0				11.4	81.4	1	2	7	3.33333	1	0	0	0	0
MC 72	TAWANANYASHE DOVI	MAGAYA	MUREHWA	MUREHWA		12	11-15	2	F			0	0		0							5	0	5	3.33333	1	0	0	0	0
M547	ESNATH CHIKUNI	CHIKANZA	MUPFURE	SHAMVA		41	>30	3	F			0	0	0	0	4						1	8	6	5	1	0	0	0	0
MC 30	LINET CHOMUDHADHA	MAGAYA	MUREHWA	MUREHWA		7	6-10	2	F			0	0		0							6	0	12	6	1	0	0	0	0
MM25	MIKE CHINGOMA	HOKO	MUPFURE	SHAMVA	58	4.83333	0-5	1	M	15.2	101.6	0	0	0	0	0				15.2	101.6	1	7	11	6.33333	1	0	0	0	0
MC 129	DELINN KANYEMBA	MAGAYA	MUREHWA	MUREHWA		9	6-10	2	F	25.5	124.4	0	0		0					25.5		8	9	12	9.66667	1	0	0	0	0
M527	VIOLET MWALE	MWEDZIWENDIRA	MUPFURE	SHAMVA		32	>30	3	F			0	0	0	0	5						4	9	17	10	1	0	0	0	0
M574	MONICA SINGONDE	CHIKANZA	MUPFURE	SHAMVA		39	>30	3	F			0	0	0	0	5						8	18	6	10.6667	1	0	0	0	0
MM65	THANDIWE MAKOMO	MWEDZIWENDIRA	MUPFURE	SHAMVA	50	4.16667	0-5	1	F	15.5	97.1	0	0	0	0	0				15.5	97.1	1	11	23	11.6667	1	0	0	0	0
M379	TINASHE MHAKO	KANDAWASVIKA	MUPFURE	SHAMVA		15	11-15	2	M	44.4	152	0	0	0	0	0				44.4		4	16	15	11.6667	1	0	0	0	0
MC 133	MUNASHE JANUARY	MAGAYA	MUREHWA	MUREHWA		9	6-10	2	F	31.1	142.2	0	0		0					31.1		0	4	33	12.3333	1	0	0	0	0
MM21	SHANTEL KAGODORA	CHIKANZA	MUPFURE	SHAMVA	48	4	0-5	1	F	12.5	87.4	0	0	0	0	0				12.5	87.4	6	27	13	15.3333	1	0	0	0	0
MC 130	LOVROY CHIPUNZA	MAGAYA	MUREHWA	MUREHWA		8	6-10	2	M	20.4	118.4	0	0		0					20.4		29	4	14	15.6667	1	0	0	0	0
M210	CHIEDZA CHISUKU	MWEDZIWENDIRA	MUPFURE	SHAMVA		7	6-10	2	F	19.5	117	0	0	0	0	0				19.5		15	19	23	19	1	0	0	0	0
M358	GASHEM TAVARE	KANDAWASVIKA	MUPFURE	SHAMVA		8	6-10	2	M	23.6	125	0	0	0	0	0				23.6		16	28	17	20.3333	1	0	0	0	0
MC 6	ANOTIDA MUCHENA	MAGAYA	MUREHWA	MUREHWA		7	6-10	2	F			0	0		0							0	30	34	21.3333	1	0	0	0	0
M469	SHUPIKAI HOMBASHA	MUGANHU	MUPFURE	SHAMVA		58	>30	3	F			0	0	0	0	1						30	16	23	23	1	0	0	0	0
M492	YEUKAI CHAZIKA	KANDAWASVIKA	MUPFURE	SHAMVA		46	>30	3	F			0	0	0	0	5						26	18	31	25	1	0	0	0	0
MM15	CHIPO KUHUEKA	MUGANHU	MUPFURE	SHAMVA	48	4	0-5	1	F	16.2	100.4	0	0	0	0	0				16.2	100.4	18	37	21	25.3333	1	0	0	0	0
M206	BEYONCE MUCHENJE	HOKO	MUPFURE	SHAMVA		6	6-10	2	F	18.2	112	0	0	0	0	4				18.2		0	43	36	26.3333	1	0	0	0	0
M257	REDEMPTION CHIHUNI	CHIKANZA	MUPFURE	SHAMVA		9	6-10	2	M	26.7	133	0	0	0	0	0				26.7		28	19	33	26.6667	1	0	0	0	0
M262	PROMISE CHIROMBE	MATIMURA	MUPFURE	SHAMVA		12	11-15	2	F	38.2	142	0	0	0	0	0				38.2		36	30	39	35	1	0	0	0	0
MC 127	TELON KAREMBA	MAGAYA	MUREHWA	MUREHWA		8	6-10	2	F			0	0		0							50	48	17	38.3333	1	0	0	0	0
M474	CHRISTINE MUCHENJE	MWANGA	MUPFURE	SHAMVA		16	16-20	2	F			0	0	0	0	5						34	40	46	40	1	0	0	0	0
MC 101	FORTUNE CHIPUNZA	MAGAYA	MUREHWA	MUREHWA		12	11-15	2	F			0	0		0							18	101	43	54	1	0	0	0	0
MC 64	DENZEL NGULUBE	MAGAYA	MUREHWA	MUREHWA		8	6-10	2	M			0	0		0							100	100	100	100	1	0	0	0	0
MC 26	MELODY MUNYORO	MAGAYA	MUREHWA	MUREHWA		8	6-10	2	F			0	0		0							100	100	100	100	1	0	0	0	0
MC 139	TERRY MASEMBU	MAGAYA	MUREHWA	MUREHWA		10	6-10	2	M	29.8	137.4	0	0		0					29.8		100	100	100	100	1	0	0	0	0
MC 100	TANAKA NGULUBE	MAGAYA	MUREHWA	MUREHWA		11	11-15	2	M			0	0		0							9	500	300	269.667	1	0	0	0	0
KA 24	FORWARD MASEMBU	KAREZA	MUREHWA	MUREHWA		65	>30	3	M			1	0		0.5							0	0	0	0	0	0	0	0	0
KA 69	VANESSA GUMIRA	KAREZA	MUREHWA	MUREHWA	36	3	0-5	1	F			1	0		0.5							0	0	0	0	0	0	0	0	0
KA 5	KUPAKWASHE MANYOKA	KAREZA	MUREHWA	MUREHWA	48	4	0-5	1	M			1	0		0.5							100	113	115	109.333	1	0	0	0	0
MA 100	KENNETHY BHASVI	MAGAYA	MUREHWA	MUREHWA		50	>30	3	M			1	1		1							0	0	0	0	0	0	0	0	0
MA 35	LINDA MAGAMA	MAGAYA	MUREHWA	MUREHWA		23	21-25	3	F			2	1		1.5							0	0	0	0	0	0	0	0	0
MA 50	PATRICIA MAGAYA	MAGAYA	MUREHWA	MUREHWA		25	21-25	3	M			3	0		1.5							0	0	0	0	0	0	0	0	0
MC 77	NATALI RUSIKE	MAGAYA	MUREHWA	MUREHWA		13	11-15	2	F			2	1		1.5							23	15	19	19	1	0	0	0	0
MC 37	CHIEDZA MUTISI	MAGAYA	MUREHWA	MUREHWA		8	6-10	2	F			1	4		2.5							0	0	0	0	0	0	0	0	0
MA 154	ALEXANDER NYAMAJIWA	MAGAYA	MUREHWA	MUREHWA		62	>30	3	M			5	1		3							0	0	0	0	0	0	0	0	0
MA 30	BRENDA SAMUNSUH	MAGAYA	MUREHWA	MUREHWA		25	21-25	3	F			5	1		3							0	0	0	0	0	0	0	0	0
MC 111	BERNARD MAKAMBA	MAGAYA	MUREHWA	MUREHWA		11	11-15	2	M			7	0		3.5							4	0	11	5	1	0	0	0	0
M423	GAMUCHIRAI MUDZEGWARA	CHIKONYE	MUPFURE	SHAMVA		76	>30	3	F			1	3	7	3.66667	0						6	13	17	12	1	0	0	0	0
MM72	MEVIS KAGODORA	NYAMUPARADZA	MUPFURE	SHAMVA	48	4	0-5	1	F	12.8	102.5	0	4	9	4.33333	3				12.8	102.5	0	0	0	0	0	0	0	0	0
M448	LOICE JUME	MUKUNGA	MUPFURE	SHAMVA		29	26-30	3	F			1	5	9	5	0						0	0	0	0	0	0	0	0	0
KA 75	ENERESS MAGWIRA	KAREZA	MUREHWA	MUREHWA		11	11-15	2	F			2	8		5							100	100	109	103	1	0	0	0	0
M360	JENIFFER TAVARE	KANDAWASVIKA	MUPFURE	SHAMVA		9	6-10	2	F	28.4	133	3	8	11	7.33333	0				28.4		0	0	0	0	0	0	0	0	0
MM24	WELLINGTON CHINGOMA	HOKO	MUPFURE	SHAMVA	53	4.41667	0-5	1	M	16.3	104.7	2	7	13	7.33333	4				16.3	104.7	0	17	6	7.66667	1	0	0	0	0
M368	BATSIRAI MUTETI	MWEDZIWENDIRA	MUPFURE	SHAMVA		7	6-10	2	M	21.5	118	1	14	8	7.66667	4				21.5		0	0	0	0	0	0	0	0	0
M 724	SUCCESS CHIHUNI	CHIKANZA	MUPFURE	SHAMVA		12	11-15	2	M	38.3	150	5	3	16	8	4				38.3		0	6	17	7.66667	1	0	0	0	0
M549	OLIVIA KANYERERE	MATIMURA	MUPFURE	SHAMVA		30	26-30	3	F			11	10	4	8.33333	0						0	0	0	0	0	0	0	0	0
M231	BLESSED CHIRWA	MUGANHU	MUPFURE	SHAMVA		10	6-10	2	M	31.6	136	3	6	17	8.66667	0				31.6		0	0	0	0	0	0	0	0	0
M308	MARVELLOUS KARORO	MATIMURA	MUPFURE	SHAMVA		10	6-10	2	F	31.7	140	3	13	10	8.66667	3				31.7		0	0	0	0	0	0	0	0	0
M232	KUDAKWASHE CHIHUTSI	KARORO	MUPFURE	SHAMVA		8	6-10	2	M	26.9	130	8	7	11	8.66667	0				26.9		180	157	171	169.333	1	0	0	0	0
M259	IMMACULATE CHIROMBE	MATIMURA	MUPFURE	SHAMVA		7	6-10	2	F	22.1	118	1	7	19	9	0				22.1		0	1	4	1.66667	1	0	0	0	0
M227	DELIGHT CHENYIKA	MWEDZIWENDIRA	MUPFURE	SHAMVA		12	11-15	2	M	38.3	145	6	10	14	10	0				38.3		0	0	0	0	0	0	0	0	0
MA 109	PARADZAI BUMIRA	MAGAYA	MUREHWA	MUREHWA		33	>30	3	M			10	10		10							0	0	0	0	0	0	0	0	0
M372	INNOCENT GURUPIRA	CHIKANZA	MUPFURE	SHAMVA		7	6-10	2	M	25	125	8	13	11	10.6667	4				25		0	0	0	0	0	0	0	0	0
M236	REBECCA TAVARI	KANDAWASVIKA	MUPFURE	SHAMVA		6	6-10	2	F	18.5	120	6	19	9	11.3333	0				18.5		0	0	0	0	0	0	0	0	0
M285	HAZEL SHONHIWA	MWEDZIWENDIRA	MUPFURE	SHAMVA		11	11-15	2	F	42.5	153	1	19	15	11.6667	0				42.5		0	0	0	0	0	0	0	0	0
M219	TAONGA MADZIVA	MUGANHU	MUPFURE	SHAMVA		8	6-10	2	M	25	116	2	13	20	11.6667	0				25		42	48	36	42	1	0	0	0	0
M377	SOMANDHLA KACHITIGU	MWEDZIWENDIRA	MUPFURE	SHAMVA		10	6-10	2	M	27.6	135	6	17	18	13.6667	0				27.6		0	0	0	0	0	0	0	0	0
M213	NATASHA MANENJI	MUGANHU	MUPFURE	SHAMVA		8	6-10	2	F	24.1	130	3	19	20	14	0				24.1		0	0	0	0	0	0	0	0	0
M543	WINSTENCE SIKIRETA	MATIMURA	MUPFURE	SHAMVA		18	16-20	3	F			6	24	13	14.3333	0						0	0	0	0	0	0	0	0	0
M388	TAKUDZWA FRANCISCO	MATIMURA	MUPFURE	SHAMVA		13	11-15	2	M	22.5	134	12	18	15	15	4				22.5		0	0	0	0	0	0	0	0	0
M573	ANESU CHIHUNI	CHIKANZA	MUPFURE	SHAMVA		18	16-20	3	M			8	16	22	15.3333	5						0	0	0	0	0	2	0	0	0
M356	LORRET CHIDARO	MWEDZIWENDIRA	MUPFURE	SHAMVA		13	11-15	2	F	44.9	152	12	15	19	15.3333	4				44.9		2	2	9	4.33333	1	0	0	0	0
M497	DENIS KASANGA	MUGANHU	MUPFURE	SHAMVA		46	>30	3	F			16	25	7	16	3						0	0	0	0	0	0	0	0	0
M325	JUNIOR KARORO	MATIMURA	MUPFURE	SHAMVA		7	6-10	2	M	21	115	22	15	14	17	0				21		0	0	0	0	0	0	0	0	0
M391	JAMES MUCHEGWA	MATIMURA	MUPFURE	SHAMVA		10	6-10	2	M	33.1	124	13	15	24	17.3333	0				33.1		0	0	0	0	0	0	0	0	0
M348	GAMUCHIRAI KUNYETI	CHIKANZA	MUPFURE	SHAMVA		9	6-10	2	F	32.4	125	15	7	34	18.6667	0				32.4		0	0	0	0	0	0	0	0	0
M284	ANESU ZIGOMBE	CHIKANZA	MUPFURE	SHAMVA		6	6-10	2	F	16.4	112	13	19	27	19.6667	0				16.4		3	6	11	6.66667	1	0	0	0	0
M392	CALOS MHAKA	MATIMURA	MUPFURE	SHAMVA		8	6-10	2	M	30.1	137	29	29	2	20	15				30.1		0	0	0	0	0	0	0	0	0
M249	RUMBIDZAI SAMBAI	NYAMUPARADZA	MUPFURE	SHAMVA		13	11-15	2	F	25.4	135	8	23	29	20	4				25.4		68	50	87	68.3333	1	0	0	0	0
M374	NOTICE KAGODORA	CHIKANZA	MUPFURE	SHAMVA		9	6-10	2	M	29.2	134	24	28	13	21.6667	0				29.2		148	157	141	148.667	1	0	0	0	0
KA 88	RUFARO GUMBANJERA	KAREZA	MUREHWA	MUREHWA		20	16-20	3	F			33	15		24							100	100	100	100	1	0	0	0	0
M237	EFRIDA TAVARI	KANDAWASVIKA	MUPFURE	SHAMVA		12	11-15	2	F	30.1	145	26	14	33	24.3333	4				30.1		10	18	13	13.6667	1	0	0	0	0
M568	REJOICE MUKOKO	MWEDZIWENDIRA	MUPFURE	SHAMVA		26	26-30	3	F			24	20	31	25	5						0	0	0	0	0	0	0	0	0
M380	HOSEA MAGORA	MATIMURA	MUPFURE	SHAMVA		15	11-15	2	M	41.8	153	27	25	31	27.6667	0				41.8		3	7	9	6.33333	1	0	0	0	0
MM32	TANAKA KAMOTO	HOKO	MUPFURE	SHAMVA	45	3.75	0-5	1	M	14.9	93	40	14	29	27.6667	5				14.9	93	2	19	14	11.6667	1	0	0	0	0
M352	EMILY MUNETI	CHIKANZA	MUPFURE	SHAMVA		12	11-15	2	F	35.7	154	45	32	7	28	4				35.7		4	9	17	10	1	0	0	0	0
M566	MILDREN MAPISA	MUKUNGA	MUPFURE	SHAMVA		31	>30	3	F			21	33	43	32.3333	5						0	0	0	0	0	0	0	0	0
M 720	CLEIN CHIKWAMBA	MUGANHU	MUPFURE	SHAMVA		12	11-15	2	F	34.8	150	39	58	0	32.3333	5				34.8		0	11	14	8.33333	1	0	0	0	0
M529	HILDA MADZIWA	MUGANHU	MUPFURE	SHAMVA		19	16-20	3	F			36	45	31	37.3333	0						6	14	9	9.66667	1	0	0	0	0
M272	PERFECT CHIHUNI	CHIKANZA	MUPFURE	SHAMVA		15	11-15	2	M	48.4	166	0	44	69	37.6667	0				48.4		0	0	0	0	0	0	0	0	0
M507	PURITY DAHWA	MATIMURA	MUPFURE	SHAMVA		15	11-15	2	F			31	39	52	40.6667	5						0	0	0	0	0	0	0	0	0
M 732	NYARADZAI SHERENI	MUKUNGA	MUPFURE	SHAMVA		11	11-15	2	F	30.4	134	41	35	47	41	0				30.4		0	0	0	0	0	0	0	0	0
M446	MERJURY KADOGORA	MATIMURA	MUPFURE	SHAMVA		35	>30	3	F			42	51	34	42.3333	5						1	8	3	4	1	0	0	0	0
M319	MITCHEL CHINGWENDE	MATIMURA	MUPFURE	SHAMVA		12	11-15	2	F	28.3	140	42	39	52	44.3333	5				28.3		0	0	0	0	0	0	0	0	0
M204	TINOTENDA MUCHENJE	HOKO	MUPFURE	SHAMVA		8	6-10	2	M	24.9	122	51	43	40	44.6667	0				24.9		0	1	3	1.33333	1	0	0	0	0
M244	HEAVIOUS JONASI	KANDAWASVIKA	MUPFURE	SHAMVA		9	6-10	2	M	22.3	126	37	49	55	47	5				22.3		0	0	0	0	0	0	0	0	0
M464	LYDIA MUSHAYI	NYAMUPARADZA	MUPFURE	SHAMVA		68	>30	3	F			28	63	50	47	0						0	0	0	0	0	0	0	0	0
M 726	OWEN MAHACHI	KANDAWASVIKA	MUPFURE	SHAMVA		11	11-15	2	M	26	127	60	41	72	57.6667	5				26		0	0	0	0	0	0	0	0	0
M203	BLESSING MUCHENJE	HOKO	MUPFURE	SHAMVA		8	6-10	2	M	24.5	129	100	84	92	92	5				24.5		0	0	0	0	0	0	0	0	0
M467	VELONICA CHIRIFUKU	KANDAWASVIKA	MUPFURE	SHAMVA		80	>30	3	F			4	161	123	96	4						0	0	0	0	0	0	0	0	0
M 748	MENORY CHINGOMA	HOKO	MUPFURE	SHAMVA		15	11-15	2	F	45.8	153	100	73	129	100.667	5				45.8		3	14	8	8.33333	1	0	0	0	0
MM31	INNOCENT MARTIN	MATIMURA	MUPFURE	SHAMVA	54	4.5	0-5	1	M	14.2	99.7	180	41	87	102.667	5				14.2	99.7	0	0	0	0	0	0	0	0	0
M336	FADZAI GATSI	MUGANHU	MUPFURE	SHAMVA		7	6-10	2	F	23.5	124	102	98	113	104.333	0				23.5		0	0	0	0	0	0	0	0	0
M503	OMEGA NDORO	CHIKANZA	MUPFURE	SHAMVA		24	21-25	3	F			125	98	114	112.333	5						47	24	36	35.6667	1	0	0	0	0
M310	WELLINGTON MUTETI	MWEDZIWENDIRA	MUPFURE	SHAMVA		8	6-10	2	M	25	124	150	121	139	136.667	5				25		28	19	27	24.6667	1	0	0	0	0
M532	JESLINE CHINETI	HOKO	MUPFURE	SHAMVA		32	>30	3	F			205	157	180	180.667	5						28	14	17	19.6667	1	0	0	0	0
KA 54	SELLAR SHAMBARE	KAREZA	MUREHWA	MUREHWA		9	6-10	2	F			200	165		182.5							0	0	0	0	0	0	0	0	0
M269	REDUWAT KABAYA	CHIKONYE	MUPFURE	SHAMVA		13	11-15	2	M	34.4	146	194	180	211	195	0				34.4		0	0	0	0	0	0	0	0	0
KA 78	WELLINGTON CHISHANU	KAREZA	MUREHWA	MUREHWA		12	11-15	2	M			301	360		330.5							100	111	100	103.667	1	0	0	0	0

## Sheet: Key
KEY
AgeCat	Participant Age categories : Preschool aged childrea	1=PSAC (<5.499 yrs)
	School aged children	2=SAC (5.5 to 17.999yrs)
	Adults	3=Adults(18 and above)
Sh1/2/3	Schistosoma haematobium egg counts in urine on day 1/2/3
Sm	Schistosoma mansoni egg counts in stool
Al	Ascaris lumbricoides
Hw	Hookworms
Tt	Tricurius tricurius
S0	pre-treatment data sheet
S1	follow-up data sheet
ID	Participant identification number
SITE	Sample collection sites : Shamva	1=Mupfure
	Shamva	2=Mupfurudzi
	Shamva	3=Magadzi
	Murehwa	4=Murehwa
Age	age of participant in years/months columns
Age_Summary	Category of range
JANE MAKANI	Potentially a duplicate as same name, age and sex elsewhere but different ID code
