# Supplementary material for: Identifying hotspots of S. haematobium infection following praziquantel treatment during multiple annual mass drug administration campaigns in Zimbabwe
Source: PLoS Negl Trop Dis. 2025 Sep 24;19(9):e0013546. doi: 10.1371/journal.pntd.0013546 (PMC12520393; doi:10.1371/journal.pntd.0013546)
Supplement: S1 Data — (ZIP) [file pntd.0013546.s010.zip › Hotspot excel data sets2025/MDA Coverage Province Raw Data.xlsx]

## Sheet: SCH_STH
					2017 SCH & STH MDA Coverages
		District	PRAZ- SAC		Target Population	Coverage	ALB-PreSAC		ALB-SAC		Target Population	Coverage
			M	F			M	F	M	F					Province	SCH	STH
		Bindura	22673	24393	45264	103.981	5306	5118	20583	22373.2	66658	80.0808			Mash Central	96.5	76.3
		Centenary	16818	17514	36761	93.3925									Mash West	73.5	59.1
		Mt Darwin	26177	27692	62255	86.5296	6602.5	7197.5	25619.5	27195.5	89815	74.1691			Midlands	84.1	64
		Guruve	20034.5	19138.5	35409	110.63	4682	4496	17611	16806	51257	85.0518			Mat North	95.2	83.3
		Mazowe	31172	32912	64682	99.0755	8012	8045	31279	33629	94899	85.317			Manicaland	93.4	75.7
		Mbire	10061	10458	24915	82.356	3109	3167	10116	10190	35884	74.0776			Mash East	74.7	68
		Rushinga	8765	9678	22639	81.4656	2446	2488	8680.5	9825	32192	72.8116			Mat South	83.8
		Shamva	18880	18689	34469	108.994	1936	1854	11462	11475	50654	52.7638			Masvingo	92.9	91
		Mash Central	154580	160474	326394	96.526	32093.5	32365.5	125351	131494	421359	76.2542			Chitungwiza	69.9179	51.3634
	0.96526	Chegutu	22687	23885	70794	65.7852	4942	5035	20974	23403	103696	52.4167			Harare	62.1486	46.8524
		Hurungwe	27830	29718	103614	55.5408	7340	7661	32094	34339	150580	54.0802			Bulawayo	56.4912	38.087
		Kariba	5769	5991	18233	64.4984	1529	1488	5927	6265	26722	56.9157			National	82.3413	66.1701
		Makonde	32225	33636.5	63316	104.02	5560	5905.5	26969.5	28719	92267	72.7823
		Mhondoro	9145	10200	27170	71.1999	2546	2806	8807	10682	40473	61.3767
		Sanyati	17099	17722	52289	66.5934	4865	4826	18510	19587	78346	60.9961
		Zvimba	30992	30861.5	69447	89.0658
		Mash West	145747	152014	404863	73.5461	26782	27721.5	113282	122995	492084	59.0915
		Chirumhanzu	12256	12199	22377	109.286
		Gokwe North	31962.5	29830.5	75463	81.8852	5349.5	5493	26783	28681	108990	60.8372
		Gokwe South	40285	41565.5	112879	72.5117	6567	6518	37753	42489	157614	59.2124
		Gweru	22011	24989	58691	80.0804	5080.5	5121	22042	25004	85904	66.6413
		Kwekwe	42151	48567	84235	107.696	7290	7528	36969	41949	122015	76.8233
		Mberengwa	15477	16390	60184	52.9493	2944	2858	15154	15761	84292	43.5593
		Shurugwi	13922	13114.5	26383	102.477	2423	2181.5	11698	11836	38350	73.3729
		Zvishavane	16226.5	15820.5	31765	100.888	3507	3387.5	14753.5	14333	46065	78.1092
		Midlands	194291	202476	471977	84.0649	33161	33087	165152	180053	643230	63.9668
		Binga	21667	20703	43631	97.1099	4199	5624	23668	28452	62260	99.4908
		Bubi
		Hwange	16174	17177	32055	104.043	0	0	18674	19540	46288	82.557
		Lupane	12510	13318	34859	74.0928	2670	2664.5	14657	15602	48360	73.6011
		Nkayi	20088	19749	38018	104.785	3642	4031.5	14905	16364	52925	73.5805
		Tsholotsho
		Umguza
		Mat North	70439	70947	148563	95.1691	10511	12320	71904	79958	209833	83.2533
		Buhera	35118	37919	81152	90.0002	4230	4400	38551	31735	115461	68.3486
		Chimanimani	15424	16382	39220	81.0964	2829	2983	15424	16382	57223	65.7393
		Chipinge	55075	58742	102327	111.229	12692	12997	55075	58742	148250	94.1019
		Makoni	36327	37163	87255	84.2244	6861	6440	35832	37285	125159	69.0466
		Mutare City	17344	18896	41762	86.7775	4813	4804	17331	18873	64308	71.2524
		Mutare	26511	29301	78002	71.552	7068.5	4491.5	24068	27626	115576	54.7294
		Mutasa	25620	26496	48254	108.003	5223	5230	24759	25842	69134	88.3126
		Nyanga	22128	22038	36558	120.811	3928	4147	22607	22861	52531	101.926
		Manicaland	233547	246937	514530	93.3831	47644.5	45492.5	233647	239346	747642	75.7221
		Chikomba	13693	14742	34489	82.4466	2876	3111	17695	18099	48963	85.3318
		Goromonzi	26260	27727	71302	75.716
		Hwedza	9968	11040	20777	101.112	2064	2012	10334	11489	29186	88.7378
		Marondera	12646	13603	45356	57.8733
		Mudzi	16785	17508	40895	83.8562	4241	4437	18677	19309	58830	79.3201
		Murehwa	21436	21821	57426	75.3265	3110	3069	22783	22274	82121	62.3909
		Mutoko	17844	18226	42952	83.9775	4121.5	4135.5	18939	19458	62200	75.0064
		Seke	16809	17326	63777	53.5224	4086	4103	17978	17821	99990	43.9924
		UMP	14666	15255	34568	86.5569	2121	2160	15995	16767	50163	73.8453
		Mash East	150107	157248	411542	74.6838	22619.5	23027.5	122401	125217	431453	67.9715
		BeitBridge	12281	12857	32866	76.4863
		Bulilima	14288	15447	29523	100.718
		Gwanda	14471	15605	40108	74.9875
		Insiza	13222	13219	31261	84.5814
		Matopo
		Mangwe
		Umzingwane	7169.5	8600.5	17968	87.7671
		Mat South	61431.5	65728.5	151726	83.809
		Bikita	22753	25257	51104	93.9457	2933	3100	22840	25265	72378	74.799
		Chiredzi	35475	35630.5	89069	79.8319
		Chivi	21973	22832	52824	84.8194
		Gutu	38307	42207	62469	128.886	4713	5064	38367	41619	87271	102.855
		Masvingo	34036	36378	82421	85.4321	5670	5926.5	34195	36499	119788	68.6968
		Mwenezi	19580	21154	56423	72.194	5474	5211	19188	20756	81467	62.1466
		Zaka	32006	33557	58913	111.288	7659	7491	32520	35450	83323	99.7564
		Masvingo	204130	217016	453223	92.9224	26449	26792.5	147110	159589	444227	81.0263
		Chitungwiza City	26915	29192	80247	69.9179	3346	3357	26919	29349	122599	51.3634
		Harare City	97417	106096	327462	62.1486	16676	17025.5	98445	101736	499190	46.8524
		Bulawayo City	37786	43667	144187	56.4912	6562	6853	32031	35829	213393	38.087
		National	1376391	1.4518e+06	3434714	82.3413	225844	228042	1136242	1.20557e+06	4225010	66.1701

## Sheet: Sheet1
				SCH		STH		LF-DEC		LF-ALB
				Number	%	Number	%	Number	%	Number	%
			2012	836529	48	1136927	47
			2013	2129473	51	2379407	65
			2014	2284355	57	2682925	69
			2015	2328189	59	2421873	69
			2016	3069913	90.3	3365556	81	6032824	87.1	5848471	84.4
			2017	2828187	82.3	2795694	66.2	3706623	53.1	3676827	52.7
			Year	Percentage
			2012	48
			2013	51		Year
			2014	57		2012	47
			2015	59		2013	65
			2016	90.3		2014	69
			2017	82.3		2015	69
						2016	81
						2017	66.2
			Year	LF
			2016	87.1
			2017	53.1
			Year	TR
			2016	84				83
			2017	73				77
								58

## Sheet: Working out MDA years
MDA	Year	Hotspot	National Coverage	Distict Coverage
	2014	Mount Darwin	57	106.25
4	2015	Mount Darwin	59	203.36
	2015	Chiredzi	59	85.09
5	2016	Chiredzi	90.3	Not delivered
	2016	Chipinge	90.3	Not delivered
6	2017	Chipinge	82.3	111.229
	2016	Buhera	90.3	170.25
6	2017	Buhera	82.3	90.0002
					Based on Target Population Coverage
Nkayi (MDA1), UMP (MDA2/5), Rushinga (MDA2), and Mount Darwin (MDA3).

## Sheet: Coverage Data
Method	PHS	ADMIN1	IUs_NAME	Year	Endemicity	TargetPop	PopReq	PopTrg	PopTreat	TargetCoverage	RequiredCoverage	MDA_scheme	PC	EffPC	PC_n	EffPC_n	EpiPC	EpiEffPC	EpiPC_n	EpiEffPC_n	Endemicity_ID
Prevalence	PHS	Manicaland	Buhera	2017	Moderate prevalence (10%-49%)	SAC	47516	0	0	0	0	Not delivered	0	0	4	3	0	0	4	3	9
Prevalence		Manicaland	Buhera	2016	Moderate prevalence (10%-49%)	SAC	41096	41096	69966	170.25	170.25	PZQ+ALB/MBD	1	1	4	3	1	1	4	3	9
Prevalence		Mashonaland Central	Mount Darwin	2017	Moderate prevalence (10%-49%)	SAC	41110	0	0	0	0	Not delivered	0	0	4	3	0	0	4	4	9
Prevalence		Mashonaland Central	Mount Darwin	2016	Moderate prevalence (10%-49%)	SAC	35554	35554	49758	139.95	139.95	PZQ+ALB/MBD	1	1	4	3	1	1	4	4	9
Efficacy		Mashonaland Central	Mount Darwin	2017	Moderate prevalence (10%-49%)	SAC	41110	0	0	0	0	Not delivered	0	0	4	3	0	0	4	4	9
Efficacy		Mashonaland Central	Mount Darwin	2016	Moderate prevalence (10%-49%)	SAC	35554	35554	49758	139.95	139.95	PZQ+ALB/MBD	1	1	4	3	1	1	4	4	9
Efficacy		Matebeleland North	Nkayi	2015	Moderate prevalence (10%-49%)	SAC	20926	20926	28080	134.19	134.19	PZQ+ALB/MBD	1	1	3	3	1	1	3	3	9
Efficacy		Matebeleland North	Nkayi	2016	Moderate prevalence (10%-49%)	SAC	18240	0	0	0	0	Not delivered	0	0	3	3	0	0	3	3	9
Efficacy		Matebeleland North	Nkayi	2017	Low prevalence (less than 10%)	SAC	13920	0	0	0	0	Not delivered	0	0	3	3	0	0	3	3	10
Efficacy		Mashonaland Central	Rushinga	2016	Moderate prevalence (10%-49%)	SAC	12375	12375	19674	158.98	158.98	PZQ+ALB/MBD	1	1	3	3	1	1	3	3	9
Efficacy		Mashonaland Central	Rushinga	2017	Moderate prevalence (10%-49%)	SAC	14308	0	0	0	0	Not delivered	0	0	3	3	0	0	3	3	9
Efficacy	CR	Mashonaland East	Uzumba-Maramba-Pfungwe	2016	Moderate prevalence (10%-49%)	SAC	18822	37643	27137	72.09	144.18	PZQ	1	0	4	2	1	1	4	4	9
Efficacy		Mashonaland East	Uzumba-Maramba-Pfungwe	2017	Moderate prevalence (10%-49%)	SAC	21762	0	0	0	0	Not delivered	0	0	4	2	0	0	4	4	9
Prevalence		Manicaland	Chipinge	2016	Moderate prevalence (10%-49%)	SAC	54174	0	0	0	0	Not delivered	0	0	3	2	0	0	3	2	9
Prevalence	PHS	Manicaland	Chipinge	2017	Moderate prevalence (10%-49%)	SAC	62640	0	0	0	0	Not delivered	0	0	3	2	0	0	3	2	9
Prevalence		Manicaland	Chipinge	2015	Moderate prevalence (10%-49%)	SAC	62150	62150	68343	109.96	109.97	PZQ+ALB/MBD	1	1	3	2	1	1	3	2	9
Prevalence		Manicaland	Buhera	2015	Moderate prevalence (10%-49%)	SAC	47144	47145	62111	131.74	131.75	PZQ+ALB/MBD	1	1	3	2	1	1	3	2	9
Prevalence	PHS	Mashonaland Central	Mount Darwin	2015	Moderate prevalence (10%-49%)	SAC	23784	23784	48368	203.36	203.37	PZQ+ALB/MBD	1	1	3	2	1	1	3	3	9
Efficacy		Mashonaland East	Uzumba-Maramba-Pfungwe	2015	Moderate prevalence (10%-49%)	SAC	21592	21592	22866	105.9	105.9	PZQ+ALB/MBD	1	1	3	2	1	1	3	3	9
Efficacy		Mashonaland Central	Mount Darwin	2015	Moderate prevalence (10%-49%)	SAC	23784	23784	48368	203.36	203.37	PZQ+ALB/MBD	1	1	3	2	1	1	3	3	9
Efficacy		Matebeleland North	Nkayi	2014	Low prevalence (less than 10%)	SAC	13920	13920	36522	262.37	262.38	PZQ+ALB/MBD	1	1	2	2	1	1	2	2	10
Efficacy		Mashonaland Central	Rushinga	2015	Moderate prevalence (10%-49%)	SAC	23708	23709	18443	77.79	77.79	PZQ+ALB/MBD	1	1	2	2	1	1	2	2	9
Prevalence	PHS	Masvingo	Chiredzi	2016	High prevalence (50% and above)	SAC	102357	0	0	0	0	Not delivered	0	0	3	1	0	0	3	1	6
Prevalence		Masvingo	Chiredzi	2017	High prevalence (50% and above)	SAC	118350	0	0	0	0	Not delivered	0	0	3	1	0	0	3	1	6
Prevalence		Masvingo	Chiredzi	2015	Moderate prevalence (10%-49%)	SAC	58712	91044	77473	85.09	131.95	PZQ	1	1	3	1	1	1	3	1	9
Prevalence		Manicaland	Buhera	2014	Moderate prevalence (10%-49%)	SAC	47516	47517	67476	142	142.01	PZQ+ALB/MBD	1	1	2	1	1	1	2	1	9
Prevalence		Manicaland	Chipinge	2014	Moderate prevalence (10%-49%)	SAC	62640	62640	89437	142.78	142.78	PZQ+ALB/MBD	1	1	2	1	1	1	2	1	9
Prevalence	PHS	Mashonaland Central	Mount Darwin	2014	Moderate prevalence (10%-49%)	SAC	41110	41110	43679	106.25	106.25	PZQ+ALB/MBD	1	1	2	1	1	1	2	2	9
Efficacy		Mashonaland East	Uzumba-Maramba-Pfungwe	2014	Moderate prevalence (10%-49%)	SAC	21762	21763	21987	101.03	101.03	PZQ+ALB/MBD	1	1	2	1	1	1	2	2	9
Efficacy	CR	Mashonaland Central	Mount Darwin	2014	Moderate prevalence (10%-49%)	SAC	41110	41110	43679	106.25	106.25	PZQ+ALB/MBD	1	1	2	1	1	1	2	2	9
Efficacy		Matebeleland North	Nkayi	2013	Low prevalence (less than 10%)	SAC	13920	42181	36756	87.14	264.06	PZQ	1	1	1	1	1	1	1	1	10
Efficacy		Mashonaland Central	Rushinga	2014	Moderate prevalence (10%-49%)	SAC	14308	14309	14379	100.49	100.49	PZQ+ALB/MBD	1	1	1	1	1	1	1	1	9
Prevalence		Masvingo	Chiredzi	2014	High prevalence (50% and above)	SAC	118350	118350	71906	60.76	60.76	PZQ	1	0	2	0	1	0	2	0	6
Prevalence		Manicaland	Chipinge	2013	Moderate prevalence (10%-49%)	SAC	62640	125279	30766	24.56	49.12	PZQ	1	0	1	0	1	0	1	0	9
Prevalence		Manicaland	Buhera	2013	Moderate prevalence (10%-49%)	SAC	47516	95033	33643	35.4	70.8	PZQ	1	0	1	0	1	0	1	0	9
Prevalence		Mashonaland Central	Mount Darwin	2013	Moderate prevalence (10%-49%)	SAC	41110	82219	39407	47.93	95.86	PZQ	1	0	1	0	1	1	1	1	9
Prevalence		Masvingo	Chiredzi	2013	High prevalence (50% and above)	SAC	118350	118350	60230	50.89	50.89	PZQ	1	0	1	0	1	0	1	0	6
Efficacy	CR	Mashonaland East	Uzumba-Maramba-Pfungwe	2013	Moderate prevalence (10%-49%)	SAC	21762	43525	17475	40.15	80.3	PZQ	1	0	1	0	1	1	1	1	9
Efficacy		Mashonaland Central	Mount Darwin	2013	Moderate prevalence (10%-49%)	SAC	41110	82219	39407	47.93	95.86	PZQ	1	0	1	0	1	1	1	1	9
Efficacy	CR	Mashonaland Central	Rushinga	2013	Moderate prevalence (10%-49%)	SAC	14308	0	0	0	0	Not delivered	0	0	0	0	0	0	0	0	9

## Sheet: KEY
Field	Description	Categories
Country	Country Name
ISO2	ISO2 CODE
ISO3	ISO3 CODE
ADMIN1	ADMIN 1 NAME
IU_Name	Implementation Unit Name
IU_ID	Implementation Unit ID
Endemicity	LF endemicity status
Pop2018	Estimated Population in 2018
PreSAC	Proportion of pre-school-aged population (as reported in JAP form)
SAC	Proportion of school-age population (as reported in JAP form)
Adults	Proportion of adult (as reported in JAP form)
MappingGap	1. Endemicity still unknown. 0. Endemicity known (mapped)
start_year	start year
end_year	end year
SACReq	School-age population requiring treatment
SACTreat	School-age population treated
SACCov	Estimated coverage (%) on school-age population: SAC Pop. Treated/SAC Pop. Requiring Treatment
PC	1. Implemented PC coverage (any coverage); 0. No PC round	No requiring PC (999)
EffPC	1. Implemented effective (>=65% coverage) PC coverage; 0. No PC round or not achieved effective coverage	No requiring PC (999)
PC_n	Number of accumulated PC rounds (any PC coverage)	No requiring PC (999)	No. PC rounds
EffPC_n	Number of Effective accumulated PC rounds (>=65% coverage)	No requiring PC (999)	No. PC rounds
