# Supplementary material for: Identifying hotspots of S. haematobium infection following praziquantel treatment during multiple annual mass drug administration campaigns in Zimbabwe
Source: PLoS Negl Trop Dis. 2025 Sep 24;19(9):e0013546. doi: 10.1371/journal.pntd.0013546 (PMC12520393; doi:10.1371/journal.pntd.0013546)
Supplement: S1 Data — (ZIP) [file pntd.0013546.s010.zip › Hotspot excel data sets2025/data-ZW-SCH-iu.csv]

CONTINENT	REGION	WHO_REGION	ADMIN0	ADMIN0ID	ADMIN0_FIP	ADMIN0ISO2	ADMIN0ISO3	ADMIN1	ADMIN1ID	ADMIN2	ADMIN2ID	Alt_ADMIN2	ADMIN3	ADMIN3ID	IUs_ADM	IUs_NAME	IU_ID	IU_CODE	Year	Endemicity	TargetPop	PopReq	PopTrg	PopTreat	Cov	EpiCov	MDA_scheme	PC	EffPC	PC_n	EffPC_n	EpiPC	EpiEffPC	EpiPC_n	EpiEffPC_n	Endemicity_ID
Africa	Eastern Africa	AFRO	Zimbabwe	47	ZI	ZW	ZWE	Bulawayo	5549	Bulawayo	52902	null	null	0	ADM2	Bulawayo	52902	ZWE0554952902	2013	Low prevalence (less than 10%)	Adults	0	0	0	0.0	0.0	PZQ	0	0	0	0	0	0	0	0	10
Africa	Eastern Africa	AFRO	Zimbabwe	47	ZI	ZW	ZWE	Bulawayo	5549	Bulawayo	52902	null	null	0	ADM2	Bulawayo	52902	ZWE0554952902	2014	Low prevalence (less than 10%)	Adults	0	0	0	0.0	0.0	PZQ+ALB/MBD	0	0	0	0	0	0	0	0	10
Africa	Eastern Africa	AFRO	Zimbabwe	47	ZI	ZW	ZWE	Bulawayo	5549	Bulawayo	52902	null	null	0	ADM2	Bulawayo	52902	ZWE0554952902	2015	Moderate prevalence (10%-49%)	Adults	65006	0	0	0.0	0.0	PZQ+ALB/MBD	0	0	0	0	0	0	0	0	9
Africa	Eastern Africa	AFRO	Zimbabwe	47	ZI	ZW	ZWE	Bulawayo	5549	Bulawayo	52902	null	null	0	ADM2	Bulawayo	52902	ZWE0554952902	2016	Moderate prevalence (10%-49%)	Adults	76438	0	0	0.0	0.0	PZQ	0	0	0	0	0	0	0	0	9
Africa	Eastern Africa	AFRO	Zimbabwe	47	ZI	ZW	ZWE	Bulawayo	5549	Bulawayo	52902	null	null	0	ADM2	Bulawayo	52902	ZWE0554952902	2017	Low prevalence (less than 10%)	Adults	0	0	0	0.0	0.0	Not delivered	0	0	0	0	0	0	0	0	10
Africa	Eastern Africa	AFRO	Zimbabwe	47	ZI	ZW	ZWE	Bulawayo	5549	Bulawayo	52902	null	null	0	ADM2	Bulawayo	52902	ZWE0554952902	2018	Low prevalence (less than 10%)	Adults	0	0	0	0.0	0.0	Not delivered	0	0	0	0	0	0	0	0	10
Africa	Eastern Africa	AFRO	Zimbabwe	47	ZI	ZW	ZWE	Bulawayo	5549	Bulawayo	52902	null	null	0	ADM2	Bulawayo	52902	ZWE0554952902	2019	Not reported	Adults	0	0	0	0.0	0.0	Not delivered	0	0	0	0	0	0	0	0	999
Africa	Eastern Africa	AFRO	Zimbabwe	47	ZI	ZW	ZWE	Bulawayo	5549	Bulawayo	52902	null	null	0	ADM2	Bulawayo	52902	ZWE0554952902	2020	Low prevalence (less than 10%)	Adults	0	0	0	0.0	0.0	Not delivered	0	0	0	0	0	0	0	0	10
Africa	Eastern Africa	AFRO	Zimbabwe	47	ZI	ZW	ZWE	Bulawayo	5549	Bulawayo	52902	null	null	0	ADM2	Bulawayo	52902	ZWE0554952902	2013	Low prevalence (less than 10%)	SAC	83331	252518	61360	24.300000000000001	73.629999999999995	PZQ	1	0	1	0	1	0	1	0	10
Africa	Eastern Africa	AFRO	Zimbabwe	47	ZI	ZW	ZWE	Bulawayo	5549	Bulawayo	52902	null	null	0	ADM2	Bulawayo	52902	ZWE0554952902	2014	Low prevalence (less than 10%)	SAC	83331	83331	26915	32.299999999999997	32.299999999999997	PZQ+ALB/MBD	1	0	2	0	1	0	2	0	10
Africa	Eastern Africa	AFRO	Zimbabwe	47	ZI	ZW	ZWE	Bulawayo	5549	Bulawayo	52902	null	null	0	ADM2	Bulawayo	52902	ZWE0554952902	2015	Moderate prevalence (10%-49%)	SAC	125271	125271	113849	90.879999999999995	90.879999999999995	PZQ+ALB/MBD	1	1	3	1	1	1	3	1	9
Africa	Eastern Africa	AFRO	Zimbabwe	47	ZI	ZW	ZWE	Bulawayo	5549	Bulawayo	52902	null	null	0	ADM2	Bulawayo	52902	ZWE0554952902	2016	Moderate prevalence (10%-49%)	SAC	109197	218394	123997	56.780000000000001	113.55	PZQ	1	0	4	1	1	1	4	2	9
Africa	Eastern Africa	AFRO	Zimbabwe	47	ZI	ZW	ZWE	Bulawayo	5549	Bulawayo	52902	null	null	0	ADM2	Bulawayo	52902	ZWE0554952902	2017	Low prevalence (less than 10%)	SAC	83331	0	0	0.0	0.0	Not delivered	0	0	4	1	0	0	4	2	10
Africa	Eastern Africa	AFRO	Zimbabwe	47	ZI	ZW	ZWE	Bulawayo	5549	Bulawayo	52902	null	null	0	ADM2	Bulawayo	52902	ZWE0554952902	2018	Low prevalence (less than 10%)	SAC	73237	0	0	0.0	0.0	Not delivered	0	0	4	1	0	0	4	2	10
Africa	Eastern Africa	AFRO	Zimbabwe	47	ZI	ZW	ZWE	Bulawayo	5549	Bulawayo	52902	null	null	0	ADM2	Bulawayo	52902	ZWE0554952902	2019	Not reported	SAC	0	0	0	0.0	0.0	Not delivered	0	0	4	1	0	0	4	2	999
Africa	Eastern Africa	AFRO	Zimbabwe	47	ZI	ZW	ZWE	Bulawayo	5549	Bulawayo	52902	null	null	0	ADM2	Bulawayo	52902	ZWE0554952902	2020	Low prevalence (less than 10%)	SAC	73022	0	0	0.0	0.0	Not delivered	0	0	4	1	0	0	4	2	10
Africa	Eastern Africa	AFRO	Zimbabwe	47	ZI	ZW	ZWE	Bulawayo	5549	Bulawayo	52902	null	null	0	ADM2	Bulawayo	52902	ZWE0554952902	2013	Low prevalence (less than 10%)	Total	83331	252518	61360	24.300000000000001	73.629999999999995	PZQ	1	0	1	0	1	0	1	0	10
Africa	Eastern Africa	AFRO	Zimbabwe	47	ZI	ZW	ZWE	Bulawayo	5549	Bulawayo	52902	null	null	0	ADM2	Bulawayo	52902	ZWE0554952902	2014	Low prevalence (less than 10%)	Total	83331	83331	26915	32.299999999999997	32.299999999999997	PZQ+ALB/MBD	1	0	2	0	1	0	2	0	10
Africa	Eastern Africa	AFRO	Zimbabwe	47	ZI	ZW	ZWE	Bulawayo	5549	Bulawayo	52902	null	null	0	ADM2	Bulawayo	52902	ZWE0554952902	2015	Moderate prevalence (10%-49%)	Total	190277	125271	113849	90.879999999999995	59.829999999999998	PZQ+ALB/MBD	1	1	3	1	1	0	3	0	9
Africa	Eastern Africa	AFRO	Zimbabwe	47	ZI	ZW	ZWE	Bulawayo	5549	Bulawayo	52902	null	null	0	ADM2	Bulawayo	52902	ZWE0554952902	2016	Moderate prevalence (10%-49%)	Total	185635	218394	123997	56.780000000000001	66.799999999999997	PZQ	1	0	4	1	1	0	4	0	9
Africa	Eastern Africa	AFRO	Zimbabwe	47	ZI	ZW	ZWE	Bulawayo	5549	Bulawayo	52902	null	null	0	ADM2	Bulawayo	52902	ZWE0554952902	2017	Low prevalence (less than 10%)	Total	83331	0	0	0.0	0.0	Not delivered	0	0	4	1	0	0	4	0	10
Africa	Eastern Africa	AFRO	Zimbabwe	47	ZI	ZW	ZWE	Bulawayo	5549	Bulawayo	52902	null	null	0	ADM2	Bulawayo	52902	ZWE0554952902	2018	Low prevalence (less than 10%)	Total	73237	0	0	0.0	0.0	Not delivered	0	0	4	1	0	0	4	0	10
Africa	Eastern Africa	AFRO	Zimbabwe	47	ZI	ZW	ZWE	Bulawayo	5549	Bulawayo	52902	null	null	0	ADM2	Bulawayo	52902	ZWE0554952902	2019	Not reported	Total	0	0	0	0.0	0.0	Not delivered	0	0	4	1	0	0	4	0	999
Africa	Eastern Africa	AFRO	Zimbabwe	47	ZI	ZW	ZWE	Bulawayo	5549	Bulawayo	52902	null	null	0	ADM2	Bulawayo	52902	ZWE0554952902	2020	Low prevalence (less than 10%)	Total	73022	0	0	0.0	0.0	Not delivered	0	0	4	1	0	0	4	0	10
Africa	Eastern Africa	AFRO	Zimbabwe	47	ZI	ZW	ZWE	Harare	5550	Harare	52903	null	null	0	ADM2	Harare	52903	ZWE0555052903	2013	Low prevalence (less than 10%)	Adults	0	0	0	0.0	0.0	PZQ	0	0	0	0	0	0	0	0	10
Africa	Eastern Africa	AFRO	Zimbabwe	47	ZI	ZW	ZWE	Harare	5550	Harare	52903	null	null	0	ADM2	Harare	52903	ZWE0555052903	2014	Low prevalence (less than 10%)	Adults	0	0	0	0.0	0.0	PZQ+ALB/MBD	0	0	0	0	0	0	0	0	10
Africa	Eastern Africa	AFRO	Zimbabwe	47	ZI	ZW	ZWE	Harare	5550	Harare	52903	null	null	0	ADM2	Harare	52903	ZWE0555052903	2015	Moderate prevalence (10%-49%)	Adults	159080	0	0	0.0	0.0	PZQ+ALB/MBD	0	0	0	0	0	0	0	0	9
Africa	Eastern Africa	AFRO	Zimbabwe	47	ZI	ZW	ZWE	Harare	5550	Harare	52903	null	null	0	ADM2	Harare	52903	ZWE0555052903	2016	Moderate prevalence (10%-49%)	Adults	187057	0	0	0.0	0.0	PZQ+ALB/MBD	0	0	0	0	0	0	0	0	9
Africa	Eastern Africa	AFRO	Zimbabwe	47	ZI	ZW	ZWE	Harare	5550	Harare	52903	null	null	0	ADM2	Harare	52903	ZWE0555052903	2017	Low prevalence (less than 10%)	Adults	0	0	0	0.0	0.0	Not delivered	0	0	0	0	0	0	0	0	10
Africa	Eastern Africa	AFRO	Zimbabwe	47	ZI	ZW	ZWE	Harare	5550	Harare	52903	null	null	0	ADM2	Harare	52903	ZWE0555052903	2018	Low prevalence (less than 10%)	Adults	0	0	0	0.0	0.0	Not delivered	0	0	0	0	0	0	0	0	10
Africa	Eastern Africa	AFRO	Zimbabwe	47	ZI	ZW	ZWE	Harare	5550	Harare	52903	null	null	0	ADM2	Harare	52903	ZWE0555052903	2019	Not reported	Adults	0	0	0	0.0	0.0	Not delivered	0	0	0	0	0	0	0	0	999
Africa	Eastern Africa	AFRO	Zimbabwe	47	ZI	ZW	ZWE	Harare	5550	Harare	52903	null	null	0	ADM2	Harare	52903	ZWE0555052903	2020	Low prevalence (less than 10%)	Adults	0	0	0	0.0	0.0	Not delivered	0	0	0	0	0	0	0	0	10
Africa	Eastern Africa	AFRO	Zimbabwe	47	ZI	ZW	ZWE	Harare	5550	Harare	52903	null	null	0	ADM2	Harare	52903	ZWE0555052903	2013	Low prevalence (less than 10%)	SAC	203925	617956	163323	26.43	80.090000000000003	PZQ	1	0	1	0	1	1	1	1	10
Africa	Eastern Africa	AFRO	Zimbabwe	47	ZI	ZW	ZWE	Harare	5550	Harare	52903	null	null	0	ADM2	Harare	52903	ZWE0555052903	2014	Low prevalence (less than 10%)	SAC	203925	203925	130428	63.960000000000001	63.960000000000001	PZQ+ALB/MBD	1	0	2	0	1	0	2	1	10
Africa	Eastern Africa	AFRO	Zimbabwe	47	ZI	ZW	ZWE	Harare	5550	Harare	52903	null	null	0	ADM2	Harare	52903	ZWE0555052903	2015	Moderate prevalence (10%-49%)	SAC	306560	306560	161704	52.75	52.75	PZQ+ALB/MBD	1	0	3	0	1	0	3	1	9
Africa	Eastern Africa	AFRO	Zimbabwe	47	ZI	ZW	ZWE	Harare	5550	Harare	52903	null	null	0	ADM2	Harare	52903	ZWE0555052903	2016	Moderate prevalence (10%-49%)	SAC	267224	267224	261972	98.030000000000001	98.030000000000001	PZQ+ALB/MBD	1	1	4	1	1	1	4	2	9
Africa	Eastern Africa	AFRO	Zimbabwe	47	ZI	ZW	ZWE	Harare	5550	Harare	52903	null	null	0	ADM2	Harare	52903	ZWE0555052903	2017	Low prevalence (less than 10%)	SAC	203925	0	0	0.0	0.0	Not delivered	0	0	4	1	0	0	4	2	10
Africa	Eastern Africa	AFRO	Zimbabwe	47	ZI	ZW	ZWE	Harare	5550	Harare	52903	null	null	0	ADM2	Harare	52903	ZWE0555052903	2018	Low prevalence (less than 10%)	SAC	179223	0	0	0.0	0.0	Not delivered	0	0	4	1	0	0	4	2	10
Africa	Eastern Africa	AFRO	Zimbabwe	47	ZI	ZW	ZWE	Harare	5550	Harare	52903	null	null	0	ADM2	Harare	52903	ZWE0555052903	2019	Not reported	SAC	0	0	0	0.0	0.0	Not delivered	0	0	4	1	0	0	4	2	999
Africa	Eastern Africa	AFRO	Zimbabwe	47	ZI	ZW	ZWE	Harare	5550	Harare	52903	null	null	0	ADM2	Harare	52903	ZWE0555052903	2020	Low prevalence (less than 10%)	SAC	178698	0	0	0.0	0.0	Not delivered	0	0	4	1	0	0	4	2	10
Africa	Eastern Africa	AFRO	Zimbabwe	47	ZI	ZW	ZWE	Harare	5550	Harare	52903	null	null	0	ADM2	Harare	52903	ZWE0555052903	2013	Low prevalence (less than 10%)	Total	203925	617956	163323	26.43	80.090000000000003	PZQ	1	0	1	0	1	1	1	1	10
Africa	Eastern Africa	AFRO	Zimbabwe	47	ZI	ZW	ZWE	Harare	5550	Harare	52903	null	null	0	ADM2	Harare	52903	ZWE0555052903	2014	Low prevalence (less than 10%)	Total	203925	203925	130428	63.960000000000001	63.960000000000001	PZQ+ALB/MBD	1	0	2	0	1	0	2	1	10
Africa	Eastern Africa	AFRO	Zimbabwe	47	ZI	ZW	ZWE	Harare	5550	Harare	52903	null	null	0	ADM2	Harare	52903	ZWE0555052903	2015	Moderate prevalence (10%-49%)	Total	465640	306560	161704	52.75	34.729999999999997	PZQ+ALB/MBD	1	0	3	0	1	0	3	1	9
Africa	Eastern Africa	AFRO	Zimbabwe	47	ZI	ZW	ZWE	Harare	5550	Harare	52903	null	null	0	ADM2	Harare	52903	ZWE0555052903	2016	Moderate prevalence (10%-49%)	Total	454281	267224	261972	98.030000000000001	57.670000000000002	PZQ+ALB/MBD	1	1	4	1	1	0	4	1	9
Africa	Eastern Africa	AFRO	Zimbabwe	47	ZI	ZW	ZWE	Harare	5550	Harare	52903	null	null	0	ADM2	Harare	52903	ZWE0555052903	2017	Low prevalence (less than 10%)	Total	203925	0	0	0.0	0.0	Not delivered	0	0	4	1	0	0	4	1	10
Africa	Eastern Africa	AFRO	Zimbabwe	47	ZI	ZW	ZWE	Harare	5550	Harare	52903	null	null	0	ADM2	Harare	52903	ZWE0555052903	2018	Low prevalence (less than 10%)	Total	179223	0	0	0.0	0.0	Not delivered	0	0	4	1	0	0	4	1	10
Africa	Eastern Africa	AFRO	Zimbabwe	47	ZI	ZW	ZWE	Harare	5550	Harare	52903	null	null	0	ADM2	Harare	52903	ZWE0555052903	2019	Not reported	Total	0	0	0	0.0	0.0	Not delivered	0	0	4	1	0	0	4	1	999
Africa	Eastern Africa	AFRO	Zimbabwe	47	ZI	ZW	ZWE	Harare	5550	Harare	52903	null	null	0	ADM2	Harare	52903	ZWE0555052903	2020	Low prevalence (less than 10%)	Total	178698	0	0	0.0	0.0	Not delivered	0	0	4	1	0	0	4	1	10
Africa	Eastern Africa	AFRO	Zimbabwe	47	ZI	ZW	ZWE	Manicaland	5551	Buhera	52904	null	null	0	ADM2	Buhera	52904	ZWE0555152904	2013	Moderate prevalence (10%-49%)	Adults	24657	0	0	0.0	0.0	PZQ	0	0	0	0	0	0	0	0	9
Africa	Eastern Africa	AFRO	Zimbabwe	47	ZI	ZW	ZWE	Manicaland	5551	Buhera	52904	null	null	0	ADM2	Buhera	52904	ZWE0555152904	2014	Moderate prevalence (10%-49%)	Adults	24657	0	0	0.0	0.0	PZQ+ALB/MBD	0	0	0	0	0	0	0	0	9
Africa	Eastern Africa	AFRO	Zimbabwe	47	ZI	ZW	ZWE	Manicaland	5551	Buhera	52904	null	null	0	ADM2	Buhera	52904	ZWE0555152904	2015	Moderate prevalence (10%-49%)	Adults	24464	0	0	0.0	0.0	PZQ+ALB/MBD	0	0	0	0	0	0	0	0	9
Africa	Eastern Africa	AFRO	Zimbabwe	47	ZI	ZW	ZWE	Manicaland	5551	Buhera	52904	null	null	0	ADM2	Buhera	52904	ZWE0555152904	2016	Moderate prevalence (10%-49%)	Adults	28767	0	0	0.0	0.0	PZQ+ALB/MBD	0	0	0	0	0	0	0	0	9
Africa	Eastern Africa	AFRO	Zimbabwe	47	ZI	ZW	ZWE	Manicaland	5551	Buhera	52904	null	null	0	ADM2	Buhera	52904	ZWE0555152904	2017	Moderate prevalence (10%-49%)	Adults	24657	0	0	0.0	0.0	Not delivered	0	0	0	0	0	0	0	0	9
Africa	Eastern Africa	AFRO	Zimbabwe	47	ZI	ZW	ZWE	Manicaland	5551	Buhera	52904	null	null	0	ADM2	Buhera	52904	ZWE0555152904	2018	Moderate prevalence (10%-49%)	Adults	29232	0	0	0.0	0.0	Not delivered	0	0	0	0	0	0	0	0	9
Africa	Eastern Africa	AFRO	Zimbabwe	47	ZI	ZW	ZWE	Manicaland	5551	Buhera	52904	null	null	0	ADM2	Buhera	52904	ZWE0555152904	2019	Not reported	Adults	0	0	0	0.0	0.0	Not delivered	0	0	0	0	0	0	0	0	999
Africa	Eastern Africa	AFRO	Zimbabwe	47	ZI	ZW	ZWE	Manicaland	5551	Buhera	52904	null	null	0	ADM2	Buhera	52904	ZWE0555152904	2020	Moderate prevalence (10%-49%)	Adults	30087	0	0	0.0	0.0	Not delivered	0	0	0	0	0	0	0	0	9
Africa	Eastern Africa	AFRO	Zimbabwe	47	ZI	ZW	ZWE	Manicaland	5551	Buhera	52904	null	null	0	ADM2	Buhera	52904	ZWE0555152904	2013	Moderate prevalence (10%-49%)	SAC	47516	95033	33643	35.399999999999999	70.799999999999997	PZQ	1	0	1	0	1	0	1	0	9
Africa	Eastern Africa	AFRO	Zimbabwe	47	ZI	ZW	ZWE	Manicaland	5551	Buhera	52904	null	null	0	ADM2	Buhera	52904	ZWE0555152904	2014	Moderate prevalence (10%-49%)	SAC	47516	47517	67476	142.0	142.00999999999999	PZQ+ALB/MBD	1	1	2	1	1	1	2	1	9
Africa	Eastern Africa	AFRO	Zimbabwe	47	ZI	ZW	ZWE	Manicaland	5551	Buhera	52904	null	null	0	ADM2	Buhera	52904	ZWE0555152904	2015	Moderate prevalence (10%-49%)	SAC	47144	47145	62111	131.74000000000001	131.75	PZQ+ALB/MBD	1	1	3	2	1	1	3	2	9
Africa	Eastern Africa	AFRO	Zimbabwe	47	ZI	ZW	ZWE	Manicaland	5551	Buhera	52904	null	null	0	ADM2	Buhera	52904	ZWE0555152904	2016	Moderate prevalence (10%-49%)	SAC	41096	41096	69966	170.25	170.25	PZQ+ALB/MBD	1	1	4	3	1	1	4	3	9
Africa	Eastern Africa	AFRO	Zimbabwe	47	ZI	ZW	ZWE	Manicaland	5551	Buhera	52904	null	null	0	ADM2	Buhera	52904	ZWE0555152904	2017	Moderate prevalence (10%-49%)	SAC	47516	0	0	0.0	0.0	Not delivered	0	0	4	3	0	0	4	3	9
Africa	Eastern Africa	AFRO	Zimbabwe	47	ZI	ZW	ZWE	Manicaland	5551	Buhera	52904	null	null	0	ADM2	Buhera	52904	ZWE0555152904	2018	Moderate prevalence (10%-49%)	SAC	41760	0	0	0.0	0.0	Not delivered	0	0	4	3	0	0	4	3	9
Africa	Eastern Africa	AFRO	Zimbabwe	47	ZI	ZW	ZWE	Manicaland	5551	Buhera	52904	null	null	0	ADM2	Buhera	52904	ZWE0555152904	2019	Not reported	SAC	0	0	0	0.0	0.0	Not delivered	0	0	4	3	0	0	4	3	999
Africa	Eastern Africa	AFRO	Zimbabwe	47	ZI	ZW	ZWE	Manicaland	5551	Buhera	52904	null	null	0	ADM2	Buhera	52904	ZWE0555152904	2020	Moderate prevalence (10%-49%)	SAC	41638	0	0	0.0	0.0	Not delivered	0	0	4	3	0	0	4	3	9
Africa	Eastern Africa	AFRO	Zimbabwe	47	ZI	ZW	ZWE	Manicaland	5551	Buhera	52904	null	null	0	ADM2	Buhera	52904	ZWE0555152904	2013	Moderate prevalence (10%-49%)	Total	72174	95033	33643	35.399999999999999	46.609999999999999	PZQ	1	0	1	0	1	0	1	0	9
Africa	Eastern Africa	AFRO	Zimbabwe	47	ZI	ZW	ZWE	Manicaland	5551	Buhera	52904	null	null	0	ADM2	Buhera	52904	ZWE0555152904	2014	Moderate prevalence (10%-49%)	Total	72174	47517	67476	142.0	93.489999999999995	PZQ+ALB/MBD	1	1	2	1	1	1	2	1	9
Africa	Eastern Africa	AFRO	Zimbabwe	47	ZI	ZW	ZWE	Manicaland	5551	Buhera	52904	null	null	0	ADM2	Buhera	52904	ZWE0555152904	2015	Moderate prevalence (10%-49%)	Total	71609	47145	62111	131.74000000000001	86.739999999999995	PZQ+ALB/MBD	1	1	3	2	1	1	3	2	9
Africa	Eastern Africa	AFRO	Zimbabwe	47	ZI	ZW	ZWE	Manicaland	5551	Buhera	52904	null	null	0	ADM2	Buhera	52904	ZWE0555152904	2016	Moderate prevalence (10%-49%)	Total	69862	41096	69966	170.25	100.15000000000001	PZQ+ALB/MBD	1	1	4	3	1	1	4	3	9
Africa	Eastern Africa	AFRO	Zimbabwe	47	ZI	ZW	ZWE	Manicaland	5551	Buhera	52904	null	null	0	ADM2	Buhera	52904	ZWE0555152904	2017	Moderate prevalence (10%-49%)	Total	72174	0	0	0.0	0.0	Not delivered	0	0	4	3	0	0	4	3	9
Africa	Eastern Africa	AFRO	Zimbabwe	47	ZI	ZW	ZWE	Manicaland	5551	Buhera	52904	null	null	0	ADM2	Buhera	52904	ZWE0555152904	2018	Moderate prevalence (10%-49%)	Total	70993	0	0	0.0	0.0	Not delivered	0	0	4	3	0	0	4	3	9
Africa	Eastern Africa	AFRO	Zimbabwe	47	ZI	ZW	ZWE	Manicaland	5551	Buhera	52904	null	null	0	ADM2	Buhera	52904	ZWE0555152904	2019	Not reported	Total	0	0	0	0.0	0.0	Not delivered	0	0	4	3	0	0	4	3	999
Africa	Eastern Africa	AFRO	Zimbabwe	47	ZI	ZW	ZWE	Manicaland	5551	Buhera	52904	null	null	0	ADM2	Buhera	52904	ZWE0555152904	2020	Moderate prevalence (10%-49%)	Total	71725	0	0	0.0	0.0	Not delivered	0	0	4	3	0	0	4	3	9
Africa	Eastern Africa	AFRO	Zimbabwe	47	ZI	ZW	ZWE	Manicaland	5551	Chimanimani	52905	null	null	0	ADM2	Chimanimani	52905	ZWE0555152905	2013	Moderate prevalence (10%-49%)	Adults	13532	0	0	0.0	0.0	PZQ	0	0	0	0	0	0	0	0	9
Africa	Eastern Africa	AFRO	Zimbabwe	47	ZI	ZW	ZWE	Manicaland	5551	Chimanimani	52905	null	null	0	ADM2	Chimanimani	52905	ZWE0555152905	2014	Moderate prevalence (10%-49%)	Adults	13532	0	0	0.0	0.0	PZQ+ALB/MBD	0	0	0	0	0	0	0	0	9
Africa	Eastern Africa	AFRO	Zimbabwe	47	ZI	ZW	ZWE	Manicaland	5551	Chimanimani	52905	null	null	0	ADM2	Chimanimani	52905	ZWE0555152905	2015	Moderate prevalence (10%-49%)	Adults	13426	0	0	0.0	0.0	PZQ+ALB/MBD	0	0	0	0	0	0	0	0	9
Africa	Eastern Africa	AFRO	Zimbabwe	47	ZI	ZW	ZWE	Manicaland	5551	Chimanimani	52905	null	null	0	ADM2	Chimanimani	52905	ZWE0555152905	2016	Moderate prevalence (10%-49%)	Adults	15787	0	0	0.0	0.0	PZQ+ALB/MBD	0	0	0	0	0	0	0	0	9
Africa	Eastern Africa	AFRO	Zimbabwe	47	ZI	ZW	ZWE	Manicaland	5551	Chimanimani	52905	null	null	0	ADM2	Chimanimani	52905	ZWE0555152905	2017	Moderate prevalence (10%-49%)	Adults	13532	0	0	0.0	0.0	Not delivered	0	0	0	0	0	0	0	0	9
Africa	Eastern Africa	AFRO	Zimbabwe	47	ZI	ZW	ZWE	Manicaland	5551	Chimanimani	52905	null	null	0	ADM2	Chimanimani	52905	ZWE0555152905	2018	Moderate prevalence (10%-49%)	Adults	16043	0	0	0.0	0.0	Not delivered	0	0	0	0	0	0	0	0	9
Africa	Eastern Africa	AFRO	Zimbabwe	47	ZI	ZW	ZWE	Manicaland	5551	Chimanimani	52905	null	null	0	ADM2	Chimanimani	52905	ZWE0555152905	2019	Not reported	Adults	0	0	0	0.0	0.0	Not delivered	0	0	0	0	0	0	0	0	999
Africa	Eastern Africa	AFRO	Zimbabwe	47	ZI	ZW	ZWE	Manicaland	5551	Chimanimani	52905	null	null	0	ADM2	Chimanimani	52905	ZWE0555152905	2020	Moderate prevalence (10%-49%)	Adults	16512	0	0	0.0	0.0	Not delivered	0	0	0	0	0	0	0	0	9
Africa	Eastern Africa	AFRO	Zimbabwe	47	ZI	ZW	ZWE	Manicaland	5551	Chimanimani	52905	null	null	0	ADM2	Chimanimani	52905	ZWE0555152905	2013	Moderate prevalence (10%-49%)	SAC	26078	52155	13910	26.670000000000002	53.340000000000003	PZQ	1	0	1	0	1	0	1	0	9
Africa	Eastern Africa	AFRO	Zimbabwe	47	ZI	ZW	ZWE	Manicaland	5551	Chimanimani	52905	null	null	0	ADM2	Chimanimani	52905	ZWE0555152905	2014	Moderate prevalence (10%-49%)	SAC	26078	26078	29103	111.59999999999999	111.59999999999999	PZQ+ALB/MBD	1	1	2	1	1	1	2	1	9
Africa	Eastern Africa	AFRO	Zimbabwe	47	ZI	ZW	ZWE	Manicaland	5551	Chimanimani	52905	null	null	0	ADM2	Chimanimani	52905	ZWE0555152905	2015	Moderate prevalence (10%-49%)	SAC	25874	25874	37763	145.94999999999999	145.94999999999999	PZQ+ALB/MBD	1	1	3	2	1	1	3	2	9
Africa	Eastern Africa	AFRO	Zimbabwe	47	ZI	ZW	ZWE	Manicaland	5551	Chimanimani	52905	null	null	0	ADM2	Chimanimani	52905	ZWE0555152905	2016	Moderate prevalence (10%-49%)	SAC	22554	22554	43588	193.25999999999999	193.25999999999999	PZQ+ALB/MBD	1	1	4	3	1	1	4	3	9
Africa	Eastern Africa	AFRO	Zimbabwe	47	ZI	ZW	ZWE	Manicaland	5551	Chimanimani	52905	null	null	0	ADM2	Chimanimani	52905	ZWE0555152905	2017	Moderate prevalence (10%-49%)	SAC	26078	0	0	0.0	0.0	Not delivered	0	0	4	3	0	0	4	3	9
Africa	Eastern Africa	AFRO	Zimbabwe	47	ZI	ZW	ZWE	Manicaland	5551	Chimanimani	52905	null	null	0	ADM2	Chimanimani	52905	ZWE0555152905	2018	Moderate prevalence (10%-49%)	SAC	22918	0	0	0.0	0.0	Not delivered	0	0	4	3	0	0	4	3	9
Africa	Eastern Africa	AFRO	Zimbabwe	47	ZI	ZW	ZWE	Manicaland	5551	Chimanimani	52905	null	null	0	ADM2	Chimanimani	52905	ZWE0555152905	2019	Not reported	SAC	0	0	0	0.0	0.0	Not delivered	0	0	4	3	0	0	4	3	999
Africa	Eastern Africa	AFRO	Zimbabwe	47	ZI	ZW	ZWE	Manicaland	5551	Chimanimani	52905	null	null	0	ADM2	Chimanimani	52905	ZWE0555152905	2020	Moderate prevalence (10%-49%)	SAC	22852	0	0	0.0	0.0	Not delivered	0	0	4	3	0	0	4	3	9
Africa	Eastern Africa	AFRO	Zimbabwe	47	ZI	ZW	ZWE	Manicaland	5551	Chimanimani	52905	null	null	0	ADM2	Chimanimani	52905	ZWE0555152905	2013	Moderate prevalence (10%-49%)	Total	39610	52155	13910	26.670000000000002	35.119999999999997	PZQ	1	0	1	0	1	0	1	0	9
Africa	Eastern Africa	AFRO	Zimbabwe	47	ZI	ZW	ZWE	Manicaland	5551	Chimanimani	52905	null	null	0	ADM2	Chimanimani	52905	ZWE0555152905	2014	Moderate prevalence (10%-49%)	Total	39610	26078	29103	111.59999999999999	73.469999999999999	PZQ+ALB/MBD	1	1	2	1	1	0	2	0	9
Africa	Eastern Africa	AFRO	Zimbabwe	47	ZI	ZW	ZWE	Manicaland	5551	Chimanimani	52905	null	null	0	ADM2	Chimanimani	52905	ZWE0555152905	2015	Moderate prevalence (10%-49%)	Total	39300	25874	37763	145.94999999999999	96.090000000000003	PZQ+ALB/MBD	1	1	3	2	1	1	3	1	9
Africa	Eastern Africa	AFRO	Zimbabwe	47	ZI	ZW	ZWE	Manicaland	5551	Chimanimani	52905	null	null	0	ADM2	Chimanimani	52905	ZWE0555152905	2016	Moderate prevalence (10%-49%)	Total	38341	22554	43588	193.25999999999999	113.69	PZQ+ALB/MBD	1	1	4	3	1	1	4	2	9
Africa	Eastern Africa	AFRO	Zimbabwe	47	ZI	ZW	ZWE	Manicaland	5551	Chimanimani	52905	null	null	0	ADM2	Chimanimani	52905	ZWE0555152905	2017	Moderate prevalence (10%-49%)	Total	39610	0	0	0.0	0.0	Not delivered	0	0	4	3	0	0	4	2	9
Africa	Eastern Africa	AFRO	Zimbabwe	47	ZI	ZW	ZWE	Manicaland	5551	Chimanimani	52905	null	null	0	ADM2	Chimanimani	52905	ZWE0555152905	2018	Moderate prevalence (10%-49%)	Total	38962	0	0	0.0	0.0	Not delivered	0	0	4	3	0	0	4	2	9
Africa	Eastern Africa	AFRO	Zimbabwe	47	ZI	ZW	ZWE	Manicaland	5551	Chimanimani	52905	null	null	0	ADM2	Chimanimani	52905	ZWE0555152905	2019	Not reported	Total	0	0	0	0.0	0.0	Not delivered	0	0	4	3	0	0	4	2	999
Africa	Eastern Africa	AFRO	Zimbabwe	47	ZI	ZW	ZWE	Manicaland	5551	Chimanimani	52905	null	null	0	ADM2	Chimanimani	52905	ZWE0555152905	2020	Moderate prevalence (10%-49%)	Total	39364	0	0	0.0	0.0	Not delivered	0	0	4	3	0	0	4	2	9
Africa	Eastern Africa	AFRO	Zimbabwe	47	ZI	ZW	ZWE	Manicaland	5551	Chipinge	52906	null	null	0	ADM2	Chipinge	52906	ZWE0555152906	2013	Moderate prevalence (10%-49%)	Adults	32505	0	0	0.0	0.0	PZQ	0	0	0	0	0	0	0	0	9
Africa	Eastern Africa	AFRO	Zimbabwe	47	ZI	ZW	ZWE	Manicaland	5551	Chipinge	52906	null	null	0	ADM2	Chipinge	52906	ZWE0555152906	2014	Moderate prevalence (10%-49%)	Adults	32505	0	0	0.0	0.0	PZQ+ALB/MBD	0	0	0	0	0	0	0	0	9
Africa	Eastern Africa	AFRO	Zimbabwe	47	ZI	ZW	ZWE	Manicaland	5551	Chipinge	52906	null	null	0	ADM2	Chipinge	52906	ZWE0555152906	2015	Moderate prevalence (10%-49%)	Adults	32250	0	0	0.0	0.0	PZQ+ALB/MBD	0	0	0	0	0	0	0	0	9
Africa	Eastern Africa	AFRO	Zimbabwe	47	ZI	ZW	ZWE	Manicaland	5551	Chipinge	52906	null	null	0	ADM2	Chipinge	52906	ZWE0555152906	2016	Moderate prevalence (10%-49%)	Adults	37922	0	0	0.0	0.0	Not delivered	0	0	0	0	0	0	0	0	9
Africa	Eastern Africa	AFRO	Zimbabwe	47	ZI	ZW	ZWE	Manicaland	5551	Chipinge	52906	null	null	0	ADM2	Chipinge	52906	ZWE0555152906	2017	Moderate prevalence (10%-49%)	Adults	32505	0	0	0.0	0.0	Not delivered	0	0	0	0	0	0	0	0	9
Africa	Eastern Africa	AFRO	Zimbabwe	47	ZI	ZW	ZWE	Manicaland	5551	Chipinge	52906	null	null	0	ADM2	Chipinge	52906	ZWE0555152906	2018	Moderate prevalence (10%-49%)	Adults	38536	0	0	0.0	0.0	Not delivered	0	0	0	0	0	0	0	0	9
Africa	Eastern Africa	AFRO	Zimbabwe	47	ZI	ZW	ZWE	Manicaland	5551	Chipinge	52906	null	null	0	ADM2	Chipinge	52906	ZWE0555152906	2019	Not reported	Adults	0	0	0	0.0	0.0	Not delivered	0	0	0	0	0	0	0	0	999
Africa	Eastern Africa	AFRO	Zimbabwe	47	ZI	ZW	ZWE	Manicaland	5551	Chipinge	52906	null	null	0	ADM2	Chipinge	52906	ZWE0555152906	2020	Moderate prevalence (10%-49%)	Adults	39663	0	0	0.0	0.0	Not delivered	0	0	0	0	0	0	0	0	9
Africa	Eastern Africa	AFRO	Zimbabwe	47	ZI	ZW	ZWE	Manicaland	5551	Chipinge	52906	null	null	0	ADM2	Chipinge	52906	ZWE0555152906	2013	Moderate prevalence (10%-49%)	SAC	62640	125279	30766	24.559999999999999	49.119999999999997	PZQ	1	0	1	0	1	0	1	0	9
Africa	Eastern Africa	AFRO	Zimbabwe	47	ZI	ZW	ZWE	Manicaland	5551	Chipinge	52906	null	null	0	ADM2	Chipinge	52906	ZWE0555152906	2014	Moderate prevalence (10%-49%)	SAC	62640	62640	89437	142.78	142.78	PZQ+ALB/MBD	1	1	2	1	1	1	2	1	9
Africa	Eastern Africa	AFRO	Zimbabwe	47	ZI	ZW	ZWE	Manicaland	5551	Chipinge	52906	null	null	0	ADM2	Chipinge	52906	ZWE0555152906	2015	Moderate prevalence (10%-49%)	SAC	62150	62150	68343	109.95999999999999	109.97	PZQ+ALB/MBD	1	1	3	2	1	1	3	2	9
Africa	Eastern Africa	AFRO	Zimbabwe	47	ZI	ZW	ZWE	Manicaland	5551	Chipinge	52906	null	null	0	ADM2	Chipinge	52906	ZWE0555152906	2016	Moderate prevalence (10%-49%)	SAC	54174	0	0	0.0	0.0	Not delivered	0	0	3	2	0	0	3	2	9
Africa	Eastern Africa	AFRO	Zimbabwe	47	ZI	ZW	ZWE	Manicaland	5551	Chipinge	52906	null	null	0	ADM2	Chipinge	52906	ZWE0555152906	2017	Moderate prevalence (10%-49%)	SAC	62640	0	0	0.0	0.0	Not delivered	0	0	3	2	0	0	3	2	9
Africa	Eastern Africa	AFRO	Zimbabwe	47	ZI	ZW	ZWE	Manicaland	5551	Chipinge	52906	null	null	0	ADM2	Chipinge	52906	ZWE0555152906	2018	Moderate prevalence (10%-49%)	SAC	55052	0	0	0.0	0.0	Not delivered	0	0	3	2	0	0	3	2	9
Africa	Eastern Africa	AFRO	Zimbabwe	47	ZI	ZW	ZWE	Manicaland	5551	Chipinge	52906	null	null	0	ADM2	Chipinge	52906	ZWE0555152906	2019	Not reported	SAC	0	0	0	0.0	0.0	Not delivered	0	0	3	2	0	0	3	2	999
Africa	Eastern Africa	AFRO	Zimbabwe	47	ZI	ZW	ZWE	Manicaland	5551	Chipinge	52906	null	null	0	ADM2	Chipinge	52906	ZWE0555152906	2020	Moderate prevalence (10%-49%)	SAC	54890	0	0	0.0	0.0	Not delivered	0	0	3	2	0	0	3	2	9
Africa	Eastern Africa	AFRO	Zimbabwe	47	ZI	ZW	ZWE	Manicaland	5551	Chipinge	52906	null	null	0	ADM2	Chipinge	52906	ZWE0555152906	2013	Moderate prevalence (10%-49%)	Total	95144	125279	30766	24.559999999999999	32.340000000000003	PZQ	1	0	1	0	1	0	1	0	9
Africa	Eastern Africa	AFRO	Zimbabwe	47	ZI	ZW	ZWE	Manicaland	5551	Chipinge	52906	null	null	0	ADM2	Chipinge	52906	ZWE0555152906	2014	Moderate prevalence (10%-49%)	Total	95144	62640	89437	142.78	94.0	PZQ+ALB/MBD	1	1	2	1	1	1	2	1	9
Africa	Eastern Africa	AFRO	Zimbabwe	47	ZI	ZW	ZWE	Manicaland	5551	Chipinge	52906	null	null	0	ADM2	Chipinge	52906	ZWE0555152906	2015	Moderate prevalence (10%-49%)	Total	94400	62150	68343	109.95999999999999	72.400000000000006	PZQ+ALB/MBD	1	1	3	2	1	0	3	1	9
Africa	Eastern Africa	AFRO	Zimbabwe	47	ZI	ZW	ZWE	Manicaland	5551	Chipinge	52906	null	null	0	ADM2	Chipinge	52906	ZWE0555152906	2016	Moderate prevalence (10%-49%)	Total	92097	0	0	0.0	0.0	Not delivered	0	0	3	2	0	0	3	1	9
Africa	Eastern Africa	AFRO	Zimbabwe	47	ZI	ZW	ZWE	Manicaland	5551	Chipinge	52906	null	null	0	ADM2	Chipinge	52906	ZWE0555152906	2017	Moderate prevalence (10%-49%)	Total	95144	0	0	0.0	0.0	Not delivered	0	0	3	2	0	0	3	1	9
Africa	Eastern Africa	AFRO	Zimbabwe	47	ZI	ZW	ZWE	Manicaland	5551	Chipinge	52906	null	null	0	ADM2	Chipinge	52906	ZWE0555152906	2018	Moderate prevalence (10%-49%)	Total	93588	0	0	0.0	0.0	Not delivered	0	0	3	2	0	0	3	1	9
Africa	Eastern Africa	AFRO	Zimbabwe	47	ZI	ZW	ZWE	Manicaland	5551	Chipinge	52906	null	null	0	ADM2	Chipinge	52906	ZWE0555152906	2019	Not reported	Total	0	0	0	0.0	0.0	Not delivered	0	0	3	2	0	0	3	1	999
Africa	Eastern Africa	AFRO	Zimbabwe	47	ZI	ZW	ZWE	Manicaland	5551	Chipinge	52906	null	null	0	ADM2	Chipinge	52906	ZWE0555152906	2020	Moderate prevalence (10%-49%)	Total	94553	0	0	0.0	0.0	Not delivered	0	0	3	2	0	0	3	1	9
Africa	Eastern Africa	AFRO	Zimbabwe	47	ZI	ZW	ZWE	Manicaland	5551	Makoni	52907	null	null	0	ADM2	Makoni	52907	ZWE0555152907	2013	Moderate prevalence (10%-49%)	Adults	30351	0	0	0.0	0.0	PZQ	0	0	0	0	0	0	0	0	9
Africa	Eastern Africa	AFRO	Zimbabwe	47	ZI	ZW	ZWE	Manicaland	5551	Makoni	52907	null	null	0	ADM2	Makoni	52907	ZWE0555152907	2014	Moderate prevalence (10%-49%)	Adults	30351	0	0	0.0	0.0	PZQ+ALB/MBD	0	0	0	0	0	0	0	0	9
Africa	Eastern Africa	AFRO	Zimbabwe	47	ZI	ZW	ZWE	Manicaland	5551	Makoni	52907	null	null	0	ADM2	Makoni	52907	ZWE0555152907	2015	Moderate prevalence (10%-49%)	Adults	30114	0	0	0.0	0.0	PZQ+ALB/MBD	0	0	0	0	0	0	0	0	9
Africa	Eastern Africa	AFRO	Zimbabwe	47	ZI	ZW	ZWE	Manicaland	5551	Makoni	52907	null	null	0	ADM2	Makoni	52907	ZWE0555152907	2016	Moderate prevalence (10%-49%)	Adults	35410	0	0	0.0	0.0	PZQ+ALB/MBD	0	0	0	0	0	0	0	0	9
Africa	Eastern Africa	AFRO	Zimbabwe	47	ZI	ZW	ZWE	Manicaland	5551	Makoni	52907	null	null	0	ADM2	Makoni	52907	ZWE0555152907	2017	Moderate prevalence (10%-49%)	Adults	30351	0	0	0.0	0.0	Not delivered	0	0	0	0	0	0	0	0	9
Africa	Eastern Africa	AFRO	Zimbabwe	47	ZI	ZW	ZWE	Manicaland	5551	Makoni	52907	null	null	0	ADM2	Makoni	52907	ZWE0555152907	2018	Moderate prevalence (10%-49%)	Adults	0	0	0	0.0	0.0	Not delivered	0	0	0	0	0	0	0	0	9
Africa	Eastern Africa	AFRO	Zimbabwe	47	ZI	ZW	ZWE	Manicaland	5551	Makoni	52907	null	null	0	ADM2	Makoni	52907	ZWE0555152907	2019	Not reported	Adults	0	0	0	0.0	0.0	Not delivered	0	0	0	0	0	0	0	0	999
Africa	Eastern Africa	AFRO	Zimbabwe	47	ZI	ZW	ZWE	Manicaland	5551	Makoni	52907	null	null	0	ADM2	Makoni	52907	ZWE0555152907	2020	Moderate prevalence (10%-49%)	Adults	37035	0	0	0.0	0.0	Not delivered	0	0	0	0	0	0	0	0	9
Africa	Eastern Africa	AFRO	Zimbabwe	47	ZI	ZW	ZWE	Manicaland	5551	Makoni	52907	null	null	0	ADM2	Makoni	52907	ZWE0555152907	2013	Moderate prevalence (10%-49%)	SAC	58489	116978	33438	28.579999999999998	57.170000000000002	PZQ	1	0	1	0	1	0	1	0	9
Africa	Eastern Africa	AFRO	Zimbabwe	47	ZI	ZW	ZWE	Manicaland	5551	Makoni	52907	null	null	0	ADM2	Makoni	52907	ZWE0555152907	2014	Moderate prevalence (10%-49%)	SAC	58489	58489	36080	61.689999999999998	61.689999999999998	PZQ+ALB/MBD	1	0	2	0	1	0	2	0	9
Africa	Eastern Africa	AFRO	Zimbabwe	47	ZI	ZW	ZWE	Manicaland	5551	Makoni	52907	null	null	0	ADM2	Makoni	52907	ZWE0555152907	2015	Moderate prevalence (10%-49%)	SAC	58032	58032	58706	101.16	101.16	PZQ+ALB/MBD	1	1	3	1	1	1	3	1	9
Africa	Eastern Africa	AFRO	Zimbabwe	47	ZI	ZW	ZWE	Manicaland	5551	Makoni	52907	null	null	0	ADM2	Makoni	52907	ZWE0555152907	2016	Moderate prevalence (10%-49%)	SAC	50585	50585	102944	203.50999999999999	203.50999999999999	PZQ+ALB/MBD	1	1	4	2	1	1	4	2	9
Africa	Eastern Africa	AFRO	Zimbabwe	47	ZI	ZW	ZWE	Manicaland	5551	Makoni	52907	null	null	0	ADM2	Makoni	52907	ZWE0555152907	2017	Moderate prevalence (10%-49%)	SAC	58489	0	0	0.0	0.0	Not delivered	0	0	4	2	0	0	4	2	9
Africa	Eastern Africa	AFRO	Zimbabwe	47	ZI	ZW	ZWE	Manicaland	5551	Makoni	52907	null	null	0	ADM2	Makoni	52907	ZWE0555152907	2018	Moderate prevalence (10%-49%)	SAC	0	0	0	0.0	0.0	Not delivered	0	0	4	2	0	0	4	2	9
Africa	Eastern Africa	AFRO	Zimbabwe	47	ZI	ZW	ZWE	Manicaland	5551	Makoni	52907	null	null	0	ADM2	Makoni	52907	ZWE0555152907	2019	Not reported	SAC	0	0	0	0.0	0.0	Not delivered	0	0	4	2	0	0	4	2	999
Africa	Eastern Africa	AFRO	Zimbabwe	47	ZI	ZW	ZWE	Manicaland	5551	Makoni	52907	null	null	0	ADM2	Makoni	52907	ZWE0555152907	2020	Moderate prevalence (10%-49%)	SAC	51254	0	0	0.0	0.0	Not delivered	0	0	4	2	0	0	4	2	9
Africa	Eastern Africa	AFRO	Zimbabwe	47	ZI	ZW	ZWE	Manicaland	5551	Makoni	52907	null	null	0	ADM2	Makoni	52907	ZWE0555152907	2013	Moderate prevalence (10%-49%)	Total	88840	116978	33438	28.579999999999998	37.640000000000001	PZQ	1	0	1	0	1	0	1	0	9
Africa	Eastern Africa	AFRO	Zimbabwe	47	ZI	ZW	ZWE	Manicaland	5551	Makoni	52907	null	null	0	ADM2	Makoni	52907	ZWE0555152907	2014	Moderate prevalence (10%-49%)	Total	88840	58489	36080	61.689999999999998	40.609999999999999	PZQ+ALB/MBD	1	0	2	0	1	0	2	0	9
Africa	Eastern Africa	AFRO	Zimbabwe	47	ZI	ZW	ZWE	Manicaland	5551	Makoni	52907	null	null	0	ADM2	Makoni	52907	ZWE0555152907	2015	Moderate prevalence (10%-49%)	Total	88145	58032	58706	101.16	66.599999999999994	PZQ+ALB/MBD	1	1	3	1	1	0	3	0	9
Africa	Eastern Africa	AFRO	Zimbabwe	47	ZI	ZW	ZWE	Manicaland	5551	Makoni	52907	null	null	0	ADM2	Makoni	52907	ZWE0555152907	2016	Moderate prevalence (10%-49%)	Total	85995	50585	102944	203.50999999999999	119.70999999999999	PZQ+ALB/MBD	1	1	4	2	1	1	4	1	9
Africa	Eastern Africa	AFRO	Zimbabwe	47	ZI	ZW	ZWE	Manicaland	5551	Makoni	52907	null	null	0	ADM2	Makoni	52907	ZWE0555152907	2017	Moderate prevalence (10%-49%)	Total	88840	0	0	0.0	0.0	Not delivered	0	0	4	2	0	0	4	1	9
Africa	Eastern Africa	AFRO	Zimbabwe	47	ZI	ZW	ZWE	Manicaland	5551	Makoni	52907	null	null	0	ADM2	Makoni	52907	ZWE0555152907	2018	Moderate prevalence (10%-49%)	Total	0	0	0	0.0	0.0	Not delivered	0	0	4	2	0	0	4	1	9
Africa	Eastern Africa	AFRO	Zimbabwe	47	ZI	ZW	ZWE	Manicaland	5551	Makoni	52907	null	null	0	ADM2	Makoni	52907	ZWE0555152907	2019	Not reported	Total	0	0	0	0.0	0.0	Not delivered	0	0	4	2	0	0	4	1	999
Africa	Eastern Africa	AFRO	Zimbabwe	47	ZI	ZW	ZWE	Manicaland	5551	Makoni	52907	null	null	0	ADM2	Makoni	52907	ZWE0555152907	2020	Moderate prevalence (10%-49%)	Total	88288	0	0	0.0	0.0	Not delivered	0	0	4	2	0	0	4	1	9
Africa	Eastern Africa	AFRO	Zimbabwe	47	ZI	ZW	ZWE	Manicaland	5551	Mutare	52908	null	null	0	ADM2	Mutare	52908	ZWE0555152908	2013	Moderate prevalence (10%-49%)	Adults	26286	0	0	0.0	0.0	PZQ	0	0	0	0	0	0	0	0	9
Africa	Eastern Africa	AFRO	Zimbabwe	47	ZI	ZW	ZWE	Manicaland	5551	Mutare	52908	null	null	0	ADM2	Mutare	52908	ZWE0555152908	2014	Moderate prevalence (10%-49%)	Adults	26286	0	0	0.0	0.0	PZQ+ALB/MBD	0	0	0	0	0	0	0	0	9
Africa	Eastern Africa	AFRO	Zimbabwe	47	ZI	ZW	ZWE	Manicaland	5551	Mutare	52908	null	null	0	ADM2	Mutare	52908	ZWE0555152908	2015	Moderate prevalence (10%-49%)	Adults	26081	0	0	0.0	0.0	PZQ+ALB/MBD	0	0	0	0	0	0	0	0	9
Africa	Eastern Africa	AFRO	Zimbabwe	47	ZI	ZW	ZWE	Manicaland	5551	Mutare	52908	null	null	0	ADM2	Mutare	52908	ZWE0555152908	2016	Moderate prevalence (10%-49%)	Adults	30668	0	0	0.0	0.0	PZQ+ALB/MBD	0	0	0	0	0	0	0	0	9
Africa	Eastern Africa	AFRO	Zimbabwe	47	ZI	ZW	ZWE	Manicaland	5551	Mutare	52908	null	null	0	ADM2	Mutare	52908	ZWE0555152908	2017	Moderate prevalence (10%-49%)	Adults	26286	0	0	0.0	0.0	Not delivered	0	0	0	0	0	0	0	0	9
Africa	Eastern Africa	AFRO	Zimbabwe	47	ZI	ZW	ZWE	Manicaland	5551	Mutare	52908	null	null	0	ADM2	Mutare	52908	ZWE0555152908	2018	Moderate prevalence (10%-49%)	Adults	53470	0	0	0.0	0.0	Not delivered	0	0	0	0	0	0	0	0	9
Africa	Eastern Africa	AFRO	Zimbabwe	47	ZI	ZW	ZWE	Manicaland	5551	Mutare	52908	null	null	0	ADM2	Mutare	52908	ZWE0555152908	2019	Not reported	Adults	0	0	0	0.0	0.0	Not delivered	0	0	0	0	0	0	0	0	999
Africa	Eastern Africa	AFRO	Zimbabwe	47	ZI	ZW	ZWE	Manicaland	5551	Mutare	52908	null	null	0	ADM2	Mutare	52908	ZWE0555152908	2020	Moderate prevalence (10%-49%)	Adults	32075	0	0	0.0	0.0	Not delivered	0	0	0	0	0	0	0	0	9
Africa	Eastern Africa	AFRO	Zimbabwe	47	ZI	ZW	ZWE	Manicaland	5551	Mutare	52908	null	null	0	ADM2	Mutare	52908	ZWE0555152908	2013	Moderate prevalence (10%-49%)	SAC	50656	101312	56224	55.5	110.98999999999999	PZQ	1	0	1	0	1	1	1	1	9
Africa	Eastern Africa	AFRO	Zimbabwe	47	ZI	ZW	ZWE	Manicaland	5551	Mutare	52908	null	null	0	ADM2	Mutare	52908	ZWE0555152908	2014	Moderate prevalence (10%-49%)	SAC	50656	50656	87916	173.55000000000001	173.55000000000001	PZQ+ALB/MBD	1	1	2	1	1	1	2	2	9
Africa	Eastern Africa	AFRO	Zimbabwe	47	ZI	ZW	ZWE	Manicaland	5551	Mutare	52908	null	null	0	ADM2	Mutare	52908	ZWE0555152908	2015	Moderate prevalence (10%-49%)	SAC	50260	50260	65661	130.63999999999999	130.63999999999999	PZQ+ALB/MBD	1	1	3	2	1	1	3	3	9
Africa	Eastern Africa	AFRO	Zimbabwe	47	ZI	ZW	ZWE	Manicaland	5551	Mutare	52908	null	null	0	ADM2	Mutare	52908	ZWE0555152908	2016	Moderate prevalence (10%-49%)	SAC	43810	43811	152774	348.70999999999998	348.72000000000003	PZQ+ALB/MBD	1	1	4	3	1	1	4	4	9
Africa	Eastern Africa	AFRO	Zimbabwe	47	ZI	ZW	ZWE	Manicaland	5551	Mutare	52908	null	null	0	ADM2	Mutare	52908	ZWE0555152908	2017	Moderate prevalence (10%-49%)	SAC	50656	0	0	0.0	0.0	Not delivered	0	0	4	3	0	0	4	4	9
Africa	Eastern Africa	AFRO	Zimbabwe	47	ZI	ZW	ZWE	Manicaland	5551	Mutare	52908	null	null	0	ADM2	Mutare	52908	ZWE0555152908	2018	Moderate prevalence (10%-49%)	SAC	76386	0	0	0.0	0.0	Not delivered	0	0	4	3	0	0	4	4	9
Africa	Eastern Africa	AFRO	Zimbabwe	47	ZI	ZW	ZWE	Manicaland	5551	Mutare	52908	null	null	0	ADM2	Mutare	52908	ZWE0555152908	2019	Not reported	SAC	0	0	0	0.0	0.0	Not delivered	0	0	4	3	0	0	4	4	999
Africa	Eastern Africa	AFRO	Zimbabwe	47	ZI	ZW	ZWE	Manicaland	5551	Mutare	52908	null	null	0	ADM2	Mutare	52908	ZWE0555152908	2020	Moderate prevalence (10%-49%)	SAC	44390	0	0	0.0	0.0	Not delivered	0	0	4	3	0	0	4	4	9
Africa	Eastern Africa	AFRO	Zimbabwe	47	ZI	ZW	ZWE	Manicaland	5551	Mutare	52908	null	null	0	ADM2	Mutare	52908	ZWE0555152908	2013	Moderate prevalence (10%-49%)	Total	76942	101312	56224	55.5	73.069999999999993	PZQ	1	0	1	0	1	0	1	0	9
Africa	Eastern Africa	AFRO	Zimbabwe	47	ZI	ZW	ZWE	Manicaland	5551	Mutare	52908	null	null	0	ADM2	Mutare	52908	ZWE0555152908	2014	Moderate prevalence (10%-49%)	Total	76942	50656	87916	173.55000000000001	114.26000000000001	PZQ+ALB/MBD	1	1	2	1	1	1	2	1	9
Africa	Eastern Africa	AFRO	Zimbabwe	47	ZI	ZW	ZWE	Manicaland	5551	Mutare	52908	null	null	0	ADM2	Mutare	52908	ZWE0555152908	2015	Moderate prevalence (10%-49%)	Total	76340	50260	65661	130.63999999999999	86.010000000000005	PZQ+ALB/MBD	1	1	3	2	1	1	3	2	9
Africa	Eastern Africa	AFRO	Zimbabwe	47	ZI	ZW	ZWE	Manicaland	5551	Mutare	52908	null	null	0	ADM2	Mutare	52908	ZWE0555152908	2016	Moderate prevalence (10%-49%)	Total	74478	43811	152774	348.70999999999998	205.13	PZQ+ALB/MBD	1	1	4	3	1	1	4	3	9
Africa	Eastern Africa	AFRO	Zimbabwe	47	ZI	ZW	ZWE	Manicaland	5551	Mutare	52908	null	null	0	ADM2	Mutare	52908	ZWE0555152908	2017	Moderate prevalence (10%-49%)	Total	76942	0	0	0.0	0.0	Not delivered	0	0	4	3	0	0	4	3	9
Africa	Eastern Africa	AFRO	Zimbabwe	47	ZI	ZW	ZWE	Manicaland	5551	Mutare	52908	null	null	0	ADM2	Mutare	52908	ZWE0555152908	2018	Moderate prevalence (10%-49%)	Total	129856	0	0	0.0	0.0	Not delivered	0	0	4	3	0	0	4	3	9
Africa	Eastern Africa	AFRO	Zimbabwe	47	ZI	ZW	ZWE	Manicaland	5551	Mutare	52908	null	null	0	ADM2	Mutare	52908	ZWE0555152908	2019	Not reported	Total	0	0	0	0.0	0.0	Not delivered	0	0	4	3	0	0	4	3	999
Africa	Eastern Africa	AFRO	Zimbabwe	47	ZI	ZW	ZWE	Manicaland	5551	Mutare	52908	null	null	0	ADM2	Mutare	52908	ZWE0555152908	2020	Moderate prevalence (10%-49%)	Total	76464	0	0	0.0	0.0	Not delivered	0	0	4	3	0	0	4	3	9
Africa	Eastern Africa	AFRO	Zimbabwe	47	ZI	ZW	ZWE	Manicaland	5551	Mutasa	52909	null	null	0	ADM2	Mutasa	52909	ZWE0555152909	2013	Low prevalence (less than 10%)	Adults	0	0	0	0.0	0.0	PZQ	0	0	0	0	0	0	0	0	10
Africa	Eastern Africa	AFRO	Zimbabwe	47	ZI	ZW	ZWE	Manicaland	5551	Mutasa	52909	null	null	0	ADM2	Mutasa	52909	ZWE0555152909	2014	Low prevalence (less than 10%)	Adults	0	0	0	0.0	0.0	PZQ+ALB/MBD	0	0	0	0	0	0	0	0	10
Africa	Eastern Africa	AFRO	Zimbabwe	47	ZI	ZW	ZWE	Manicaland	5551	Mutasa	52909	null	null	0	ADM2	Mutasa	52909	ZWE0555152909	2015	Moderate prevalence (10%-49%)	Adults	16790	0	0	0.0	0.0	PZQ+ALB/MBD	0	0	0	0	0	0	0	0	9
Africa	Eastern Africa	AFRO	Zimbabwe	47	ZI	ZW	ZWE	Manicaland	5551	Mutasa	52909	null	null	0	ADM2	Mutasa	52909	ZWE0555152909	2016	Moderate prevalence (10%-49%)	Adults	19743	0	0	0.0	0.0	PZQ+ALB/MBD	0	0	0	0	0	0	0	0	9
Africa	Eastern Africa	AFRO	Zimbabwe	47	ZI	ZW	ZWE	Manicaland	5551	Mutasa	52909	null	null	0	ADM2	Mutasa	52909	ZWE0555152909	2017	Low prevalence (less than 10%)	Adults	0	0	0	0.0	0.0	Not delivered	0	0	0	0	0	0	0	0	10
Africa	Eastern Africa	AFRO	Zimbabwe	47	ZI	ZW	ZWE	Manicaland	5551	Mutasa	52909	null	null	0	ADM2	Mutasa	52909	ZWE0555152909	2018	Low prevalence (less than 10%)	Adults	0	0	0	0.0	0.0	Not delivered	0	0	0	0	0	0	0	0	10
Africa	Eastern Africa	AFRO	Zimbabwe	47	ZI	ZW	ZWE	Manicaland	5551	Mutasa	52909	null	null	0	ADM2	Mutasa	52909	ZWE0555152909	2019	Not reported	Adults	0	0	0	0.0	0.0	Not delivered	0	0	0	0	0	0	0	0	999
Africa	Eastern Africa	AFRO	Zimbabwe	47	ZI	ZW	ZWE	Manicaland	5551	Mutasa	52909	null	null	0	ADM2	Mutasa	52909	ZWE0555152909	2020	Low prevalence (less than 10%)	Adults	0	0	0	0.0	0.0	PZQ+ALB/MBD	0	0	0	0	0	0	0	0	10
Africa	Eastern Africa	AFRO	Zimbabwe	47	ZI	ZW	ZWE	Manicaland	5551	Mutasa	52909	null	null	0	ADM2	Mutasa	52909	ZWE0555152909	2013	Low prevalence (less than 10%)	SAC	21523	65221	29982	45.969999999999999	139.30000000000001	PZQ	1	0	1	0	1	1	1	1	10
Africa	Eastern Africa	AFRO	Zimbabwe	47	ZI	ZW	ZWE	Manicaland	5551	Mutasa	52909	null	null	0	ADM2	Mutasa	52909	ZWE0555152909	2014	Low prevalence (less than 10%)	SAC	21523	21523	45942	213.46000000000001	213.46000000000001	PZQ+ALB/MBD	1	1	2	1	1	1	2	2	10
Africa	Eastern Africa	AFRO	Zimbabwe	47	ZI	ZW	ZWE	Manicaland	5551	Mutasa	52909	null	null	0	ADM2	Mutasa	52909	ZWE0555152909	2015	Moderate prevalence (10%-49%)	SAC	32356	32356	46414	143.44999999999999	143.44999999999999	PZQ+ALB/MBD	1	1	3	2	1	1	3	3	9
Africa	Eastern Africa	AFRO	Zimbabwe	47	ZI	ZW	ZWE	Manicaland	5551	Mutasa	52909	null	null	0	ADM2	Mutasa	52909	ZWE0555152909	2016	Moderate prevalence (10%-49%)	SAC	28204	28204	61906	219.49000000000001	219.49000000000001	PZQ+ALB/MBD	1	1	4	3	1	1	4	4	9
Africa	Eastern Africa	AFRO	Zimbabwe	47	ZI	ZW	ZWE	Manicaland	5551	Mutasa	52909	null	null	0	ADM2	Mutasa	52909	ZWE0555152909	2017	Low prevalence (less than 10%)	SAC	21523	0	0	0.0	0.0	Not delivered	0	0	4	3	0	0	4	4	10
Africa	Eastern Africa	AFRO	Zimbabwe	47	ZI	ZW	ZWE	Manicaland	5551	Mutasa	52909	null	null	0	ADM2	Mutasa	52909	ZWE0555152909	2018	Low prevalence (less than 10%)	SAC	18916	0	0	0.0	0.0	Not delivered	0	0	4	3	0	0	4	4	10
Africa	Eastern Africa	AFRO	Zimbabwe	47	ZI	ZW	ZWE	Manicaland	5551	Mutasa	52909	null	null	0	ADM2	Mutasa	52909	ZWE0555152909	2019	Not reported	SAC	0	0	0	0.0	0.0	Not delivered	0	0	4	3	0	0	4	4	999
Africa	Eastern Africa	AFRO	Zimbabwe	47	ZI	ZW	ZWE	Manicaland	5551	Mutasa	52909	null	null	0	ADM2	Mutasa	52909	ZWE0555152909	2020	Low prevalence (less than 10%)	SAC	18860	55662	39667	71.260000000000005	210.31999999999999	PZQ+ALB/MBD	1	0	5	3	1	1	5	5	10
Africa	Eastern Africa	AFRO	Zimbabwe	47	ZI	ZW	ZWE	Manicaland	5551	Mutasa	52909	null	null	0	ADM2	Mutasa	52909	ZWE0555152909	2013	Low prevalence (less than 10%)	Total	21523	65221	29982	45.969999999999999	139.30000000000001	PZQ	1	0	1	0	1	1	1	1	10
Africa	Eastern Africa	AFRO	Zimbabwe	47	ZI	ZW	ZWE	Manicaland	5551	Mutasa	52909	null	null	0	ADM2	Mutasa	52909	ZWE0555152909	2014	Low prevalence (less than 10%)	Total	21523	21523	45942	213.46000000000001	213.46000000000001	PZQ+ALB/MBD	1	1	2	1	1	1	2	2	10
Africa	Eastern Africa	AFRO	Zimbabwe	47	ZI	ZW	ZWE	Manicaland	5551	Mutasa	52909	null	null	0	ADM2	Mutasa	52909	ZWE0555152909	2015	Moderate prevalence (10%-49%)	Total	49146	32356	46414	143.44999999999999	94.439999999999998	PZQ+ALB/MBD	1	1	3	2	1	1	3	3	9
Africa	Eastern Africa	AFRO	Zimbabwe	47	ZI	ZW	ZWE	Manicaland	5551	Mutasa	52909	null	null	0	ADM2	Mutasa	52909	ZWE0555152909	2016	Moderate prevalence (10%-49%)	Total	47947	28204	61906	219.49000000000001	129.11000000000001	PZQ+ALB/MBD	1	1	4	3	1	1	4	4	9
Africa	Eastern Africa	AFRO	Zimbabwe	47	ZI	ZW	ZWE	Manicaland	5551	Mutasa	52909	null	null	0	ADM2	Mutasa	52909	ZWE0555152909	2017	Low prevalence (less than 10%)	Total	21523	0	0	0.0	0.0	Not delivered	0	0	4	3	0	0	4	4	10
Africa	Eastern Africa	AFRO	Zimbabwe	47	ZI	ZW	ZWE	Manicaland	5551	Mutasa	52909	null	null	0	ADM2	Mutasa	52909	ZWE0555152909	2018	Low prevalence (less than 10%)	Total	18916	0	0	0.0	0.0	Not delivered	0	0	4	3	0	0	4	4	10
Africa	Eastern Africa	AFRO	Zimbabwe	47	ZI	ZW	ZWE	Manicaland	5551	Mutasa	52909	null	null	0	ADM2	Mutasa	52909	ZWE0555152909	2019	Not reported	Total	0	0	0	0.0	0.0	Not delivered	0	0	4	3	0	0	4	4	999
Africa	Eastern Africa	AFRO	Zimbabwe	47	ZI	ZW	ZWE	Manicaland	5551	Mutasa	52909	null	null	0	ADM2	Mutasa	52909	ZWE0555152909	2020	Low prevalence (less than 10%)	Total	18860	55662	39667	71.260000000000005	210.31999999999999	PZQ+ALB/MBD	1	0	5	3	1	1	5	5	10
Africa	Eastern Africa	AFRO	Zimbabwe	47	ZI	ZW	ZWE	Manicaland	5551	Nyanga	52910	null	null	0	ADM2	Nyanga	52910	ZWE0555152910	2013	Moderate prevalence (10%-49%)	Adults	31511	0	0	0.0	0.0	PZQ	0	0	0	0	0	0	0	0	9
Africa	Eastern Africa	AFRO	Zimbabwe	47	ZI	ZW	ZWE	Manicaland	5551	Nyanga	52910	null	null	0	ADM2	Nyanga	52910	ZWE0555152910	2014	Moderate prevalence (10%-49%)	Adults	31511	0	0	0.0	0.0	PZQ+ALB/MBD	0	0	0	0	0	0	0	0	9
Africa	Eastern Africa	AFRO	Zimbabwe	47	ZI	ZW	ZWE	Manicaland	5551	Nyanga	52910	null	null	0	ADM2	Nyanga	52910	ZWE0555152910	2015	Moderate prevalence (10%-49%)	Adults	12596	0	0	0.0	0.0	PZQ+ALB/MBD	0	0	0	0	0	0	0	0	9
Africa	Eastern Africa	AFRO	Zimbabwe	47	ZI	ZW	ZWE	Manicaland	5551	Nyanga	52910	null	null	0	ADM2	Nyanga	52910	ZWE0555152910	2016	Moderate prevalence (10%-49%)	Adults	36763	0	0	0.0	0.0	PZQ+ALB/MBD	0	0	0	0	0	0	0	0	9
Africa	Eastern Africa	AFRO	Zimbabwe	47	ZI	ZW	ZWE	Manicaland	5551	Nyanga	52910	null	null	0	ADM2	Nyanga	52910	ZWE0555152910	2017	Moderate prevalence (10%-49%)	Adults	31511	0	0	0.0	0.0	Not delivered	0	0	0	0	0	0	0	0	9
Africa	Eastern Africa	AFRO	Zimbabwe	47	ZI	ZW	ZWE	Manicaland	5551	Nyanga	52910	null	null	0	ADM2	Nyanga	52910	ZWE0555152910	2018	Moderate prevalence (10%-49%)	Adults	15051	0	0	0.0	0.0	Not delivered	0	0	0	0	0	0	0	0	9
Africa	Eastern Africa	AFRO	Zimbabwe	47	ZI	ZW	ZWE	Manicaland	5551	Nyanga	52910	null	null	0	ADM2	Nyanga	52910	ZWE0555152910	2019	Not reported	Adults	0	0	0	0.0	0.0	Not delivered	0	0	0	0	0	0	0	0	999
Africa	Eastern Africa	AFRO	Zimbabwe	47	ZI	ZW	ZWE	Manicaland	5551	Nyanga	52910	null	null	0	ADM2	Nyanga	52910	ZWE0555152910	2020	Moderate prevalence (10%-49%)	Adults	38450	0	0	0.0	0.0	Not delivered	0	0	0	0	0	0	0	0	9
Africa	Eastern Africa	AFRO	Zimbabwe	47	ZI	ZW	ZWE	Manicaland	5551	Nyanga	52910	null	null	0	ADM2	Nyanga	52910	ZWE0555152910	2013	Moderate prevalence (10%-49%)	SAC	60724	121448	18568	15.289999999999999	30.579999999999998	PZQ	1	0	1	0	1	0	1	0	9
Africa	Eastern Africa	AFRO	Zimbabwe	47	ZI	ZW	ZWE	Manicaland	5551	Nyanga	52910	null	null	0	ADM2	Nyanga	52910	ZWE0555152910	2014	Moderate prevalence (10%-49%)	SAC	60724	60724	33070	54.460000000000001	54.460000000000001	PZQ+ALB/MBD	1	0	2	0	1	0	2	0	9
Africa	Eastern Africa	AFRO	Zimbabwe	47	ZI	ZW	ZWE	Manicaland	5551	Nyanga	52910	null	null	0	ADM2	Nyanga	52910	ZWE0555152910	2015	Moderate prevalence (10%-49%)	SAC	24274	24274	29702	122.36	122.36	PZQ+ALB/MBD	1	1	3	1	1	1	3	1	9
Africa	Eastern Africa	AFRO	Zimbabwe	47	ZI	ZW	ZWE	Manicaland	5551	Nyanga	52910	null	null	0	ADM2	Nyanga	52910	ZWE0555152910	2016	Moderate prevalence (10%-49%)	SAC	52518	52518	48477	92.310000000000002	92.310000000000002	PZQ+ALB/MBD	1	1	4	2	1	1	4	2	9
Africa	Eastern Africa	AFRO	Zimbabwe	47	ZI	ZW	ZWE	Manicaland	5551	Nyanga	52910	null	null	0	ADM2	Nyanga	52910	ZWE0555152910	2017	Moderate prevalence (10%-49%)	SAC	60724	0	0	0.0	0.0	Not delivered	0	0	4	2	0	0	4	2	9
Africa	Eastern Africa	AFRO	Zimbabwe	47	ZI	ZW	ZWE	Manicaland	5551	Nyanga	52910	null	null	0	ADM2	Nyanga	52910	ZWE0555152910	2018	Moderate prevalence (10%-49%)	SAC	21502	0	0	0.0	0.0	Not delivered	0	0	4	2	0	0	4	2	9
Africa	Eastern Africa	AFRO	Zimbabwe	47	ZI	ZW	ZWE	Manicaland	5551	Nyanga	52910	null	null	0	ADM2	Nyanga	52910	ZWE0555152910	2019	Not reported	SAC	0	0	0	0.0	0.0	Not delivered	0	0	4	2	0	0	4	2	999
Africa	Eastern Africa	AFRO	Zimbabwe	47	ZI	ZW	ZWE	Manicaland	5551	Nyanga	52910	null	null	0	ADM2	Nyanga	52910	ZWE0555152910	2020	Moderate prevalence (10%-49%)	SAC	53212	0	0	0.0	0.0	Not delivered	0	0	4	2	0	0	4	2	9
Africa	Eastern Africa	AFRO	Zimbabwe	47	ZI	ZW	ZWE	Manicaland	5551	Nyanga	52910	null	null	0	ADM2	Nyanga	52910	ZWE0555152910	2013	Moderate prevalence (10%-49%)	Total	92235	121448	18568	15.289999999999999	20.129999999999999	PZQ	1	0	1	0	1	0	1	0	9
Africa	Eastern Africa	AFRO	Zimbabwe	47	ZI	ZW	ZWE	Manicaland	5551	Nyanga	52910	null	null	0	ADM2	Nyanga	52910	ZWE0555152910	2014	Moderate prevalence (10%-49%)	Total	92235	60724	33070	54.460000000000001	35.850000000000001	PZQ+ALB/MBD	1	0	2	0	1	0	2	0	9
Africa	Eastern Africa	AFRO	Zimbabwe	47	ZI	ZW	ZWE	Manicaland	5551	Nyanga	52910	null	null	0	ADM2	Nyanga	52910	ZWE0555152910	2015	Moderate prevalence (10%-49%)	Total	36870	24274	29702	122.36	80.560000000000002	PZQ+ALB/MBD	1	1	3	1	1	1	3	1	9
Africa	Eastern Africa	AFRO	Zimbabwe	47	ZI	ZW	ZWE	Manicaland	5551	Nyanga	52910	null	null	0	ADM2	Nyanga	52910	ZWE0555152910	2016	Moderate prevalence (10%-49%)	Total	89281	52518	48477	92.310000000000002	54.299999999999997	PZQ+ALB/MBD	1	1	4	2	1	0	4	1	9
Africa	Eastern Africa	AFRO	Zimbabwe	47	ZI	ZW	ZWE	Manicaland	5551	Nyanga	52910	null	null	0	ADM2	Nyanga	52910	ZWE0555152910	2017	Moderate prevalence (10%-49%)	Total	92235	0	0	0.0	0.0	Not delivered	0	0	4	2	0	0	4	1	9
Africa	Eastern Africa	AFRO	Zimbabwe	47	ZI	ZW	ZWE	Manicaland	5551	Nyanga	52910	null	null	0	ADM2	Nyanga	52910	ZWE0555152910	2018	Moderate prevalence (10%-49%)	Total	36553	0	0	0.0	0.0	Not delivered	0	0	4	2	0	0	4	1	9
Africa	Eastern Africa	AFRO	Zimbabwe	47	ZI	ZW	ZWE	Manicaland	5551	Nyanga	52910	null	null	0	ADM2	Nyanga	52910	ZWE0555152910	2019	Not reported	Total	0	0	0	0.0	0.0	Not delivered	0	0	4	2	0	0	4	1	999
Africa	Eastern Africa	AFRO	Zimbabwe	47	ZI	ZW	ZWE	Manicaland	5551	Nyanga	52910	null	null	0	ADM2	Nyanga	52910	ZWE0555152910	2020	Moderate prevalence (10%-49%)	Total	91661	0	0	0.0	0.0	Not delivered	0	0	4	2	0	0	4	1	9
Africa	Eastern Africa	AFRO	Zimbabwe	47	ZI	ZW	ZWE	Mashonaland Central	5552	Bindura	52911	null	null	0	ADM2	Bindura	52911	ZWE0555252911	2013	Moderate prevalence (10%-49%)	Adults	16937	0	0	0.0	0.0	PZQ	0	0	0	0	0	0	0	0	9
Africa	Eastern Africa	AFRO	Zimbabwe	47	ZI	ZW	ZWE	Mashonaland Central	5552	Bindura	52911	null	null	0	ADM2	Bindura	52911	ZWE0555252911	2014	Moderate prevalence (10%-49%)	Adults	16937	0	0	0.0	0.0	PZQ+ALB/MBD	0	0	0	0	0	0	0	0	9
Africa	Eastern Africa	AFRO	Zimbabwe	47	ZI	ZW	ZWE	Mashonaland Central	5552	Bindura	52911	null	null	0	ADM2	Bindura	52911	ZWE0555252911	2015	Moderate prevalence (10%-49%)	Adults	16805	0	0	0.0	0.0	PZQ+ALB/MBD	0	0	0	0	0	0	0	0	9
Africa	Eastern Africa	AFRO	Zimbabwe	47	ZI	ZW	ZWE	Mashonaland Central	5552	Bindura	52911	null	null	0	ADM2	Bindura	52911	ZWE0555252911	2016	Moderate prevalence (10%-49%)	Adults	19760	0	0	0.0	0.0	PZQ+ALB/MBD	0	0	0	0	0	0	0	0	9
Africa	Eastern Africa	AFRO	Zimbabwe	47	ZI	ZW	ZWE	Mashonaland Central	5552	Bindura	52911	null	null	0	ADM2	Bindura	52911	ZWE0555252911	2017	Moderate prevalence (10%-49%)	Adults	16937	0	0	0.0	0.0	Not delivered	0	0	0	0	0	0	0	0	9
Africa	Eastern Africa	AFRO	Zimbabwe	47	ZI	ZW	ZWE	Mashonaland Central	5552	Bindura	52911	null	null	0	ADM2	Bindura	52911	ZWE0555252911	2018	Moderate prevalence (10%-49%)	Adults	20080	0	0	0.0	0.0	Not delivered	0	0	0	0	0	0	0	0	9
Africa	Eastern Africa	AFRO	Zimbabwe	47	ZI	ZW	ZWE	Mashonaland Central	5552	Bindura	52911	null	null	0	ADM2	Bindura	52911	ZWE0555252911	2019	Not reported	Adults	0	0	0	0.0	0.0	Not delivered	0	0	0	0	0	0	0	0	999
Africa	Eastern Africa	AFRO	Zimbabwe	47	ZI	ZW	ZWE	Mashonaland Central	5552	Bindura	52911	null	null	0	ADM2	Bindura	52911	ZWE0555252911	2020	Moderate prevalence (10%-49%)	Adults	20667	0	0	0.0	0.0	Not delivered	0	0	0	0	0	0	0	0	9
Africa	Eastern Africa	AFRO	Zimbabwe	47	ZI	ZW	ZWE	Mashonaland Central	5552	Bindura	52911	null	null	0	ADM2	Bindura	52911	ZWE0555252911	2013	Moderate prevalence (10%-49%)	SAC	32639	65278	37960	58.149999999999999	116.3	PZQ	1	0	1	0	1	1	1	1	9
Africa	Eastern Africa	AFRO	Zimbabwe	47	ZI	ZW	ZWE	Mashonaland Central	5552	Bindura	52911	null	null	0	ADM2	Bindura	52911	ZWE0555252911	2014	Moderate prevalence (10%-49%)	SAC	32639	32639	38878	119.12	119.12	PZQ+ALB/MBD	1	1	2	1	1	1	2	2	9
Africa	Eastern Africa	AFRO	Zimbabwe	47	ZI	ZW	ZWE	Mashonaland Central	5552	Bindura	52911	null	null	0	ADM2	Bindura	52911	ZWE0555252911	2015	Moderate prevalence (10%-49%)	SAC	32384	32384	34187	105.56999999999999	105.56999999999999	PZQ+ALB/MBD	1	1	3	2	1	1	3	3	9
Africa	Eastern Africa	AFRO	Zimbabwe	47	ZI	ZW	ZWE	Mashonaland Central	5552	Bindura	52911	null	null	0	ADM2	Bindura	52911	ZWE0555252911	2016	Moderate prevalence (10%-49%)	SAC	28228	28229	34094	120.78	120.78	PZQ+ALB/MBD	1	1	4	3	1	1	4	4	9
Africa	Eastern Africa	AFRO	Zimbabwe	47	ZI	ZW	ZWE	Mashonaland Central	5552	Bindura	52911	null	null	0	ADM2	Bindura	52911	ZWE0555252911	2017	Moderate prevalence (10%-49%)	SAC	32639	0	0	0.0	0.0	Not delivered	0	0	4	3	0	0	4	4	9
Africa	Eastern Africa	AFRO	Zimbabwe	47	ZI	ZW	ZWE	Mashonaland Central	5552	Bindura	52911	null	null	0	ADM2	Bindura	52911	ZWE0555252911	2018	Moderate prevalence (10%-49%)	SAC	28686	0	0	0.0	0.0	Not delivered	0	0	4	3	0	0	4	4	9
Africa	Eastern Africa	AFRO	Zimbabwe	47	ZI	ZW	ZWE	Mashonaland Central	5552	Bindura	52911	null	null	0	ADM2	Bindura	52911	ZWE0555252911	2019	Not reported	SAC	0	0	0	0.0	0.0	Not delivered	0	0	4	3	0	0	4	4	999
Africa	Eastern Africa	AFRO	Zimbabwe	47	ZI	ZW	ZWE	Mashonaland Central	5552	Bindura	52911	null	null	0	ADM2	Bindura	52911	ZWE0555252911	2020	Moderate prevalence (10%-49%)	SAC	28602	0	0	0.0	0.0	Not delivered	0	0	4	3	0	0	4	4	9
Africa	Eastern Africa	AFRO	Zimbabwe	47	ZI	ZW	ZWE	Mashonaland Central	5552	Bindura	52911	null	null	0	ADM2	Bindura	52911	ZWE0555252911	2013	Moderate prevalence (10%-49%)	Total	49576	65278	37960	58.149999999999999	76.569999999999993	PZQ	1	0	1	0	1	1	1	1	9
Africa	Eastern Africa	AFRO	Zimbabwe	47	ZI	ZW	ZWE	Mashonaland Central	5552	Bindura	52911	null	null	0	ADM2	Bindura	52911	ZWE0555252911	2014	Moderate prevalence (10%-49%)	Total	49576	32639	38878	119.12	78.420000000000002	PZQ+ALB/MBD	1	1	2	1	1	1	2	2	9
Africa	Eastern Africa	AFRO	Zimbabwe	47	ZI	ZW	ZWE	Mashonaland Central	5552	Bindura	52911	null	null	0	ADM2	Bindura	52911	ZWE0555252911	2015	Moderate prevalence (10%-49%)	Total	49188	32384	34187	105.56999999999999	69.5	PZQ+ALB/MBD	1	1	3	2	1	0	3	2	9
Africa	Eastern Africa	AFRO	Zimbabwe	47	ZI	ZW	ZWE	Mashonaland Central	5552	Bindura	52911	null	null	0	ADM2	Bindura	52911	ZWE0555252911	2016	Moderate prevalence (10%-49%)	Total	47988	28229	34094	120.78	71.049999999999997	PZQ+ALB/MBD	1	1	4	3	1	0	4	2	9
Africa	Eastern Africa	AFRO	Zimbabwe	47	ZI	ZW	ZWE	Mashonaland Central	5552	Bindura	52911	null	null	0	ADM2	Bindura	52911	ZWE0555252911	2017	Moderate prevalence (10%-49%)	Total	49576	0	0	0.0	0.0	Not delivered	0	0	4	3	0	0	4	2	9
Africa	Eastern Africa	AFRO	Zimbabwe	47	ZI	ZW	ZWE	Mashonaland Central	5552	Bindura	52911	null	null	0	ADM2	Bindura	52911	ZWE0555252911	2018	Moderate prevalence (10%-49%)	Total	48765	0	0	0.0	0.0	Not delivered	0	0	4	3	0	0	4	2	9
Africa	Eastern Africa	AFRO	Zimbabwe	47	ZI	ZW	ZWE	Mashonaland Central	5552	Bindura	52911	null	null	0	ADM2	Bindura	52911	ZWE0555252911	2019	Not reported	Total	0	0	0	0.0	0.0	Not delivered	0	0	4	3	0	0	4	2	999
Africa	Eastern Africa	AFRO	Zimbabwe	47	ZI	ZW	ZWE	Mashonaland Central	5552	Bindura	52911	null	null	0	ADM2	Bindura	52911	ZWE0555252911	2020	Moderate prevalence (10%-49%)	Total	49268	0	0	0.0	0.0	Not delivered	0	0	4	3	0	0	4	2	9
Africa	Eastern Africa	AFRO	Zimbabwe	47	ZI	ZW	ZWE	Mashonaland Central	5552	Centenary(Muzarabani)	52912	null	null	0	ADM2	Centenary(Muzarabani)	52912	ZWE0555252912	2013	Moderate prevalence (10%-49%)	Adults	12314	0	0	0.0	0.0	PZQ	0	0	0	0	0	0	0	0	9
Africa	Eastern Africa	AFRO	Zimbabwe	47	ZI	ZW	ZWE	Mashonaland Central	5552	Centenary(Muzarabani)	52912	null	null	0	ADM2	Centenary(Muzarabani)	52912	ZWE0555252912	2014	Moderate prevalence (10%-49%)	Adults	12314	0	0	0.0	0.0	PZQ	0	0	0	0	0	0	0	0	9
Africa	Eastern Africa	AFRO	Zimbabwe	47	ZI	ZW	ZWE	Mashonaland Central	5552	Centenary(Muzarabani)	52912	null	null	0	ADM2	Centenary(Muzarabani)	52912	ZWE0555252912	2015	Moderate prevalence (10%-49%)	Adults	12217	0	0	0.0	0.0	Not delivered	0	0	0	0	0	0	0	0	9
Africa	Eastern Africa	AFRO	Zimbabwe	47	ZI	ZW	ZWE	Mashonaland Central	5552	Centenary(Muzarabani)	52912	null	null	0	ADM2	Centenary(Muzarabani)	52912	ZWE0555252912	2016	Moderate prevalence (10%-49%)	Adults	14366	0	0	0.0	0.0	Not delivered	0	0	0	0	0	0	0	0	9
Africa	Eastern Africa	AFRO	Zimbabwe	47	ZI	ZW	ZWE	Mashonaland Central	5552	Centenary(Muzarabani)	52912	null	null	0	ADM2	Centenary(Muzarabani)	52912	ZWE0555252912	2017	Moderate prevalence (10%-49%)	Adults	12314	0	0	0.0	0.0	Not delivered	0	0	0	0	0	0	0	0	9
Africa	Eastern Africa	AFRO	Zimbabwe	47	ZI	ZW	ZWE	Mashonaland Central	5552	Centenary(Muzarabani)	52912	null	null	0	ADM2	Centenary(Muzarabani)	52912	ZWE0555252912	2018	Moderate prevalence (10%-49%)	Adults	14599	0	0	0.0	0.0	Not delivered	0	0	0	0	0	0	0	0	9
Africa	Eastern Africa	AFRO	Zimbabwe	47	ZI	ZW	ZWE	Mashonaland Central	5552	Centenary(Muzarabani)	52912	null	null	0	ADM2	Centenary(Muzarabani)	52912	ZWE0555252912	2019	Not reported	Adults	0	0	0	0.0	0.0	Not delivered	0	0	0	0	0	0	0	0	999
Africa	Eastern Africa	AFRO	Zimbabwe	47	ZI	ZW	ZWE	Mashonaland Central	5552	Centenary(Muzarabani)	52912	null	null	0	ADM2	Centenary(Muzarabani)	52912	ZWE0555252912	2020	Moderate prevalence (10%-49%)	Adults	15025	0	0	0.0	0.0	Not delivered	0	0	0	0	0	0	0	0	9
Africa	Eastern Africa	AFRO	Zimbabwe	47	ZI	ZW	ZWE	Mashonaland Central	5552	Centenary(Muzarabani)	52912	null	null	0	ADM2	Centenary(Muzarabani)	52912	ZWE0555252912	2013	Moderate prevalence (10%-49%)	SAC	23730	47459	13045	27.489999999999998	54.969999999999999	PZQ	1	0	1	0	1	0	1	0	9
Africa	Eastern Africa	AFRO	Zimbabwe	47	ZI	ZW	ZWE	Mashonaland Central	5552	Centenary(Muzarabani)	52912	null	null	0	ADM2	Centenary(Muzarabani)	52912	ZWE0555252912	2014	Moderate prevalence (10%-49%)	SAC	23730	47469	35153	74.049999999999997	148.13999999999999	PZQ	1	0	2	0	1	1	2	1	9
Africa	Eastern Africa	AFRO	Zimbabwe	47	ZI	ZW	ZWE	Mashonaland Central	5552	Centenary(Muzarabani)	52912	null	null	0	ADM2	Centenary(Muzarabani)	52912	ZWE0555252912	2015	Moderate prevalence (10%-49%)	SAC	23544	0	0	0.0	0.0	Not delivered	0	0	2	0	0	0	2	1	9
Africa	Eastern Africa	AFRO	Zimbabwe	47	ZI	ZW	ZWE	Mashonaland Central	5552	Centenary(Muzarabani)	52912	null	null	0	ADM2	Centenary(Muzarabani)	52912	ZWE0555252912	2016	Moderate prevalence (10%-49%)	SAC	20523	0	0	0.0	0.0	Not delivered	0	0	2	0	0	0	2	1	9
Africa	Eastern Africa	AFRO	Zimbabwe	47	ZI	ZW	ZWE	Mashonaland Central	5552	Centenary(Muzarabani)	52912	null	null	0	ADM2	Centenary(Muzarabani)	52912	ZWE0555252912	2017	Moderate prevalence (10%-49%)	SAC	23730	0	0	0.0	0.0	Not delivered	0	0	2	0	0	0	2	1	9
Africa	Eastern Africa	AFRO	Zimbabwe	47	ZI	ZW	ZWE	Mashonaland Central	5552	Centenary(Muzarabani)	52912	null	null	0	ADM2	Centenary(Muzarabani)	52912	ZWE0555252912	2018	Moderate prevalence (10%-49%)	SAC	20855	0	0	0.0	0.0	Not delivered	0	0	2	0	0	0	2	1	9
Africa	Eastern Africa	AFRO	Zimbabwe	47	ZI	ZW	ZWE	Mashonaland Central	5552	Centenary(Muzarabani)	52912	null	null	0	ADM2	Centenary(Muzarabani)	52912	ZWE0555252912	2019	Not reported	SAC	0	0	0	0.0	0.0	Not delivered	0	0	2	0	0	0	2	1	999
Africa	Eastern Africa	AFRO	Zimbabwe	47	ZI	ZW	ZWE	Mashonaland Central	5552	Centenary(Muzarabani)	52912	null	null	0	ADM2	Centenary(Muzarabani)	52912	ZWE0555252912	2020	Moderate prevalence (10%-49%)	SAC	20794	0	0	0.0	0.0	Not delivered	0	0	2	0	0	0	2	1	9
Africa	Eastern Africa	AFRO	Zimbabwe	47	ZI	ZW	ZWE	Mashonaland Central	5552	Centenary(Muzarabani)	52912	null	null	0	ADM2	Centenary(Muzarabani)	52912	ZWE0555252912	2013	Moderate prevalence (10%-49%)	Total	36043	47459	13045	27.489999999999998	36.189999999999998	PZQ	1	0	1	0	1	0	1	0	9
Africa	Eastern Africa	AFRO	Zimbabwe	47	ZI	ZW	ZWE	Mashonaland Central	5552	Centenary(Muzarabani)	52912	null	null	0	ADM2	Centenary(Muzarabani)	52912	ZWE0555252912	2014	Moderate prevalence (10%-49%)	Total	36043	47469	35153	74.049999999999997	97.530000000000001	PZQ	1	0	2	0	1	1	2	1	9
Africa	Eastern Africa	AFRO	Zimbabwe	47	ZI	ZW	ZWE	Mashonaland Central	5552	Centenary(Muzarabani)	52912	null	null	0	ADM2	Centenary(Muzarabani)	52912	ZWE0555252912	2015	Moderate prevalence (10%-49%)	Total	35761	0	0	0.0	0.0	Not delivered	0	0	2	0	0	0	2	1	9
Africa	Eastern Africa	AFRO	Zimbabwe	47	ZI	ZW	ZWE	Mashonaland Central	5552	Centenary(Muzarabani)	52912	null	null	0	ADM2	Centenary(Muzarabani)	52912	ZWE0555252912	2016	Moderate prevalence (10%-49%)	Total	34889	0	0	0.0	0.0	Not delivered	0	0	2	0	0	0	2	1	9
Africa	Eastern Africa	AFRO	Zimbabwe	47	ZI	ZW	ZWE	Mashonaland Central	5552	Centenary(Muzarabani)	52912	null	null	0	ADM2	Centenary(Muzarabani)	52912	ZWE0555252912	2017	Moderate prevalence (10%-49%)	Total	36043	0	0	0.0	0.0	Not delivered	0	0	2	0	0	0	2	1	9
Africa	Eastern Africa	AFRO	Zimbabwe	47	ZI	ZW	ZWE	Mashonaland Central	5552	Centenary(Muzarabani)	52912	null	null	0	ADM2	Centenary(Muzarabani)	52912	ZWE0555252912	2018	Moderate prevalence (10%-49%)	Total	35454	0	0	0.0	0.0	Not delivered	0	0	2	0	0	0	2	1	9
Africa	Eastern Africa	AFRO	Zimbabwe	47	ZI	ZW	ZWE	Mashonaland Central	5552	Centenary(Muzarabani)	52912	null	null	0	ADM2	Centenary(Muzarabani)	52912	ZWE0555252912	2019	Not reported	Total	0	0	0	0.0	0.0	Not delivered	0	0	2	0	0	0	2	1	999
Africa	Eastern Africa	AFRO	Zimbabwe	47	ZI	ZW	ZWE	Mashonaland Central	5552	Centenary(Muzarabani)	52912	null	null	0	ADM2	Centenary(Muzarabani)	52912	ZWE0555252912	2020	Moderate prevalence (10%-49%)	Total	35819	0	0	0.0	0.0	Not delivered	0	0	2	0	0	0	2	1	9
Africa	Eastern Africa	AFRO	Zimbabwe	47	ZI	ZW	ZWE	Mashonaland Central	5552	Guruve	52913	null	null	0	ADM2	Guruve	52913	ZWE0555252913	2013	Moderate prevalence (10%-49%)	Adults	12439	0	0	0.0	0.0	PZQ	0	0	0	0	0	0	0	0	9
Africa	Eastern Africa	AFRO	Zimbabwe	47	ZI	ZW	ZWE	Mashonaland Central	5552	Guruve	52913	null	null	0	ADM2	Guruve	52913	ZWE0555252913	2014	Moderate prevalence (10%-49%)	Adults	12439	0	0	0.0	0.0	PZQ+ALB/MBD	0	0	0	0	0	0	0	0	9
Africa	Eastern Africa	AFRO	Zimbabwe	47	ZI	ZW	ZWE	Mashonaland Central	5552	Guruve	52913	null	null	0	ADM2	Guruve	52913	ZWE0555252913	2015	Moderate prevalence (10%-49%)	Adults	24277	0	0	0.0	0.0	PZQ+ALB/MBD	0	0	0	0	0	0	0	0	9
Africa	Eastern Africa	AFRO	Zimbabwe	47	ZI	ZW	ZWE	Mashonaland Central	5552	Guruve	52913	null	null	0	ADM2	Guruve	52913	ZWE0555252913	2016	Moderate prevalence (10%-49%)	Adults	14512	0	0	0.0	0.0	PZQ+ALB/MBD	0	0	0	0	0	0	0	0	9
Africa	Eastern Africa	AFRO	Zimbabwe	47	ZI	ZW	ZWE	Mashonaland Central	5552	Guruve	52913	null	null	0	ADM2	Guruve	52913	ZWE0555252913	2017	Moderate prevalence (10%-49%)	Adults	12439	0	0	0.0	0.0	Not delivered	0	0	0	0	0	0	0	0	9
Africa	Eastern Africa	AFRO	Zimbabwe	47	ZI	ZW	ZWE	Mashonaland Central	5552	Guruve	52913	null	null	0	ADM2	Guruve	52913	ZWE0555252913	2018	Moderate prevalence (10%-49%)	Adults	14747	0	0	0.0	0.0	Not delivered	0	0	0	0	0	0	0	0	9
Africa	Eastern Africa	AFRO	Zimbabwe	47	ZI	ZW	ZWE	Mashonaland Central	5552	Guruve	52913	null	null	0	ADM2	Guruve	52913	ZWE0555252913	2019	Not reported	Adults	0	0	0	0.0	0.0	Not delivered	0	0	0	0	0	0	0	0	999
Africa	Eastern Africa	AFRO	Zimbabwe	47	ZI	ZW	ZWE	Mashonaland Central	5552	Guruve	52913	null	null	0	ADM2	Guruve	52913	ZWE0555252913	2020	Moderate prevalence (10%-49%)	Adults	15178	0	0	0.0	0.0	Not delivered	0	0	0	0	0	0	0	0	9
Africa	Eastern Africa	AFRO	Zimbabwe	47	ZI	ZW	ZWE	Mashonaland Central	5552	Guruve	52913	null	null	0	ADM2	Guruve	52913	ZWE0555252913	2013	Moderate prevalence (10%-49%)	SAC	23971	47942	22612	47.170000000000002	94.329999999999998	PZQ	1	0	1	0	1	1	1	1	9
Africa	Eastern Africa	AFRO	Zimbabwe	47	ZI	ZW	ZWE	Mashonaland Central	5552	Guruve	52913	null	null	0	ADM2	Guruve	52913	ZWE0555252913	2014	Moderate prevalence (10%-49%)	SAC	23971	23971	22419	93.530000000000001	93.530000000000001	PZQ+ALB/MBD	1	1	2	1	1	1	2	2	9
Africa	Eastern Africa	AFRO	Zimbabwe	47	ZI	ZW	ZWE	Mashonaland Central	5552	Guruve	52913	null	null	0	ADM2	Guruve	52913	ZWE0555252913	2015	Moderate prevalence (10%-49%)	SAC	46784	46785	20003	42.759999999999998	42.759999999999998	PZQ+ALB/MBD	1	0	3	1	1	0	3	2	9
Africa	Eastern Africa	AFRO	Zimbabwe	47	ZI	ZW	ZWE	Mashonaland Central	5552	Guruve	52913	null	null	0	ADM2	Guruve	52913	ZWE0555252913	2016	Moderate prevalence (10%-49%)	SAC	20732	20732	26376	127.22	127.22	PZQ+ALB/MBD	1	1	4	2	1	1	4	3	9
Africa	Eastern Africa	AFRO	Zimbabwe	47	ZI	ZW	ZWE	Mashonaland Central	5552	Guruve	52913	null	null	0	ADM2	Guruve	52913	ZWE0555252913	2017	Moderate prevalence (10%-49%)	SAC	23971	0	0	0.0	0.0	Not delivered	0	0	4	2	0	0	4	3	9
Africa	Eastern Africa	AFRO	Zimbabwe	47	ZI	ZW	ZWE	Mashonaland Central	5552	Guruve	52913	null	null	0	ADM2	Guruve	52913	ZWE0555252913	2018	Moderate prevalence (10%-49%)	SAC	21068	0	0	0.0	0.0	Not delivered	0	0	4	2	0	0	4	3	9
Africa	Eastern Africa	AFRO	Zimbabwe	47	ZI	ZW	ZWE	Mashonaland Central	5552	Guruve	52913	null	null	0	ADM2	Guruve	52913	ZWE0555252913	2019	Not reported	SAC	0	0	0	0.0	0.0	Not delivered	0	0	4	2	0	0	4	3	999
Africa	Eastern Africa	AFRO	Zimbabwe	47	ZI	ZW	ZWE	Mashonaland Central	5552	Guruve	52913	null	null	0	ADM2	Guruve	52913	ZWE0555252913	2020	Moderate prevalence (10%-49%)	SAC	21006	0	0	0.0	0.0	Not delivered	0	0	4	2	0	0	4	3	9
Africa	Eastern Africa	AFRO	Zimbabwe	47	ZI	ZW	ZWE	Mashonaland Central	5552	Guruve	52913	null	null	0	ADM2	Guruve	52913	ZWE0555252913	2013	Moderate prevalence (10%-49%)	Total	36410	47942	22612	47.170000000000002	62.100000000000001	PZQ	1	0	1	0	1	0	1	0	9
Africa	Eastern Africa	AFRO	Zimbabwe	47	ZI	ZW	ZWE	Mashonaland Central	5552	Guruve	52913	null	null	0	ADM2	Guruve	52913	ZWE0555252913	2014	Moderate prevalence (10%-49%)	Total	36410	23971	22419	93.530000000000001	61.57	PZQ+ALB/MBD	1	1	2	1	1	0	2	0	9
Africa	Eastern Africa	AFRO	Zimbabwe	47	ZI	ZW	ZWE	Mashonaland Central	5552	Guruve	52913	null	null	0	ADM2	Guruve	52913	ZWE0555252913	2015	Moderate prevalence (10%-49%)	Total	71062	46785	20003	42.759999999999998	28.149999999999999	PZQ+ALB/MBD	1	0	3	1	1	0	3	0	9
Africa	Eastern Africa	AFRO	Zimbabwe	47	ZI	ZW	ZWE	Mashonaland Central	5552	Guruve	52913	null	null	0	ADM2	Guruve	52913	ZWE0555252913	2016	Moderate prevalence (10%-49%)	Total	35244	20732	26376	127.22	74.840000000000003	PZQ+ALB/MBD	1	1	4	2	1	0	4	0	9
Africa	Eastern Africa	AFRO	Zimbabwe	47	ZI	ZW	ZWE	Mashonaland Central	5552	Guruve	52913	null	null	0	ADM2	Guruve	52913	ZWE0555252913	2017	Moderate prevalence (10%-49%)	Total	36410	0	0	0.0	0.0	Not delivered	0	0	4	2	0	0	4	0	9
Africa	Eastern Africa	AFRO	Zimbabwe	47	ZI	ZW	ZWE	Mashonaland Central	5552	Guruve	52913	null	null	0	ADM2	Guruve	52913	ZWE0555252913	2018	Moderate prevalence (10%-49%)	Total	35815	0	0	0.0	0.0	Not delivered	0	0	4	2	0	0	4	0	9
Africa	Eastern Africa	AFRO	Zimbabwe	47	ZI	ZW	ZWE	Mashonaland Central	5552	Guruve	52913	null	null	0	ADM2	Guruve	52913	ZWE0555252913	2019	Not reported	Total	0	0	0	0.0	0.0	Not delivered	0	0	4	2	0	0	4	0	999
Africa	Eastern Africa	AFRO	Zimbabwe	47	ZI	ZW	ZWE	Mashonaland Central	5552	Guruve	52913	null	null	0	ADM2	Guruve	52913	ZWE0555252913	2020	Moderate prevalence (10%-49%)	Total	36184	0	0	0.0	0.0	Not delivered	0	0	4	2	0	0	4	0	9
Africa	Eastern Africa	AFRO	Zimbabwe	47	ZI	ZW	ZWE	Mashonaland Central	5552	Mazowe	52914	null	null	0	ADM2	Mazowe	52914	ZWE0555252914	2013	Moderate prevalence (10%-49%)	Adults	24469	0	0	0.0	0.0	PZQ	0	0	0	0	0	0	0	0	9
Africa	Eastern Africa	AFRO	Zimbabwe	47	ZI	ZW	ZWE	Mashonaland Central	5552	Mazowe	52914	null	null	0	ADM2	Mazowe	52914	ZWE0555252914	2014	Moderate prevalence (10%-49%)	Adults	24469	0	0	0.0	0.0	Not delivered	0	0	0	0	0	0	0	0	9
Africa	Eastern Africa	AFRO	Zimbabwe	47	ZI	ZW	ZWE	Mashonaland Central	5552	Mazowe	52914	null	null	0	ADM2	Mazowe	52914	ZWE0555252914	2015	Moderate prevalence (10%-49%)	Adults	21166	0	0	0.0	0.0	PZQ+ALB/MBD	0	0	0	0	0	0	0	0	9
Africa	Eastern Africa	AFRO	Zimbabwe	47	ZI	ZW	ZWE	Mashonaland Central	5552	Mazowe	52914	null	null	0	ADM2	Mazowe	52914	ZWE0555252914	2016	Moderate prevalence (10%-49%)	Adults	28547	0	0	0.0	0.0	PZQ+ALB/MBD	0	0	0	0	0	0	0	0	9
Africa	Eastern Africa	AFRO	Zimbabwe	47	ZI	ZW	ZWE	Mashonaland Central	5552	Mazowe	52914	null	null	0	ADM2	Mazowe	52914	ZWE0555252914	2017	Moderate prevalence (10%-49%)	Adults	24469	0	0	0.0	0.0	Not delivered	0	0	0	0	0	0	0	0	9
Africa	Eastern Africa	AFRO	Zimbabwe	47	ZI	ZW	ZWE	Mashonaland Central	5552	Mazowe	52914	null	null	0	ADM2	Mazowe	52914	ZWE0555252914	2018	Moderate prevalence (10%-49%)	Adults	29009	0	0	0.0	0.0	Not delivered	0	0	0	0	0	0	0	0	9
Africa	Eastern Africa	AFRO	Zimbabwe	47	ZI	ZW	ZWE	Mashonaland Central	5552	Mazowe	52914	null	null	0	ADM2	Mazowe	52914	ZWE0555252914	2019	Not reported	Adults	0	0	0	0.0	0.0	Not delivered	0	0	0	0	0	0	0	0	999
Africa	Eastern Africa	AFRO	Zimbabwe	47	ZI	ZW	ZWE	Mashonaland Central	5552	Mazowe	52914	null	null	0	ADM2	Mazowe	52914	ZWE0555252914	2020	Moderate prevalence (10%-49%)	Adults	29857	0	0	0.0	0.0	Not delivered	0	0	0	0	0	0	0	0	9
Africa	Eastern Africa	AFRO	Zimbabwe	47	ZI	ZW	ZWE	Mashonaland Central	5552	Mazowe	52914	null	null	0	ADM2	Mazowe	52914	ZWE0555252914	2013	Moderate prevalence (10%-49%)	SAC	47154	94307	72036	76.379999999999995	152.77000000000001	PZQ	1	1	1	1	1	1	1	1	9
Africa	Eastern Africa	AFRO	Zimbabwe	47	ZI	ZW	ZWE	Mashonaland Central	5552	Mazowe	52914	null	null	0	ADM2	Mazowe	52914	ZWE0555252914	2014	Moderate prevalence (10%-49%)	SAC	47154	47154	0	0.0	0.0	Not delivered	0	0	1	1	0	0	1	1	9
Africa	Eastern Africa	AFRO	Zimbabwe	47	ZI	ZW	ZWE	Mashonaland Central	5552	Mazowe	52914	null	null	0	ADM2	Mazowe	52914	ZWE0555252914	2015	Moderate prevalence (10%-49%)	SAC	40788	40788	54006	132.41	132.41	PZQ+ALB/MBD	1	1	2	2	1	1	2	2	9
Africa	Eastern Africa	AFRO	Zimbabwe	47	ZI	ZW	ZWE	Mashonaland Central	5552	Mazowe	52914	null	null	0	ADM2	Mazowe	52914	ZWE0555252914	2016	Moderate prevalence (10%-49%)	SAC	40782	40782	68266	167.38999999999999	167.38999999999999	PZQ+ALB/MBD	1	1	3	3	1	1	3	3	9
Africa	Eastern Africa	AFRO	Zimbabwe	47	ZI	ZW	ZWE	Mashonaland Central	5552	Mazowe	52914	null	null	0	ADM2	Mazowe	52914	ZWE0555252914	2017	Moderate prevalence (10%-49%)	SAC	47154	0	0	0.0	0.0	Not delivered	0	0	3	3	0	0	3	3	9
Africa	Eastern Africa	AFRO	Zimbabwe	47	ZI	ZW	ZWE	Mashonaland Central	5552	Mazowe	52914	null	null	0	ADM2	Mazowe	52914	ZWE0555252914	2018	Moderate prevalence (10%-49%)	SAC	41442	0	0	0.0	0.0	Not delivered	0	0	3	3	0	0	3	3	9
Africa	Eastern Africa	AFRO	Zimbabwe	47	ZI	ZW	ZWE	Mashonaland Central	5552	Mazowe	52914	null	null	0	ADM2	Mazowe	52914	ZWE0555252914	2019	Not reported	SAC	0	0	0	0.0	0.0	Not delivered	0	0	3	3	0	0	3	3	999
Africa	Eastern Africa	AFRO	Zimbabwe	47	ZI	ZW	ZWE	Mashonaland Central	5552	Mazowe	52914	null	null	0	ADM2	Mazowe	52914	ZWE0555252914	2020	Moderate prevalence (10%-49%)	SAC	41320	0	0	0.0	0.0	Not delivered	0	0	3	3	0	0	3	3	9
Africa	Eastern Africa	AFRO	Zimbabwe	47	ZI	ZW	ZWE	Mashonaland Central	5552	Mazowe	52914	null	null	0	ADM2	Mazowe	52914	ZWE0555252914	2013	Moderate prevalence (10%-49%)	Total	71622	94307	72036	76.379999999999995	100.58	PZQ	1	1	1	1	1	1	1	1	9
Africa	Eastern Africa	AFRO	Zimbabwe	47	ZI	ZW	ZWE	Mashonaland Central	5552	Mazowe	52914	null	null	0	ADM2	Mazowe	52914	ZWE0555252914	2014	Moderate prevalence (10%-49%)	Total	71622	47154	0	0.0	0.0	Not delivered	0	0	1	1	0	0	1	1	9
Africa	Eastern Africa	AFRO	Zimbabwe	47	ZI	ZW	ZWE	Mashonaland Central	5552	Mazowe	52914	null	null	0	ADM2	Mazowe	52914	ZWE0555252914	2015	Moderate prevalence (10%-49%)	Total	61954	40788	54006	132.41	87.170000000000002	PZQ+ALB/MBD	1	1	2	2	1	1	2	2	9
Africa	Eastern Africa	AFRO	Zimbabwe	47	ZI	ZW	ZWE	Mashonaland Central	5552	Mazowe	52914	null	null	0	ADM2	Mazowe	52914	ZWE0555252914	2016	Moderate prevalence (10%-49%)	Total	69328	40782	68266	167.38999999999999	98.469999999999999	PZQ+ALB/MBD	1	1	3	3	1	1	3	3	9
Africa	Eastern Africa	AFRO	Zimbabwe	47	ZI	ZW	ZWE	Mashonaland Central	5552	Mazowe	52914	null	null	0	ADM2	Mazowe	52914	ZWE0555252914	2017	Moderate prevalence (10%-49%)	Total	71622	0	0	0.0	0.0	Not delivered	0	0	3	3	0	0	3	3	9
Africa	Eastern Africa	AFRO	Zimbabwe	47	ZI	ZW	ZWE	Mashonaland Central	5552	Mazowe	52914	null	null	0	ADM2	Mazowe	52914	ZWE0555252914	2018	Moderate prevalence (10%-49%)	Total	70451	0	0	0.0	0.0	Not delivered	0	0	3	3	0	0	3	3	9
Africa	Eastern Africa	AFRO	Zimbabwe	47	ZI	ZW	ZWE	Mashonaland Central	5552	Mazowe	52914	null	null	0	ADM2	Mazowe	52914	ZWE0555252914	2019	Not reported	Total	0	0	0	0.0	0.0	Not delivered	0	0	3	3	0	0	3	3	999
Africa	Eastern Africa	AFRO	Zimbabwe	47	ZI	ZW	ZWE	Mashonaland Central	5552	Mazowe	52914	null	null	0	ADM2	Mazowe	52914	ZWE0555252914	2020	Moderate prevalence (10%-49%)	Total	71177	0	0	0.0	0.0	Not delivered	0	0	3	3	0	0	3	3	9
Africa	Eastern Africa	AFRO	Zimbabwe	47	ZI	ZW	ZWE	Mashonaland Central	5552	Mbire	52915	null	null	0	ADM2	Mbire	52915	ZWE0555252915	2013	Moderate prevalence (10%-49%)	Adults	8261	0	0	0.0	0.0	Not delivered	0	0	0	0	0	0	0	0	9
Africa	Eastern Africa	AFRO	Zimbabwe	47	ZI	ZW	ZWE	Mashonaland Central	5552	Mbire	52915	null	null	0	ADM2	Mbire	52915	ZWE0555252915	2014	Moderate prevalence (10%-49%)	Adults	8261	0	0	0.0	0.0	PZQ+ALB/MBD	0	0	0	0	0	0	0	0	9
Africa	Eastern Africa	AFRO	Zimbabwe	47	ZI	ZW	ZWE	Mashonaland Central	5552	Mbire	52915	null	null	0	ADM2	Mbire	52915	ZWE0555252915	2015	Moderate prevalence (10%-49%)	Adults	7367	0	0	0.0	0.0	PZQ+ALB/MBD	0	0	0	0	0	0	0	0	9
Africa	Eastern Africa	AFRO	Zimbabwe	47	ZI	ZW	ZWE	Mashonaland Central	5552	Mbire	52915	null	null	0	ADM2	Mbire	52915	ZWE0555252915	2016	Moderate prevalence (10%-49%)	Adults	9638	0	0	0.0	0.0	PZQ+ALB/MBD	0	0	0	0	0	0	0	0	9
Africa	Eastern Africa	AFRO	Zimbabwe	47	ZI	ZW	ZWE	Mashonaland Central	5552	Mbire	52915	null	null	0	ADM2	Mbire	52915	ZWE0555252915	2017	Moderate prevalence (10%-49%)	Adults	8261	0	0	0.0	0.0	Not delivered	0	0	0	0	0	0	0	0	9
Africa	Eastern Africa	AFRO	Zimbabwe	47	ZI	ZW	ZWE	Mashonaland Central	5552	Mbire	52915	null	null	0	ADM2	Mbire	52915	ZWE0555252915	2018	Moderate prevalence (10%-49%)	Adults	9794	0	0	0.0	0.0	Not delivered	0	0	0	0	0	0	0	0	9
Africa	Eastern Africa	AFRO	Zimbabwe	47	ZI	ZW	ZWE	Mashonaland Central	5552	Mbire	52915	null	null	0	ADM2	Mbire	52915	ZWE0555252915	2019	Not reported	Adults	0	0	0	0.0	0.0	Not delivered	0	0	0	0	0	0	0	0	999
Africa	Eastern Africa	AFRO	Zimbabwe	47	ZI	ZW	ZWE	Mashonaland Central	5552	Mbire	52915	null	null	0	ADM2	Mbire	52915	ZWE0555252915	2020	Moderate prevalence (10%-49%)	Adults	10080	59652	46866	78.569999999999993	464.92000000000002	PZQ+ALB/MBD	1	1	1	1	1	1	1	1	9
Africa	Eastern Africa	AFRO	Zimbabwe	47	ZI	ZW	ZWE	Mashonaland Central	5552	Mbire	52915	null	null	0	ADM2	Mbire	52915	ZWE0555252915	2013	Moderate prevalence (10%-49%)	SAC	15920	0	0	0.0	0.0	Not delivered	0	0	0	0	0	0	0	0	9
Africa	Eastern Africa	AFRO	Zimbabwe	47	ZI	ZW	ZWE	Mashonaland Central	5552	Mbire	52915	null	null	0	ADM2	Mbire	52915	ZWE0555252915	2014	Moderate prevalence (10%-49%)	SAC	15920	15920	13887	87.230000000000004	87.230000000000004	PZQ+ALB/MBD	1	1	1	1	1	1	1	1	9
Africa	Eastern Africa	AFRO	Zimbabwe	47	ZI	ZW	ZWE	Mashonaland Central	5552	Mbire	52915	null	null	0	ADM2	Mbire	52915	ZWE0555252915	2015	Moderate prevalence (10%-49%)	SAC	14196	14197	20239	142.56	142.56	PZQ+ALB/MBD	1	1	2	2	1	1	2	2	9
Africa	Eastern Africa	AFRO	Zimbabwe	47	ZI	ZW	ZWE	Mashonaland Central	5552	Mbire	52915	null	null	0	ADM2	Mbire	52915	ZWE0555252915	2016	Moderate prevalence (10%-49%)	SAC	13769	13769	16045	116.53	116.53	PZQ+ALB/MBD	1	1	3	3	1	1	3	3	9
Africa	Eastern Africa	AFRO	Zimbabwe	47	ZI	ZW	ZWE	Mashonaland Central	5552	Mbire	52915	null	null	0	ADM2	Mbire	52915	ZWE0555252915	2017	Moderate prevalence (10%-49%)	SAC	15920	0	0	0.0	0.0	Not delivered	0	0	3	3	0	0	3	3	9
Africa	Eastern Africa	AFRO	Zimbabwe	47	ZI	ZW	ZWE	Mashonaland Central	5552	Mbire	52915	null	null	0	ADM2	Mbire	52915	ZWE0555252915	2018	Moderate prevalence (10%-49%)	SAC	13992	0	0	0.0	0.0	Not delivered	0	0	3	3	0	0	3	3	9
Africa	Eastern Africa	AFRO	Zimbabwe	47	ZI	ZW	ZWE	Mashonaland Central	5552	Mbire	52915	null	null	0	ADM2	Mbire	52915	ZWE0555252915	2019	Not reported	SAC	0	0	0	0.0	0.0	Not delivered	0	0	3	3	0	0	3	3	999
Africa	Eastern Africa	AFRO	Zimbabwe	47	ZI	ZW	ZWE	Mashonaland Central	5552	Mbire	52915	null	null	0	ADM2	Mbire	52915	ZWE0555252915	2020	Moderate prevalence (10%-49%)	SAC	13950	33563	25944	77.299999999999997	185.97	PZQ+ALB/MBD	1	1	4	4	1	1	4	4	9
Africa	Eastern Africa	AFRO	Zimbabwe	47	ZI	ZW	ZWE	Mashonaland Central	5552	Mbire	52915	null	null	0	ADM2	Mbire	52915	ZWE0555252915	2013	Moderate prevalence (10%-49%)	Total	24181	0	0	0.0	0.0	Not delivered	0	0	0	0	0	0	0	0	9
Africa	Eastern Africa	AFRO	Zimbabwe	47	ZI	ZW	ZWE	Mashonaland Central	5552	Mbire	52915	null	null	0	ADM2	Mbire	52915	ZWE0555252915	2014	Moderate prevalence (10%-49%)	Total	24181	15920	13887	87.230000000000004	57.43	PZQ+ALB/MBD	1	1	1	1	1	0	1	0	9
Africa	Eastern Africa	AFRO	Zimbabwe	47	ZI	ZW	ZWE	Mashonaland Central	5552	Mbire	52915	null	null	0	ADM2	Mbire	52915	ZWE0555252915	2015	Moderate prevalence (10%-49%)	Total	21563	14197	20239	142.56	93.859999999999999	PZQ+ALB/MBD	1	1	2	2	1	1	2	1	9
Africa	Eastern Africa	AFRO	Zimbabwe	47	ZI	ZW	ZWE	Mashonaland Central	5552	Mbire	52915	null	null	0	ADM2	Mbire	52915	ZWE0555252915	2016	Moderate prevalence (10%-49%)	Total	23407	13769	16045	116.53	68.549999999999997	PZQ+ALB/MBD	1	1	3	3	1	0	3	1	9
Africa	Eastern Africa	AFRO	Zimbabwe	47	ZI	ZW	ZWE	Mashonaland Central	5552	Mbire	52915	null	null	0	ADM2	Mbire	52915	ZWE0555252915	2017	Moderate prevalence (10%-49%)	Total	24181	0	0	0.0	0.0	Not delivered	0	0	3	3	0	0	3	1	9
Africa	Eastern Africa	AFRO	Zimbabwe	47	ZI	ZW	ZWE	Mashonaland Central	5552	Mbire	52915	null	null	0	ADM2	Mbire	52915	ZWE0555252915	2018	Moderate prevalence (10%-49%)	Total	23786	0	0	0.0	0.0	Not delivered	0	0	3	3	0	0	3	1	9
Africa	Eastern Africa	AFRO	Zimbabwe	47	ZI	ZW	ZWE	Mashonaland Central	5552	Mbire	52915	null	null	0	ADM2	Mbire	52915	ZWE0555252915	2019	Not reported	Total	0	0	0	0.0	0.0	Not delivered	0	0	3	3	0	0	3	1	999
Africa	Eastern Africa	AFRO	Zimbabwe	47	ZI	ZW	ZWE	Mashonaland Central	5552	Mbire	52915	null	null	0	ADM2	Mbire	52915	ZWE0555252915	2020	Moderate prevalence (10%-49%)	Total	24031	93215	72810	78.109999999999999	302.98000000000002	PZQ+ALB/MBD	1	1	4	4	1	1	4	2	9
Africa	Eastern Africa	AFRO	Zimbabwe	47	ZI	ZW	ZWE	Mashonaland Central	5552	Mount Darwin	52916	null	null	0	ADM2	Mount Darwin	52916	ZWE0555252916	2013	Moderate prevalence (10%-49%)	Adults	21333	0	0	0.0	0.0	PZQ	0	0	0	0	0	0	0	0	9
Africa	Eastern Africa	AFRO	Zimbabwe	47	ZI	ZW	ZWE	Mashonaland Central	5552	Mount Darwin	52916	null	null	0	ADM2	Mount Darwin	52916	ZWE0555252916	2014	Moderate prevalence (10%-49%)	Adults	21333	0	0	0.0	0.0	PZQ+ALB/MBD	0	0	0	0	0	0	0	0	9
Africa	Eastern Africa	AFRO	Zimbabwe	47	ZI	ZW	ZWE	Mashonaland Central	5552	Mount Darwin	52916	null	null	0	ADM2	Mount Darwin	52916	ZWE0555252916	2015	Moderate prevalence (10%-49%)	Adults	12342	0	0	0.0	0.0	PZQ+ALB/MBD	0	0	0	0	0	0	0	0	9
Africa	Eastern Africa	AFRO	Zimbabwe	47	ZI	ZW	ZWE	Mashonaland Central	5552	Mount Darwin	52916	null	null	0	ADM2	Mount Darwin	52916	ZWE0555252916	2016	Moderate prevalence (10%-49%)	Adults	24888	0	0	0.0	0.0	PZQ+ALB/MBD	0	0	0	0	0	0	0	0	9
Africa	Eastern Africa	AFRO	Zimbabwe	47	ZI	ZW	ZWE	Mashonaland Central	5552	Mount Darwin	52916	null	null	0	ADM2	Mount Darwin	52916	ZWE0555252916	2017	Moderate prevalence (10%-49%)	Adults	21333	0	0	0.0	0.0	Not delivered	0	0	0	0	0	0	0	0	9
Africa	Eastern Africa	AFRO	Zimbabwe	47	ZI	ZW	ZWE	Mashonaland Central	5552	Mount Darwin	52916	null	null	0	ADM2	Mount Darwin	52916	ZWE0555252916	2018	Moderate prevalence (10%-49%)	Adults	25291	0	0	0.0	0.0	Not delivered	0	0	0	0	0	0	0	0	9
Africa	Eastern Africa	AFRO	Zimbabwe	47	ZI	ZW	ZWE	Mashonaland Central	5552	Mount Darwin	52916	null	null	0	ADM2	Mount Darwin	52916	ZWE0555252916	2019	Not reported	Adults	0	0	0	0.0	0.0	Not delivered	0	0	0	0	0	0	0	0	999
Africa	Eastern Africa	AFRO	Zimbabwe	47	ZI	ZW	ZWE	Mashonaland Central	5552	Mount Darwin	52916	null	null	0	ADM2	Mount Darwin	52916	ZWE0555252916	2020	Moderate prevalence (10%-49%)	Adults	26030	0	0	0.0	0.0	PZQ+ALB/MBD	0	0	0	0	0	0	0	0	9
Africa	Eastern Africa	AFRO	Zimbabwe	47	ZI	ZW	ZWE	Mashonaland Central	5552	Mount Darwin	52916	null	null	0	ADM2	Mount Darwin	52916	ZWE0555252916	2013	Moderate prevalence (10%-49%)	SAC	41110	82219	39407	47.93	95.859999999999999	PZQ	1	0	1	0	1	1	1	1	9
Africa	Eastern Africa	AFRO	Zimbabwe	47	ZI	ZW	ZWE	Mashonaland Central	5552	Mount Darwin	52916	null	null	0	ADM2	Mount Darwin	52916	ZWE0555252916	2014	Moderate prevalence (10%-49%)	SAC	41110	41110	43679	106.25	106.25	PZQ+ALB/MBD	1	1	2	1	1	1	2	2	9
Africa	Eastern Africa	AFRO	Zimbabwe	47	ZI	ZW	ZWE	Mashonaland Central	5552	Mount Darwin	52916	null	null	0	ADM2	Mount Darwin	52916	ZWE0555252916	2015	Moderate prevalence (10%-49%)	SAC	23784	23784	48368	203.36000000000001	203.37	PZQ+ALB/MBD	1	1	3	2	1	1	3	3	9
Africa	Eastern Africa	AFRO	Zimbabwe	47	ZI	ZW	ZWE	Mashonaland Central	5552	Mount Darwin	52916	null	null	0	ADM2	Mount Darwin	52916	ZWE0555252916	2016	Moderate prevalence (10%-49%)	SAC	35554	35554	49758	139.94999999999999	139.94999999999999	PZQ+ALB/MBD	1	1	4	3	1	1	4	4	9
Africa	Eastern Africa	AFRO	Zimbabwe	47	ZI	ZW	ZWE	Mashonaland Central	5552	Mount Darwin	52916	null	null	0	ADM2	Mount Darwin	52916	ZWE0555252916	2017	Moderate prevalence (10%-49%)	SAC	41110	0	0	0.0	0.0	Not delivered	0	0	4	3	0	0	4	4	9
Africa	Eastern Africa	AFRO	Zimbabwe	47	ZI	ZW	ZWE	Mashonaland Central	5552	Mount Darwin	52916	null	null	0	ADM2	Mount Darwin	52916	ZWE0555252916	2018	Moderate prevalence (10%-49%)	SAC	36130	0	0	0.0	0.0	Not delivered	0	0	4	3	0	0	4	4	9
Africa	Eastern Africa	AFRO	Zimbabwe	47	ZI	ZW	ZWE	Mashonaland Central	5552	Mount Darwin	52916	null	null	0	ADM2	Mount Darwin	52916	ZWE0555252916	2019	Not reported	SAC	0	0	0	0.0	0.0	Not delivered	0	0	4	3	0	0	4	4	999
Africa	Eastern Africa	AFRO	Zimbabwe	47	ZI	ZW	ZWE	Mashonaland Central	5552	Mount Darwin	52916	null	null	0	ADM2	Mount Darwin	52916	ZWE0555252916	2020	Moderate prevalence (10%-49%)	SAC	36024	81528	57797	70.890000000000001	160.44	PZQ+ALB/MBD	1	0	5	3	1	1	5	5	9
Africa	Eastern Africa	AFRO	Zimbabwe	47	ZI	ZW	ZWE	Mashonaland Central	5552	Mount Darwin	52916	null	null	0	ADM2	Mount Darwin	52916	ZWE0555252916	2013	Moderate prevalence (10%-49%)	Total	62442	82219	39407	47.93	63.109999999999999	PZQ	1	0	1	0	1	0	1	0	9
Africa	Eastern Africa	AFRO	Zimbabwe	47	ZI	ZW	ZWE	Mashonaland Central	5552	Mount Darwin	52916	null	null	0	ADM2	Mount Darwin	52916	ZWE0555252916	2014	Moderate prevalence (10%-49%)	Total	62442	41110	43679	106.25	69.950000000000003	PZQ+ALB/MBD	1	1	2	1	1	0	2	0	9
Africa	Eastern Africa	AFRO	Zimbabwe	47	ZI	ZW	ZWE	Mashonaland Central	5552	Mount Darwin	52916	null	null	0	ADM2	Mount Darwin	52916	ZWE0555252916	2015	Moderate prevalence (10%-49%)	Total	36125	23784	48368	203.36000000000001	133.88999999999999	PZQ+ALB/MBD	1	1	3	2	1	1	3	1	9
Africa	Eastern Africa	AFRO	Zimbabwe	47	ZI	ZW	ZWE	Mashonaland Central	5552	Mount Darwin	52916	null	null	0	ADM2	Mount Darwin	52916	ZWE0555252916	2016	Moderate prevalence (10%-49%)	Total	60442	35554	49758	139.94999999999999	82.319999999999993	PZQ+ALB/MBD	1	1	4	3	1	1	4	2	9
Africa	Eastern Africa	AFRO	Zimbabwe	47	ZI	ZW	ZWE	Mashonaland Central	5552	Mount Darwin	52916	null	null	0	ADM2	Mount Darwin	52916	ZWE0555252916	2017	Moderate prevalence (10%-49%)	Total	62442	0	0	0.0	0.0	Not delivered	0	0	4	3	0	0	4	2	9
Africa	Eastern Africa	AFRO	Zimbabwe	47	ZI	ZW	ZWE	Mashonaland Central	5552	Mount Darwin	52916	null	null	0	ADM2	Mount Darwin	52916	ZWE0555252916	2018	Moderate prevalence (10%-49%)	Total	61421	0	0	0.0	0.0	Not delivered	0	0	4	3	0	0	4	2	9
Africa	Eastern Africa	AFRO	Zimbabwe	47	ZI	ZW	ZWE	Mashonaland Central	5552	Mount Darwin	52916	null	null	0	ADM2	Mount Darwin	52916	ZWE0555252916	2019	Not reported	Total	0	0	0	0.0	0.0	Not delivered	0	0	4	3	0	0	4	2	999
Africa	Eastern Africa	AFRO	Zimbabwe	47	ZI	ZW	ZWE	Mashonaland Central	5552	Mount Darwin	52916	null	null	0	ADM2	Mount Darwin	52916	ZWE0555252916	2020	Moderate prevalence (10%-49%)	Total	62054	81528	57797	70.890000000000001	93.140000000000001	PZQ+ALB/MBD	1	0	5	3	1	1	5	3	9
Africa	Eastern Africa	AFRO	Zimbabwe	47	ZI	ZW	ZWE	Mashonaland Central	5552	Rushinga	52917	null	null	0	ADM2	Rushinga	52917	ZWE0555252917	2013	Moderate prevalence (10%-49%)	Adults	7425	0	0	0.0	0.0	Not delivered	0	0	0	0	0	0	0	0	9
Africa	Eastern Africa	AFRO	Zimbabwe	47	ZI	ZW	ZWE	Mashonaland Central	5552	Rushinga	52917	null	null	0	ADM2	Rushinga	52917	ZWE0555252917	2014	Moderate prevalence (10%-49%)	Adults	7425	0	0	0.0	0.0	PZQ+ALB/MBD	0	0	0	0	0	0	0	0	9
Africa	Eastern Africa	AFRO	Zimbabwe	47	ZI	ZW	ZWE	Mashonaland Central	5552	Rushinga	52917	null	null	0	ADM2	Rushinga	52917	ZWE0555252917	2015	Moderate prevalence (10%-49%)	Adults	12303	0	0	0.0	0.0	PZQ+ALB/MBD	0	0	0	0	0	0	0	0	9
Africa	Eastern Africa	AFRO	Zimbabwe	47	ZI	ZW	ZWE	Mashonaland Central	5552	Rushinga	52917	null	null	0	ADM2	Rushinga	52917	ZWE0555252917	2016	Moderate prevalence (10%-49%)	Adults	8662	0	0	0.0	0.0	PZQ+ALB/MBD	0	0	0	0	0	0	0	0	9
Africa	Eastern Africa	AFRO	Zimbabwe	47	ZI	ZW	ZWE	Mashonaland Central	5552	Rushinga	52917	null	null	0	ADM2	Rushinga	52917	ZWE0555252917	2017	Moderate prevalence (10%-49%)	Adults	7425	0	0	0.0	0.0	Not delivered	0	0	0	0	0	0	0	0	9
Africa	Eastern Africa	AFRO	Zimbabwe	47	ZI	ZW	ZWE	Mashonaland Central	5552	Rushinga	52917	null	null	0	ADM2	Rushinga	52917	ZWE0555252917	2018	Moderate prevalence (10%-49%)	Adults	8803	0	0	0.0	0.0	Not delivered	0	0	0	0	0	0	0	0	9
Africa	Eastern Africa	AFRO	Zimbabwe	47	ZI	ZW	ZWE	Mashonaland Central	5552	Rushinga	52917	null	null	0	ADM2	Rushinga	52917	ZWE0555252917	2019	Not reported	Adults	0	0	0	0.0	0.0	Not delivered	0	0	0	0	0	0	0	0	999
Africa	Eastern Africa	AFRO	Zimbabwe	47	ZI	ZW	ZWE	Mashonaland Central	5552	Rushinga	52917	null	null	0	ADM2	Rushinga	52917	ZWE0555252917	2020	Moderate prevalence (10%-49%)	Adults	9060	0	0	0.0	0.0	Not delivered	0	0	0	0	0	0	0	0	9
Africa	Eastern Africa	AFRO	Zimbabwe	47	ZI	ZW	ZWE	Mashonaland Central	5552	Rushinga	52917	null	null	0	ADM2	Rushinga	52917	ZWE0555252917	2013	Moderate prevalence (10%-49%)	SAC	14308	0	0	0.0	0.0	Not delivered	0	0	0	0	0	0	0	0	9
Africa	Eastern Africa	AFRO	Zimbabwe	47	ZI	ZW	ZWE	Mashonaland Central	5552	Rushinga	52917	null	null	0	ADM2	Rushinga	52917	ZWE0555252917	2014	Moderate prevalence (10%-49%)	SAC	14308	14309	14379	100.48999999999999	100.48999999999999	PZQ+ALB/MBD	1	1	1	1	1	1	1	1	9
Africa	Eastern Africa	AFRO	Zimbabwe	47	ZI	ZW	ZWE	Mashonaland Central	5552	Rushinga	52917	null	null	0	ADM2	Rushinga	52917	ZWE0555252917	2015	Moderate prevalence (10%-49%)	SAC	23708	23709	18443	77.790000000000006	77.790000000000006	PZQ+ALB/MBD	1	1	2	2	1	1	2	2	9
Africa	Eastern Africa	AFRO	Zimbabwe	47	ZI	ZW	ZWE	Mashonaland Central	5552	Rushinga	52917	null	null	0	ADM2	Rushinga	52917	ZWE0555252917	2016	Moderate prevalence (10%-49%)	SAC	12375	12375	19674	158.97999999999999	158.97999999999999	PZQ+ALB/MBD	1	1	3	3	1	1	3	3	9
Africa	Eastern Africa	AFRO	Zimbabwe	47	ZI	ZW	ZWE	Mashonaland Central	5552	Rushinga	52917	null	null	0	ADM2	Rushinga	52917	ZWE0555252917	2017	Moderate prevalence (10%-49%)	SAC	14308	0	0	0.0	0.0	Not delivered	0	0	3	3	0	0	3	3	9
Africa	Eastern Africa	AFRO	Zimbabwe	47	ZI	ZW	ZWE	Mashonaland Central	5552	Rushinga	52917	null	null	0	ADM2	Rushinga	52917	ZWE0555252917	2018	Moderate prevalence (10%-49%)	SAC	12575	0	0	0.0	0.0	Not delivered	0	0	3	3	0	0	3	3	9
Africa	Eastern Africa	AFRO	Zimbabwe	47	ZI	ZW	ZWE	Mashonaland Central	5552	Rushinga	52917	null	null	0	ADM2	Rushinga	52917	ZWE0555252917	2019	Not reported	SAC	0	0	0	0.0	0.0	Not delivered	0	0	3	3	0	0	3	3	999
Africa	Eastern Africa	AFRO	Zimbabwe	47	ZI	ZW	ZWE	Mashonaland Central	5552	Rushinga	52917	null	null	0	ADM2	Rushinga	52917	ZWE0555252917	2020	Moderate prevalence (10%-49%)	SAC	12538	0	0	0.0	0.0	Not delivered	0	0	3	3	0	0	3	3	9
Africa	Eastern Africa	AFRO	Zimbabwe	47	ZI	ZW	ZWE	Mashonaland Central	5552	Rushinga	52917	null	null	0	ADM2	Rushinga	52917	ZWE0555252917	2013	Moderate prevalence (10%-49%)	Total	21734	0	0	0.0	0.0	Not delivered	0	0	0	0	0	0	0	0	9
Africa	Eastern Africa	AFRO	Zimbabwe	47	ZI	ZW	ZWE	Mashonaland Central	5552	Rushinga	52917	null	null	0	ADM2	Rushinga	52917	ZWE0555252917	2014	Moderate prevalence (10%-49%)	Total	21734	14309	14379	100.48999999999999	66.159999999999997	PZQ+ALB/MBD	1	1	1	1	1	0	1	0	9
Africa	Eastern Africa	AFRO	Zimbabwe	47	ZI	ZW	ZWE	Mashonaland Central	5552	Rushinga	52917	null	null	0	ADM2	Rushinga	52917	ZWE0555252917	2015	Moderate prevalence (10%-49%)	Total	36011	23709	18443	77.790000000000006	51.210000000000001	PZQ+ALB/MBD	1	1	2	2	1	0	2	0	9
Africa	Eastern Africa	AFRO	Zimbabwe	47	ZI	ZW	ZWE	Mashonaland Central	5552	Rushinga	52917	null	null	0	ADM2	Rushinga	52917	ZWE0555252917	2016	Moderate prevalence (10%-49%)	Total	21037	12375	19674	158.97999999999999	93.519999999999996	PZQ+ALB/MBD	1	1	3	3	1	1	3	1	9
Africa	Eastern Africa	AFRO	Zimbabwe	47	ZI	ZW	ZWE	Mashonaland Central	5552	Rushinga	52917	null	null	0	ADM2	Rushinga	52917	ZWE0555252917	2017	Moderate prevalence (10%-49%)	Total	21734	0	0	0.0	0.0	Not delivered	0	0	3	3	0	0	3	1	9
Africa	Eastern Africa	AFRO	Zimbabwe	47	ZI	ZW	ZWE	Mashonaland Central	5552	Rushinga	52917	null	null	0	ADM2	Rushinga	52917	ZWE0555252917	2018	Moderate prevalence (10%-49%)	Total	21378	0	0	0.0	0.0	Not delivered	0	0	3	3	0	0	3	1	9
Africa	Eastern Africa	AFRO	Zimbabwe	47	ZI	ZW	ZWE	Mashonaland Central	5552	Rushinga	52917	null	null	0	ADM2	Rushinga	52917	ZWE0555252917	2019	Not reported	Total	0	0	0	0.0	0.0	Not delivered	0	0	3	3	0	0	3	1	999
Africa	Eastern Africa	AFRO	Zimbabwe	47	ZI	ZW	ZWE	Mashonaland Central	5552	Rushinga	52917	null	null	0	ADM2	Rushinga	52917	ZWE0555252917	2020	Moderate prevalence (10%-49%)	Total	21598	0	0	0.0	0.0	Not delivered	0	0	3	3	0	0	3	1	9
Africa	Eastern Africa	AFRO	Zimbabwe	47	ZI	ZW	ZWE	Mashonaland Central	5552	Shamva	52918	null	null	0	ADM2	Shamva	52918	ZWE0555252918	2013	High prevalence (50% and above)	Adults	62000	0	0	0.0	0.0	PZQ	0	0	0	0	0	0	0	0	6
Africa	Eastern Africa	AFRO	Zimbabwe	47	ZI	ZW	ZWE	Mashonaland Central	5552	Shamva	52918	null	null	0	ADM2	Shamva	52918	ZWE0555252918	2014	High prevalence (50% and above)	Adults	62000	0	0	0.0	0.0	PZQ+ALB/MBD	0	0	0	0	0	0	0	0	6
Africa	Eastern Africa	AFRO	Zimbabwe	47	ZI	ZW	ZWE	Mashonaland Central	5552	Shamva	52918	null	null	0	ADM2	Shamva	52918	ZWE0555252918	2015	Moderate prevalence (10%-49%)	Adults	8197	0	0	0.0	0.0	PZQ+ALB/MBD	0	0	0	0	0	0	0	0	9
Africa	Eastern Africa	AFRO	Zimbabwe	47	ZI	ZW	ZWE	Mashonaland Central	5552	Shamva	52918	null	null	0	ADM2	Shamva	52918	ZWE0555252918	2016	High prevalence (50% and above)	Adults	72333	0	0	0.0	0.0	Not delivered	0	0	0	0	0	0	0	0	6
Africa	Eastern Africa	AFRO	Zimbabwe	47	ZI	ZW	ZWE	Mashonaland Central	5552	Shamva	52918	null	null	0	ADM2	Shamva	52918	ZWE0555252918	2017	High prevalence (50% and above)	Adults	62000	0	0	0.0	0.0	Not delivered	0	0	0	0	0	0	0	0	6
Africa	Eastern Africa	AFRO	Zimbabwe	47	ZI	ZW	ZWE	Mashonaland Central	5552	Shamva	52918	null	null	0	ADM2	Shamva	52918	ZWE0555252918	2018	High prevalence (50% and above)	Adults	73504	0	0	0.0	0.0	Not delivered	0	0	0	0	0	0	0	0	6
Africa	Eastern Africa	AFRO	Zimbabwe	47	ZI	ZW	ZWE	Mashonaland Central	5552	Shamva	52918	null	null	0	ADM2	Shamva	52918	ZWE0555252918	2019	Not reported	Adults	0	0	0	0.0	0.0	Not delivered	0	0	0	0	0	0	0	0	999
Africa	Eastern Africa	AFRO	Zimbabwe	47	ZI	ZW	ZWE	Mashonaland Central	5552	Shamva	52918	null	null	0	ADM2	Shamva	52918	ZWE0555252918	2020	High prevalence (50% and above)	Adults	75653	0	0	0.0	0.0	PZQ+ALB/MBD	0	0	0	0	0	0	0	0	6
Africa	Eastern Africa	AFRO	Zimbabwe	47	ZI	ZW	ZWE	Mashonaland Central	5552	Shamva	52918	null	null	0	ADM2	Shamva	52918	ZWE0555252918	2013	High prevalence (50% and above)	SAC	47791	47791	17084	35.75	35.75	PZQ	1	0	1	0	1	0	1	0	6
Africa	Eastern Africa	AFRO	Zimbabwe	47	ZI	ZW	ZWE	Mashonaland Central	5552	Shamva	52918	null	null	0	ADM2	Shamva	52918	ZWE0555252918	2014	High prevalence (50% and above)	SAC	47791	47791	23685	49.560000000000002	49.560000000000002	PZQ+ALB/MBD	1	0	2	0	1	0	2	0	6
Africa	Eastern Africa	AFRO	Zimbabwe	47	ZI	ZW	ZWE	Mashonaland Central	5552	Shamva	52918	null	null	0	ADM2	Shamva	52918	ZWE0555252918	2015	Moderate prevalence (10%-49%)	SAC	15796	15796	24568	155.53	155.53999999999999	PZQ+ALB/MBD	1	1	3	1	1	1	3	1	9
Africa	Eastern Africa	AFRO	Zimbabwe	47	ZI	ZW	ZWE	Mashonaland Central	5552	Shamva	52918	null	null	0	ADM2	Shamva	52918	ZWE0555252918	2016	High prevalence (50% and above)	SAC	41333	0	0	0.0	0.0	Not delivered	0	0	3	1	0	0	3	1	6
Africa	Eastern Africa	AFRO	Zimbabwe	47	ZI	ZW	ZWE	Mashonaland Central	5552	Shamva	52918	null	null	0	ADM2	Shamva	52918	ZWE0555252918	2017	High prevalence (50% and above)	SAC	47791	0	0	0.0	0.0	Not delivered	0	0	3	1	0	0	3	1	6
Africa	Eastern Africa	AFRO	Zimbabwe	47	ZI	ZW	ZWE	Mashonaland Central	5552	Shamva	52918	null	null	0	ADM2	Shamva	52918	ZWE0555252918	2018	High prevalence (50% and above)	SAC	42002	0	0	0.0	0.0	Not delivered	0	0	3	1	0	0	3	1	6
Africa	Eastern Africa	AFRO	Zimbabwe	47	ZI	ZW	ZWE	Mashonaland Central	5552	Shamva	52918	null	null	0	ADM2	Shamva	52918	ZWE0555252918	2019	Not reported	SAC	0	0	0	0.0	0.0	Not delivered	0	0	3	1	0	0	3	1	999
Africa	Eastern Africa	AFRO	Zimbabwe	47	ZI	ZW	ZWE	Mashonaland Central	5552	Shamva	52918	null	null	0	ADM2	Shamva	52918	ZWE0555252918	2020	High prevalence (50% and above)	SAC	41879	38599	25350	65.680000000000007	60.530000000000001	PZQ+ALB/MBD	1	0	4	1	1	0	4	1	6
Africa	Eastern Africa	AFRO	Zimbabwe	47	ZI	ZW	ZWE	Mashonaland Central	5552	Shamva	52918	null	null	0	ADM2	Shamva	52918	ZWE0555252918	2013	High prevalence (50% and above)	Total	109791	47791	17084	35.75	15.56	PZQ	1	0	1	0	1	0	1	0	6
Africa	Eastern Africa	AFRO	Zimbabwe	47	ZI	ZW	ZWE	Mashonaland Central	5552	Shamva	52918	null	null	0	ADM2	Shamva	52918	ZWE0555252918	2014	High prevalence (50% and above)	Total	109791	47791	23685	49.560000000000002	21.57	PZQ+ALB/MBD	1	0	2	0	1	0	2	0	6
Africa	Eastern Africa	AFRO	Zimbabwe	47	ZI	ZW	ZWE	Mashonaland Central	5552	Shamva	52918	null	null	0	ADM2	Shamva	52918	ZWE0555252918	2015	Moderate prevalence (10%-49%)	Total	23992	15796	24568	155.53	102.40000000000001	PZQ+ALB/MBD	1	1	3	1	1	1	3	1	9
Africa	Eastern Africa	AFRO	Zimbabwe	47	ZI	ZW	ZWE	Mashonaland Central	5552	Shamva	52918	null	null	0	ADM2	Shamva	52918	ZWE0555252918	2016	High prevalence (50% and above)	Total	113666	0	0	0.0	0.0	Not delivered	0	0	3	1	0	0	3	1	6
Africa	Eastern Africa	AFRO	Zimbabwe	47	ZI	ZW	ZWE	Mashonaland Central	5552	Shamva	52918	null	null	0	ADM2	Shamva	52918	ZWE0555252918	2017	High prevalence (50% and above)	Total	109791	0	0	0.0	0.0	Not delivered	0	0	3	1	0	0	3	1	6
Africa	Eastern Africa	AFRO	Zimbabwe	47	ZI	ZW	ZWE	Mashonaland Central	5552	Shamva	52918	null	null	0	ADM2	Shamva	52918	ZWE0555252918	2018	High prevalence (50% and above)	Total	115506	0	0	0.0	0.0	Not delivered	0	0	3	1	0	0	3	1	6
Africa	Eastern Africa	AFRO	Zimbabwe	47	ZI	ZW	ZWE	Mashonaland Central	5552	Shamva	52918	null	null	0	ADM2	Shamva	52918	ZWE0555252918	2019	Not reported	Total	0	0	0	0.0	0.0	Not delivered	0	0	3	1	0	0	3	1	999
Africa	Eastern Africa	AFRO	Zimbabwe	47	ZI	ZW	ZWE	Mashonaland Central	5552	Shamva	52918	null	null	0	ADM2	Shamva	52918	ZWE0555252918	2020	High prevalence (50% and above)	Total	117532	38599	25350	65.680000000000007	21.57	PZQ+ALB/MBD	1	0	4	1	1	0	4	1	6
Africa	Eastern Africa	AFRO	Zimbabwe	47	ZI	ZW	ZWE	Mashonaland East	5553	Chikomba	52919	null	null	0	ADM2	Chikomba	52919	ZWE0555352919	2013	High prevalence (50% and above)	Adults	60664	0	0	0.0	0.0	PZQ	0	0	0	0	0	0	0	0	6
Africa	Eastern Africa	AFRO	Zimbabwe	47	ZI	ZW	ZWE	Mashonaland East	5553	Chikomba	52919	null	null	0	ADM2	Chikomba	52919	ZWE0555352919	2014	High prevalence (50% and above)	Adults	60664	0	0	0.0	0.0	PZQ+ALB/MBD	0	0	0	0	0	0	0	0	6
Africa	Eastern Africa	AFRO	Zimbabwe	47	ZI	ZW	ZWE	Mashonaland East	5553	Chikomba	52919	null	null	0	ADM2	Chikomba	52919	ZWE0555352919	2015	Moderate prevalence (10%-49%)	Adults	12038	0	0	0.0	0.0	PZQ+ALB/MBD	0	0	0	0	0	0	0	0	9
Africa	Eastern Africa	AFRO	Zimbabwe	47	ZI	ZW	ZWE	Mashonaland East	5553	Chikomba	52919	null	null	0	ADM2	Chikomba	52919	ZWE0555352919	2016	High prevalence (50% and above)	Adults	70774	0	0	0.0	0.0	PZQ	0	0	0	0	0	0	0	0	6
Africa	Eastern Africa	AFRO	Zimbabwe	47	ZI	ZW	ZWE	Mashonaland East	5553	Chikomba	52919	null	null	0	ADM2	Chikomba	52919	ZWE0555352919	2017	High prevalence (50% and above)	Adults	60664	0	0	0.0	0.0	Not delivered	0	0	0	0	0	0	0	0	6
Africa	Eastern Africa	AFRO	Zimbabwe	47	ZI	ZW	ZWE	Mashonaland East	5553	Chikomba	52919	null	null	0	ADM2	Chikomba	52919	ZWE0555352919	2018	High prevalence (50% and above)	Adults	71920	0	0	0.0	0.0	Not delivered	0	0	0	0	0	0	0	0	6
Africa	Eastern Africa	AFRO	Zimbabwe	47	ZI	ZW	ZWE	Mashonaland East	5553	Chikomba	52919	null	null	0	ADM2	Chikomba	52919	ZWE0555352919	2019	Not reported	Adults	0	0	0	0.0	0.0	Not delivered	0	0	0	0	0	0	0	0	999
Africa	Eastern Africa	AFRO	Zimbabwe	47	ZI	ZW	ZWE	Mashonaland East	5553	Chikomba	52919	null	null	0	ADM2	Chikomba	52919	ZWE0555352919	2020	High prevalence (50% and above)	Adults	74022	0	0	0.0	0.0	Not delivered	0	0	0	0	0	0	0	0	6
Africa	Eastern Africa	AFRO	Zimbabwe	47	ZI	ZW	ZWE	Mashonaland East	5553	Chikomba	52919	null	null	0	ADM2	Chikomba	52919	ZWE0555352919	2013	High prevalence (50% and above)	SAC	46762	46762	25607	54.759999999999998	54.759999999999998	PZQ	1	0	1	0	1	0	1	0	6
Africa	Eastern Africa	AFRO	Zimbabwe	47	ZI	ZW	ZWE	Mashonaland East	5553	Chikomba	52919	null	null	0	ADM2	Chikomba	52919	ZWE0555352919	2014	High prevalence (50% and above)	SAC	46762	46762	27911	59.689999999999998	59.689999999999998	PZQ+ALB/MBD	1	0	2	0	1	0	2	0	6
Africa	Eastern Africa	AFRO	Zimbabwe	47	ZI	ZW	ZWE	Mashonaland East	5553	Chikomba	52919	null	null	0	ADM2	Chikomba	52919	ZWE0555352919	2015	Moderate prevalence (10%-49%)	SAC	23198	23198	29869	128.75999999999999	128.75999999999999	PZQ+ALB/MBD	1	1	3	1	1	1	3	1	9
Africa	Eastern Africa	AFRO	Zimbabwe	47	ZI	ZW	ZWE	Mashonaland East	5553	Chikomba	52919	null	null	0	ADM2	Chikomba	52919	ZWE0555352919	2016	High prevalence (50% and above)	SAC	40443	40443	32465	80.269999999999996	80.269999999999996	PZQ	1	1	4	2	1	1	4	2	6
Africa	Eastern Africa	AFRO	Zimbabwe	47	ZI	ZW	ZWE	Mashonaland East	5553	Chikomba	52919	null	null	0	ADM2	Chikomba	52919	ZWE0555352919	2017	High prevalence (50% and above)	SAC	46762	0	0	0.0	0.0	Not delivered	0	0	4	2	0	0	4	2	6
Africa	Eastern Africa	AFRO	Zimbabwe	47	ZI	ZW	ZWE	Mashonaland East	5553	Chikomba	52919	null	null	0	ADM2	Chikomba	52919	ZWE0555352919	2018	High prevalence (50% and above)	SAC	41097	0	0	0.0	0.0	Not delivered	0	0	4	2	0	0	4	2	6
Africa	Eastern Africa	AFRO	Zimbabwe	47	ZI	ZW	ZWE	Mashonaland East	5553	Chikomba	52919	null	null	0	ADM2	Chikomba	52919	ZWE0555352919	2019	Not reported	SAC	0	0	0	0.0	0.0	Not delivered	0	0	4	2	0	0	4	2	999
Africa	Eastern Africa	AFRO	Zimbabwe	47	ZI	ZW	ZWE	Mashonaland East	5553	Chikomba	52919	null	null	0	ADM2	Chikomba	52919	ZWE0555352919	2020	High prevalence (50% and above)	SAC	40977	0	0	0.0	0.0	Not delivered	0	0	4	2	0	0	4	2	6
Africa	Eastern Africa	AFRO	Zimbabwe	47	ZI	ZW	ZWE	Mashonaland East	5553	Chikomba	52919	null	null	0	ADM2	Chikomba	52919	ZWE0555352919	2013	High prevalence (50% and above)	Total	107426	46762	25607	54.759999999999998	23.84	PZQ	1	0	1	0	1	0	1	0	6
Africa	Eastern Africa	AFRO	Zimbabwe	47	ZI	ZW	ZWE	Mashonaland East	5553	Chikomba	52919	null	null	0	ADM2	Chikomba	52919	ZWE0555352919	2014	High prevalence (50% and above)	Total	107426	46762	27911	59.689999999999998	25.98	PZQ+ALB/MBD	1	0	2	0	1	0	2	0	6
Africa	Eastern Africa	AFRO	Zimbabwe	47	ZI	ZW	ZWE	Mashonaland East	5553	Chikomba	52919	null	null	0	ADM2	Chikomba	52919	ZWE0555352919	2015	Moderate prevalence (10%-49%)	Total	35236	23198	29869	128.75999999999999	84.769999999999996	PZQ+ALB/MBD	1	1	3	1	1	1	3	1	9
Africa	Eastern Africa	AFRO	Zimbabwe	47	ZI	ZW	ZWE	Mashonaland East	5553	Chikomba	52919	null	null	0	ADM2	Chikomba	52919	ZWE0555352919	2016	High prevalence (50% and above)	Total	111217	40443	32465	80.269999999999996	29.190000000000001	PZQ	1	1	4	2	1	0	4	1	6
Africa	Eastern Africa	AFRO	Zimbabwe	47	ZI	ZW	ZWE	Mashonaland East	5553	Chikomba	52919	null	null	0	ADM2	Chikomba	52919	ZWE0555352919	2017	High prevalence (50% and above)	Total	107426	0	0	0.0	0.0	Not delivered	0	0	4	2	0	0	4	1	6
Africa	Eastern Africa	AFRO	Zimbabwe	47	ZI	ZW	ZWE	Mashonaland East	5553	Chikomba	52919	null	null	0	ADM2	Chikomba	52919	ZWE0555352919	2018	High prevalence (50% and above)	Total	113017	0	0	0.0	0.0	Not delivered	0	0	4	2	0	0	4	1	6
Africa	Eastern Africa	AFRO	Zimbabwe	47	ZI	ZW	ZWE	Mashonaland East	5553	Chikomba	52919	null	null	0	ADM2	Chikomba	52919	ZWE0555352919	2019	Not reported	Total	0	0	0	0.0	0.0	Not delivered	0	0	4	2	0	0	4	1	999
Africa	Eastern Africa	AFRO	Zimbabwe	47	ZI	ZW	ZWE	Mashonaland East	5553	Chikomba	52919	null	null	0	ADM2	Chikomba	52919	ZWE0555352919	2020	High prevalence (50% and above)	Total	114999	0	0	0.0	0.0	Not delivered	0	0	4	2	0	0	4	1	6
Africa	Eastern Africa	AFRO	Zimbabwe	47	ZI	ZW	ZWE	Mashonaland East	5553	Goromonzi	52920	null	null	0	ADM2	Goromonzi	52920	ZWE0555352920	2013	Low prevalence (less than 10%)	Adults	0	0	0	0.0	0.0	PZQ	0	0	0	0	0	0	0	0	10
Africa	Eastern Africa	AFRO	Zimbabwe	47	ZI	ZW	ZWE	Mashonaland East	5553	Goromonzi	52920	null	null	0	ADM2	Goromonzi	52920	ZWE0555352920	2014	Moderate prevalence (10%-49%)	Adults	22562	0	0	0.0	0.0	PZQ	0	0	0	0	0	0	0	0	9
Africa	Eastern Africa	AFRO	Zimbabwe	47	ZI	ZW	ZWE	Mashonaland East	5553	Goromonzi	52920	null	null	0	ADM2	Goromonzi	52920	ZWE0555352920	2015	Moderate prevalence (10%-49%)	Adults	28025	0	0	0.0	0.0	PZQ	0	0	0	0	0	0	0	0	9
Africa	Eastern Africa	AFRO	Zimbabwe	47	ZI	ZW	ZWE	Mashonaland East	5553	Goromonzi	52920	null	null	0	ADM2	Goromonzi	52920	ZWE0555352920	2016	Moderate prevalence (10%-49%)	Adults	26323	0	0	0.0	0.0	Not delivered	0	0	0	0	0	0	0	0	9
Africa	Eastern Africa	AFRO	Zimbabwe	47	ZI	ZW	ZWE	Mashonaland East	5553	Goromonzi	52920	null	null	0	ADM2	Goromonzi	52920	ZWE0555352920	2017	Low prevalence (less than 10%)	Adults	0	0	0	0.0	0.0	Not delivered	0	0	0	0	0	0	0	0	10
Africa	Eastern Africa	AFRO	Zimbabwe	47	ZI	ZW	ZWE	Mashonaland East	5553	Goromonzi	52920	null	null	0	ADM2	Goromonzi	52920	ZWE0555352920	2018	Low prevalence (less than 10%)	Adults	0	0	0	0.0	0.0	Not delivered	0	0	0	0	0	0	0	0	10
Africa	Eastern Africa	AFRO	Zimbabwe	47	ZI	ZW	ZWE	Mashonaland East	5553	Goromonzi	52920	null	null	0	ADM2	Goromonzi	52920	ZWE0555352920	2019	Not reported	Adults	0	0	0	0.0	0.0	Not delivered	0	0	0	0	0	0	0	0	999
Africa	Eastern Africa	AFRO	Zimbabwe	47	ZI	ZW	ZWE	Mashonaland East	5553	Goromonzi	52920	null	null	0	ADM2	Goromonzi	52920	ZWE0555352920	2020	Low prevalence (less than 10%)	Adults	0	0	0	0.0	0.0	Not delivered	0	0	0	0	0	0	0	0	10
Africa	Eastern Africa	AFRO	Zimbabwe	47	ZI	ZW	ZWE	Mashonaland East	5553	Goromonzi	52920	null	null	0	ADM2	Goromonzi	52920	ZWE0555352920	2013	Low prevalence (less than 10%)	SAC	28696	86959	20336	23.390000000000001	70.870000000000005	PZQ	1	0	1	0	1	0	1	0	10
Africa	Eastern Africa	AFRO	Zimbabwe	47	ZI	ZW	ZWE	Mashonaland East	5553	Goromonzi	52920	null	null	0	ADM2	Goromonzi	52920	ZWE0555352920	2014	Moderate prevalence (10%-49%)	SAC	43480	86959	31909	36.689999999999998	73.390000000000001	PZQ	1	0	2	0	1	0	2	0	9
Africa	Eastern Africa	AFRO	Zimbabwe	47	ZI	ZW	ZWE	Mashonaland East	5553	Goromonzi	52920	null	null	0	ADM2	Goromonzi	52920	ZWE0555352920	2015	Moderate prevalence (10%-49%)	SAC	54006	70472	39254	55.700000000000003	72.680000000000007	PZQ	1	0	3	0	1	0	3	0	9
Africa	Eastern Africa	AFRO	Zimbabwe	47	ZI	ZW	ZWE	Mashonaland East	5553	Goromonzi	52920	null	null	0	ADM2	Goromonzi	52920	ZWE0555352920	2016	Moderate prevalence (10%-49%)	SAC	37604	0	0	0.0	0.0	Not delivered	0	0	3	0	0	0	3	0	9
Africa	Eastern Africa	AFRO	Zimbabwe	47	ZI	ZW	ZWE	Mashonaland East	5553	Goromonzi	52920	null	null	0	ADM2	Goromonzi	52920	ZWE0555352920	2017	Low prevalence (less than 10%)	SAC	28696	0	0	0.0	0.0	Not delivered	0	0	3	0	0	0	3	0	10
Africa	Eastern Africa	AFRO	Zimbabwe	47	ZI	ZW	ZWE	Mashonaland East	5553	Goromonzi	52920	null	null	0	ADM2	Goromonzi	52920	ZWE0555352920	2018	Low prevalence (less than 10%)	SAC	31574	0	0	0.0	0.0	Not delivered	0	0	3	0	0	0	3	0	10
Africa	Eastern Africa	AFRO	Zimbabwe	47	ZI	ZW	ZWE	Mashonaland East	5553	Goromonzi	52920	null	null	0	ADM2	Goromonzi	52920	ZWE0555352920	2019	Not reported	SAC	0	0	0	0.0	0.0	Not delivered	0	0	3	0	0	0	3	0	999
Africa	Eastern Africa	AFRO	Zimbabwe	47	ZI	ZW	ZWE	Mashonaland East	5553	Goromonzi	52920	null	null	0	ADM2	Goromonzi	52920	ZWE0555352920	2020	Low prevalence (less than 10%)	SAC	25146	0	0	0.0	0.0	Not delivered	0	0	3	0	0	0	3	0	10
Africa	Eastern Africa	AFRO	Zimbabwe	47	ZI	ZW	ZWE	Mashonaland East	5553	Goromonzi	52920	null	null	0	ADM2	Goromonzi	52920	ZWE0555352920	2013	Low prevalence (less than 10%)	Total	28696	86959	20336	23.390000000000001	70.870000000000005	PZQ	1	0	1	0	1	0	1	0	10
Africa	Eastern Africa	AFRO	Zimbabwe	47	ZI	ZW	ZWE	Mashonaland East	5553	Goromonzi	52920	null	null	0	ADM2	Goromonzi	52920	ZWE0555352920	2014	Moderate prevalence (10%-49%)	Total	66042	86959	31909	36.689999999999998	48.32	PZQ	1	0	2	0	1	0	2	0	9
Africa	Eastern Africa	AFRO	Zimbabwe	47	ZI	ZW	ZWE	Mashonaland East	5553	Goromonzi	52920	null	null	0	ADM2	Goromonzi	52920	ZWE0555352920	2015	Moderate prevalence (10%-49%)	Total	82032	70472	39254	55.700000000000003	47.850000000000001	PZQ	1	0	3	0	1	0	3	0	9
Africa	Eastern Africa	AFRO	Zimbabwe	47	ZI	ZW	ZWE	Mashonaland East	5553	Goromonzi	52920	null	null	0	ADM2	Goromonzi	52920	ZWE0555352920	2016	Moderate prevalence (10%-49%)	Total	63926	0	0	0.0	0.0	Not delivered	0	0	3	0	0	0	3	0	9
Africa	Eastern Africa	AFRO	Zimbabwe	47	ZI	ZW	ZWE	Mashonaland East	5553	Goromonzi	52920	null	null	0	ADM2	Goromonzi	52920	ZWE0555352920	2017	Low prevalence (less than 10%)	Total	28696	0	0	0.0	0.0	Not delivered	0	0	3	0	0	0	3	0	10
Africa	Eastern Africa	AFRO	Zimbabwe	47	ZI	ZW	ZWE	Mashonaland East	5553	Goromonzi	52920	null	null	0	ADM2	Goromonzi	52920	ZWE0555352920	2018	Low prevalence (less than 10%)	Total	31574	0	0	0.0	0.0	Not delivered	0	0	3	0	0	0	3	0	10
Africa	Eastern Africa	AFRO	Zimbabwe	47	ZI	ZW	ZWE	Mashonaland East	5553	Goromonzi	52920	null	null	0	ADM2	Goromonzi	52920	ZWE0555352920	2019	Not reported	Total	0	0	0	0.0	0.0	Not delivered	0	0	3	0	0	0	3	0	999
Africa	Eastern Africa	AFRO	Zimbabwe	47	ZI	ZW	ZWE	Mashonaland East	5553	Goromonzi	52920	null	null	0	ADM2	Goromonzi	52920	ZWE0555352920	2020	Low prevalence (less than 10%)	Total	25146	0	0	0.0	0.0	Not delivered	0	0	3	0	0	0	3	0	10
Africa	Eastern Africa	AFRO	Zimbabwe	47	ZI	ZW	ZWE	Mashonaland East	5553	Hwedza	52921	null	null	0	ADM2	Hwedza	52921	ZWE0555352921	2013	High prevalence (50% and above)	Adults	35584	0	0	0.0	0.0	PZQ	0	0	0	0	0	0	0	0	6
Africa	Eastern Africa	AFRO	Zimbabwe	47	ZI	ZW	ZWE	Mashonaland East	5553	Hwedza	52921	null	null	0	ADM2	Hwedza	52921	ZWE0555352921	2014	High prevalence (50% and above)	Adults	35584	0	0	0.0	0.0	PZQ+ALB/MBD	0	0	0	0	0	0	0	0	6
Africa	Eastern Africa	AFRO	Zimbabwe	47	ZI	ZW	ZWE	Mashonaland East	5553	Hwedza	52921	null	null	0	ADM2	Hwedza	52921	ZWE0555352921	2015	Moderate prevalence (10%-49%)	Adults	7061	0	0	0.0	0.0	PZQ+ALB/MBD	0	0	0	0	0	0	0	0	9
Africa	Eastern Africa	AFRO	Zimbabwe	47	ZI	ZW	ZWE	Mashonaland East	5553	Hwedza	52921	null	null	0	ADM2	Hwedza	52921	ZWE0555352921	2016	High prevalence (50% and above)	Adults	41515	0	0	0.0	0.0	PZQ	0	0	0	0	0	0	0	0	6
Africa	Eastern Africa	AFRO	Zimbabwe	47	ZI	ZW	ZWE	Mashonaland East	5553	Hwedza	52921	null	null	0	ADM2	Hwedza	52921	ZWE0555352921	2017	High prevalence (50% and above)	Adults	35584	0	0	0.0	0.0	Not delivered	0	0	0	0	0	0	0	0	6
Africa	Eastern Africa	AFRO	Zimbabwe	47	ZI	ZW	ZWE	Mashonaland East	5553	Hwedza	52921	null	null	0	ADM2	Hwedza	52921	ZWE0555352921	2018	High prevalence (50% and above)	Adults	42187	0	0	0.0	0.0	Not delivered	0	0	0	0	0	0	0	0	6
Africa	Eastern Africa	AFRO	Zimbabwe	47	ZI	ZW	ZWE	Mashonaland East	5553	Hwedza	52921	null	null	0	ADM2	Hwedza	52921	ZWE0555352921	2019	Not reported	Adults	0	0	0	0.0	0.0	Not delivered	0	0	0	0	0	0	0	0	999
Africa	Eastern Africa	AFRO	Zimbabwe	47	ZI	ZW	ZWE	Mashonaland East	5553	Hwedza	52921	null	null	0	ADM2	Hwedza	52921	ZWE0555352921	2020	High prevalence (50% and above)	Adults	43421	0	0	0.0	0.0	Not delivered	0	0	0	0	0	0	0	0	6
Africa	Eastern Africa	AFRO	Zimbabwe	47	ZI	ZW	ZWE	Mashonaland East	5553	Hwedza	52921	null	null	0	ADM2	Hwedza	52921	ZWE0555352921	2013	High prevalence (50% and above)	SAC	27430	27430	17740	64.670000000000002	64.670000000000002	PZQ	1	0	1	0	1	0	1	0	6
Africa	Eastern Africa	AFRO	Zimbabwe	47	ZI	ZW	ZWE	Mashonaland East	5553	Hwedza	52921	null	null	0	ADM2	Hwedza	52921	ZWE0555352921	2014	High prevalence (50% and above)	SAC	27430	27430	21937	79.969999999999999	79.969999999999999	PZQ+ALB/MBD	1	1	2	1	1	1	2	1	6
Africa	Eastern Africa	AFRO	Zimbabwe	47	ZI	ZW	ZWE	Mashonaland East	5553	Hwedza	52921	null	null	0	ADM2	Hwedza	52921	ZWE0555352921	2015	Moderate prevalence (10%-49%)	SAC	13608	13608	19305	141.87	141.87	PZQ+ALB/MBD	1	1	3	2	1	1	3	2	9
Africa	Eastern Africa	AFRO	Zimbabwe	47	ZI	ZW	ZWE	Mashonaland East	5553	Hwedza	52921	null	null	0	ADM2	Hwedza	52921	ZWE0555352921	2016	High prevalence (50% and above)	SAC	23723	23723	21498	90.620000000000005	90.620000000000005	PZQ	1	1	4	3	1	1	4	3	6
Africa	Eastern Africa	AFRO	Zimbabwe	47	ZI	ZW	ZWE	Mashonaland East	5553	Hwedza	52921	null	null	0	ADM2	Hwedza	52921	ZWE0555352921	2017	High prevalence (50% and above)	SAC	27430	0	0	0.0	0.0	Not delivered	0	0	4	3	0	0	4	3	6
Africa	Eastern Africa	AFRO	Zimbabwe	47	ZI	ZW	ZWE	Mashonaland East	5553	Hwedza	52921	null	null	0	ADM2	Hwedza	52921	ZWE0555352921	2018	High prevalence (50% and above)	SAC	24107	0	0	0.0	0.0	Not delivered	0	0	4	3	0	0	4	3	6
Africa	Eastern Africa	AFRO	Zimbabwe	47	ZI	ZW	ZWE	Mashonaland East	5553	Hwedza	52921	null	null	0	ADM2	Hwedza	52921	ZWE0555352921	2019	Not reported	SAC	0	0	0	0.0	0.0	Not delivered	0	0	4	3	0	0	4	3	999
Africa	Eastern Africa	AFRO	Zimbabwe	47	ZI	ZW	ZWE	Mashonaland East	5553	Hwedza	52921	null	null	0	ADM2	Hwedza	52921	ZWE0555352921	2020	High prevalence (50% and above)	SAC	24036	0	0	0.0	0.0	Not delivered	0	0	4	3	0	0	4	3	6
Africa	Eastern Africa	AFRO	Zimbabwe	47	ZI	ZW	ZWE	Mashonaland East	5553	Hwedza	52921	null	null	0	ADM2	Hwedza	52921	ZWE0555352921	2013	High prevalence (50% and above)	Total	63014	27430	17740	64.670000000000002	28.149999999999999	PZQ	1	0	1	0	1	0	1	0	6
Africa	Eastern Africa	AFRO	Zimbabwe	47	ZI	ZW	ZWE	Mashonaland East	5553	Hwedza	52921	null	null	0	ADM2	Hwedza	52921	ZWE0555352921	2014	High prevalence (50% and above)	Total	63014	27430	21937	79.969999999999999	34.810000000000002	PZQ+ALB/MBD	1	1	2	1	1	0	2	0	6
Africa	Eastern Africa	AFRO	Zimbabwe	47	ZI	ZW	ZWE	Mashonaland East	5553	Hwedza	52921	null	null	0	ADM2	Hwedza	52921	ZWE0555352921	2015	Moderate prevalence (10%-49%)	Total	20669	13608	19305	141.87	93.400000000000006	PZQ+ALB/MBD	1	1	3	2	1	1	3	1	9
Africa	Eastern Africa	AFRO	Zimbabwe	47	ZI	ZW	ZWE	Mashonaland East	5553	Hwedza	52921	null	null	0	ADM2	Hwedza	52921	ZWE0555352921	2016	High prevalence (50% and above)	Total	65238	23723	21498	90.620000000000005	32.950000000000003	PZQ	1	1	4	3	1	0	4	1	6
Africa	Eastern Africa	AFRO	Zimbabwe	47	ZI	ZW	ZWE	Mashonaland East	5553	Hwedza	52921	null	null	0	ADM2	Hwedza	52921	ZWE0555352921	2017	High prevalence (50% and above)	Total	63014	0	0	0.0	0.0	Not delivered	0	0	4	3	0	0	4	1	6
Africa	Eastern Africa	AFRO	Zimbabwe	47	ZI	ZW	ZWE	Mashonaland East	5553	Hwedza	52921	null	null	0	ADM2	Hwedza	52921	ZWE0555352921	2018	High prevalence (50% and above)	Total	66294	0	0	0.0	0.0	Not delivered	0	0	4	3	0	0	4	1	6
Africa	Eastern Africa	AFRO	Zimbabwe	47	ZI	ZW	ZWE	Mashonaland East	5553	Hwedza	52921	null	null	0	ADM2	Hwedza	52921	ZWE0555352921	2019	Not reported	Total	0	0	0	0.0	0.0	Not delivered	0	0	4	3	0	0	4	1	999
Africa	Eastern Africa	AFRO	Zimbabwe	47	ZI	ZW	ZWE	Mashonaland East	5553	Hwedza	52921	null	null	0	ADM2	Hwedza	52921	ZWE0555352921	2020	High prevalence (50% and above)	Total	67457	0	0	0.0	0.0	Not delivered	0	0	4	3	0	0	4	1	6
Africa	Eastern Africa	AFRO	Zimbabwe	47	ZI	ZW	ZWE	Mashonaland East	5553	Marondera	52922	null	null	0	ADM2	Marondera	52922	ZWE0555352922	2013	Low prevalence (less than 10%)	Adults	0	0	0	0.0	0.0	PZQ	0	0	0	0	0	0	0	0	10
Africa	Eastern Africa	AFRO	Zimbabwe	47	ZI	ZW	ZWE	Mashonaland East	5553	Marondera	52922	null	null	0	ADM2	Marondera	52922	ZWE0555352922	2014	Low prevalence (less than 10%)	Adults	0	0	0	0.0	0.0	PZQ	0	0	0	0	0	0	0	0	10
Africa	Eastern Africa	AFRO	Zimbabwe	47	ZI	ZW	ZWE	Mashonaland East	5553	Marondera	52922	null	null	0	ADM2	Marondera	52922	ZWE0555352922	2015	Moderate prevalence (10%-49%)	Adults	17808	0	0	0.0	0.0	PZQ	0	0	0	0	0	0	0	0	9
Africa	Eastern Africa	AFRO	Zimbabwe	47	ZI	ZW	ZWE	Mashonaland East	5553	Marondera	52922	null	null	0	ADM2	Marondera	52922	ZWE0555352922	2016	Moderate prevalence (10%-49%)	Adults	20940	0	0	0.0	0.0	Not delivered	0	0	0	0	0	0	0	0	9
Africa	Eastern Africa	AFRO	Zimbabwe	47	ZI	ZW	ZWE	Mashonaland East	5553	Marondera	52922	null	null	0	ADM2	Marondera	52922	ZWE0555352922	2017	Low prevalence (less than 10%)	Adults	0	0	0	0.0	0.0	Not delivered	0	0	0	0	0	0	0	0	10
Africa	Eastern Africa	AFRO	Zimbabwe	47	ZI	ZW	ZWE	Mashonaland East	5553	Marondera	52922	null	null	0	ADM2	Marondera	52922	ZWE0555352922	2018	Low prevalence (less than 10%)	Adults	0	0	0	0.0	0.0	Not delivered	0	0	0	0	0	0	0	0	10
Africa	Eastern Africa	AFRO	Zimbabwe	47	ZI	ZW	ZWE	Mashonaland East	5553	Marondera	52922	null	null	0	ADM2	Marondera	52922	ZWE0555352922	2019	Not reported	Adults	0	0	0	0.0	0.0	Not delivered	0	0	0	0	0	0	0	0	999
Africa	Eastern Africa	AFRO	Zimbabwe	47	ZI	ZW	ZWE	Mashonaland East	5553	Marondera	52922	null	null	0	ADM2	Marondera	52922	ZWE0555352922	2020	Low prevalence (less than 10%)	Adults	0	0	0	0.0	0.0	Not delivered	0	0	0	0	0	0	0	0	10
Africa	Eastern Africa	AFRO	Zimbabwe	47	ZI	ZW	ZWE	Mashonaland East	5553	Marondera	52922	null	null	0	ADM2	Marondera	52922	ZWE0555352922	2013	Low prevalence (less than 10%)	SAC	22829	69178	33249	48.060000000000002	145.65000000000001	PZQ	1	0	1	0	1	1	1	1	10
Africa	Eastern Africa	AFRO	Zimbabwe	47	ZI	ZW	ZWE	Mashonaland East	5553	Marondera	52922	null	null	0	ADM2	Marondera	52922	ZWE0555352922	2014	Low prevalence (less than 10%)	SAC	22829	69178	16820	24.309999999999999	73.680000000000007	PZQ	1	0	2	0	1	0	2	1	10
Africa	Eastern Africa	AFRO	Zimbabwe	47	ZI	ZW	ZWE	Mashonaland East	5553	Marondera	52922	null	null	0	ADM2	Marondera	52922	ZWE0555352922	2015	Moderate prevalence (10%-49%)	SAC	34318	49153	34590	70.370000000000005	100.79000000000001	PZQ	1	0	3	0	1	1	3	2	9
Africa	Eastern Africa	AFRO	Zimbabwe	47	ZI	ZW	ZWE	Mashonaland East	5553	Marondera	52922	null	null	0	ADM2	Marondera	52922	ZWE0555352922	2016	Moderate prevalence (10%-49%)	SAC	29914	0	0	0.0	0.0	Not delivered	0	0	3	0	0	0	3	2	9
Africa	Eastern Africa	AFRO	Zimbabwe	47	ZI	ZW	ZWE	Mashonaland East	5553	Marondera	52922	null	null	0	ADM2	Marondera	52922	ZWE0555352922	2017	Low prevalence (less than 10%)	SAC	22829	0	0	0.0	0.0	Not delivered	0	0	3	0	0	0	3	2	10
Africa	Eastern Africa	AFRO	Zimbabwe	47	ZI	ZW	ZWE	Mashonaland East	5553	Marondera	52922	null	null	0	ADM2	Marondera	52922	ZWE0555352922	2018	Low prevalence (less than 10%)	SAC	20063	0	0	0.0	0.0	Not delivered	0	0	3	0	0	0	3	2	10
Africa	Eastern Africa	AFRO	Zimbabwe	47	ZI	ZW	ZWE	Mashonaland East	5553	Marondera	52922	null	null	0	ADM2	Marondera	52922	ZWE0555352922	2019	Not reported	SAC	0	0	0	0.0	0.0	Not delivered	0	0	3	0	0	0	3	2	999
Africa	Eastern Africa	AFRO	Zimbabwe	47	ZI	ZW	ZWE	Mashonaland East	5553	Marondera	52922	null	null	0	ADM2	Marondera	52922	ZWE0555352922	2020	Low prevalence (less than 10%)	SAC	20005	0	0	0.0	0.0	Not delivered	0	0	3	0	0	0	3	2	10
Africa	Eastern Africa	AFRO	Zimbabwe	47	ZI	ZW	ZWE	Mashonaland East	5553	Marondera	52922	null	null	0	ADM2	Marondera	52922	ZWE0555352922	2013	Low prevalence (less than 10%)	Total	22829	69178	33249	48.060000000000002	145.65000000000001	PZQ	1	0	1	0	1	1	1	1	10
Africa	Eastern Africa	AFRO	Zimbabwe	47	ZI	ZW	ZWE	Mashonaland East	5553	Marondera	52922	null	null	0	ADM2	Marondera	52922	ZWE0555352922	2014	Low prevalence (less than 10%)	Total	22829	69178	16820	24.309999999999999	73.680000000000007	PZQ	1	0	2	0	1	0	2	1	10
Africa	Eastern Africa	AFRO	Zimbabwe	47	ZI	ZW	ZWE	Mashonaland East	5553	Marondera	52922	null	null	0	ADM2	Marondera	52922	ZWE0555352922	2015	Moderate prevalence (10%-49%)	Total	52126	49153	34590	70.370000000000005	66.359999999999999	PZQ	1	0	3	0	1	0	3	1	9
Africa	Eastern Africa	AFRO	Zimbabwe	47	ZI	ZW	ZWE	Mashonaland East	5553	Marondera	52922	null	null	0	ADM2	Marondera	52922	ZWE0555352922	2016	Moderate prevalence (10%-49%)	Total	50855	0	0	0.0	0.0	Not delivered	0	0	3	0	0	0	3	1	9
Africa	Eastern Africa	AFRO	Zimbabwe	47	ZI	ZW	ZWE	Mashonaland East	5553	Marondera	52922	null	null	0	ADM2	Marondera	52922	ZWE0555352922	2017	Low prevalence (less than 10%)	Total	22829	0	0	0.0	0.0	Not delivered	0	0	3	0	0	0	3	1	10
Africa	Eastern Africa	AFRO	Zimbabwe	47	ZI	ZW	ZWE	Mashonaland East	5553	Marondera	52922	null	null	0	ADM2	Marondera	52922	ZWE0555352922	2018	Low prevalence (less than 10%)	Total	20063	0	0	0.0	0.0	Not delivered	0	0	3	0	0	0	3	1	10
Africa	Eastern Africa	AFRO	Zimbabwe	47	ZI	ZW	ZWE	Mashonaland East	5553	Marondera	52922	null	null	0	ADM2	Marondera	52922	ZWE0555352922	2019	Not reported	Total	0	0	0	0.0	0.0	Not delivered	0	0	3	0	0	0	3	1	999
Africa	Eastern Africa	AFRO	Zimbabwe	47	ZI	ZW	ZWE	Mashonaland East	5553	Marondera	52922	null	null	0	ADM2	Marondera	52922	ZWE0555352922	2020	Low prevalence (less than 10%)	Total	20005	0	0	0.0	0.0	Not delivered	0	0	3	0	0	0	3	1	10
Africa	Eastern Africa	AFRO	Zimbabwe	47	ZI	ZW	ZWE	Mashonaland East	5553	Mudzi	52923	null	null	0	ADM2	Mudzi	52923	ZWE0555352923	2013	Moderate prevalence (10%-49%)	Adults	13363	0	0	0.0	0.0	PZQ	0	0	0	0	0	0	0	0	9
Africa	Eastern Africa	AFRO	Zimbabwe	47	ZI	ZW	ZWE	Mashonaland East	5553	Mudzi	52923	null	null	0	ADM2	Mudzi	52923	ZWE0555352923	2014	Moderate prevalence (10%-49%)	Adults	13363	0	0	0.0	0.0	PZQ+ALB/MBD	0	0	0	0	0	0	0	0	9
Africa	Eastern Africa	AFRO	Zimbabwe	47	ZI	ZW	ZWE	Mashonaland East	5553	Mudzi	52923	null	null	0	ADM2	Mudzi	52923	ZWE0555352923	2015	Moderate prevalence (10%-49%)	Adults	13258	0	0	0.0	0.0	PZQ+ALB/MBD	0	0	0	0	0	0	0	0	9
Africa	Eastern Africa	AFRO	Zimbabwe	47	ZI	ZW	ZWE	Mashonaland East	5553	Mudzi	52923	null	null	0	ADM2	Mudzi	52923	ZWE0555352923	2016	Moderate prevalence (10%-49%)	Adults	15590	0	0	0.0	0.0	PZQ	0	0	0	0	0	0	0	0	9
Africa	Eastern Africa	AFRO	Zimbabwe	47	ZI	ZW	ZWE	Mashonaland East	5553	Mudzi	52923	null	null	0	ADM2	Mudzi	52923	ZWE0555352923	2017	Moderate prevalence (10%-49%)	Adults	13363	0	0	0.0	0.0	Not delivered	0	0	0	0	0	0	0	0	9
Africa	Eastern Africa	AFRO	Zimbabwe	47	ZI	ZW	ZWE	Mashonaland East	5553	Mudzi	52923	null	null	0	ADM2	Mudzi	52923	ZWE0555352923	2018	Moderate prevalence (10%-49%)	Adults	15842	0	0	0.0	0.0	Not delivered	0	0	0	0	0	0	0	0	9
Africa	Eastern Africa	AFRO	Zimbabwe	47	ZI	ZW	ZWE	Mashonaland East	5553	Mudzi	52923	null	null	0	ADM2	Mudzi	52923	ZWE0555352923	2019	Not reported	Adults	0	0	0	0.0	0.0	Not delivered	0	0	0	0	0	0	0	0	999
Africa	Eastern Africa	AFRO	Zimbabwe	47	ZI	ZW	ZWE	Mashonaland East	5553	Mudzi	52923	null	null	0	ADM2	Mudzi	52923	ZWE0555352923	2020	Moderate prevalence (10%-49%)	Adults	16306	0	0	0.0	0.0	Not delivered	0	0	0	0	0	0	0	0	9
Africa	Eastern Africa	AFRO	Zimbabwe	47	ZI	ZW	ZWE	Mashonaland East	5553	Mudzi	52923	null	null	0	ADM2	Mudzi	52923	ZWE0555352923	2013	Moderate prevalence (10%-49%)	SAC	25752	51503	42022	81.590000000000003	163.18000000000001	PZQ	1	1	1	1	1	1	1	1	9
Africa	Eastern Africa	AFRO	Zimbabwe	47	ZI	ZW	ZWE	Mashonaland East	5553	Mudzi	52923	null	null	0	ADM2	Mudzi	52923	ZWE0555352923	2014	Moderate prevalence (10%-49%)	SAC	25752	25752	33497	130.08000000000001	130.08000000000001	PZQ+ALB/MBD	1	1	2	2	1	1	2	2	9
Africa	Eastern Africa	AFRO	Zimbabwe	47	ZI	ZW	ZWE	Mashonaland East	5553	Mudzi	52923	null	null	0	ADM2	Mudzi	52923	ZWE0555352923	2015	Moderate prevalence (10%-49%)	SAC	25550	25550	34945	136.77000000000001	136.77000000000001	PZQ+ALB/MBD	1	1	3	3	1	1	3	3	9
Africa	Eastern Africa	AFRO	Zimbabwe	47	ZI	ZW	ZWE	Mashonaland East	5553	Mudzi	52923	null	null	0	ADM2	Mudzi	52923	ZWE0555352923	2016	Moderate prevalence (10%-49%)	SAC	22272	44543	34788	78.099999999999994	156.19999999999999	PZQ	1	1	4	4	1	1	4	4	9
Africa	Eastern Africa	AFRO	Zimbabwe	47	ZI	ZW	ZWE	Mashonaland East	5553	Mudzi	52923	null	null	0	ADM2	Mudzi	52923	ZWE0555352923	2017	Moderate prevalence (10%-49%)	SAC	25752	0	0	0.0	0.0	Not delivered	0	0	4	4	0	0	4	4	9
Africa	Eastern Africa	AFRO	Zimbabwe	47	ZI	ZW	ZWE	Mashonaland East	5553	Mudzi	52923	null	null	0	ADM2	Mudzi	52923	ZWE0555352923	2018	Moderate prevalence (10%-49%)	SAC	22632	0	0	0.0	0.0	Not delivered	0	0	4	4	0	0	4	4	9
Africa	Eastern Africa	AFRO	Zimbabwe	47	ZI	ZW	ZWE	Mashonaland East	5553	Mudzi	52923	null	null	0	ADM2	Mudzi	52923	ZWE0555352923	2019	Not reported	SAC	0	0	0	0.0	0.0	Not delivered	0	0	4	4	0	0	4	4	999
Africa	Eastern Africa	AFRO	Zimbabwe	47	ZI	ZW	ZWE	Mashonaland East	5553	Mudzi	52923	null	null	0	ADM2	Mudzi	52923	ZWE0555352923	2020	Moderate prevalence (10%-49%)	SAC	22566	0	0	0.0	0.0	Not delivered	0	0	4	4	0	0	4	4	9
Africa	Eastern Africa	AFRO	Zimbabwe	47	ZI	ZW	ZWE	Mashonaland East	5553	Mudzi	52923	null	null	0	ADM2	Mudzi	52923	ZWE0555352923	2013	Moderate prevalence (10%-49%)	Total	39114	51503	42022	81.590000000000003	107.43000000000001	PZQ	1	1	1	1	1	1	1	1	9
Africa	Eastern Africa	AFRO	Zimbabwe	47	ZI	ZW	ZWE	Mashonaland East	5553	Mudzi	52923	null	null	0	ADM2	Mudzi	52923	ZWE0555352923	2014	Moderate prevalence (10%-49%)	Total	39114	25752	33497	130.08000000000001	85.640000000000001	PZQ+ALB/MBD	1	1	2	2	1	1	2	2	9
Africa	Eastern Africa	AFRO	Zimbabwe	47	ZI	ZW	ZWE	Mashonaland East	5553	Mudzi	52923	null	null	0	ADM2	Mudzi	52923	ZWE0555352923	2015	Moderate prevalence (10%-49%)	Total	38808	25550	34945	136.77000000000001	90.049999999999997	PZQ+ALB/MBD	1	1	3	3	1	1	3	3	9
Africa	Eastern Africa	AFRO	Zimbabwe	47	ZI	ZW	ZWE	Mashonaland East	5553	Mudzi	52923	null	null	0	ADM2	Mudzi	52923	ZWE0555352923	2016	Moderate prevalence (10%-49%)	Total	37862	44543	34788	78.099999999999994	91.879999999999995	PZQ	1	1	4	4	1	1	4	4	9
Africa	Eastern Africa	AFRO	Zimbabwe	47	ZI	ZW	ZWE	Mashonaland East	5553	Mudzi	52923	null	null	0	ADM2	Mudzi	52923	ZWE0555352923	2017	Moderate prevalence (10%-49%)	Total	39114	0	0	0.0	0.0	Not delivered	0	0	4	4	0	0	4	4	9
Africa	Eastern Africa	AFRO	Zimbabwe	47	ZI	ZW	ZWE	Mashonaland East	5553	Mudzi	52923	null	null	0	ADM2	Mudzi	52923	ZWE0555352923	2018	Moderate prevalence (10%-49%)	Total	38474	0	0	0.0	0.0	Not delivered	0	0	4	4	0	0	4	4	9
Africa	Eastern Africa	AFRO	Zimbabwe	47	ZI	ZW	ZWE	Mashonaland East	5553	Mudzi	52923	null	null	0	ADM2	Mudzi	52923	ZWE0555352923	2019	Not reported	Total	0	0	0	0.0	0.0	Not delivered	0	0	4	4	0	0	4	4	999
Africa	Eastern Africa	AFRO	Zimbabwe	47	ZI	ZW	ZWE	Mashonaland East	5553	Mudzi	52923	null	null	0	ADM2	Mudzi	52923	ZWE0555352923	2020	Moderate prevalence (10%-49%)	Total	38871	0	0	0.0	0.0	Not delivered	0	0	4	4	0	0	4	4	9
Africa	Eastern Africa	AFRO	Zimbabwe	47	ZI	ZW	ZWE	Mashonaland East	5553	Murehwa	52924	null	null	0	ADM2	Murehwa	52924	ZWE0555352924	2013	Moderate prevalence (10%-49%)	Adults	20017	0	0	0.0	0.0	PZQ	0	0	0	0	0	0	0	0	9
Africa	Eastern Africa	AFRO	Zimbabwe	47	ZI	ZW	ZWE	Mashonaland East	5553	Murehwa	52924	null	null	0	ADM2	Murehwa	52924	ZWE0555352924	2014	Moderate prevalence (10%-49%)	Adults	20017	0	0	0.0	0.0	PZQ+ALB/MBD	0	0	0	0	0	0	0	0	9
Africa	Eastern Africa	AFRO	Zimbabwe	47	ZI	ZW	ZWE	Mashonaland East	5553	Murehwa	52924	null	null	0	ADM2	Murehwa	52924	ZWE0555352924	2015	Moderate prevalence (10%-49%)	Adults	19860	0	0	0.0	0.0	PZQ+ALB/MBD	0	0	0	0	0	0	0	0	9
Africa	Eastern Africa	AFRO	Zimbabwe	47	ZI	ZW	ZWE	Mashonaland East	5553	Murehwa	52924	null	null	0	ADM2	Murehwa	52924	ZWE0555352924	2016	Moderate prevalence (10%-49%)	Adults	23353	0	0	0.0	0.0	Not delivered	0	0	0	0	0	0	0	0	9
Africa	Eastern Africa	AFRO	Zimbabwe	47	ZI	ZW	ZWE	Mashonaland East	5553	Murehwa	52924	null	null	0	ADM2	Murehwa	52924	ZWE0555352924	2017	Moderate prevalence (10%-49%)	Adults	20017	0	0	0.0	0.0	Not delivered	0	0	0	0	0	0	0	0	9
Africa	Eastern Africa	AFRO	Zimbabwe	47	ZI	ZW	ZWE	Mashonaland East	5553	Murehwa	52924	null	null	0	ADM2	Murehwa	52924	ZWE0555352924	2018	Moderate prevalence (10%-49%)	Adults	0	0	0	0.0	0.0	Not delivered	0	0	0	0	0	0	0	0	9
Africa	Eastern Africa	AFRO	Zimbabwe	47	ZI	ZW	ZWE	Mashonaland East	5553	Murehwa	52924	null	null	0	ADM2	Murehwa	52924	ZWE0555352924	2019	Not reported	Adults	0	0	0	0.0	0.0	Not delivered	0	0	0	0	0	0	0	0	999
Africa	Eastern Africa	AFRO	Zimbabwe	47	ZI	ZW	ZWE	Mashonaland East	5553	Murehwa	52924	null	null	0	ADM2	Murehwa	52924	ZWE0555352924	2020	Moderate prevalence (10%-49%)	Adults	24425	0	0	0.0	0.0	Not delivered	0	0	0	0	0	0	0	0	9
Africa	Eastern Africa	AFRO	Zimbabwe	47	ZI	ZW	ZWE	Mashonaland East	5553	Murehwa	52924	null	null	0	ADM2	Murehwa	52924	ZWE0555352924	2013	Moderate prevalence (10%-49%)	SAC	38574	77149	30983	40.159999999999997	80.319999999999993	PZQ	1	0	1	0	1	1	1	1	9
Africa	Eastern Africa	AFRO	Zimbabwe	47	ZI	ZW	ZWE	Mashonaland East	5553	Murehwa	52924	null	null	0	ADM2	Murehwa	52924	ZWE0555352924	2014	Moderate prevalence (10%-49%)	SAC	38574	38575	38183	98.980000000000004	98.989999999999995	PZQ+ALB/MBD	1	1	2	1	1	1	2	2	9
Africa	Eastern Africa	AFRO	Zimbabwe	47	ZI	ZW	ZWE	Mashonaland East	5553	Murehwa	52924	null	null	0	ADM2	Murehwa	52924	ZWE0555352924	2015	Moderate prevalence (10%-49%)	SAC	38272	38273	41911	109.51000000000001	109.51000000000001	PZQ+ALB/MBD	1	1	3	2	1	1	3	3	9
Africa	Eastern Africa	AFRO	Zimbabwe	47	ZI	ZW	ZWE	Mashonaland East	5553	Murehwa	52924	null	null	0	ADM2	Murehwa	52924	ZWE0555352924	2016	Moderate prevalence (10%-49%)	SAC	33362	0	0	0.0	0.0	Not delivered	0	0	3	2	0	0	3	3	9
Africa	Eastern Africa	AFRO	Zimbabwe	47	ZI	ZW	ZWE	Mashonaland East	5553	Murehwa	52924	null	null	0	ADM2	Murehwa	52924	ZWE0555352924	2017	Moderate prevalence (10%-49%)	SAC	38574	0	0	0.0	0.0	Not delivered	0	0	3	2	0	0	3	3	9
Africa	Eastern Africa	AFRO	Zimbabwe	47	ZI	ZW	ZWE	Mashonaland East	5553	Murehwa	52924	null	null	0	ADM2	Murehwa	52924	ZWE0555352924	2018	Moderate prevalence (10%-49%)	SAC	0	0	0	0.0	0.0	Not delivered	0	0	3	2	0	0	3	3	9
Africa	Eastern Africa	AFRO	Zimbabwe	47	ZI	ZW	ZWE	Mashonaland East	5553	Murehwa	52924	null	null	0	ADM2	Murehwa	52924	ZWE0555352924	2019	Not reported	SAC	0	0	0	0.0	0.0	Not delivered	0	0	3	2	0	0	3	3	999
Africa	Eastern Africa	AFRO	Zimbabwe	47	ZI	ZW	ZWE	Mashonaland East	5553	Murehwa	52924	null	null	0	ADM2	Murehwa	52924	ZWE0555352924	2020	Moderate prevalence (10%-49%)	SAC	33802	0	0	0.0	0.0	Not delivered	0	0	3	2	0	0	3	3	9
Africa	Eastern Africa	AFRO	Zimbabwe	47	ZI	ZW	ZWE	Mashonaland East	5553	Murehwa	52924	null	null	0	ADM2	Murehwa	52924	ZWE0555352924	2013	Moderate prevalence (10%-49%)	Total	58592	77149	30983	40.159999999999997	52.880000000000003	PZQ	1	0	1	0	1	0	1	0	9
Africa	Eastern Africa	AFRO	Zimbabwe	47	ZI	ZW	ZWE	Mashonaland East	5553	Murehwa	52924	null	null	0	ADM2	Murehwa	52924	ZWE0555352924	2014	Moderate prevalence (10%-49%)	Total	58592	38575	38183	98.980000000000004	65.170000000000002	PZQ+ALB/MBD	1	1	2	1	1	0	2	0	9
Africa	Eastern Africa	AFRO	Zimbabwe	47	ZI	ZW	ZWE	Mashonaland East	5553	Murehwa	52924	null	null	0	ADM2	Murehwa	52924	ZWE0555352924	2015	Moderate prevalence (10%-49%)	Total	58133	38273	41911	109.51000000000001	72.099999999999994	PZQ+ALB/MBD	1	1	3	2	1	0	3	0	9
Africa	Eastern Africa	AFRO	Zimbabwe	47	ZI	ZW	ZWE	Mashonaland East	5553	Murehwa	52924	null	null	0	ADM2	Murehwa	52924	ZWE0555352924	2016	Moderate prevalence (10%-49%)	Total	56715	0	0	0.0	0.0	Not delivered	0	0	3	2	0	0	3	0	9
Africa	Eastern Africa	AFRO	Zimbabwe	47	ZI	ZW	ZWE	Mashonaland East	5553	Murehwa	52924	null	null	0	ADM2	Murehwa	52924	ZWE0555352924	2017	Moderate prevalence (10%-49%)	Total	58592	0	0	0.0	0.0	Not delivered	0	0	3	2	0	0	3	0	9
Africa	Eastern Africa	AFRO	Zimbabwe	47	ZI	ZW	ZWE	Mashonaland East	5553	Murehwa	52924	null	null	0	ADM2	Murehwa	52924	ZWE0555352924	2018	Moderate prevalence (10%-49%)	Total	0	0	0	0.0	0.0	Not delivered	0	0	3	2	0	0	3	0	9
Africa	Eastern Africa	AFRO	Zimbabwe	47	ZI	ZW	ZWE	Mashonaland East	5553	Murehwa	52924	null	null	0	ADM2	Murehwa	52924	ZWE0555352924	2019	Not reported	Total	0	0	0	0.0	0.0	Not delivered	0	0	3	2	0	0	3	0	999
Africa	Eastern Africa	AFRO	Zimbabwe	47	ZI	ZW	ZWE	Mashonaland East	5553	Murehwa	52924	null	null	0	ADM2	Murehwa	52924	ZWE0555352924	2020	Moderate prevalence (10%-49%)	Total	58228	0	0	0.0	0.0	Not delivered	0	0	3	2	0	0	3	0	9
Africa	Eastern Africa	AFRO	Zimbabwe	47	ZI	ZW	ZWE	Mashonaland East	5553	Mutoko	52925	null	null	0	ADM2	Mutoko	52925	ZWE0555352925	2013	Moderate prevalence (10%-49%)	Adults	14654	0	0	0.0	0.0	PZQ	0	0	0	0	0	0	0	0	9
Africa	Eastern Africa	AFRO	Zimbabwe	47	ZI	ZW	ZWE	Mashonaland East	5553	Mutoko	52925	null	null	0	ADM2	Mutoko	52925	ZWE0555352925	2014	Moderate prevalence (10%-49%)	Adults	14654	0	0	0.0	0.0	PZQ+ALB/MBD	0	0	0	0	0	0	0	0	9
Africa	Eastern Africa	AFRO	Zimbabwe	47	ZI	ZW	ZWE	Mashonaland East	5553	Mutoko	52925	null	null	0	ADM2	Mutoko	52925	ZWE0555352925	2015	Moderate prevalence (10%-49%)	Adults	14539	0	0	0.0	0.0	PZQ+ALB/MBD	0	0	0	0	0	0	0	0	9
Africa	Eastern Africa	AFRO	Zimbabwe	47	ZI	ZW	ZWE	Mashonaland East	5553	Mutoko	52925	null	null	0	ADM2	Mutoko	52925	ZWE0555352925	2016	Moderate prevalence (10%-49%)	Adults	17096	0	0	0.0	0.0	PZQ	0	0	0	0	0	0	0	0	9
Africa	Eastern Africa	AFRO	Zimbabwe	47	ZI	ZW	ZWE	Mashonaland East	5553	Mutoko	52925	null	null	0	ADM2	Mutoko	52925	ZWE0555352925	2017	Moderate prevalence (10%-49%)	Adults	14654	0	0	0.0	0.0	Not delivered	0	0	0	0	0	0	0	0	9
Africa	Eastern Africa	AFRO	Zimbabwe	47	ZI	ZW	ZWE	Mashonaland East	5553	Mutoko	52925	null	null	0	ADM2	Mutoko	52925	ZWE0555352925	2018	Moderate prevalence (10%-49%)	Adults	17373	0	0	0.0	0.0	Not delivered	0	0	0	0	0	0	0	0	9
Africa	Eastern Africa	AFRO	Zimbabwe	47	ZI	ZW	ZWE	Mashonaland East	5553	Mutoko	52925	null	null	0	ADM2	Mutoko	52925	ZWE0555352925	2019	Not reported	Adults	0	0	0	0.0	0.0	Not delivered	0	0	0	0	0	0	0	0	999
Africa	Eastern Africa	AFRO	Zimbabwe	47	ZI	ZW	ZWE	Mashonaland East	5553	Mutoko	52925	null	null	0	ADM2	Mutoko	52925	ZWE0555352925	2020	Moderate prevalence (10%-49%)	Adults	17881	0	0	0.0	0.0	Not delivered	0	0	0	0	0	0	0	0	9
Africa	Eastern Africa	AFRO	Zimbabwe	47	ZI	ZW	ZWE	Mashonaland East	5553	Mutoko	52925	null	null	0	ADM2	Mutoko	52925	ZWE0555352925	2013	Moderate prevalence (10%-49%)	SAC	28240	56479	62236	110.19	220.38999999999999	PZQ	1	1	1	1	1	1	1	1	9
Africa	Eastern Africa	AFRO	Zimbabwe	47	ZI	ZW	ZWE	Mashonaland East	5553	Mutoko	52925	null	null	0	ADM2	Mutoko	52925	ZWE0555352925	2014	Moderate prevalence (10%-49%)	SAC	28240	28240	33877	119.95999999999999	119.95999999999999	PZQ+ALB/MBD	1	1	2	2	1	1	2	2	9
Africa	Eastern Africa	AFRO	Zimbabwe	47	ZI	ZW	ZWE	Mashonaland East	5553	Mutoko	52925	null	null	0	ADM2	Mutoko	52925	ZWE0555352925	2015	Moderate prevalence (10%-49%)	SAC	28018	28019	27695	98.840000000000003	98.849999999999994	PZQ+ALB/MBD	1	1	3	3	1	1	3	3	9
Africa	Eastern Africa	AFRO	Zimbabwe	47	ZI	ZW	ZWE	Mashonaland East	5553	Mutoko	52925	null	null	0	ADM2	Mutoko	52925	ZWE0555352925	2016	Moderate prevalence (10%-49%)	SAC	24423	48846	38930	79.700000000000003	159.40000000000001	PZQ	1	1	4	4	1	1	4	4	9
Africa	Eastern Africa	AFRO	Zimbabwe	47	ZI	ZW	ZWE	Mashonaland East	5553	Mutoko	52925	null	null	0	ADM2	Mutoko	52925	ZWE0555352925	2017	Moderate prevalence (10%-49%)	SAC	28240	0	0	0.0	0.0	Not delivered	0	0	4	4	0	0	4	4	9
Africa	Eastern Africa	AFRO	Zimbabwe	47	ZI	ZW	ZWE	Mashonaland East	5553	Mutoko	52925	null	null	0	ADM2	Mutoko	52925	ZWE0555352925	2018	Moderate prevalence (10%-49%)	SAC	24818	0	0	0.0	0.0	Not delivered	0	0	4	4	0	0	4	4	9
Africa	Eastern Africa	AFRO	Zimbabwe	47	ZI	ZW	ZWE	Mashonaland East	5553	Mutoko	52925	null	null	0	ADM2	Mutoko	52925	ZWE0555352925	2019	Not reported	SAC	0	0	0	0.0	0.0	Not delivered	0	0	4	4	0	0	4	4	999
Africa	Eastern Africa	AFRO	Zimbabwe	47	ZI	ZW	ZWE	Mashonaland East	5553	Mutoko	52925	null	null	0	ADM2	Mutoko	52925	ZWE0555352925	2020	Moderate prevalence (10%-49%)	SAC	24746	0	0	0.0	0.0	Not delivered	0	0	4	4	0	0	4	4	9
Africa	Eastern Africa	AFRO	Zimbabwe	47	ZI	ZW	ZWE	Mashonaland East	5553	Mutoko	52925	null	null	0	ADM2	Mutoko	52925	ZWE0555352925	2013	Moderate prevalence (10%-49%)	Total	42894	56479	62236	110.19	145.09	PZQ	1	1	1	1	1	1	1	1	9
Africa	Eastern Africa	AFRO	Zimbabwe	47	ZI	ZW	ZWE	Mashonaland East	5553	Mutoko	52925	null	null	0	ADM2	Mutoko	52925	ZWE0555352925	2014	Moderate prevalence (10%-49%)	Total	42894	28240	33877	119.95999999999999	78.980000000000004	PZQ+ALB/MBD	1	1	2	2	1	1	2	2	9
Africa	Eastern Africa	AFRO	Zimbabwe	47	ZI	ZW	ZWE	Mashonaland East	5553	Mutoko	52925	null	null	0	ADM2	Mutoko	52925	ZWE0555352925	2015	Moderate prevalence (10%-49%)	Total	42558	28019	27695	98.840000000000003	65.079999999999998	PZQ+ALB/MBD	1	1	3	3	1	0	3	2	9
Africa	Eastern Africa	AFRO	Zimbabwe	47	ZI	ZW	ZWE	Mashonaland East	5553	Mutoko	52925	null	null	0	ADM2	Mutoko	52925	ZWE0555352925	2016	Moderate prevalence (10%-49%)	Total	41519	48846	38930	79.700000000000003	93.760000000000005	PZQ	1	1	4	4	1	1	4	3	9
Africa	Eastern Africa	AFRO	Zimbabwe	47	ZI	ZW	ZWE	Mashonaland East	5553	Mutoko	52925	null	null	0	ADM2	Mutoko	52925	ZWE0555352925	2017	Moderate prevalence (10%-49%)	Total	42894	0	0	0.0	0.0	Not delivered	0	0	4	4	0	0	4	3	9
Africa	Eastern Africa	AFRO	Zimbabwe	47	ZI	ZW	ZWE	Mashonaland East	5553	Mutoko	52925	null	null	0	ADM2	Mutoko	52925	ZWE0555352925	2018	Moderate prevalence (10%-49%)	Total	42192	0	0	0.0	0.0	Not delivered	0	0	4	4	0	0	4	3	9
Africa	Eastern Africa	AFRO	Zimbabwe	47	ZI	ZW	ZWE	Mashonaland East	5553	Mutoko	52925	null	null	0	ADM2	Mutoko	52925	ZWE0555352925	2019	Not reported	Total	0	0	0	0.0	0.0	Not delivered	0	0	4	4	0	0	4	3	999
Africa	Eastern Africa	AFRO	Zimbabwe	47	ZI	ZW	ZWE	Mashonaland East	5553	Mutoko	52925	null	null	0	ADM2	Mutoko	52925	ZWE0555352925	2020	Moderate prevalence (10%-49%)	Total	42627	0	0	0.0	0.0	Not delivered	0	0	4	4	0	0	4	3	9
Africa	Eastern Africa	AFRO	Zimbabwe	47	ZI	ZW	ZWE	Mashonaland East	5553	Seke	52926	null	null	0	ADM2	Seke	52926	ZWE0555352926	2013	Moderate prevalence (10%-49%)	Adults	32581	0	0	0.0	0.0	PZQ	0	0	0	0	0	0	0	0	9
Africa	Eastern Africa	AFRO	Zimbabwe	47	ZI	ZW	ZWE	Mashonaland East	5553	Seke	52926	null	null	0	ADM2	Seke	52926	ZWE0555352926	2014	Moderate prevalence (10%-49%)	Adults	32581	0	0	0.0	0.0	PZQ+ALB/MBD	0	0	0	0	0	0	0	0	9
Africa	Eastern Africa	AFRO	Zimbabwe	47	ZI	ZW	ZWE	Mashonaland East	5553	Seke	52926	null	null	0	ADM2	Seke	52926	ZWE0555352926	2015	Moderate prevalence (10%-49%)	Adults	26687	0	0	0.0	0.0	PZQ+ALB/MBD	0	0	0	0	0	0	0	0	9
Africa	Eastern Africa	AFRO	Zimbabwe	47	ZI	ZW	ZWE	Mashonaland East	5553	Seke	52926	null	null	0	ADM2	Seke	52926	ZWE0555352926	2016	Moderate prevalence (10%-49%)	Adults	38012	0	0	0.0	0.0	Not delivered	0	0	0	0	0	0	0	0	9
Africa	Eastern Africa	AFRO	Zimbabwe	47	ZI	ZW	ZWE	Mashonaland East	5553	Seke	52926	null	null	0	ADM2	Seke	52926	ZWE0555352926	2017	Moderate prevalence (10%-49%)	Adults	32581	0	0	0.0	0.0	Not delivered	0	0	0	0	0	0	0	0	9
Africa	Eastern Africa	AFRO	Zimbabwe	47	ZI	ZW	ZWE	Mashonaland East	5553	Seke	52926	null	null	0	ADM2	Seke	52926	ZWE0555352926	2018	Moderate prevalence (10%-49%)	Adults	31889	0	0	0.0	0.0	Not delivered	0	0	0	0	0	0	0	0	9
Africa	Eastern Africa	AFRO	Zimbabwe	47	ZI	ZW	ZWE	Mashonaland East	5553	Seke	52926	null	null	0	ADM2	Seke	52926	ZWE0555352926	2019	Not reported	Adults	0	0	0	0.0	0.0	Not delivered	0	0	0	0	0	0	0	0	999
Africa	Eastern Africa	AFRO	Zimbabwe	47	ZI	ZW	ZWE	Mashonaland East	5553	Seke	52926	null	null	0	ADM2	Seke	52926	ZWE0555352926	2020	Moderate prevalence (10%-49%)	Adults	39756	0	0	0.0	0.0	Not delivered	0	0	0	0	0	0	0	0	9
Africa	Eastern Africa	AFRO	Zimbabwe	47	ZI	ZW	ZWE	Mashonaland East	5553	Seke	52926	null	null	0	ADM2	Seke	52926	ZWE0555352926	2013	Moderate prevalence (10%-49%)	SAC	62787	125574	33990	27.07	54.140000000000001	PZQ	1	0	1	0	1	0	1	0	9
Africa	Eastern Africa	AFRO	Zimbabwe	47	ZI	ZW	ZWE	Mashonaland East	5553	Seke	52926	null	null	0	ADM2	Seke	52926	ZWE0555352926	2014	Moderate prevalence (10%-49%)	SAC	62787	62787	37680	60.009999999999998	60.009999999999998	PZQ+ALB/MBD	1	0	2	0	1	0	2	0	9
Africa	Eastern Africa	AFRO	Zimbabwe	47	ZI	ZW	ZWE	Mashonaland East	5553	Seke	52926	null	null	0	ADM2	Seke	52926	ZWE0555352926	2015	Moderate prevalence (10%-49%)	SAC	51428	51428	33231	64.620000000000005	64.620000000000005	PZQ+ALB/MBD	1	0	3	0	1	0	3	0	9
Africa	Eastern Africa	AFRO	Zimbabwe	47	ZI	ZW	ZWE	Mashonaland East	5553	Seke	52926	null	null	0	ADM2	Seke	52926	ZWE0555352926	2016	Moderate prevalence (10%-49%)	SAC	54302	0	0	0.0	0.0	Not delivered	0	0	3	0	0	0	3	0	9
Africa	Eastern Africa	AFRO	Zimbabwe	47	ZI	ZW	ZWE	Mashonaland East	5553	Seke	52926	null	null	0	ADM2	Seke	52926	ZWE0555352926	2017	Moderate prevalence (10%-49%)	SAC	62787	0	0	0.0	0.0	Not delivered	0	0	3	0	0	0	3	0	9
Africa	Eastern Africa	AFRO	Zimbabwe	47	ZI	ZW	ZWE	Mashonaland East	5553	Seke	52926	null	null	0	ADM2	Seke	52926	ZWE0555352926	2018	Moderate prevalence (10%-49%)	SAC	45555	0	0	0.0	0.0	Not delivered	0	0	3	0	0	0	3	0	9
Africa	Eastern Africa	AFRO	Zimbabwe	47	ZI	ZW	ZWE	Mashonaland East	5553	Seke	52926	null	null	0	ADM2	Seke	52926	ZWE0555352926	2019	Not reported	SAC	0	0	0	0.0	0.0	Not delivered	0	0	3	0	0	0	3	0	999
Africa	Eastern Africa	AFRO	Zimbabwe	47	ZI	ZW	ZWE	Mashonaland East	5553	Seke	52926	null	null	0	ADM2	Seke	52926	ZWE0555352926	2020	Moderate prevalence (10%-49%)	SAC	55020	0	0	0.0	0.0	Not delivered	0	0	3	0	0	0	3	0	9
Africa	Eastern Africa	AFRO	Zimbabwe	47	ZI	ZW	ZWE	Mashonaland East	5553	Seke	52926	null	null	0	ADM2	Seke	52926	ZWE0555352926	2013	Moderate prevalence (10%-49%)	Total	95368	125574	33990	27.07	35.640000000000001	PZQ	1	0	1	0	1	0	1	0	9
Africa	Eastern Africa	AFRO	Zimbabwe	47	ZI	ZW	ZWE	Mashonaland East	5553	Seke	52926	null	null	0	ADM2	Seke	52926	ZWE0555352926	2014	Moderate prevalence (10%-49%)	Total	95368	62787	37680	60.009999999999998	39.509999999999998	PZQ+ALB/MBD	1	0	2	0	1	0	2	0	9
Africa	Eastern Africa	AFRO	Zimbabwe	47	ZI	ZW	ZWE	Mashonaland East	5553	Seke	52926	null	null	0	ADM2	Seke	52926	ZWE0555352926	2015	Moderate prevalence (10%-49%)	Total	78115	51428	33231	64.620000000000005	42.539999999999999	PZQ+ALB/MBD	1	0	3	0	1	0	3	0	9
Africa	Eastern Africa	AFRO	Zimbabwe	47	ZI	ZW	ZWE	Mashonaland East	5553	Seke	52926	null	null	0	ADM2	Seke	52926	ZWE0555352926	2016	Moderate prevalence (10%-49%)	Total	92314	0	0	0.0	0.0	Not delivered	0	0	3	0	0	0	3	0	9
Africa	Eastern Africa	AFRO	Zimbabwe	47	ZI	ZW	ZWE	Mashonaland East	5553	Seke	52926	null	null	0	ADM2	Seke	52926	ZWE0555352926	2017	Moderate prevalence (10%-49%)	Total	95368	0	0	0.0	0.0	Not delivered	0	0	3	0	0	0	3	0	9
Africa	Eastern Africa	AFRO	Zimbabwe	47	ZI	ZW	ZWE	Mashonaland East	5553	Seke	52926	null	null	0	ADM2	Seke	52926	ZWE0555352926	2018	Moderate prevalence (10%-49%)	Total	77444	0	0	0.0	0.0	Not delivered	0	0	3	0	0	0	3	0	9
Africa	Eastern Africa	AFRO	Zimbabwe	47	ZI	ZW	ZWE	Mashonaland East	5553	Seke	52926	null	null	0	ADM2	Seke	52926	ZWE0555352926	2019	Not reported	Total	0	0	0	0.0	0.0	Not delivered	0	0	3	0	0	0	3	0	999
Africa	Eastern Africa	AFRO	Zimbabwe	47	ZI	ZW	ZWE	Mashonaland East	5553	Seke	52926	null	null	0	ADM2	Seke	52926	ZWE0555352926	2020	Moderate prevalence (10%-49%)	Total	94776	0	0	0.0	0.0	Not delivered	0	0	3	0	0	0	3	0	9
Africa	Eastern Africa	AFRO	Zimbabwe	47	ZI	ZW	ZWE	Mashonaland East	5553	Uzumba-Maramba-Pfungwe	52927	null	null	0	ADM2	Uzumba-Maramba-Pfungwe	52927	ZWE0555352927	2013	Moderate prevalence (10%-49%)	Adults	11293	0	0	0.0	0.0	PZQ	0	0	0	0	0	0	0	0	9
Africa	Eastern Africa	AFRO	Zimbabwe	47	ZI	ZW	ZWE	Mashonaland East	5553	Uzumba-Maramba-Pfungwe	52927	null	null	0	ADM2	Uzumba-Maramba-Pfungwe	52927	ZWE0555352927	2014	Moderate prevalence (10%-49%)	Adults	11293	0	0	0.0	0.0	PZQ+ALB/MBD	0	0	0	0	0	0	0	0	9
Africa	Eastern Africa	AFRO	Zimbabwe	47	ZI	ZW	ZWE	Mashonaland East	5553	Uzumba-Maramba-Pfungwe	52927	null	null	0	ADM2	Uzumba-Maramba-Pfungwe	52927	ZWE0555352927	2015	Moderate prevalence (10%-49%)	Adults	11205	0	0	0.0	0.0	PZQ+ALB/MBD	0	0	0	0	0	0	0	0	9
Africa	Eastern Africa	AFRO	Zimbabwe	47	ZI	ZW	ZWE	Mashonaland East	5553	Uzumba-Maramba-Pfungwe	52927	null	null	0	ADM2	Uzumba-Maramba-Pfungwe	52927	ZWE0555352927	2016	Moderate prevalence (10%-49%)	Adults	13175	0	0	0.0	0.0	PZQ	0	0	0	0	0	0	0	0	9
Africa	Eastern Africa	AFRO	Zimbabwe	47	ZI	ZW	ZWE	Mashonaland East	5553	Uzumba-Maramba-Pfungwe	52927	null	null	0	ADM2	Uzumba-Maramba-Pfungwe	52927	ZWE0555352927	2017	Moderate prevalence (10%-49%)	Adults	11293	0	0	0.0	0.0	Not delivered	0	0	0	0	0	0	0	0	9
Africa	Eastern Africa	AFRO	Zimbabwe	47	ZI	ZW	ZWE	Mashonaland East	5553	Uzumba-Maramba-Pfungwe	52927	null	null	0	ADM2	Uzumba-Maramba-Pfungwe	52927	ZWE0555352927	2018	Moderate prevalence (10%-49%)	Adults	13388	0	0	0.0	0.0	Not delivered	0	0	0	0	0	0	0	0	9
Africa	Eastern Africa	AFRO	Zimbabwe	47	ZI	ZW	ZWE	Mashonaland East	5553	Uzumba-Maramba-Pfungwe	52927	null	null	0	ADM2	Uzumba-Maramba-Pfungwe	52927	ZWE0555352927	2019	Not reported	Adults	0	0	0	0.0	0.0	Not delivered	0	0	0	0	0	0	0	0	999
Africa	Eastern Africa	AFRO	Zimbabwe	47	ZI	ZW	ZWE	Mashonaland East	5553	Uzumba-Maramba-Pfungwe	52927	null	null	0	ADM2	Uzumba-Maramba-Pfungwe	52927	ZWE0555352927	2020	Moderate prevalence (10%-49%)	Adults	13780	0	0	0.0	0.0	Not delivered	0	0	0	0	0	0	0	0	9
Africa	Eastern Africa	AFRO	Zimbabwe	47	ZI	ZW	ZWE	Mashonaland East	5553	Uzumba-Maramba-Pfungwe	52927	null	null	0	ADM2	Uzumba-Maramba-Pfungwe	52927	ZWE0555352927	2013	Moderate prevalence (10%-49%)	SAC	21762	43525	17475	40.149999999999999	80.299999999999997	PZQ	1	0	1	0	1	1	1	1	9
Africa	Eastern Africa	AFRO	Zimbabwe	47	ZI	ZW	ZWE	Mashonaland East	5553	Uzumba-Maramba-Pfungwe	52927	null	null	0	ADM2	Uzumba-Maramba-Pfungwe	52927	ZWE0555352927	2014	Moderate prevalence (10%-49%)	SAC	21762	21763	21987	101.03	101.03	PZQ+ALB/MBD	1	1	2	1	1	1	2	2	9
Africa	Eastern Africa	AFRO	Zimbabwe	47	ZI	ZW	ZWE	Mashonaland East	5553	Uzumba-Maramba-Pfungwe	52927	null	null	0	ADM2	Uzumba-Maramba-Pfungwe	52927	ZWE0555352927	2015	Moderate prevalence (10%-49%)	SAC	21592	21592	22866	105.90000000000001	105.90000000000001	PZQ+ALB/MBD	1	1	3	2	1	1	3	3	9
Africa	Eastern Africa	AFRO	Zimbabwe	47	ZI	ZW	ZWE	Mashonaland East	5553	Uzumba-Maramba-Pfungwe	52927	null	null	0	ADM2	Uzumba-Maramba-Pfungwe	52927	ZWE0555352927	2016	Moderate prevalence (10%-49%)	SAC	18822	37643	27137	72.090000000000003	144.18000000000001	PZQ	1	0	4	2	1	1	4	4	9
Africa	Eastern Africa	AFRO	Zimbabwe	47	ZI	ZW	ZWE	Mashonaland East	5553	Uzumba-Maramba-Pfungwe	52927	null	null	0	ADM2	Uzumba-Maramba-Pfungwe	52927	ZWE0555352927	2017	Moderate prevalence (10%-49%)	SAC	21762	0	0	0.0	0.0	Not delivered	0	0	4	2	0	0	4	4	9
Africa	Eastern Africa	AFRO	Zimbabwe	47	ZI	ZW	ZWE	Mashonaland East	5553	Uzumba-Maramba-Pfungwe	52927	null	null	0	ADM2	Uzumba-Maramba-Pfungwe	52927	ZWE0555352927	2018	Moderate prevalence (10%-49%)	SAC	19126	0	0	0.0	0.0	Not delivered	0	0	4	2	0	0	4	4	9
Africa	Eastern Africa	AFRO	Zimbabwe	47	ZI	ZW	ZWE	Mashonaland East	5553	Uzumba-Maramba-Pfungwe	52927	null	null	0	ADM2	Uzumba-Maramba-Pfungwe	52927	ZWE0555352927	2019	Not reported	SAC	0	0	0	0.0	0.0	Not delivered	0	0	4	2	0	0	4	4	999
Africa	Eastern Africa	AFRO	Zimbabwe	47	ZI	ZW	ZWE	Mashonaland East	5553	Uzumba-Maramba-Pfungwe	52927	null	null	0	ADM2	Uzumba-Maramba-Pfungwe	52927	ZWE0555352927	2020	Moderate prevalence (10%-49%)	SAC	19070	0	0	0.0	0.0	Not delivered	0	0	4	2	0	0	4	4	9
Africa	Eastern Africa	AFRO	Zimbabwe	47	ZI	ZW	ZWE	Mashonaland East	5553	Uzumba-Maramba-Pfungwe	52927	null	null	0	ADM2	Uzumba-Maramba-Pfungwe	52927	ZWE0555352927	2013	Moderate prevalence (10%-49%)	Total	33055	43525	17475	40.149999999999999	52.869999999999997	PZQ	1	0	1	0	1	0	1	0	9
Africa	Eastern Africa	AFRO	Zimbabwe	47	ZI	ZW	ZWE	Mashonaland East	5553	Uzumba-Maramba-Pfungwe	52927	null	null	0	ADM2	Uzumba-Maramba-Pfungwe	52927	ZWE0555352927	2014	Moderate prevalence (10%-49%)	Total	33055	21763	21987	101.03	66.519999999999996	PZQ+ALB/MBD	1	1	2	1	1	0	2	0	9
Africa	Eastern Africa	AFRO	Zimbabwe	47	ZI	ZW	ZWE	Mashonaland East	5553	Uzumba-Maramba-Pfungwe	52927	null	null	0	ADM2	Uzumba-Maramba-Pfungwe	52927	ZWE0555352927	2015	Moderate prevalence (10%-49%)	Total	32797	21592	22866	105.90000000000001	69.719999999999999	PZQ+ALB/MBD	1	1	3	2	1	0	3	0	9
Africa	Eastern Africa	AFRO	Zimbabwe	47	ZI	ZW	ZWE	Mashonaland East	5553	Uzumba-Maramba-Pfungwe	52927	null	null	0	ADM2	Uzumba-Maramba-Pfungwe	52927	ZWE0555352927	2016	Moderate prevalence (10%-49%)	Total	31996	37643	27137	72.090000000000003	84.810000000000002	PZQ	1	0	4	2	1	1	4	1	9
Africa	Eastern Africa	AFRO	Zimbabwe	47	ZI	ZW	ZWE	Mashonaland East	5553	Uzumba-Maramba-Pfungwe	52927	null	null	0	ADM2	Uzumba-Maramba-Pfungwe	52927	ZWE0555352927	2017	Moderate prevalence (10%-49%)	Total	33055	0	0	0.0	0.0	Not delivered	0	0	4	2	0	0	4	1	9
Africa	Eastern Africa	AFRO	Zimbabwe	47	ZI	ZW	ZWE	Mashonaland East	5553	Uzumba-Maramba-Pfungwe	52927	null	null	0	ADM2	Uzumba-Maramba-Pfungwe	52927	ZWE0555352927	2018	Moderate prevalence (10%-49%)	Total	32514	0	0	0.0	0.0	Not delivered	0	0	4	2	0	0	4	1	9
Africa	Eastern Africa	AFRO	Zimbabwe	47	ZI	ZW	ZWE	Mashonaland East	5553	Uzumba-Maramba-Pfungwe	52927	null	null	0	ADM2	Uzumba-Maramba-Pfungwe	52927	ZWE0555352927	2019	Not reported	Total	0	0	0	0.0	0.0	Not delivered	0	0	4	2	0	0	4	1	999
Africa	Eastern Africa	AFRO	Zimbabwe	47	ZI	ZW	ZWE	Mashonaland East	5553	Uzumba-Maramba-Pfungwe	52927	null	null	0	ADM2	Uzumba-Maramba-Pfungwe	52927	ZWE0555352927	2020	Moderate prevalence (10%-49%)	Total	32850	0	0	0.0	0.0	Not delivered	0	0	4	2	0	0	4	1	9
Africa	Eastern Africa	AFRO	Zimbabwe	47	ZI	ZW	ZWE	Mashonaland West	5554	Chegutu	52928	null	null	0	ADM2	Chegutu	52928	ZWE0555452928	2013	Moderate prevalence (10%-49%)	Adults	27260	0	0	0.0	0.0	PZQ	0	0	0	0	0	0	0	0	9
Africa	Eastern Africa	AFRO	Zimbabwe	47	ZI	ZW	ZWE	Mashonaland West	5554	Chegutu	52928	null	null	0	ADM2	Chegutu	52928	ZWE0555452928	2014	Moderate prevalence (10%-49%)	Adults	27260	0	0	0.0	0.0	PZQ+ALB/MBD	0	0	0	0	0	0	0	0	9
Africa	Eastern Africa	AFRO	Zimbabwe	47	ZI	ZW	ZWE	Mashonaland West	5554	Chegutu	52928	null	null	0	ADM2	Chegutu	52928	ZWE0555452928	2015	Moderate prevalence (10%-49%)	Adults	20322	0	0	0.0	0.0	PZQ+ALB/MBD	0	0	0	0	0	0	0	0	9
Africa	Eastern Africa	AFRO	Zimbabwe	47	ZI	ZW	ZWE	Mashonaland West	5554	Chegutu	52928	null	null	0	ADM2	Chegutu	52928	ZWE0555452928	2016	Moderate prevalence (10%-49%)	Adults	31804	0	0	0.0	0.0	Not delivered	0	0	0	0	0	0	0	0	9
Africa	Eastern Africa	AFRO	Zimbabwe	47	ZI	ZW	ZWE	Mashonaland West	5554	Chegutu	52928	null	null	0	ADM2	Chegutu	52928	ZWE0555452928	2017	Moderate prevalence (10%-49%)	Adults	27260	0	0	0.0	0.0	Not delivered	0	0	0	0	0	0	0	0	9
Africa	Eastern Africa	AFRO	Zimbabwe	47	ZI	ZW	ZWE	Mashonaland West	5554	Chegutu	52928	null	null	0	ADM2	Chegutu	52928	ZWE0555452928	2018	High prevalence (50% and above)	Adults	161593	0	0	0.0	0.0	Not delivered	0	0	0	0	0	0	0	0	6
Africa	Eastern Africa	AFRO	Zimbabwe	47	ZI	ZW	ZWE	Mashonaland West	5554	Chegutu	52928	null	null	0	ADM2	Chegutu	52928	ZWE0555452928	2019	Not reported	Adults	0	0	0	0.0	0.0	Not delivered	0	0	0	0	0	0	0	0	999
Africa	Eastern Africa	AFRO	Zimbabwe	47	ZI	ZW	ZWE	Mashonaland West	5554	Chegutu	52928	null	null	0	ADM2	Chegutu	52928	ZWE0555452928	2020	Moderate prevalence (10%-49%)	Adults	33263	0	0	0.0	0.0	Not delivered	0	0	0	0	0	0	0	0	9
Africa	Eastern Africa	AFRO	Zimbabwe	47	ZI	ZW	ZWE	Mashonaland West	5554	Chegutu	52928	null	null	0	ADM2	Chegutu	52928	ZWE0555452928	2013	Moderate prevalence (10%-49%)	SAC	52533	105066	31147	29.649999999999999	59.289999999999999	PZQ	1	0	1	0	1	0	1	0	9
Africa	Eastern Africa	AFRO	Zimbabwe	47	ZI	ZW	ZWE	Mashonaland West	5554	Chegutu	52928	null	null	0	ADM2	Chegutu	52928	ZWE0555452928	2014	Moderate prevalence (10%-49%)	SAC	52533	52533	29820	56.759999999999998	56.759999999999998	PZQ+ALB/MBD	1	0	2	0	1	0	2	0	9
Africa	Eastern Africa	AFRO	Zimbabwe	47	ZI	ZW	ZWE	Mashonaland West	5554	Chegutu	52928	null	null	0	ADM2	Chegutu	52928	ZWE0555452928	2015	Moderate prevalence (10%-49%)	SAC	39162	39162	24078	61.479999999999997	61.479999999999997	PZQ+ALB/MBD	1	0	3	0	1	0	3	0	9
Africa	Eastern Africa	AFRO	Zimbabwe	47	ZI	ZW	ZWE	Mashonaland West	5554	Chegutu	52928	null	null	0	ADM2	Chegutu	52928	ZWE0555452928	2016	Moderate prevalence (10%-49%)	SAC	45434	0	0	0.0	0.0	Not delivered	0	0	3	0	0	0	3	0	9
Africa	Eastern Africa	AFRO	Zimbabwe	47	ZI	ZW	ZWE	Mashonaland West	5554	Chegutu	52928	null	null	0	ADM2	Chegutu	52928	ZWE0555452928	2017	Moderate prevalence (10%-49%)	SAC	52533	0	0	0.0	0.0	Not delivered	0	0	3	0	0	0	3	0	9
Africa	Eastern Africa	AFRO	Zimbabwe	47	ZI	ZW	ZWE	Mashonaland West	5554	Chegutu	52928	null	null	0	ADM2	Chegutu	52928	ZWE0555452928	2018	High prevalence (50% and above)	SAC	92339	0	0	0.0	0.0	Not delivered	0	0	3	0	0	0	3	0	6
Africa	Eastern Africa	AFRO	Zimbabwe	47	ZI	ZW	ZWE	Mashonaland West	5554	Chegutu	52928	null	null	0	ADM2	Chegutu	52928	ZWE0555452928	2019	Not reported	SAC	0	0	0	0.0	0.0	Not delivered	0	0	3	0	0	0	3	0	999
Africa	Eastern Africa	AFRO	Zimbabwe	47	ZI	ZW	ZWE	Mashonaland West	5554	Chegutu	52928	null	null	0	ADM2	Chegutu	52928	ZWE0555452928	2020	Moderate prevalence (10%-49%)	SAC	46034	0	0	0.0	0.0	Not delivered	0	0	3	0	0	0	3	0	9
Africa	Eastern Africa	AFRO	Zimbabwe	47	ZI	ZW	ZWE	Mashonaland West	5554	Chegutu	52928	null	null	0	ADM2	Chegutu	52928	ZWE0555452928	2013	Moderate prevalence (10%-49%)	Total	79793	105066	31147	29.649999999999999	39.030000000000001	PZQ	1	0	1	0	1	0	1	0	9
Africa	Eastern Africa	AFRO	Zimbabwe	47	ZI	ZW	ZWE	Mashonaland West	5554	Chegutu	52928	null	null	0	ADM2	Chegutu	52928	ZWE0555452928	2014	Moderate prevalence (10%-49%)	Total	79793	52533	29820	56.759999999999998	37.369999999999997	PZQ+ALB/MBD	1	0	2	0	1	0	2	0	9
Africa	Eastern Africa	AFRO	Zimbabwe	47	ZI	ZW	ZWE	Mashonaland West	5554	Chegutu	52928	null	null	0	ADM2	Chegutu	52928	ZWE0555452928	2015	Moderate prevalence (10%-49%)	Total	59484	39162	24078	61.479999999999997	40.479999999999997	PZQ+ALB/MBD	1	0	3	0	1	0	3	0	9
Africa	Eastern Africa	AFRO	Zimbabwe	47	ZI	ZW	ZWE	Mashonaland West	5554	Chegutu	52928	null	null	0	ADM2	Chegutu	52928	ZWE0555452928	2016	Moderate prevalence (10%-49%)	Total	77238	0	0	0.0	0.0	Not delivered	0	0	3	0	0	0	3	0	9
Africa	Eastern Africa	AFRO	Zimbabwe	47	ZI	ZW	ZWE	Mashonaland West	5554	Chegutu	52928	null	null	0	ADM2	Chegutu	52928	ZWE0555452928	2017	Moderate prevalence (10%-49%)	Total	79793	0	0	0.0	0.0	Not delivered	0	0	3	0	0	0	3	0	9
Africa	Eastern Africa	AFRO	Zimbabwe	47	ZI	ZW	ZWE	Mashonaland West	5554	Chegutu	52928	null	null	0	ADM2	Chegutu	52928	ZWE0555452928	2018	High prevalence (50% and above)	Total	253932	0	0	0.0	0.0	Not delivered	0	0	3	0	0	0	3	0	6
Africa	Eastern Africa	AFRO	Zimbabwe	47	ZI	ZW	ZWE	Mashonaland West	5554	Chegutu	52928	null	null	0	ADM2	Chegutu	52928	ZWE0555452928	2019	Not reported	Total	0	0	0	0.0	0.0	Not delivered	0	0	3	0	0	0	3	0	999
Africa	Eastern Africa	AFRO	Zimbabwe	47	ZI	ZW	ZWE	Mashonaland West	5554	Chegutu	52928	null	null	0	ADM2	Chegutu	52928	ZWE0555452928	2020	Moderate prevalence (10%-49%)	Total	79297	0	0	0.0	0.0	Not delivered	0	0	3	0	0	0	3	0	9
Africa	Eastern Africa	AFRO	Zimbabwe	47	ZI	ZW	ZWE	Mashonaland West	5554	Hurungwe	52929	null	null	0	ADM2	Hurungwe	52929	ZWE0555452929	2013	Moderate prevalence (10%-49%)	Adults	35881	0	0	0.0	0.0	PZQ	0	0	0	0	0	0	0	0	9
Africa	Eastern Africa	AFRO	Zimbabwe	47	ZI	ZW	ZWE	Mashonaland West	5554	Hurungwe	52929	null	null	0	ADM2	Hurungwe	52929	ZWE0555452929	2014	Moderate prevalence (10%-49%)	Adults	35881	0	0	0.0	0.0	PZQ+ALB/MBD	0	0	0	0	0	0	0	0	9
Africa	Eastern Africa	AFRO	Zimbabwe	47	ZI	ZW	ZWE	Mashonaland West	5554	Hurungwe	52929	null	null	0	ADM2	Hurungwe	52929	ZWE0555452929	2015	Moderate prevalence (10%-49%)	Adults	35601	0	0	0.0	0.0	PZQ+ALB/MBD	0	0	0	0	0	0	0	0	9
Africa	Eastern Africa	AFRO	Zimbabwe	47	ZI	ZW	ZWE	Mashonaland West	5554	Hurungwe	52929	null	null	0	ADM2	Hurungwe	52929	ZWE0555452929	2016	Moderate prevalence (10%-49%)	Adults	41862	0	0	0.0	0.0	PZQ	0	0	0	0	0	0	0	0	9
Africa	Eastern Africa	AFRO	Zimbabwe	47	ZI	ZW	ZWE	Mashonaland West	5554	Hurungwe	52929	null	null	0	ADM2	Hurungwe	52929	ZWE0555452929	2017	Moderate prevalence (10%-49%)	Adults	35881	0	0	0.0	0.0	Not delivered	0	0	0	0	0	0	0	0	9
Africa	Eastern Africa	AFRO	Zimbabwe	47	ZI	ZW	ZWE	Mashonaland West	5554	Hurungwe	52929	null	null	0	ADM2	Hurungwe	52929	ZWE0555452929	2018	Moderate prevalence (10%-49%)	Adults	42539	0	0	0.0	0.0	Not delivered	0	0	0	0	0	0	0	0	9
Africa	Eastern Africa	AFRO	Zimbabwe	47	ZI	ZW	ZWE	Mashonaland West	5554	Hurungwe	52929	null	null	0	ADM2	Hurungwe	52929	ZWE0555452929	2019	Not reported	Adults	0	0	0	0.0	0.0	Not delivered	0	0	0	0	0	0	0	0	999
Africa	Eastern Africa	AFRO	Zimbabwe	47	ZI	ZW	ZWE	Mashonaland West	5554	Hurungwe	52929	null	null	0	ADM2	Hurungwe	52929	ZWE0555452929	2020	Moderate prevalence (10%-49%)	Adults	43783	0	0	0.0	0.0	Not delivered	0	0	0	0	0	0	0	0	9
Africa	Eastern Africa	AFRO	Zimbabwe	47	ZI	ZW	ZWE	Mashonaland West	5554	Hurungwe	52929	null	null	0	ADM2	Hurungwe	52929	ZWE0555452929	2013	Moderate prevalence (10%-49%)	SAC	69146	138293	74503	53.869999999999997	107.75	PZQ	1	0	1	0	1	1	1	1	9
Africa	Eastern Africa	AFRO	Zimbabwe	47	ZI	ZW	ZWE	Mashonaland West	5554	Hurungwe	52929	null	null	0	ADM2	Hurungwe	52929	ZWE0555452929	2014	Moderate prevalence (10%-49%)	SAC	69146	69147	85727	123.98	123.98	PZQ+ALB/MBD	1	1	2	1	1	1	2	2	9
Africa	Eastern Africa	AFRO	Zimbabwe	47	ZI	ZW	ZWE	Mashonaland West	5554	Hurungwe	52929	null	null	0	ADM2	Hurungwe	52929	ZWE0555452929	2015	Moderate prevalence (10%-49%)	SAC	68605	68605	45557	66.400000000000006	66.400000000000006	PZQ+ALB/MBD	1	0	3	1	1	0	3	2	9
Africa	Eastern Africa	AFRO	Zimbabwe	47	ZI	ZW	ZWE	Mashonaland West	5554	Hurungwe	52929	null	null	0	ADM2	Hurungwe	52929	ZWE0555452929	2016	Moderate prevalence (10%-49%)	SAC	59802	119604	105061	87.840000000000003	175.68000000000001	PZQ	1	1	4	2	1	1	4	3	9
Africa	Eastern Africa	AFRO	Zimbabwe	47	ZI	ZW	ZWE	Mashonaland West	5554	Hurungwe	52929	null	null	0	ADM2	Hurungwe	52929	ZWE0555452929	2017	Moderate prevalence (10%-49%)	SAC	69146	0	0	0.0	0.0	Not delivered	0	0	4	2	0	0	4	3	9
Africa	Eastern Africa	AFRO	Zimbabwe	47	ZI	ZW	ZWE	Mashonaland West	5554	Hurungwe	52929	null	null	0	ADM2	Hurungwe	52929	ZWE0555452929	2018	Moderate prevalence (10%-49%)	SAC	60770	0	0	0.0	0.0	Not delivered	0	0	4	2	0	0	4	3	9
Africa	Eastern Africa	AFRO	Zimbabwe	47	ZI	ZW	ZWE	Mashonaland West	5554	Hurungwe	52929	null	null	0	ADM2	Hurungwe	52929	ZWE0555452929	2019	Not reported	SAC	0	0	0	0.0	0.0	Not delivered	0	0	4	2	0	0	4	3	999
Africa	Eastern Africa	AFRO	Zimbabwe	47	ZI	ZW	ZWE	Mashonaland West	5554	Hurungwe	52929	null	null	0	ADM2	Hurungwe	52929	ZWE0555452929	2020	Moderate prevalence (10%-49%)	SAC	60592	0	0	0.0	0.0	Not delivered	0	0	4	2	0	0	4	3	9
Africa	Eastern Africa	AFRO	Zimbabwe	47	ZI	ZW	ZWE	Mashonaland West	5554	Hurungwe	52929	null	null	0	ADM2	Hurungwe	52929	ZWE0555452929	2013	Moderate prevalence (10%-49%)	Total	105028	138293	74503	53.869999999999997	70.939999999999998	PZQ	1	0	1	0	1	0	1	0	9
Africa	Eastern Africa	AFRO	Zimbabwe	47	ZI	ZW	ZWE	Mashonaland West	5554	Hurungwe	52929	null	null	0	ADM2	Hurungwe	52929	ZWE0555452929	2014	Moderate prevalence (10%-49%)	Total	105028	69147	85727	123.98	81.620000000000005	PZQ+ALB/MBD	1	1	2	1	1	1	2	1	9
Africa	Eastern Africa	AFRO	Zimbabwe	47	ZI	ZW	ZWE	Mashonaland West	5554	Hurungwe	52929	null	null	0	ADM2	Hurungwe	52929	ZWE0555452929	2015	Moderate prevalence (10%-49%)	Total	104206	68605	45557	66.400000000000006	43.719999999999999	PZQ+ALB/MBD	1	0	3	1	1	0	3	1	9
Africa	Eastern Africa	AFRO	Zimbabwe	47	ZI	ZW	ZWE	Mashonaland West	5554	Hurungwe	52929	null	null	0	ADM2	Hurungwe	52929	ZWE0555452929	2016	Moderate prevalence (10%-49%)	Total	101664	119604	105061	87.840000000000003	103.34	PZQ	1	1	4	2	1	1	4	2	9
Africa	Eastern Africa	AFRO	Zimbabwe	47	ZI	ZW	ZWE	Mashonaland West	5554	Hurungwe	52929	null	null	0	ADM2	Hurungwe	52929	ZWE0555452929	2017	Moderate prevalence (10%-49%)	Total	105028	0	0	0.0	0.0	Not delivered	0	0	4	2	0	0	4	2	9
Africa	Eastern Africa	AFRO	Zimbabwe	47	ZI	ZW	ZWE	Mashonaland West	5554	Hurungwe	52929	null	null	0	ADM2	Hurungwe	52929	ZWE0555452929	2018	Moderate prevalence (10%-49%)	Total	103310	0	0	0.0	0.0	Not delivered	0	0	4	2	0	0	4	2	9
Africa	Eastern Africa	AFRO	Zimbabwe	47	ZI	ZW	ZWE	Mashonaland West	5554	Hurungwe	52929	null	null	0	ADM2	Hurungwe	52929	ZWE0555452929	2019	Not reported	Total	0	0	0	0.0	0.0	Not delivered	0	0	4	2	0	0	4	2	999
Africa	Eastern Africa	AFRO	Zimbabwe	47	ZI	ZW	ZWE	Mashonaland West	5554	Hurungwe	52929	null	null	0	ADM2	Hurungwe	52929	ZWE0555452929	2020	Moderate prevalence (10%-49%)	Total	104375	0	0	0.0	0.0	Not delivered	0	0	4	2	0	0	4	2	9
Africa	Eastern Africa	AFRO	Zimbabwe	47	ZI	ZW	ZWE	Mashonaland West	5554	Sanyati	52930	null	null	0	ADM2	Sanyati	52930	ZWE0555452930	2013	Moderate prevalence (10%-49%)	Adults	20595	0	0	0.0	0.0	PZQ	0	0	0	0	0	0	0	0	9
Africa	Eastern Africa	AFRO	Zimbabwe	47	ZI	ZW	ZWE	Mashonaland West	5554	Sanyati	52930	null	null	0	ADM2	Sanyati	52930	ZWE0555452930	2014	Moderate prevalence (10%-49%)	Adults	20595	0	0	0.0	0.0	PZQ+ALB/MBD	0	0	0	0	0	0	0	0	9
Africa	Eastern Africa	AFRO	Zimbabwe	47	ZI	ZW	ZWE	Mashonaland West	5554	Sanyati	52930	null	null	0	ADM2	Sanyati	52930	ZWE0555452930	2015	Moderate prevalence (10%-49%)	Adults	20433	0	0	0.0	0.0	PZQ+ALB/MBD	0	0	0	0	0	0	0	0	9
Africa	Eastern Africa	AFRO	Zimbabwe	47	ZI	ZW	ZWE	Mashonaland West	5554	Sanyati	52930	null	null	0	ADM2	Sanyati	52930	ZWE0555452930	2016	Moderate prevalence (10%-49%)	Adults	24027	0	0	0.0	0.0	PZQ	0	0	0	0	0	0	0	0	9
Africa	Eastern Africa	AFRO	Zimbabwe	47	ZI	ZW	ZWE	Mashonaland West	5554	Sanyati	52930	null	null	0	ADM2	Sanyati	52930	ZWE0555452930	2017	Moderate prevalence (10%-49%)	Adults	20595	0	0	0.0	0.0	Not delivered	0	0	0	0	0	0	0	0	9
Africa	Eastern Africa	AFRO	Zimbabwe	47	ZI	ZW	ZWE	Mashonaland West	5554	Sanyati	52930	null	null	0	ADM2	Sanyati	52930	ZWE0555452930	2018	Moderate prevalence (10%-49%)	Adults	24416	0	0	0.0	0.0	Not delivered	0	0	0	0	0	0	0	0	9
Africa	Eastern Africa	AFRO	Zimbabwe	47	ZI	ZW	ZWE	Mashonaland West	5554	Sanyati	52930	null	null	0	ADM2	Sanyati	52930	ZWE0555452930	2019	Not reported	Adults	0	0	0	0.0	0.0	Not delivered	0	0	0	0	0	0	0	0	999
Africa	Eastern Africa	AFRO	Zimbabwe	47	ZI	ZW	ZWE	Mashonaland West	5554	Sanyati	52930	null	null	0	ADM2	Sanyati	52930	ZWE0555452930	2020	Moderate prevalence (10%-49%)	Adults	25130	0	0	0.0	0.0	Not delivered	0	0	0	0	0	0	0	0	9
Africa	Eastern Africa	AFRO	Zimbabwe	47	ZI	ZW	ZWE	Mashonaland West	5554	Sanyati	52930	null	null	0	ADM2	Sanyati	52930	ZWE0555452930	2013	Moderate prevalence (10%-49%)	SAC	39688	79375	28236	35.57	71.150000000000006	PZQ	1	0	1	0	1	0	1	0	9
Africa	Eastern Africa	AFRO	Zimbabwe	47	ZI	ZW	ZWE	Mashonaland West	5554	Sanyati	52930	null	null	0	ADM2	Sanyati	52930	ZWE0555452930	2014	Moderate prevalence (10%-49%)	SAC	39688	39688	30261	76.25	76.25	PZQ+ALB/MBD	1	1	2	1	1	1	2	1	9
Africa	Eastern Africa	AFRO	Zimbabwe	47	ZI	ZW	ZWE	Mashonaland West	5554	Sanyati	52930	null	null	0	ADM2	Sanyati	52930	ZWE0555452930	2015	Moderate prevalence (10%-49%)	SAC	39377	39377	28168	71.530000000000001	71.530000000000001	PZQ+ALB/MBD	1	0	3	1	1	0	3	1	9
Africa	Eastern Africa	AFRO	Zimbabwe	47	ZI	ZW	ZWE	Mashonaland West	5554	Sanyati	52930	null	null	0	ADM2	Sanyati	52930	ZWE0555452930	2016	Moderate prevalence (10%-49%)	SAC	34324	68649	44426	64.709999999999994	129.43000000000001	PZQ	1	0	4	1	1	1	4	2	9
Africa	Eastern Africa	AFRO	Zimbabwe	47	ZI	ZW	ZWE	Mashonaland West	5554	Sanyati	52930	null	null	0	ADM2	Sanyati	52930	ZWE0555452930	2017	Moderate prevalence (10%-49%)	SAC	39688	0	0	0.0	0.0	Not delivered	0	0	4	1	0	0	4	2	9
Africa	Eastern Africa	AFRO	Zimbabwe	47	ZI	ZW	ZWE	Mashonaland West	5554	Sanyati	52930	null	null	0	ADM2	Sanyati	52930	ZWE0555452930	2018	Moderate prevalence (10%-49%)	SAC	34880	0	0	0.0	0.0	Not delivered	0	0	4	1	0	0	4	2	9
Africa	Eastern Africa	AFRO	Zimbabwe	47	ZI	ZW	ZWE	Mashonaland West	5554	Sanyati	52930	null	null	0	ADM2	Sanyati	52930	ZWE0555452930	2019	Not reported	SAC	0	0	0	0.0	0.0	Not delivered	0	0	4	1	0	0	4	2	999
Africa	Eastern Africa	AFRO	Zimbabwe	47	ZI	ZW	ZWE	Mashonaland West	5554	Sanyati	52930	null	null	0	ADM2	Sanyati	52930	ZWE0555452930	2020	Moderate prevalence (10%-49%)	SAC	34778	0	0	0.0	0.0	Not delivered	0	0	4	1	0	0	4	2	9
Africa	Eastern Africa	AFRO	Zimbabwe	47	ZI	ZW	ZWE	Mashonaland West	5554	Sanyati	52930	null	null	0	ADM2	Sanyati	52930	ZWE0555452930	2013	Moderate prevalence (10%-49%)	Total	60282	79375	28236	35.57	46.840000000000003	PZQ	1	0	1	0	1	0	1	0	9
Africa	Eastern Africa	AFRO	Zimbabwe	47	ZI	ZW	ZWE	Mashonaland West	5554	Sanyati	52930	null	null	0	ADM2	Sanyati	52930	ZWE0555452930	2014	Moderate prevalence (10%-49%)	Total	60282	39688	30261	76.25	50.200000000000003	PZQ+ALB/MBD	1	1	2	1	1	0	2	0	9
Africa	Eastern Africa	AFRO	Zimbabwe	47	ZI	ZW	ZWE	Mashonaland West	5554	Sanyati	52930	null	null	0	ADM2	Sanyati	52930	ZWE0555452930	2015	Moderate prevalence (10%-49%)	Total	59810	39377	28168	71.530000000000001	47.100000000000001	PZQ+ALB/MBD	1	0	3	1	1	0	3	0	9
Africa	Eastern Africa	AFRO	Zimbabwe	47	ZI	ZW	ZWE	Mashonaland West	5554	Sanyati	52930	null	null	0	ADM2	Sanyati	52930	ZWE0555452930	2016	Moderate prevalence (10%-49%)	Total	58352	68649	44426	64.709999999999994	76.140000000000001	PZQ	1	0	4	1	1	1	4	1	9
Africa	Eastern Africa	AFRO	Zimbabwe	47	ZI	ZW	ZWE	Mashonaland West	5554	Sanyati	52930	null	null	0	ADM2	Sanyati	52930	ZWE0555452930	2017	Moderate prevalence (10%-49%)	Total	60282	0	0	0.0	0.0	Not delivered	0	0	4	1	0	0	4	1	9
Africa	Eastern Africa	AFRO	Zimbabwe	47	ZI	ZW	ZWE	Mashonaland West	5554	Sanyati	52930	null	null	0	ADM2	Sanyati	52930	ZWE0555452930	2018	Moderate prevalence (10%-49%)	Total	59296	0	0	0.0	0.0	Not delivered	0	0	4	1	0	0	4	1	9
Africa	Eastern Africa	AFRO	Zimbabwe	47	ZI	ZW	ZWE	Mashonaland West	5554	Sanyati	52930	null	null	0	ADM2	Sanyati	52930	ZWE0555452930	2019	Not reported	Total	0	0	0	0.0	0.0	Not delivered	0	0	4	1	0	0	4	1	999
Africa	Eastern Africa	AFRO	Zimbabwe	47	ZI	ZW	ZWE	Mashonaland West	5554	Sanyati	52930	null	null	0	ADM2	Sanyati	52930	ZWE0555452930	2020	Moderate prevalence (10%-49%)	Total	59908	0	0	0.0	0.0	Not delivered	0	0	4	1	0	0	4	1	9
Africa	Eastern Africa	AFRO	Zimbabwe	47	ZI	ZW	ZWE	Mashonaland West	5554	Kariba	52931	null	null	0	ADM2	Kariba	52931	ZWE0555452931	2013	Moderate prevalence (10%-49%)	Adults	6801	0	0	0.0	0.0	PZQ	0	0	0	0	0	0	0	0	9
Africa	Eastern Africa	AFRO	Zimbabwe	47	ZI	ZW	ZWE	Mashonaland West	5554	Kariba	52931	null	null	0	ADM2	Kariba	52931	ZWE0555452931	2014	Moderate prevalence (10%-49%)	Adults	6801	0	0	0.0	0.0	PZQ+ALB/MBD	0	0	0	0	0	0	0	0	9
Africa	Eastern Africa	AFRO	Zimbabwe	47	ZI	ZW	ZWE	Mashonaland West	5554	Kariba	52931	null	null	0	ADM2	Kariba	52931	ZWE0555452931	2015	Moderate prevalence (10%-49%)	Adults	6748	0	0	0.0	0.0	PZQ+ALB/MBD	0	0	0	0	0	0	0	0	9
Africa	Eastern Africa	AFRO	Zimbabwe	47	ZI	ZW	ZWE	Mashonaland West	5554	Kariba	52931	null	null	0	ADM2	Kariba	52931	ZWE0555452931	2016	Moderate prevalence (10%-49%)	Adults	7935	0	0	0.0	0.0	Not delivered	0	0	0	0	0	0	0	0	9
Africa	Eastern Africa	AFRO	Zimbabwe	47	ZI	ZW	ZWE	Mashonaland West	5554	Kariba	52931	null	null	0	ADM2	Kariba	52931	ZWE0555452931	2017	Moderate prevalence (10%-49%)	Adults	6801	0	0	0.0	0.0	Not delivered	0	0	0	0	0	0	0	0	9
Africa	Eastern Africa	AFRO	Zimbabwe	47	ZI	ZW	ZWE	Mashonaland West	5554	Kariba	52931	null	null	0	ADM2	Kariba	52931	ZWE0555452931	2018	Low prevalence (less than 10%)	Adults	0	0	0	0.0	0.0	Not delivered	0	0	0	0	0	0	0	0	10
Africa	Eastern Africa	AFRO	Zimbabwe	47	ZI	ZW	ZWE	Mashonaland West	5554	Kariba	52931	null	null	0	ADM2	Kariba	52931	ZWE0555452931	2019	Not reported	Adults	0	0	0	0.0	0.0	Not delivered	0	0	0	0	0	0	0	0	999
Africa	Eastern Africa	AFRO	Zimbabwe	47	ZI	ZW	ZWE	Mashonaland West	5554	Kariba	52931	null	null	0	ADM2	Kariba	52931	ZWE0555452931	2020	Moderate prevalence (10%-49%)	Adults	8299	39605	39523	99.790000000000006	476.25	PZQ+ALB/MBD	1	1	1	1	1	1	1	1	9
Africa	Eastern Africa	AFRO	Zimbabwe	47	ZI	ZW	ZWE	Mashonaland West	5554	Kariba	52931	null	null	0	ADM2	Kariba	52931	ZWE0555452931	2013	Moderate prevalence (10%-49%)	SAC	13106	26213	10033	38.270000000000003	76.549999999999997	PZQ	1	0	1	0	1	1	1	1	9
Africa	Eastern Africa	AFRO	Zimbabwe	47	ZI	ZW	ZWE	Mashonaland West	5554	Kariba	52931	null	null	0	ADM2	Kariba	52931	ZWE0555452931	2014	Moderate prevalence (10%-49%)	SAC	13106	13107	11965	91.290000000000006	91.290000000000006	PZQ+ALB/MBD	1	1	2	1	1	1	2	2	9
Africa	Eastern Africa	AFRO	Zimbabwe	47	ZI	ZW	ZWE	Mashonaland West	5554	Kariba	52931	null	null	0	ADM2	Kariba	52931	ZWE0555452931	2015	Moderate prevalence (10%-49%)	SAC	13004	13004	14126	108.63	108.63	PZQ+ALB/MBD	1	1	3	2	1	1	3	3	9
Africa	Eastern Africa	AFRO	Zimbabwe	47	ZI	ZW	ZWE	Mashonaland West	5554	Kariba	52931	null	null	0	ADM2	Kariba	52931	ZWE0555452931	2016	Moderate prevalence (10%-49%)	SAC	11335	0	0	0.0	0.0	Not delivered	0	0	3	2	0	0	3	3	9
Africa	Eastern Africa	AFRO	Zimbabwe	47	ZI	ZW	ZWE	Mashonaland West	5554	Kariba	52931	null	null	0	ADM2	Kariba	52931	ZWE0555452931	2017	Moderate prevalence (10%-49%)	SAC	13106	0	0	0.0	0.0	Not delivered	0	0	3	2	0	0	3	3	9
Africa	Eastern Africa	AFRO	Zimbabwe	47	ZI	ZW	ZWE	Mashonaland West	5554	Kariba	52931	null	null	0	ADM2	Kariba	52931	ZWE0555452931	2018	Low prevalence (less than 10%)	SAC	7602	0	0	0.0	0.0	Not delivered	0	0	3	2	0	0	3	3	10
Africa	Eastern Africa	AFRO	Zimbabwe	47	ZI	ZW	ZWE	Mashonaland West	5554	Kariba	52931	null	null	0	ADM2	Kariba	52931	ZWE0555452931	2019	Not reported	SAC	0	0	0	0.0	0.0	Not delivered	0	0	3	2	0	0	3	3	999
Africa	Eastern Africa	AFRO	Zimbabwe	47	ZI	ZW	ZWE	Mashonaland West	5554	Kariba	52931	null	null	0	ADM2	Kariba	52931	ZWE0555452931	2020	Moderate prevalence (10%-49%)	SAC	11485	21751	16284	74.870000000000005	141.78	PZQ+ALB/MBD	1	0	4	2	1	1	4	4	9
Africa	Eastern Africa	AFRO	Zimbabwe	47	ZI	ZW	ZWE	Mashonaland West	5554	Kariba	52931	null	null	0	ADM2	Kariba	52931	ZWE0555452931	2013	Moderate prevalence (10%-49%)	Total	19908	26213	10033	38.270000000000003	50.399999999999999	PZQ	1	0	1	0	1	0	1	0	9
Africa	Eastern Africa	AFRO	Zimbabwe	47	ZI	ZW	ZWE	Mashonaland West	5554	Kariba	52931	null	null	0	ADM2	Kariba	52931	ZWE0555452931	2014	Moderate prevalence (10%-49%)	Total	19908	13107	11965	91.290000000000006	60.100000000000001	PZQ+ALB/MBD	1	1	2	1	1	0	2	0	9
Africa	Eastern Africa	AFRO	Zimbabwe	47	ZI	ZW	ZWE	Mashonaland West	5554	Kariba	52931	null	null	0	ADM2	Kariba	52931	ZWE0555452931	2015	Moderate prevalence (10%-49%)	Total	19752	13004	14126	108.63	71.519999999999996	PZQ+ALB/MBD	1	1	3	2	1	0	3	0	9
Africa	Eastern Africa	AFRO	Zimbabwe	47	ZI	ZW	ZWE	Mashonaland West	5554	Kariba	52931	null	null	0	ADM2	Kariba	52931	ZWE0555452931	2016	Moderate prevalence (10%-49%)	Total	19270	0	0	0.0	0.0	Not delivered	0	0	3	2	0	0	3	0	9
Africa	Eastern Africa	AFRO	Zimbabwe	47	ZI	ZW	ZWE	Mashonaland West	5554	Kariba	52931	null	null	0	ADM2	Kariba	52931	ZWE0555452931	2017	Moderate prevalence (10%-49%)	Total	19908	0	0	0.0	0.0	Not delivered	0	0	3	2	0	0	3	0	9
Africa	Eastern Africa	AFRO	Zimbabwe	47	ZI	ZW	ZWE	Mashonaland West	5554	Kariba	52931	null	null	0	ADM2	Kariba	52931	ZWE0555452931	2018	Low prevalence (less than 10%)	Total	7602	0	0	0.0	0.0	Not delivered	0	0	3	2	0	0	3	0	10
Africa	Eastern Africa	AFRO	Zimbabwe	47	ZI	ZW	ZWE	Mashonaland West	5554	Kariba	52931	null	null	0	ADM2	Kariba	52931	ZWE0555452931	2019	Not reported	Total	0	0	0	0.0	0.0	Not delivered	0	0	3	2	0	0	3	0	999
Africa	Eastern Africa	AFRO	Zimbabwe	47	ZI	ZW	ZWE	Mashonaland West	5554	Kariba	52931	null	null	0	ADM2	Kariba	52931	ZWE0555452931	2020	Moderate prevalence (10%-49%)	Total	19784	61356	55807	90.959999999999994	282.07999999999998	PZQ+ALB/MBD	1	1	4	3	1	1	4	1	9
Africa	Eastern Africa	AFRO	Zimbabwe	47	ZI	ZW	ZWE	Mashonaland West	5554	Makonde	52932	null	null	0	ADM2	Makonde	52932	ZWE0555452932	2013	Moderate prevalence (10%-49%)	Adults	23212	0	0	0.0	0.0	PZQ	0	0	0	0	0	0	0	0	9
Africa	Eastern Africa	AFRO	Zimbabwe	47	ZI	ZW	ZWE	Mashonaland West	5554	Makonde	52932	null	null	0	ADM2	Makonde	52932	ZWE0555452932	2014	Moderate prevalence (10%-49%)	Adults	23212	0	0	0.0	0.0	PZQ+ALB/MBD	0	0	0	0	0	0	0	0	9
Africa	Eastern Africa	AFRO	Zimbabwe	47	ZI	ZW	ZWE	Mashonaland West	5554	Makonde	52932	null	null	0	ADM2	Makonde	52932	ZWE0555452932	2015	Moderate prevalence (10%-49%)	Adults	23031	0	0	0.0	0.0	PZQ+ALB/MBD	0	0	0	0	0	0	0	0	9
Africa	Eastern Africa	AFRO	Zimbabwe	47	ZI	ZW	ZWE	Mashonaland West	5554	Makonde	52932	null	null	0	ADM2	Makonde	52932	ZWE0555452932	2016	Moderate prevalence (10%-49%)	Adults	27081	0	0	0.0	0.0	PZQ	0	0	0	0	0	0	0	0	9
Africa	Eastern Africa	AFRO	Zimbabwe	47	ZI	ZW	ZWE	Mashonaland West	5554	Makonde	52932	null	null	0	ADM2	Makonde	52932	ZWE0555452932	2017	Moderate prevalence (10%-49%)	Adults	23212	0	0	0.0	0.0	Not delivered	0	0	0	0	0	0	0	0	9
Africa	Eastern Africa	AFRO	Zimbabwe	47	ZI	ZW	ZWE	Mashonaland West	5554	Makonde	52932	null	null	0	ADM2	Makonde	52932	ZWE0555452932	2018	Moderate prevalence (10%-49%)	Adults	27519	0	0	0.0	0.0	Not delivered	0	0	0	0	0	0	0	0	9
Africa	Eastern Africa	AFRO	Zimbabwe	47	ZI	ZW	ZWE	Mashonaland West	5554	Makonde	52932	null	null	0	ADM2	Makonde	52932	ZWE0555452932	2019	Not reported	Adults	0	0	0	0.0	0.0	Not delivered	0	0	0	0	0	0	0	0	999
Africa	Eastern Africa	AFRO	Zimbabwe	47	ZI	ZW	ZWE	Mashonaland West	5554	Makonde	52932	null	null	0	ADM2	Makonde	52932	ZWE0555452932	2020	Moderate prevalence (10%-49%)	Adults	28324	0	0	0.0	0.0	Not delivered	0	0	0	0	0	0	0	0	9
Africa	Eastern Africa	AFRO	Zimbabwe	47	ZI	ZW	ZWE	Mashonaland West	5554	Makonde	52932	null	null	0	ADM2	Makonde	52932	ZWE0555452932	2013	Moderate prevalence (10%-49%)	SAC	44732	89464	43536	48.659999999999997	97.329999999999998	PZQ	1	0	1	0	1	1	1	1	9
Africa	Eastern Africa	AFRO	Zimbabwe	47	ZI	ZW	ZWE	Mashonaland West	5554	Makonde	52932	null	null	0	ADM2	Makonde	52932	ZWE0555452932	2014	Moderate prevalence (10%-49%)	SAC	44732	44732	39034	87.260000000000005	87.260000000000005	PZQ+ALB/MBD	1	1	2	1	1	1	2	2	9
Africa	Eastern Africa	AFRO	Zimbabwe	47	ZI	ZW	ZWE	Mashonaland West	5554	Makonde	52932	null	null	0	ADM2	Makonde	52932	ZWE0555452932	2015	Moderate prevalence (10%-49%)	SAC	44382	44382	36765	82.840000000000003	82.840000000000003	PZQ+ALB/MBD	1	1	3	2	1	1	3	3	9
Africa	Eastern Africa	AFRO	Zimbabwe	47	ZI	ZW	ZWE	Mashonaland West	5554	Makonde	52932	null	null	0	ADM2	Makonde	52932	ZWE0555452932	2016	Moderate prevalence (10%-49%)	SAC	38687	77374	45335	58.590000000000003	117.18000000000001	PZQ	1	0	4	2	1	1	4	4	9
Africa	Eastern Africa	AFRO	Zimbabwe	47	ZI	ZW	ZWE	Mashonaland West	5554	Makonde	52932	null	null	0	ADM2	Makonde	52932	ZWE0555452932	2017	Moderate prevalence (10%-49%)	SAC	44732	0	0	0.0	0.0	Not delivered	0	0	4	2	0	0	4	4	9
Africa	Eastern Africa	AFRO	Zimbabwe	47	ZI	ZW	ZWE	Mashonaland West	5554	Makonde	52932	null	null	0	ADM2	Makonde	52932	ZWE0555452932	2018	Moderate prevalence (10%-49%)	SAC	39314	0	0	0.0	0.0	Not delivered	0	0	4	2	0	0	4	4	9
Africa	Eastern Africa	AFRO	Zimbabwe	47	ZI	ZW	ZWE	Mashonaland West	5554	Makonde	52932	null	null	0	ADM2	Makonde	52932	ZWE0555452932	2019	Not reported	SAC	0	0	0	0.0	0.0	Not delivered	0	0	4	2	0	0	4	4	999
Africa	Eastern Africa	AFRO	Zimbabwe	47	ZI	ZW	ZWE	Mashonaland West	5554	Makonde	52932	null	null	0	ADM2	Makonde	52932	ZWE0555452932	2020	Moderate prevalence (10%-49%)	SAC	39198	0	0	0.0	0.0	Not delivered	0	0	4	2	0	0	4	4	9
Africa	Eastern Africa	AFRO	Zimbabwe	47	ZI	ZW	ZWE	Mashonaland West	5554	Makonde	52932	null	null	0	ADM2	Makonde	52932	ZWE0555452932	2013	Moderate prevalence (10%-49%)	Total	67944	89464	43536	48.659999999999997	64.079999999999998	PZQ	1	0	1	0	1	0	1	0	9
Africa	Eastern Africa	AFRO	Zimbabwe	47	ZI	ZW	ZWE	Mashonaland West	5554	Makonde	52932	null	null	0	ADM2	Makonde	52932	ZWE0555452932	2014	Moderate prevalence (10%-49%)	Total	67944	44732	39034	87.260000000000005	57.450000000000003	PZQ+ALB/MBD	1	1	2	1	1	0	2	0	9
Africa	Eastern Africa	AFRO	Zimbabwe	47	ZI	ZW	ZWE	Mashonaland West	5554	Makonde	52932	null	null	0	ADM2	Makonde	52932	ZWE0555452932	2015	Moderate prevalence (10%-49%)	Total	67413	44382	36765	82.840000000000003	54.539999999999999	PZQ+ALB/MBD	1	1	3	2	1	0	3	0	9
Africa	Eastern Africa	AFRO	Zimbabwe	47	ZI	ZW	ZWE	Mashonaland West	5554	Makonde	52932	null	null	0	ADM2	Makonde	52932	ZWE0555452932	2016	Moderate prevalence (10%-49%)	Total	65768	77374	45335	58.590000000000003	68.930000000000007	PZQ	1	0	4	2	1	0	4	0	9
Africa	Eastern Africa	AFRO	Zimbabwe	47	ZI	ZW	ZWE	Mashonaland West	5554	Makonde	52932	null	null	0	ADM2	Makonde	52932	ZWE0555452932	2017	Moderate prevalence (10%-49%)	Total	67944	0	0	0.0	0.0	Not delivered	0	0	4	2	0	0	4	0	9
Africa	Eastern Africa	AFRO	Zimbabwe	47	ZI	ZW	ZWE	Mashonaland West	5554	Makonde	52932	null	null	0	ADM2	Makonde	52932	ZWE0555452932	2018	Moderate prevalence (10%-49%)	Total	66833	0	0	0.0	0.0	Not delivered	0	0	4	2	0	0	4	0	9
Africa	Eastern Africa	AFRO	Zimbabwe	47	ZI	ZW	ZWE	Mashonaland West	5554	Makonde	52932	null	null	0	ADM2	Makonde	52932	ZWE0555452932	2019	Not reported	Total	0	0	0	0.0	0.0	Not delivered	0	0	4	2	0	0	4	0	999
Africa	Eastern Africa	AFRO	Zimbabwe	47	ZI	ZW	ZWE	Mashonaland West	5554	Makonde	52932	null	null	0	ADM2	Makonde	52932	ZWE0555452932	2020	Moderate prevalence (10%-49%)	Total	67522	0	0	0.0	0.0	Not delivered	0	0	4	2	0	0	4	0	9
Africa	Eastern Africa	AFRO	Zimbabwe	47	ZI	ZW	ZWE	Mashonaland West	5554	Zvimba	52933	null	null	0	ADM2	Zvimba	52933	ZWE0555452933	2013	Moderate prevalence (10%-49%)	Adults	26376	0	0	0.0	0.0	PZQ	0	0	0	0	0	0	0	0	9
Africa	Eastern Africa	AFRO	Zimbabwe	47	ZI	ZW	ZWE	Mashonaland West	5554	Zvimba	52933	null	null	0	ADM2	Zvimba	52933	ZWE0555452933	2014	Moderate prevalence (10%-49%)	Adults	26376	0	0	0.0	0.0	PZQ+ALB/MBD	0	0	0	0	0	0	0	0	9
Africa	Eastern Africa	AFRO	Zimbabwe	47	ZI	ZW	ZWE	Mashonaland West	5554	Zvimba	52933	null	null	0	ADM2	Zvimba	52933	ZWE0555452933	2015	Moderate prevalence (10%-49%)	Adults	32895	0	0	0.0	0.0	PZQ	0	0	0	0	0	0	0	0	9
Africa	Eastern Africa	AFRO	Zimbabwe	47	ZI	ZW	ZWE	Mashonaland West	5554	Zvimba	52933	null	null	0	ADM2	Zvimba	52933	ZWE0555452933	2016	Moderate prevalence (10%-49%)	Adults	30772	0	0	0.0	0.0	Not delivered	0	0	0	0	0	0	0	0	9
Africa	Eastern Africa	AFRO	Zimbabwe	47	ZI	ZW	ZWE	Mashonaland West	5554	Zvimba	52933	null	null	0	ADM2	Zvimba	52933	ZWE0555452933	2017	Moderate prevalence (10%-49%)	Adults	26376	0	0	0.0	0.0	Not delivered	0	0	0	0	0	0	0	0	9
Africa	Eastern Africa	AFRO	Zimbabwe	47	ZI	ZW	ZWE	Mashonaland West	5554	Zvimba	52933	null	null	0	ADM2	Zvimba	52933	ZWE0555452933	2018	Moderate prevalence (10%-49%)	Adults	31271	0	0	0.0	0.0	Not delivered	0	0	0	0	0	0	0	0	9
Africa	Eastern Africa	AFRO	Zimbabwe	47	ZI	ZW	ZWE	Mashonaland West	5554	Zvimba	52933	null	null	0	ADM2	Zvimba	52933	ZWE0555452933	2019	Not reported	Adults	0	0	0	0.0	0.0	Not delivered	0	0	0	0	0	0	0	0	999
Africa	Eastern Africa	AFRO	Zimbabwe	47	ZI	ZW	ZWE	Mashonaland West	5554	Zvimba	52933	null	null	0	ADM2	Zvimba	52933	ZWE0555452933	2020	Moderate prevalence (10%-49%)	Adults	32185	0	0	0.0	0.0	Not delivered	0	0	0	0	0	0	0	0	9
Africa	Eastern Africa	AFRO	Zimbabwe	47	ZI	ZW	ZWE	Mashonaland West	5554	Zvimba	52933	null	null	0	ADM2	Zvimba	52933	ZWE0555452933	2013	Moderate prevalence (10%-49%)	SAC	50830	101659	56428	55.509999999999998	111.01000000000001	PZQ	1	0	1	0	1	1	1	1	9
Africa	Eastern Africa	AFRO	Zimbabwe	47	ZI	ZW	ZWE	Mashonaland West	5554	Zvimba	52933	null	null	0	ADM2	Zvimba	52933	ZWE0555452933	2014	Moderate prevalence (10%-49%)	SAC	50830	50830	45787	90.079999999999998	90.079999999999998	PZQ+ALB/MBD	1	1	2	1	1	1	2	2	9
Africa	Eastern Africa	AFRO	Zimbabwe	47	ZI	ZW	ZWE	Mashonaland West	5554	Zvimba	52933	null	null	0	ADM2	Zvimba	52933	ZWE0555452933	2015	Moderate prevalence (10%-49%)	SAC	63392	84314	51242	60.780000000000001	80.829999999999998	PZQ	1	0	3	1	1	1	3	3	9
Africa	Eastern Africa	AFRO	Zimbabwe	47	ZI	ZW	ZWE	Mashonaland West	5554	Zvimba	52933	null	null	0	ADM2	Zvimba	52933	ZWE0555452933	2016	Moderate prevalence (10%-49%)	SAC	43960	0	0	0.0	0.0	Not delivered	0	0	3	1	0	0	3	3	9
Africa	Eastern Africa	AFRO	Zimbabwe	47	ZI	ZW	ZWE	Mashonaland West	5554	Zvimba	52933	null	null	0	ADM2	Zvimba	52933	ZWE0555452933	2017	Moderate prevalence (10%-49%)	SAC	50830	0	0	0.0	0.0	Not delivered	0	0	3	1	0	0	3	3	9
Africa	Eastern Africa	AFRO	Zimbabwe	47	ZI	ZW	ZWE	Mashonaland West	5554	Zvimba	52933	null	null	0	ADM2	Zvimba	52933	ZWE0555452933	2018	Moderate prevalence (10%-49%)	SAC	44672	0	0	0.0	0.0	Not delivered	0	0	3	1	0	0	3	3	9
Africa	Eastern Africa	AFRO	Zimbabwe	47	ZI	ZW	ZWE	Mashonaland West	5554	Zvimba	52933	null	null	0	ADM2	Zvimba	52933	ZWE0555452933	2019	Not reported	SAC	0	0	0	0.0	0.0	Not delivered	0	0	3	1	0	0	3	3	999
Africa	Eastern Africa	AFRO	Zimbabwe	47	ZI	ZW	ZWE	Mashonaland West	5554	Zvimba	52933	null	null	0	ADM2	Zvimba	52933	ZWE0555452933	2020	Moderate prevalence (10%-49%)	SAC	44542	0	0	0.0	0.0	Not delivered	0	0	3	1	0	0	3	3	9
Africa	Eastern Africa	AFRO	Zimbabwe	47	ZI	ZW	ZWE	Mashonaland West	5554	Zvimba	52933	null	null	0	ADM2	Zvimba	52933	ZWE0555452933	2013	Moderate prevalence (10%-49%)	Total	77206	101659	56428	55.509999999999998	73.090000000000003	PZQ	1	0	1	0	1	0	1	0	9
Africa	Eastern Africa	AFRO	Zimbabwe	47	ZI	ZW	ZWE	Mashonaland West	5554	Zvimba	52933	null	null	0	ADM2	Zvimba	52933	ZWE0555452933	2014	Moderate prevalence (10%-49%)	Total	77206	50830	45787	90.079999999999998	59.310000000000002	PZQ+ALB/MBD	1	1	2	1	1	0	2	0	9
Africa	Eastern Africa	AFRO	Zimbabwe	47	ZI	ZW	ZWE	Mashonaland West	5554	Zvimba	52933	null	null	0	ADM2	Zvimba	52933	ZWE0555452933	2015	Moderate prevalence (10%-49%)	Total	96286	84314	51242	60.780000000000001	53.219999999999999	PZQ	1	0	3	1	1	0	3	0	9
Africa	Eastern Africa	AFRO	Zimbabwe	47	ZI	ZW	ZWE	Mashonaland West	5554	Zvimba	52933	null	null	0	ADM2	Zvimba	52933	ZWE0555452933	2016	Moderate prevalence (10%-49%)	Total	74733	0	0	0.0	0.0	Not delivered	0	0	3	1	0	0	3	0	9
Africa	Eastern Africa	AFRO	Zimbabwe	47	ZI	ZW	ZWE	Mashonaland West	5554	Zvimba	52933	null	null	0	ADM2	Zvimba	52933	ZWE0555452933	2017	Moderate prevalence (10%-49%)	Total	77206	0	0	0.0	0.0	Not delivered	0	0	3	1	0	0	3	0	9
Africa	Eastern Africa	AFRO	Zimbabwe	47	ZI	ZW	ZWE	Mashonaland West	5554	Zvimba	52933	null	null	0	ADM2	Zvimba	52933	ZWE0555452933	2018	Moderate prevalence (10%-49%)	Total	75943	0	0	0.0	0.0	Not delivered	0	0	3	1	0	0	3	0	9
Africa	Eastern Africa	AFRO	Zimbabwe	47	ZI	ZW	ZWE	Mashonaland West	5554	Zvimba	52933	null	null	0	ADM2	Zvimba	52933	ZWE0555452933	2019	Not reported	Total	0	0	0	0.0	0.0	Not delivered	0	0	3	1	0	0	3	0	999
Africa	Eastern Africa	AFRO	Zimbabwe	47	ZI	ZW	ZWE	Mashonaland West	5554	Zvimba	52933	null	null	0	ADM2	Zvimba	52933	ZWE0555452933	2020	Moderate prevalence (10%-49%)	Total	76726	0	0	0.0	0.0	Not delivered	0	0	3	1	0	0	3	0	9
Africa	Eastern Africa	AFRO	Zimbabwe	47	ZI	ZW	ZWE	Masvingo	5555	Bikita	52934	null	null	0	ADM2	Bikita	52934	ZWE0555552934	2013	Moderate prevalence (10%-49%)	Adults	16281	0	0	0.0	0.0	PZQ	0	0	0	0	0	0	0	0	9
Africa	Eastern Africa	AFRO	Zimbabwe	47	ZI	ZW	ZWE	Masvingo	5555	Bikita	52934	null	null	0	ADM2	Bikita	52934	ZWE0555552934	2014	Moderate prevalence (10%-49%)	Adults	16281	0	0	0.0	0.0	PZQ+ALB/MBD	0	0	0	0	0	0	0	0	9
Africa	Eastern Africa	AFRO	Zimbabwe	47	ZI	ZW	ZWE	Masvingo	5555	Bikita	52934	null	null	0	ADM2	Bikita	52934	ZWE0555552934	2015	Moderate prevalence (10%-49%)	Adults	16154	0	0	0.0	0.0	PZQ+ALB/MBD	0	0	0	0	0	0	0	0	9
Africa	Eastern Africa	AFRO	Zimbabwe	47	ZI	ZW	ZWE	Masvingo	5555	Bikita	52934	null	null	0	ADM2	Bikita	52934	ZWE0555552934	2016	Moderate prevalence (10%-49%)	Adults	18995	0	0	0.0	0.0	PZQ	0	0	0	0	0	0	0	0	9
Africa	Eastern Africa	AFRO	Zimbabwe	47	ZI	ZW	ZWE	Masvingo	5555	Bikita	52934	null	null	0	ADM2	Bikita	52934	ZWE0555552934	2017	Moderate prevalence (10%-49%)	Adults	16281	0	0	0.0	0.0	Not delivered	0	0	0	0	0	0	0	0	9
Africa	Eastern Africa	AFRO	Zimbabwe	47	ZI	ZW	ZWE	Masvingo	5555	Bikita	52934	null	null	0	ADM2	Bikita	52934	ZWE0555552934	2018	Moderate prevalence (10%-49%)	Adults	19303	0	0	0.0	0.0	Not delivered	0	0	0	0	0	0	0	0	9
Africa	Eastern Africa	AFRO	Zimbabwe	47	ZI	ZW	ZWE	Masvingo	5555	Bikita	52934	null	null	0	ADM2	Bikita	52934	ZWE0555552934	2019	Not reported	Adults	0	0	0	0.0	0.0	Not delivered	0	0	0	0	0	0	0	0	999
Africa	Eastern Africa	AFRO	Zimbabwe	47	ZI	ZW	ZWE	Masvingo	5555	Bikita	52934	null	null	0	ADM2	Bikita	52934	ZWE0555552934	2020	Moderate prevalence (10%-49%)	Adults	19867	0	0	0.0	0.0	Not delivered	0	0	0	0	0	0	0	0	9
Africa	Eastern Africa	AFRO	Zimbabwe	47	ZI	ZW	ZWE	Masvingo	5555	Bikita	52934	null	null	0	ADM2	Bikita	52934	ZWE0555552934	2013	Moderate prevalence (10%-49%)	SAC	31376	62751	23498	37.450000000000003	74.890000000000001	PZQ	1	0	1	0	1	0	1	0	9
Africa	Eastern Africa	AFRO	Zimbabwe	47	ZI	ZW	ZWE	Masvingo	5555	Bikita	52934	null	null	0	ADM2	Bikita	52934	ZWE0555552934	2014	Moderate prevalence (10%-49%)	SAC	31376	31376	45619	145.38999999999999	145.40000000000001	PZQ+ALB/MBD	1	1	2	1	1	1	2	1	9
Africa	Eastern Africa	AFRO	Zimbabwe	47	ZI	ZW	ZWE	Masvingo	5555	Bikita	52934	null	null	0	ADM2	Bikita	52934	ZWE0555552934	2015	Moderate prevalence (10%-49%)	SAC	31130	31130	38953	125.13	125.13	PZQ+ALB/MBD	1	1	3	2	1	1	3	2	9
Africa	Eastern Africa	AFRO	Zimbabwe	47	ZI	ZW	ZWE	Masvingo	5555	Bikita	52934	null	null	0	ADM2	Bikita	52934	ZWE0555552934	2016	Moderate prevalence (10%-49%)	SAC	27136	54271	49481	91.170000000000002	182.34999999999999	PZQ	1	1	4	3	1	1	4	3	9
Africa	Eastern Africa	AFRO	Zimbabwe	47	ZI	ZW	ZWE	Masvingo	5555	Bikita	52934	null	null	0	ADM2	Bikita	52934	ZWE0555552934	2017	Moderate prevalence (10%-49%)	SAC	31376	0	0	0.0	0.0	Not delivered	0	0	4	3	0	0	4	3	9
Africa	Eastern Africa	AFRO	Zimbabwe	47	ZI	ZW	ZWE	Masvingo	5555	Bikita	52934	null	null	0	ADM2	Bikita	52934	ZWE0555552934	2018	Moderate prevalence (10%-49%)	SAC	27575	0	0	0.0	0.0	Not delivered	0	0	4	3	0	0	4	3	9
Africa	Eastern Africa	AFRO	Zimbabwe	47	ZI	ZW	ZWE	Masvingo	5555	Bikita	52934	null	null	0	ADM2	Bikita	52934	ZWE0555552934	2019	Not reported	SAC	0	0	0	0.0	0.0	Not delivered	0	0	4	3	0	0	4	3	999
Africa	Eastern Africa	AFRO	Zimbabwe	47	ZI	ZW	ZWE	Masvingo	5555	Bikita	52934	null	null	0	ADM2	Bikita	52934	ZWE0555552934	2020	Moderate prevalence (10%-49%)	SAC	27494	0	0	0.0	0.0	Not delivered	0	0	4	3	0	0	4	3	9
Africa	Eastern Africa	AFRO	Zimbabwe	47	ZI	ZW	ZWE	Masvingo	5555	Bikita	52934	null	null	0	ADM2	Bikita	52934	ZWE0555552934	2013	Moderate prevalence (10%-49%)	Total	47657	62751	23498	37.450000000000003	49.310000000000002	PZQ	1	0	1	0	1	0	1	0	9
Africa	Eastern Africa	AFRO	Zimbabwe	47	ZI	ZW	ZWE	Masvingo	5555	Bikita	52934	null	null	0	ADM2	Bikita	52934	ZWE0555552934	2014	Moderate prevalence (10%-49%)	Total	47657	31376	45619	145.38999999999999	95.719999999999999	PZQ+ALB/MBD	1	1	2	1	1	1	2	1	9
Africa	Eastern Africa	AFRO	Zimbabwe	47	ZI	ZW	ZWE	Masvingo	5555	Bikita	52934	null	null	0	ADM2	Bikita	52934	ZWE0555552934	2015	Moderate prevalence (10%-49%)	Total	47284	31130	38953	125.13	82.379999999999995	PZQ+ALB/MBD	1	1	3	2	1	1	3	2	9
Africa	Eastern Africa	AFRO	Zimbabwe	47	ZI	ZW	ZWE	Masvingo	5555	Bikita	52934	null	null	0	ADM2	Bikita	52934	ZWE0555552934	2016	Moderate prevalence (10%-49%)	Total	46130	54271	49481	91.170000000000002	107.26000000000001	PZQ	1	1	4	3	1	1	4	3	9
Africa	Eastern Africa	AFRO	Zimbabwe	47	ZI	ZW	ZWE	Masvingo	5555	Bikita	52934	null	null	0	ADM2	Bikita	52934	ZWE0555552934	2017	Moderate prevalence (10%-49%)	Total	47657	0	0	0.0	0.0	Not delivered	0	0	4	3	0	0	4	3	9
Africa	Eastern Africa	AFRO	Zimbabwe	47	ZI	ZW	ZWE	Masvingo	5555	Bikita	52934	null	null	0	ADM2	Bikita	52934	ZWE0555552934	2018	Moderate prevalence (10%-49%)	Total	46878	0	0	0.0	0.0	Not delivered	0	0	4	3	0	0	4	3	9
Africa	Eastern Africa	AFRO	Zimbabwe	47	ZI	ZW	ZWE	Masvingo	5555	Bikita	52934	null	null	0	ADM2	Bikita	52934	ZWE0555552934	2019	Not reported	Total	0	0	0	0.0	0.0	Not delivered	0	0	4	3	0	0	4	3	999
Africa	Eastern Africa	AFRO	Zimbabwe	47	ZI	ZW	ZWE	Masvingo	5555	Bikita	52934	null	null	0	ADM2	Bikita	52934	ZWE0555552934	2020	Moderate prevalence (10%-49%)	Total	47361	0	0	0.0	0.0	Not delivered	0	0	4	3	0	0	4	3	9
Africa	Eastern Africa	AFRO	Zimbabwe	47	ZI	ZW	ZWE	Masvingo	5555	Chiredzi	52935	null	null	0	ADM2	Chiredzi	52935	ZWE0555552935	2013	High prevalence (50% and above)	Adults	153536	0	0	0.0	0.0	PZQ	0	0	0	0	0	0	0	0	6
Africa	Eastern Africa	AFRO	Zimbabwe	47	ZI	ZW	ZWE	Masvingo	5555	Chiredzi	52935	null	null	0	ADM2	Chiredzi	52935	ZWE0555552935	2014	High prevalence (50% and above)	Adults	153536	0	0	0.0	0.0	PZQ	0	0	0	0	0	0	0	0	6
Africa	Eastern Africa	AFRO	Zimbabwe	47	ZI	ZW	ZWE	Masvingo	5555	Chiredzi	52935	null	null	0	ADM2	Chiredzi	52935	ZWE0555552935	2015	Moderate prevalence (10%-49%)	Adults	30467	0	0	0.0	0.0	PZQ	0	0	0	0	0	0	0	0	9
Africa	Eastern Africa	AFRO	Zimbabwe	47	ZI	ZW	ZWE	Masvingo	5555	Chiredzi	52935	null	null	0	ADM2	Chiredzi	52935	ZWE0555552935	2016	High prevalence (50% and above)	Adults	179125	0	0	0.0	0.0	Not delivered	0	0	0	0	0	0	0	0	6
Africa	Eastern Africa	AFRO	Zimbabwe	47	ZI	ZW	ZWE	Masvingo	5555	Chiredzi	52935	null	null	0	ADM2	Chiredzi	52935	ZWE0555552935	2017	High prevalence (50% and above)	Adults	153536	0	0	0.0	0.0	Not delivered	0	0	0	0	0	0	0	0	6
Africa	Eastern Africa	AFRO	Zimbabwe	47	ZI	ZW	ZWE	Masvingo	5555	Chiredzi	52935	null	null	0	ADM2	Chiredzi	52935	ZWE0555552935	2018	High prevalence (50% and above)	Adults	180224	0	0	0.0	0.0	Not delivered	0	0	0	0	0	0	0	0	6
Africa	Eastern Africa	AFRO	Zimbabwe	47	ZI	ZW	ZWE	Masvingo	5555	Chiredzi	52935	null	null	0	ADM2	Chiredzi	52935	ZWE0555552935	2019	Not reported	Adults	0	0	0	0.0	0.0	Not delivered	0	0	0	0	0	0	0	0	999
Africa	Eastern Africa	AFRO	Zimbabwe	47	ZI	ZW	ZWE	Masvingo	5555	Chiredzi	52935	null	null	0	ADM2	Chiredzi	52935	ZWE0555552935	2020	High prevalence (50% and above)	Adults	187346	0	0	0.0	0.0	Not delivered	0	0	0	0	0	0	0	0	6
Africa	Eastern Africa	AFRO	Zimbabwe	47	ZI	ZW	ZWE	Masvingo	5555	Chiredzi	52935	null	null	0	ADM2	Chiredzi	52935	ZWE0555552935	2013	High prevalence (50% and above)	SAC	118350	118350	60230	50.890000000000001	50.890000000000001	PZQ	1	0	1	0	1	0	1	0	6
Africa	Eastern Africa	AFRO	Zimbabwe	47	ZI	ZW	ZWE	Masvingo	5555	Chiredzi	52935	null	null	0	ADM2	Chiredzi	52935	ZWE0555552935	2014	High prevalence (50% and above)	SAC	118350	118350	71906	60.759999999999998	60.759999999999998	PZQ	1	0	2	0	1	0	2	0	6
Africa	Eastern Africa	AFRO	Zimbabwe	47	ZI	ZW	ZWE	Masvingo	5555	Chiredzi	52935	null	null	0	ADM2	Chiredzi	52935	ZWE0555552935	2015	Moderate prevalence (10%-49%)	SAC	58712	91044	77473	85.090000000000003	131.94999999999999	PZQ	1	1	3	1	1	1	3	1	9
Africa	Eastern Africa	AFRO	Zimbabwe	47	ZI	ZW	ZWE	Masvingo	5555	Chiredzi	52935	null	null	0	ADM2	Chiredzi	52935	ZWE0555552935	2016	High prevalence (50% and above)	SAC	102357	0	0	0.0	0.0	Not delivered	0	0	3	1	0	0	3	1	6
Africa	Eastern Africa	AFRO	Zimbabwe	47	ZI	ZW	ZWE	Masvingo	5555	Chiredzi	52935	null	null	0	ADM2	Chiredzi	52935	ZWE0555552935	2017	High prevalence (50% and above)	SAC	118350	0	0	0.0	0.0	Not delivered	0	0	3	1	0	0	3	1	6
Africa	Eastern Africa	AFRO	Zimbabwe	47	ZI	ZW	ZWE	Masvingo	5555	Chiredzi	52935	null	null	0	ADM2	Chiredzi	52935	ZWE0555552935	2018	High prevalence (50% and above)	SAC	102985	0	0	0.0	0.0	Not delivered	0	0	3	1	0	0	3	1	6
Africa	Eastern Africa	AFRO	Zimbabwe	47	ZI	ZW	ZWE	Masvingo	5555	Chiredzi	52935	null	null	0	ADM2	Chiredzi	52935	ZWE0555552935	2019	Not reported	SAC	0	0	0	0.0	0.0	Not delivered	0	0	3	1	0	0	3	1	999
Africa	Eastern Africa	AFRO	Zimbabwe	47	ZI	ZW	ZWE	Masvingo	5555	Chiredzi	52935	null	null	0	ADM2	Chiredzi	52935	ZWE0555552935	2020	High prevalence (50% and above)	SAC	103709	0	0	0.0	0.0	Not delivered	0	0	3	1	0	0	3	1	6
Africa	Eastern Africa	AFRO	Zimbabwe	47	ZI	ZW	ZWE	Masvingo	5555	Chiredzi	52935	null	null	0	ADM2	Chiredzi	52935	ZWE0555552935	2013	High prevalence (50% and above)	Total	271886	118350	60230	50.890000000000001	22.149999999999999	PZQ	1	0	1	0	1	0	1	0	6
Africa	Eastern Africa	AFRO	Zimbabwe	47	ZI	ZW	ZWE	Masvingo	5555	Chiredzi	52935	null	null	0	ADM2	Chiredzi	52935	ZWE0555552935	2014	High prevalence (50% and above)	Total	271886	118350	71906	60.759999999999998	26.449999999999999	PZQ	1	0	2	0	1	0	2	0	6
Africa	Eastern Africa	AFRO	Zimbabwe	47	ZI	ZW	ZWE	Masvingo	5555	Chiredzi	52935	null	null	0	ADM2	Chiredzi	52935	ZWE0555552935	2015	Moderate prevalence (10%-49%)	Total	89179	91044	77473	85.090000000000003	86.870000000000005	PZQ	1	1	3	1	1	1	3	1	9
Africa	Eastern Africa	AFRO	Zimbabwe	47	ZI	ZW	ZWE	Masvingo	5555	Chiredzi	52935	null	null	0	ADM2	Chiredzi	52935	ZWE0555552935	2016	High prevalence (50% and above)	Total	281482	0	0	0.0	0.0	Not delivered	0	0	3	1	0	0	3	1	6
Africa	Eastern Africa	AFRO	Zimbabwe	47	ZI	ZW	ZWE	Masvingo	5555	Chiredzi	52935	null	null	0	ADM2	Chiredzi	52935	ZWE0555552935	2017	High prevalence (50% and above)	Total	271886	0	0	0.0	0.0	Not delivered	0	0	3	1	0	0	3	1	6
Africa	Eastern Africa	AFRO	Zimbabwe	47	ZI	ZW	ZWE	Masvingo	5555	Chiredzi	52935	null	null	0	ADM2	Chiredzi	52935	ZWE0555552935	2018	High prevalence (50% and above)	Total	283209	0	0	0.0	0.0	Not delivered	0	0	3	1	0	0	3	1	6
Africa	Eastern Africa	AFRO	Zimbabwe	47	ZI	ZW	ZWE	Masvingo	5555	Chiredzi	52935	null	null	0	ADM2	Chiredzi	52935	ZWE0555552935	2019	Not reported	Total	0	0	0	0.0	0.0	Not delivered	0	0	3	1	0	0	3	1	999
Africa	Eastern Africa	AFRO	Zimbabwe	47	ZI	ZW	ZWE	Masvingo	5555	Chiredzi	52935	null	null	0	ADM2	Chiredzi	52935	ZWE0555552935	2020	High prevalence (50% and above)	Total	291055	0	0	0.0	0.0	Not delivered	0	0	3	1	0	0	3	1	6
Africa	Eastern Africa	AFRO	Zimbabwe	47	ZI	ZW	ZWE	Masvingo	5555	Chivi	52936	null	null	0	ADM2	Chivi	52936	ZWE0555552936	2013	Moderate prevalence (10%-49%)	Adults	16652	0	0	0.0	0.0	PZQ	0	0	0	0	0	0	0	0	9
Africa	Eastern Africa	AFRO	Zimbabwe	47	ZI	ZW	ZWE	Masvingo	5555	Chivi	52936	null	null	0	ADM2	Chivi	52936	ZWE0555552936	2014	Moderate prevalence (10%-49%)	Adults	16652	0	0	0.0	0.0	PZQ	0	0	0	0	0	0	0	0	9
Africa	Eastern Africa	AFRO	Zimbabwe	47	ZI	ZW	ZWE	Masvingo	5555	Chivi	52936	null	null	0	ADM2	Chivi	52936	ZWE0555552936	2015	Moderate prevalence (10%-49%)	Adults	16522	0	0	0.0	0.0	PZQ	0	0	0	0	0	0	0	0	9
Africa	Eastern Africa	AFRO	Zimbabwe	47	ZI	ZW	ZWE	Masvingo	5555	Chivi	52936	null	null	0	ADM2	Chivi	52936	ZWE0555552936	2016	Moderate prevalence (10%-49%)	Adults	19427	0	0	0.0	0.0	Not delivered	0	0	0	0	0	0	0	0	9
Africa	Eastern Africa	AFRO	Zimbabwe	47	ZI	ZW	ZWE	Masvingo	5555	Chivi	52936	null	null	0	ADM2	Chivi	52936	ZWE0555552936	2017	Moderate prevalence (10%-49%)	Adults	16652	0	0	0.0	0.0	Not delivered	0	0	0	0	0	0	0	0	9
Africa	Eastern Africa	AFRO	Zimbabwe	47	ZI	ZW	ZWE	Masvingo	5555	Chivi	52936	null	null	0	ADM2	Chivi	52936	ZWE0555552936	2018	Moderate prevalence (10%-49%)	Adults	19742	0	0	0.0	0.0	Not delivered	0	0	0	0	0	0	0	0	9
Africa	Eastern Africa	AFRO	Zimbabwe	47	ZI	ZW	ZWE	Masvingo	5555	Chivi	52936	null	null	0	ADM2	Chivi	52936	ZWE0555552936	2019	Not reported	Adults	0	0	0	0.0	0.0	Not delivered	0	0	0	0	0	0	0	0	999
Africa	Eastern Africa	AFRO	Zimbabwe	47	ZI	ZW	ZWE	Masvingo	5555	Chivi	52936	null	null	0	ADM2	Chivi	52936	ZWE0555552936	2020	Moderate prevalence (10%-49%)	Adults	20319	0	0	0.0	0.0	Not delivered	0	0	0	0	0	0	0	0	9
Africa	Eastern Africa	AFRO	Zimbabwe	47	ZI	ZW	ZWE	Masvingo	5555	Chivi	52936	null	null	0	ADM2	Chivi	52936	ZWE0555552936	2013	Moderate prevalence (10%-49%)	SAC	32090	64179	27337	42.590000000000003	85.189999999999998	PZQ	1	0	1	0	1	1	1	1	9
Africa	Eastern Africa	AFRO	Zimbabwe	47	ZI	ZW	ZWE	Masvingo	5555	Chivi	52936	null	null	0	ADM2	Chivi	52936	ZWE0555552936	2014	Moderate prevalence (10%-49%)	SAC	32090	64179	43138	67.219999999999999	134.43000000000001	PZQ	1	0	2	0	1	1	2	2	9
Africa	Eastern Africa	AFRO	Zimbabwe	47	ZI	ZW	ZWE	Masvingo	5555	Chivi	52936	null	null	0	ADM2	Chivi	52936	ZWE0555552936	2015	Moderate prevalence (10%-49%)	SAC	31838	52166	39390	75.510000000000005	123.72	PZQ	1	1	3	1	1	1	3	3	9
Africa	Eastern Africa	AFRO	Zimbabwe	47	ZI	ZW	ZWE	Masvingo	5555	Chivi	52936	null	null	0	ADM2	Chivi	52936	ZWE0555552936	2016	Moderate prevalence (10%-49%)	SAC	27753	55506	0	0.0	0.0	Not delivered	0	0	3	1	0	0	3	3	9
Africa	Eastern Africa	AFRO	Zimbabwe	47	ZI	ZW	ZWE	Masvingo	5555	Chivi	52936	null	null	0	ADM2	Chivi	52936	ZWE0555552936	2017	Moderate prevalence (10%-49%)	SAC	32090	0	0	0.0	0.0	Not delivered	0	0	3	1	0	0	3	3	9
Africa	Eastern Africa	AFRO	Zimbabwe	47	ZI	ZW	ZWE	Masvingo	5555	Chivi	52936	null	null	0	ADM2	Chivi	52936	ZWE0555552936	2018	Moderate prevalence (10%-49%)	SAC	28202	0	0	0.0	0.0	Not delivered	0	0	3	1	0	0	3	3	9
Africa	Eastern Africa	AFRO	Zimbabwe	47	ZI	ZW	ZWE	Masvingo	5555	Chivi	52936	null	null	0	ADM2	Chivi	52936	ZWE0555552936	2019	Not reported	SAC	0	0	0	0.0	0.0	Not delivered	0	0	3	1	0	0	3	3	999
Africa	Eastern Africa	AFRO	Zimbabwe	47	ZI	ZW	ZWE	Masvingo	5555	Chivi	52936	null	null	0	ADM2	Chivi	52936	ZWE0555552936	2020	Moderate prevalence (10%-49%)	SAC	28120	0	0	0.0	0.0	Not delivered	0	0	3	1	0	0	3	3	9
Africa	Eastern Africa	AFRO	Zimbabwe	47	ZI	ZW	ZWE	Masvingo	5555	Chivi	52936	null	null	0	ADM2	Chivi	52936	ZWE0555552936	2013	Moderate prevalence (10%-49%)	Total	48741	64179	27337	42.590000000000003	56.090000000000003	PZQ	1	0	1	0	1	0	1	0	9
Africa	Eastern Africa	AFRO	Zimbabwe	47	ZI	ZW	ZWE	Masvingo	5555	Chivi	52936	null	null	0	ADM2	Chivi	52936	ZWE0555552936	2014	Moderate prevalence (10%-49%)	Total	48741	64179	43138	67.219999999999999	88.5	PZQ	1	0	2	0	1	1	2	1	9
Africa	Eastern Africa	AFRO	Zimbabwe	47	ZI	ZW	ZWE	Masvingo	5555	Chivi	52936	null	null	0	ADM2	Chivi	52936	ZWE0555552936	2015	Moderate prevalence (10%-49%)	Total	48360	52166	39390	75.510000000000005	81.450000000000003	PZQ	1	1	3	1	1	1	3	2	9
Africa	Eastern Africa	AFRO	Zimbabwe	47	ZI	ZW	ZWE	Masvingo	5555	Chivi	52936	null	null	0	ADM2	Chivi	52936	ZWE0555552936	2016	Moderate prevalence (10%-49%)	Total	47180	55506	0	0.0	0.0	Not delivered	0	0	3	1	0	0	3	2	9
Africa	Eastern Africa	AFRO	Zimbabwe	47	ZI	ZW	ZWE	Masvingo	5555	Chivi	52936	null	null	0	ADM2	Chivi	52936	ZWE0555552936	2017	Moderate prevalence (10%-49%)	Total	48741	0	0	0.0	0.0	Not delivered	0	0	3	1	0	0	3	2	9
Africa	Eastern Africa	AFRO	Zimbabwe	47	ZI	ZW	ZWE	Masvingo	5555	Chivi	52936	null	null	0	ADM2	Chivi	52936	ZWE0555552936	2018	Moderate prevalence (10%-49%)	Total	47944	0	0	0.0	0.0	Not delivered	0	0	3	1	0	0	3	2	9
Africa	Eastern Africa	AFRO	Zimbabwe	47	ZI	ZW	ZWE	Masvingo	5555	Chivi	52936	null	null	0	ADM2	Chivi	52936	ZWE0555552936	2019	Not reported	Total	0	0	0	0.0	0.0	Not delivered	0	0	3	1	0	0	3	2	999
Africa	Eastern Africa	AFRO	Zimbabwe	47	ZI	ZW	ZWE	Masvingo	5555	Chivi	52936	null	null	0	ADM2	Chivi	52936	ZWE0555552936	2020	Moderate prevalence (10%-49%)	Total	48438	0	0	0.0	0.0	Not delivered	0	0	3	1	0	0	3	2	9
Africa	Eastern Africa	AFRO	Zimbabwe	47	ZI	ZW	ZWE	Masvingo	5555	Gutu	52937	null	null	0	ADM2	Gutu	52937	ZWE0555552937	2013	Moderate prevalence (10%-49%)	Adults	20366	0	0	0.0	0.0	PZQ	0	0	0	0	0	0	0	0	9
Africa	Eastern Africa	AFRO	Zimbabwe	47	ZI	ZW	ZWE	Masvingo	5555	Gutu	52937	null	null	0	ADM2	Gutu	52937	ZWE0555552937	2014	Moderate prevalence (10%-49%)	Adults	20366	0	0	0.0	0.0	PZQ+ALB/MBD	0	0	0	0	0	0	0	0	9
Africa	Eastern Africa	AFRO	Zimbabwe	47	ZI	ZW	ZWE	Masvingo	5555	Gutu	52937	null	null	0	ADM2	Gutu	52937	ZWE0555552937	2015	Moderate prevalence (10%-49%)	Adults	20206	0	0	0.0	0.0	PZQ+ALB/MBD	0	0	0	0	0	0	0	0	9
Africa	Eastern Africa	AFRO	Zimbabwe	47	ZI	ZW	ZWE	Masvingo	5555	Gutu	52937	null	null	0	ADM2	Gutu	52937	ZWE0555552937	2016	Moderate prevalence (10%-49%)	Adults	23760	0	0	0.0	0.0	Not delivered	0	0	0	0	0	0	0	0	9
Africa	Eastern Africa	AFRO	Zimbabwe	47	ZI	ZW	ZWE	Masvingo	5555	Gutu	52937	null	null	0	ADM2	Gutu	52937	ZWE0555552937	2017	Moderate prevalence (10%-49%)	Adults	20366	0	0	0.0	0.0	Not delivered	0	0	0	0	0	0	0	0	9
Africa	Eastern Africa	AFRO	Zimbabwe	47	ZI	ZW	ZWE	Masvingo	5555	Gutu	52937	null	null	0	ADM2	Gutu	52937	ZWE0555552937	2018	Moderate prevalence (10%-49%)	Adults	24145	0	0	0.0	0.0	Not delivered	0	0	0	0	0	0	0	0	9
Africa	Eastern Africa	AFRO	Zimbabwe	47	ZI	ZW	ZWE	Masvingo	5555	Gutu	52937	null	null	0	ADM2	Gutu	52937	ZWE0555552937	2019	Not reported	Adults	0	0	0	0.0	0.0	Not delivered	0	0	0	0	0	0	0	0	999
Africa	Eastern Africa	AFRO	Zimbabwe	47	ZI	ZW	ZWE	Masvingo	5555	Gutu	52937	null	null	0	ADM2	Gutu	52937	ZWE0555552937	2020	Moderate prevalence (10%-49%)	Adults	24850	0	0	0.0	0.0	Not delivered	0	0	0	0	0	0	0	0	9
Africa	Eastern Africa	AFRO	Zimbabwe	47	ZI	ZW	ZWE	Masvingo	5555	Gutu	52937	null	null	0	ADM2	Gutu	52937	ZWE0555552937	2013	Moderate prevalence (10%-49%)	SAC	39246	78493	57227	72.909999999999997	145.81	PZQ	1	0	1	0	1	1	1	1	9
Africa	Eastern Africa	AFRO	Zimbabwe	47	ZI	ZW	ZWE	Masvingo	5555	Gutu	52937	null	null	0	ADM2	Gutu	52937	ZWE0555552937	2014	Moderate prevalence (10%-49%)	SAC	39246	39247	61783	157.41999999999999	157.41999999999999	PZQ+ALB/MBD	1	1	2	1	1	1	2	2	9
Africa	Eastern Africa	AFRO	Zimbabwe	47	ZI	ZW	ZWE	Masvingo	5555	Gutu	52937	null	null	0	ADM2	Gutu	52937	ZWE0555552937	2015	Moderate prevalence (10%-49%)	SAC	38939	38939	45795	117.61	117.61	PZQ+ALB/MBD	1	1	3	2	1	1	3	3	9
Africa	Eastern Africa	AFRO	Zimbabwe	47	ZI	ZW	ZWE	Masvingo	5555	Gutu	52937	null	null	0	ADM2	Gutu	52937	ZWE0555552937	2016	Moderate prevalence (10%-49%)	SAC	33942	0	0	0.0	0.0	Not delivered	0	0	3	2	0	0	3	3	9
Africa	Eastern Africa	AFRO	Zimbabwe	47	ZI	ZW	ZWE	Masvingo	5555	Gutu	52937	null	null	0	ADM2	Gutu	52937	ZWE0555552937	2017	Moderate prevalence (10%-49%)	SAC	39246	0	0	0.0	0.0	Not delivered	0	0	3	2	0	0	3	3	9
Africa	Eastern Africa	AFRO	Zimbabwe	47	ZI	ZW	ZWE	Masvingo	5555	Gutu	52937	null	null	0	ADM2	Gutu	52937	ZWE0555552937	2018	Moderate prevalence (10%-49%)	SAC	34492	0	0	0.0	0.0	Not delivered	0	0	3	2	0	0	3	3	9
Africa	Eastern Africa	AFRO	Zimbabwe	47	ZI	ZW	ZWE	Masvingo	5555	Gutu	52937	null	null	0	ADM2	Gutu	52937	ZWE0555552937	2019	Not reported	SAC	0	0	0	0.0	0.0	Not delivered	0	0	3	2	0	0	3	3	999
Africa	Eastern Africa	AFRO	Zimbabwe	47	ZI	ZW	ZWE	Masvingo	5555	Gutu	52937	null	null	0	ADM2	Gutu	52937	ZWE0555552937	2020	Moderate prevalence (10%-49%)	SAC	34391	0	0	0.0	0.0	Not delivered	0	0	3	2	0	0	3	3	9
Africa	Eastern Africa	AFRO	Zimbabwe	47	ZI	ZW	ZWE	Masvingo	5555	Gutu	52937	null	null	0	ADM2	Gutu	52937	ZWE0555552937	2013	Moderate prevalence (10%-49%)	Total	59612	78493	57227	72.909999999999997	96.0	PZQ	1	0	1	0	1	1	1	1	9
Africa	Eastern Africa	AFRO	Zimbabwe	47	ZI	ZW	ZWE	Masvingo	5555	Gutu	52937	null	null	0	ADM2	Gutu	52937	ZWE0555552937	2014	Moderate prevalence (10%-49%)	Total	59612	39247	61783	157.41999999999999	103.64	PZQ+ALB/MBD	1	1	2	1	1	1	2	2	9
Africa	Eastern Africa	AFRO	Zimbabwe	47	ZI	ZW	ZWE	Masvingo	5555	Gutu	52937	null	null	0	ADM2	Gutu	52937	ZWE0555552937	2015	Moderate prevalence (10%-49%)	Total	59145	38939	45795	117.61	77.430000000000007	PZQ+ALB/MBD	1	1	3	2	1	1	3	3	9
Africa	Eastern Africa	AFRO	Zimbabwe	47	ZI	ZW	ZWE	Masvingo	5555	Gutu	52937	null	null	0	ADM2	Gutu	52937	ZWE0555552937	2016	Moderate prevalence (10%-49%)	Total	57702	0	0	0.0	0.0	Not delivered	0	0	3	2	0	0	3	3	9
Africa	Eastern Africa	AFRO	Zimbabwe	47	ZI	ZW	ZWE	Masvingo	5555	Gutu	52937	null	null	0	ADM2	Gutu	52937	ZWE0555552937	2017	Moderate prevalence (10%-49%)	Total	59612	0	0	0.0	0.0	Not delivered	0	0	3	2	0	0	3	3	9
Africa	Eastern Africa	AFRO	Zimbabwe	47	ZI	ZW	ZWE	Masvingo	5555	Gutu	52937	null	null	0	ADM2	Gutu	52937	ZWE0555552937	2018	Moderate prevalence (10%-49%)	Total	58637	0	0	0.0	0.0	Not delivered	0	0	3	2	0	0	3	3	9
Africa	Eastern Africa	AFRO	Zimbabwe	47	ZI	ZW	ZWE	Masvingo	5555	Gutu	52937	null	null	0	ADM2	Gutu	52937	ZWE0555552937	2019	Not reported	Total	0	0	0	0.0	0.0	Not delivered	0	0	3	2	0	0	3	3	999
Africa	Eastern Africa	AFRO	Zimbabwe	47	ZI	ZW	ZWE	Masvingo	5555	Gutu	52937	null	null	0	ADM2	Gutu	52937	ZWE0555552937	2020	Moderate prevalence (10%-49%)	Total	59241	0	0	0.0	0.0	Not delivered	0	0	3	2	0	0	3	3	9
Africa	Eastern Africa	AFRO	Zimbabwe	47	ZI	ZW	ZWE	Masvingo	5555	Masvingo	52938	null	null	0	ADM2	Masvingo	52938	ZWE0555552938	2013	Moderate prevalence (10%-49%)	Adults	29995	0	0	0.0	0.0	PZQ	0	0	0	0	0	0	0	0	9
Africa	Eastern Africa	AFRO	Zimbabwe	47	ZI	ZW	ZWE	Masvingo	5555	Masvingo	52938	null	null	0	ADM2	Masvingo	52938	ZWE0555552938	2014	Moderate prevalence (10%-49%)	Adults	29995	0	0	0.0	0.0	PZQ+ALB/MBD	0	0	0	0	0	0	0	0	9
Africa	Eastern Africa	AFRO	Zimbabwe	47	ZI	ZW	ZWE	Masvingo	5555	Masvingo	52938	null	null	0	ADM2	Masvingo	52938	ZWE0555552938	2015	Moderate prevalence (10%-49%)	Adults	29760	0	0	0.0	0.0	PZQ+ALB/MBD	0	0	0	0	0	0	0	0	9
Africa	Eastern Africa	AFRO	Zimbabwe	47	ZI	ZW	ZWE	Masvingo	5555	Masvingo	52938	null	null	0	ADM2	Masvingo	52938	ZWE0555552938	2016	Moderate prevalence (10%-49%)	Adults	34994	0	0	0.0	0.0	PZQ+ALB/MBD	0	0	0	0	0	0	0	0	9
Africa	Eastern Africa	AFRO	Zimbabwe	47	ZI	ZW	ZWE	Masvingo	5555	Masvingo	52938	null	null	0	ADM2	Masvingo	52938	ZWE0555552938	2017	Moderate prevalence (10%-49%)	Adults	29995	0	0	0.0	0.0	Not delivered	0	0	0	0	0	0	0	0	9
Africa	Eastern Africa	AFRO	Zimbabwe	47	ZI	ZW	ZWE	Masvingo	5555	Masvingo	52938	null	null	0	ADM2	Masvingo	52938	ZWE0555552938	2018	Moderate prevalence (10%-49%)	Adults	35560	0	0	0.0	0.0	Not delivered	0	0	0	0	0	0	0	0	9
Africa	Eastern Africa	AFRO	Zimbabwe	47	ZI	ZW	ZWE	Masvingo	5555	Masvingo	52938	null	null	0	ADM2	Masvingo	52938	ZWE0555552938	2019	Not reported	Adults	0	0	0	0.0	0.0	Not delivered	0	0	0	0	0	0	0	0	999
Africa	Eastern Africa	AFRO	Zimbabwe	47	ZI	ZW	ZWE	Masvingo	5555	Masvingo	52938	null	null	0	ADM2	Masvingo	52938	ZWE0555552938	2020	Moderate prevalence (10%-49%)	Adults	36600	0	0	0.0	0.0	Not delivered	0	0	0	0	0	0	0	0	9
Africa	Eastern Africa	AFRO	Zimbabwe	47	ZI	ZW	ZWE	Masvingo	5555	Masvingo	52938	null	null	0	ADM2	Masvingo	52938	ZWE0555552938	2013	Moderate prevalence (10%-49%)	SAC	57802	115604	47848	41.390000000000001	82.780000000000001	PZQ	1	0	1	0	1	1	1	1	9
Africa	Eastern Africa	AFRO	Zimbabwe	47	ZI	ZW	ZWE	Masvingo	5555	Masvingo	52938	null	null	0	ADM2	Masvingo	52938	ZWE0555552938	2014	Moderate prevalence (10%-49%)	SAC	57802	57802	64077	110.86	110.86	PZQ+ALB/MBD	1	1	2	1	1	1	2	2	9
Africa	Eastern Africa	AFRO	Zimbabwe	47	ZI	ZW	ZWE	Masvingo	5555	Masvingo	52938	null	null	0	ADM2	Masvingo	52938	ZWE0555552938	2015	Moderate prevalence (10%-49%)	SAC	57350	57350	83733	146.0	146.0	PZQ+ALB/MBD	1	1	3	2	1	1	3	3	9
Africa	Eastern Africa	AFRO	Zimbabwe	47	ZI	ZW	ZWE	Masvingo	5555	Masvingo	52938	null	null	0	ADM2	Masvingo	52938	ZWE0555552938	2016	Moderate prevalence (10%-49%)	SAC	49991	49991	62940	125.90000000000001	125.90000000000001	PZQ+ALB/MBD	1	1	4	3	1	1	4	4	9
Africa	Eastern Africa	AFRO	Zimbabwe	47	ZI	ZW	ZWE	Masvingo	5555	Masvingo	52938	null	null	0	ADM2	Masvingo	52938	ZWE0555552938	2017	Moderate prevalence (10%-49%)	SAC	57802	0	0	0.0	0.0	Not delivered	0	0	4	3	0	0	4	4	9
Africa	Eastern Africa	AFRO	Zimbabwe	47	ZI	ZW	ZWE	Masvingo	5555	Masvingo	52938	null	null	0	ADM2	Masvingo	52938	ZWE0555552938	2018	Moderate prevalence (10%-49%)	SAC	50800	0	0	0.0	0.0	Not delivered	0	0	4	3	0	0	4	4	9
Africa	Eastern Africa	AFRO	Zimbabwe	47	ZI	ZW	ZWE	Masvingo	5555	Masvingo	52938	null	null	0	ADM2	Masvingo	52938	ZWE0555552938	2019	Not reported	SAC	0	0	0	0.0	0.0	Not delivered	0	0	4	3	0	0	4	4	999
Africa	Eastern Africa	AFRO	Zimbabwe	47	ZI	ZW	ZWE	Masvingo	5555	Masvingo	52938	null	null	0	ADM2	Masvingo	52938	ZWE0555552938	2020	Moderate prevalence (10%-49%)	SAC	50651	0	0	0.0	0.0	Not delivered	0	0	4	3	0	0	4	4	9
Africa	Eastern Africa	AFRO	Zimbabwe	47	ZI	ZW	ZWE	Masvingo	5555	Masvingo	52938	null	null	0	ADM2	Masvingo	52938	ZWE0555552938	2013	Moderate prevalence (10%-49%)	Total	87797	115604	47848	41.390000000000001	54.5	PZQ	1	0	1	0	1	0	1	0	9
Africa	Eastern Africa	AFRO	Zimbabwe	47	ZI	ZW	ZWE	Masvingo	5555	Masvingo	52938	null	null	0	ADM2	Masvingo	52938	ZWE0555552938	2014	Moderate prevalence (10%-49%)	Total	87797	57802	64077	110.86	72.980000000000004	PZQ+ALB/MBD	1	1	2	1	1	0	2	0	9
Africa	Eastern Africa	AFRO	Zimbabwe	47	ZI	ZW	ZWE	Masvingo	5555	Masvingo	52938	null	null	0	ADM2	Masvingo	52938	ZWE0555552938	2015	Moderate prevalence (10%-49%)	Total	87109	57350	83733	146.0	96.120000000000005	PZQ+ALB/MBD	1	1	3	2	1	1	3	1	9
Africa	Eastern Africa	AFRO	Zimbabwe	47	ZI	ZW	ZWE	Masvingo	5555	Masvingo	52938	null	null	0	ADM2	Masvingo	52938	ZWE0555552938	2016	Moderate prevalence (10%-49%)	Total	84985	49991	62940	125.90000000000001	74.060000000000002	PZQ+ALB/MBD	1	1	4	3	1	0	4	1	9
Africa	Eastern Africa	AFRO	Zimbabwe	47	ZI	ZW	ZWE	Masvingo	5555	Masvingo	52938	null	null	0	ADM2	Masvingo	52938	ZWE0555552938	2017	Moderate prevalence (10%-49%)	Total	87797	0	0	0.0	0.0	Not delivered	0	0	4	3	0	0	4	1	9
Africa	Eastern Africa	AFRO	Zimbabwe	47	ZI	ZW	ZWE	Masvingo	5555	Masvingo	52938	null	null	0	ADM2	Masvingo	52938	ZWE0555552938	2018	Moderate prevalence (10%-49%)	Total	86361	0	0	0.0	0.0	Not delivered	0	0	4	3	0	0	4	1	9
Africa	Eastern Africa	AFRO	Zimbabwe	47	ZI	ZW	ZWE	Masvingo	5555	Masvingo	52938	null	null	0	ADM2	Masvingo	52938	ZWE0555552938	2019	Not reported	Total	0	0	0	0.0	0.0	Not delivered	0	0	4	3	0	0	4	1	999
Africa	Eastern Africa	AFRO	Zimbabwe	47	ZI	ZW	ZWE	Masvingo	5555	Masvingo	52938	null	null	0	ADM2	Masvingo	52938	ZWE0555552938	2020	Moderate prevalence (10%-49%)	Total	87251	0	0	0.0	0.0	Not delivered	0	0	4	3	0	0	4	1	9
Africa	Eastern Africa	AFRO	Zimbabwe	47	ZI	ZW	ZWE	Masvingo	5555	Mwenezi	52939	null	null	0	ADM2	Mwenezi	52939	ZWE0555552939	2013	Moderate prevalence (10%-49%)	Adults	16746	0	0	0.0	0.0	PZQ	0	0	0	0	0	0	0	0	9
Africa	Eastern Africa	AFRO	Zimbabwe	47	ZI	ZW	ZWE	Masvingo	5555	Mwenezi	52939	null	null	0	ADM2	Mwenezi	52939	ZWE0555552939	2014	Moderate prevalence (10%-49%)	Adults	16746	0	0	0.0	0.0	PZQ+ALB/MBD	0	0	0	0	0	0	0	0	9
Africa	Eastern Africa	AFRO	Zimbabwe	47	ZI	ZW	ZWE	Masvingo	5555	Mwenezi	52939	null	null	0	ADM2	Mwenezi	52939	ZWE0555552939	2015	Moderate prevalence (10%-49%)	Adults	16615	0	0	0.0	0.0	PZQ+ALB/MBD	0	0	0	0	0	0	0	0	9
Africa	Eastern Africa	AFRO	Zimbabwe	47	ZI	ZW	ZWE	Masvingo	5555	Mwenezi	52939	null	null	0	ADM2	Mwenezi	52939	ZWE0555552939	2016	Moderate prevalence (10%-49%)	Adults	19538	0	0	0.0	0.0	PZQ	0	0	0	0	0	0	0	0	9
Africa	Eastern Africa	AFRO	Zimbabwe	47	ZI	ZW	ZWE	Masvingo	5555	Mwenezi	52939	null	null	0	ADM2	Mwenezi	52939	ZWE0555552939	2017	Moderate prevalence (10%-49%)	Adults	16746	0	0	0.0	0.0	Not delivered	0	0	0	0	0	0	0	0	9
Africa	Eastern Africa	AFRO	Zimbabwe	47	ZI	ZW	ZWE	Masvingo	5555	Mwenezi	52939	null	null	0	ADM2	Mwenezi	52939	ZWE0555552939	2018	Moderate prevalence (10%-49%)	Adults	19854	0	0	0.0	0.0	Not delivered	0	0	0	0	0	0	0	0	9
Africa	Eastern Africa	AFRO	Zimbabwe	47	ZI	ZW	ZWE	Masvingo	5555	Mwenezi	52939	null	null	0	ADM2	Mwenezi	52939	ZWE0555552939	2019	Not reported	Adults	0	0	0	0.0	0.0	Not delivered	0	0	0	0	0	0	0	0	999
Africa	Eastern Africa	AFRO	Zimbabwe	47	ZI	ZW	ZWE	Masvingo	5555	Mwenezi	52939	null	null	0	ADM2	Mwenezi	52939	ZWE0555552939	2020	Moderate prevalence (10%-49%)	Adults	20434	0	0	0.0	0.0	Not delivered	0	0	0	0	0	0	0	0	9
Africa	Eastern Africa	AFRO	Zimbabwe	47	ZI	ZW	ZWE	Masvingo	5555	Mwenezi	52939	null	null	0	ADM2	Mwenezi	52939	ZWE0555552939	2013	Moderate prevalence (10%-49%)	SAC	32272	64544	29216	45.270000000000003	90.530000000000001	PZQ	1	0	1	0	1	1	1	1	9
Africa	Eastern Africa	AFRO	Zimbabwe	47	ZI	ZW	ZWE	Masvingo	5555	Mwenezi	52939	null	null	0	ADM2	Mwenezi	52939	ZWE0555552939	2014	Moderate prevalence (10%-49%)	SAC	32272	32272	55130	170.83000000000001	170.83000000000001	PZQ+ALB/MBD	1	1	2	1	1	1	2	2	9
Africa	Eastern Africa	AFRO	Zimbabwe	47	ZI	ZW	ZWE	Masvingo	5555	Mwenezi	52939	null	null	0	ADM2	Mwenezi	52939	ZWE0555552939	2015	Moderate prevalence (10%-49%)	SAC	32019	32019	32198	100.56	100.56	PZQ+ALB/MBD	1	1	3	2	1	1	3	3	9
Africa	Eastern Africa	AFRO	Zimbabwe	47	ZI	ZW	ZWE	Masvingo	5555	Mwenezi	52939	null	null	0	ADM2	Mwenezi	52939	ZWE0555552939	2016	Moderate prevalence (10%-49%)	SAC	27910	70472	39254	55.700000000000003	140.63999999999999	PZQ	1	0	4	2	1	1	4	4	9
Africa	Eastern Africa	AFRO	Zimbabwe	47	ZI	ZW	ZWE	Masvingo	5555	Mwenezi	52939	null	null	0	ADM2	Mwenezi	52939	ZWE0555552939	2017	Moderate prevalence (10%-49%)	SAC	32272	0	0	0.0	0.0	Not delivered	0	0	4	2	0	0	4	4	9
Africa	Eastern Africa	AFRO	Zimbabwe	47	ZI	ZW	ZWE	Masvingo	5555	Mwenezi	52939	null	null	0	ADM2	Mwenezi	52939	ZWE0555552939	2018	Moderate prevalence (10%-49%)	SAC	28362	0	0	0.0	0.0	Not delivered	0	0	4	2	0	0	4	4	9
Africa	Eastern Africa	AFRO	Zimbabwe	47	ZI	ZW	ZWE	Masvingo	5555	Mwenezi	52939	null	null	0	ADM2	Mwenezi	52939	ZWE0555552939	2019	Not reported	SAC	0	0	0	0.0	0.0	Not delivered	0	0	4	2	0	0	4	4	999
Africa	Eastern Africa	AFRO	Zimbabwe	47	ZI	ZW	ZWE	Masvingo	5555	Mwenezi	52939	null	null	0	ADM2	Mwenezi	52939	ZWE0555552939	2020	Moderate prevalence (10%-49%)	SAC	28280	0	0	0.0	0.0	Not delivered	0	0	4	2	0	0	4	4	9
Africa	Eastern Africa	AFRO	Zimbabwe	47	ZI	ZW	ZWE	Masvingo	5555	Mwenezi	52939	null	null	0	ADM2	Mwenezi	52939	ZWE0555552939	2013	Moderate prevalence (10%-49%)	Total	49018	64544	29216	45.270000000000003	59.600000000000001	PZQ	1	0	1	0	1	0	1	0	9
Africa	Eastern Africa	AFRO	Zimbabwe	47	ZI	ZW	ZWE	Masvingo	5555	Mwenezi	52939	null	null	0	ADM2	Mwenezi	52939	ZWE0555552939	2014	Moderate prevalence (10%-49%)	Total	49018	32272	55130	170.83000000000001	112.47	PZQ+ALB/MBD	1	1	2	1	1	1	2	1	9
Africa	Eastern Africa	AFRO	Zimbabwe	47	ZI	ZW	ZWE	Masvingo	5555	Mwenezi	52939	null	null	0	ADM2	Mwenezi	52939	ZWE0555552939	2015	Moderate prevalence (10%-49%)	Total	48634	32019	32198	100.56	66.200000000000003	PZQ+ALB/MBD	1	1	3	2	1	0	3	1	9
Africa	Eastern Africa	AFRO	Zimbabwe	47	ZI	ZW	ZWE	Masvingo	5555	Mwenezi	52939	null	null	0	ADM2	Mwenezi	52939	ZWE0555552939	2016	Moderate prevalence (10%-49%)	Total	47448	70472	39254	55.700000000000003	82.730000000000004	PZQ	1	0	4	2	1	1	4	2	9
Africa	Eastern Africa	AFRO	Zimbabwe	47	ZI	ZW	ZWE	Masvingo	5555	Mwenezi	52939	null	null	0	ADM2	Mwenezi	52939	ZWE0555552939	2017	Moderate prevalence (10%-49%)	Total	49018	0	0	0.0	0.0	Not delivered	0	0	4	2	0	0	4	2	9
Africa	Eastern Africa	AFRO	Zimbabwe	47	ZI	ZW	ZWE	Masvingo	5555	Mwenezi	52939	null	null	0	ADM2	Mwenezi	52939	ZWE0555552939	2018	Moderate prevalence (10%-49%)	Total	48216	0	0	0.0	0.0	Not delivered	0	0	4	2	0	0	4	2	9
Africa	Eastern Africa	AFRO	Zimbabwe	47	ZI	ZW	ZWE	Masvingo	5555	Mwenezi	52939	null	null	0	ADM2	Mwenezi	52939	ZWE0555552939	2019	Not reported	Total	0	0	0	0.0	0.0	Not delivered	0	0	4	2	0	0	4	2	999
Africa	Eastern Africa	AFRO	Zimbabwe	47	ZI	ZW	ZWE	Masvingo	5555	Mwenezi	52939	null	null	0	ADM2	Mwenezi	52939	ZWE0555552939	2020	Moderate prevalence (10%-49%)	Total	48714	0	0	0.0	0.0	Not delivered	0	0	4	2	0	0	4	2	9
Africa	Eastern Africa	AFRO	Zimbabwe	47	ZI	ZW	ZWE	Masvingo	5555	Zaka	52940	null	null	0	ADM2	Zaka	52940	ZWE0555552940	2013	Moderate prevalence (10%-49%)	Adults	18181	0	0	0.0	0.0	PZQ	0	0	0	0	0	0	0	0	9
Africa	Eastern Africa	AFRO	Zimbabwe	47	ZI	ZW	ZWE	Masvingo	5555	Zaka	52940	null	null	0	ADM2	Zaka	52940	ZWE0555552940	2014	Moderate prevalence (10%-49%)	Adults	18181	0	0	0.0	0.0	PZQ+ALB/MBD	0	0	0	0	0	0	0	0	9
Africa	Eastern Africa	AFRO	Zimbabwe	47	ZI	ZW	ZWE	Masvingo	5555	Zaka	52940	null	null	0	ADM2	Zaka	52940	ZWE0555552940	2015	Moderate prevalence (10%-49%)	Adults	18039	0	0	0.0	0.0	PZQ+ALB/MBD	0	0	0	0	0	0	0	0	9
Africa	Eastern Africa	AFRO	Zimbabwe	47	ZI	ZW	ZWE	Masvingo	5555	Zaka	52940	null	null	0	ADM2	Zaka	52940	ZWE0555552940	2016	Moderate prevalence (10%-49%)	Adults	21211	0	0	0.0	0.0	PZQ	0	0	0	0	0	0	0	0	9
Africa	Eastern Africa	AFRO	Zimbabwe	47	ZI	ZW	ZWE	Masvingo	5555	Zaka	52940	null	null	0	ADM2	Zaka	52940	ZWE0555552940	2017	Moderate prevalence (10%-49%)	Adults	18181	0	0	0.0	0.0	Not delivered	0	0	0	0	0	0	0	0	9
Africa	Eastern Africa	AFRO	Zimbabwe	47	ZI	ZW	ZWE	Masvingo	5555	Zaka	52940	null	null	0	ADM2	Zaka	52940	ZWE0555552940	2018	Moderate prevalence (10%-49%)	Adults	21555	0	0	0.0	0.0	Not delivered	0	0	0	0	0	0	0	0	9
Africa	Eastern Africa	AFRO	Zimbabwe	47	ZI	ZW	ZWE	Masvingo	5555	Zaka	52940	null	null	0	ADM2	Zaka	52940	ZWE0555552940	2019	Not reported	Adults	0	0	0	0.0	0.0	Not delivered	0	0	0	0	0	0	0	0	999
Africa	Eastern Africa	AFRO	Zimbabwe	47	ZI	ZW	ZWE	Masvingo	5555	Zaka	52940	null	null	0	ADM2	Zaka	52940	ZWE0555552940	2020	Moderate prevalence (10%-49%)	Adults	22185	0	0	0.0	0.0	Not delivered	0	0	0	0	0	0	0	0	9
Africa	Eastern Africa	AFRO	Zimbabwe	47	ZI	ZW	ZWE	Masvingo	5555	Zaka	52940	null	null	0	ADM2	Zaka	52940	ZWE0555552940	2013	Moderate prevalence (10%-49%)	SAC	35037	70074	60970	87.010000000000005	174.02000000000001	PZQ	1	1	1	1	1	1	1	1	9
Africa	Eastern Africa	AFRO	Zimbabwe	47	ZI	ZW	ZWE	Masvingo	5555	Zaka	52940	null	null	0	ADM2	Zaka	52940	ZWE0555552940	2014	Moderate prevalence (10%-49%)	SAC	35037	35037	57611	164.43000000000001	164.43000000000001	PZQ+ALB/MBD	1	1	2	2	1	1	2	2	9
Africa	Eastern Africa	AFRO	Zimbabwe	47	ZI	ZW	ZWE	Masvingo	5555	Zaka	52940	null	null	0	ADM2	Zaka	52940	ZWE0555552940	2015	Moderate prevalence (10%-49%)	SAC	34762	34763	60418	173.80000000000001	173.80000000000001	PZQ+ALB/MBD	1	1	3	3	1	1	3	3	9
Africa	Eastern Africa	AFRO	Zimbabwe	47	ZI	ZW	ZWE	Masvingo	5555	Zaka	52940	null	null	0	ADM2	Zaka	52940	ZWE0555552940	2016	Moderate prevalence (10%-49%)	SAC	30302	60604	68991	113.84	227.68000000000001	PZQ	1	1	4	4	1	1	4	4	9
Africa	Eastern Africa	AFRO	Zimbabwe	47	ZI	ZW	ZWE	Masvingo	5555	Zaka	52940	null	null	0	ADM2	Zaka	52940	ZWE0555552940	2017	Moderate prevalence (10%-49%)	SAC	35037	0	0	0.0	0.0	Not delivered	0	0	4	4	0	0	4	4	9
Africa	Eastern Africa	AFRO	Zimbabwe	47	ZI	ZW	ZWE	Masvingo	5555	Zaka	52940	null	null	0	ADM2	Zaka	52940	ZWE0555552940	2018	Moderate prevalence (10%-49%)	SAC	30793	0	0	0.0	0.0	Not delivered	0	0	4	4	0	0	4	4	9
Africa	Eastern Africa	AFRO	Zimbabwe	47	ZI	ZW	ZWE	Masvingo	5555	Zaka	52940	null	null	0	ADM2	Zaka	52940	ZWE0555552940	2019	Not reported	SAC	0	0	0	0.0	0.0	Not delivered	0	0	4	4	0	0	4	4	999
Africa	Eastern Africa	AFRO	Zimbabwe	47	ZI	ZW	ZWE	Masvingo	5555	Zaka	52940	null	null	0	ADM2	Zaka	52940	ZWE0555552940	2020	Moderate prevalence (10%-49%)	SAC	30702	0	0	0.0	0.0	Not delivered	0	0	4	4	0	0	4	4	9
Africa	Eastern Africa	AFRO	Zimbabwe	47	ZI	ZW	ZWE	Masvingo	5555	Zaka	52940	null	null	0	ADM2	Zaka	52940	ZWE0555552940	2013	Moderate prevalence (10%-49%)	Total	53218	70074	60970	87.010000000000005	114.56999999999999	PZQ	1	1	1	1	1	1	1	1	9
Africa	Eastern Africa	AFRO	Zimbabwe	47	ZI	ZW	ZWE	Masvingo	5555	Zaka	52940	null	null	0	ADM2	Zaka	52940	ZWE0555552940	2014	Moderate prevalence (10%-49%)	Total	53218	35037	57611	164.43000000000001	108.25	PZQ+ALB/MBD	1	1	2	2	1	1	2	2	9
Africa	Eastern Africa	AFRO	Zimbabwe	47	ZI	ZW	ZWE	Masvingo	5555	Zaka	52940	null	null	0	ADM2	Zaka	52940	ZWE0555552940	2015	Moderate prevalence (10%-49%)	Total	52802	34763	60418	173.80000000000001	114.42	PZQ+ALB/MBD	1	1	3	3	1	1	3	3	9
Africa	Eastern Africa	AFRO	Zimbabwe	47	ZI	ZW	ZWE	Masvingo	5555	Zaka	52940	null	null	0	ADM2	Zaka	52940	ZWE0555552940	2016	Moderate prevalence (10%-49%)	Total	51513	60604	68991	113.84	133.93000000000001	PZQ	1	1	4	4	1	1	4	4	9
Africa	Eastern Africa	AFRO	Zimbabwe	47	ZI	ZW	ZWE	Masvingo	5555	Zaka	52940	null	null	0	ADM2	Zaka	52940	ZWE0555552940	2017	Moderate prevalence (10%-49%)	Total	53218	0	0	0.0	0.0	Not delivered	0	0	4	4	0	0	4	4	9
Africa	Eastern Africa	AFRO	Zimbabwe	47	ZI	ZW	ZWE	Masvingo	5555	Zaka	52940	null	null	0	ADM2	Zaka	52940	ZWE0555552940	2018	Moderate prevalence (10%-49%)	Total	52348	0	0	0.0	0.0	Not delivered	0	0	4	4	0	0	4	4	9
Africa	Eastern Africa	AFRO	Zimbabwe	47	ZI	ZW	ZWE	Masvingo	5555	Zaka	52940	null	null	0	ADM2	Zaka	52940	ZWE0555552940	2019	Not reported	Total	0	0	0	0.0	0.0	Not delivered	0	0	4	4	0	0	4	4	999
Africa	Eastern Africa	AFRO	Zimbabwe	47	ZI	ZW	ZWE	Masvingo	5555	Zaka	52940	null	null	0	ADM2	Zaka	52940	ZWE0555552940	2020	Moderate prevalence (10%-49%)	Total	52888	0	0	0.0	0.0	Not delivered	0	0	4	4	0	0	4	4	9
Africa	Eastern Africa	AFRO	Zimbabwe	47	ZI	ZW	ZWE	Matebeleland South	5556	Beitbridge	52941	null	null	0	ADM2	Beitbridge	52941	ZWE0555652941	2013	Low prevalence (less than 10%)	Adults	0	0	0	0.0	0.0	PZQ	0	0	0	0	0	0	0	0	10
Africa	Eastern Africa	AFRO	Zimbabwe	47	ZI	ZW	ZWE	Matebeleland South	5556	Beitbridge	52941	null	null	0	ADM2	Beitbridge	52941	ZWE0555652941	2014	Low prevalence (less than 10%)	Adults	0	0	0	0.0	0.0	PZQ	0	0	0	0	0	0	0	0	10
Africa	Eastern Africa	AFRO	Zimbabwe	47	ZI	ZW	ZWE	Matebeleland South	5556	Beitbridge	52941	null	null	0	ADM2	Beitbridge	52941	ZWE0555652941	2015	Moderate prevalence (10%-49%)	Adults	12161	0	0	0.0	0.0	PZQ	0	0	0	0	0	0	0	0	9
Africa	Eastern Africa	AFRO	Zimbabwe	47	ZI	ZW	ZWE	Matebeleland South	5556	Beitbridge	52941	null	null	0	ADM2	Beitbridge	52941	ZWE0555652941	2016	Moderate prevalence (10%-49%)	Adults	14299	0	0	0.0	0.0	Not delivered	0	0	0	0	0	0	0	0	9
Africa	Eastern Africa	AFRO	Zimbabwe	47	ZI	ZW	ZWE	Matebeleland South	5556	Beitbridge	52941	null	null	0	ADM2	Beitbridge	52941	ZWE0555652941	2017	Low prevalence (less than 10%)	Adults	0	0	0	0.0	0.0	Not delivered	0	0	0	0	0	0	0	0	10
Africa	Eastern Africa	AFRO	Zimbabwe	47	ZI	ZW	ZWE	Matebeleland South	5556	Beitbridge	52941	null	null	0	ADM2	Beitbridge	52941	ZWE0555652941	2018	Low prevalence (less than 10%)	Adults	0	0	0	0.0	0.0	Not delivered	0	0	0	0	0	0	0	0	10
Africa	Eastern Africa	AFRO	Zimbabwe	47	ZI	ZW	ZWE	Matebeleland South	5556	Beitbridge	52941	null	null	0	ADM2	Beitbridge	52941	ZWE0555652941	2019	Not reported	Adults	0	0	0	0.0	0.0	Not delivered	0	0	0	0	0	0	0	0	999
Africa	Eastern Africa	AFRO	Zimbabwe	47	ZI	ZW	ZWE	Matebeleland South	5556	Beitbridge	52941	null	null	0	ADM2	Beitbridge	52941	ZWE0555652941	2020	Low prevalence (less than 10%)	Adults	0	0	0	0.0	0.0	Not delivered	0	0	0	0	0	0	0	0	10
Africa	Eastern Africa	AFRO	Zimbabwe	47	ZI	ZW	ZWE	Matebeleland South	5556	Beitbridge	52941	null	null	0	ADM2	Beitbridge	52941	ZWE0555652941	2013	Low prevalence (less than 10%)	SAC	15589	47239	21338	45.170000000000002	136.88	PZQ	1	0	1	0	1	1	1	1	10
Africa	Eastern Africa	AFRO	Zimbabwe	47	ZI	ZW	ZWE	Matebeleland South	5556	Beitbridge	52941	null	null	0	ADM2	Beitbridge	52941	ZWE0555652941	2014	Low prevalence (less than 10%)	SAC	15589	47239	25915	54.859999999999999	166.24000000000001	PZQ	1	0	2	0	1	1	2	2	10
Africa	Eastern Africa	AFRO	Zimbabwe	47	ZI	ZW	ZWE	Matebeleland South	5556	Beitbridge	52941	null	null	0	ADM2	Beitbridge	52941	ZWE0555652941	2015	Moderate prevalence (10%-49%)	SAC	23434	32438	26178	80.700000000000003	111.70999999999999	PZQ	1	1	3	1	1	1	3	3	9
Africa	Eastern Africa	AFRO	Zimbabwe	47	ZI	ZW	ZWE	Matebeleland South	5556	Beitbridge	52941	null	null	0	ADM2	Beitbridge	52941	ZWE0555652941	2016	Moderate prevalence (10%-49%)	SAC	20428	40855	0	0.0	0.0	Not delivered	0	0	3	1	0	0	3	3	9
Africa	Eastern Africa	AFRO	Zimbabwe	47	ZI	ZW	ZWE	Matebeleland South	5556	Beitbridge	52941	null	null	0	ADM2	Beitbridge	52941	ZWE0555652941	2017	Low prevalence (less than 10%)	SAC	15589	0	0	0.0	0.0	Not delivered	0	0	3	1	0	0	3	3	10
Africa	Eastern Africa	AFRO	Zimbabwe	47	ZI	ZW	ZWE	Matebeleland South	5556	Beitbridge	52941	null	null	0	ADM2	Beitbridge	52941	ZWE0555652941	2018	Low prevalence (less than 10%)	SAC	13700	0	0	0.0	0.0	Not delivered	0	0	3	1	0	0	3	3	10
Africa	Eastern Africa	AFRO	Zimbabwe	47	ZI	ZW	ZWE	Matebeleland South	5556	Beitbridge	52941	null	null	0	ADM2	Beitbridge	52941	ZWE0555652941	2019	Not reported	SAC	0	0	0	0.0	0.0	Not delivered	0	0	3	1	0	0	3	3	999
Africa	Eastern Africa	AFRO	Zimbabwe	47	ZI	ZW	ZWE	Matebeleland South	5556	Beitbridge	52941	null	null	0	ADM2	Beitbridge	52941	ZWE0555652941	2020	Low prevalence (less than 10%)	SAC	13660	0	0	0.0	0.0	Not delivered	0	0	3	1	0	0	3	3	10
Africa	Eastern Africa	AFRO	Zimbabwe	47	ZI	ZW	ZWE	Matebeleland South	5556	Beitbridge	52941	null	null	0	ADM2	Beitbridge	52941	ZWE0555652941	2013	Low prevalence (less than 10%)	Total	15589	47239	21338	45.170000000000002	136.88	PZQ	1	0	1	0	1	1	1	1	10
Africa	Eastern Africa	AFRO	Zimbabwe	47	ZI	ZW	ZWE	Matebeleland South	5556	Beitbridge	52941	null	null	0	ADM2	Beitbridge	52941	ZWE0555652941	2014	Low prevalence (less than 10%)	Total	15589	47239	25915	54.859999999999999	166.24000000000001	PZQ	1	0	2	0	1	1	2	2	10
Africa	Eastern Africa	AFRO	Zimbabwe	47	ZI	ZW	ZWE	Matebeleland South	5556	Beitbridge	52941	null	null	0	ADM2	Beitbridge	52941	ZWE0555652941	2015	Moderate prevalence (10%-49%)	Total	35595	32438	26178	80.700000000000003	73.540000000000006	PZQ	1	1	3	1	1	0	3	2	9
Africa	Eastern Africa	AFRO	Zimbabwe	47	ZI	ZW	ZWE	Matebeleland South	5556	Beitbridge	52941	null	null	0	ADM2	Beitbridge	52941	ZWE0555652941	2016	Moderate prevalence (10%-49%)	Total	34727	40855	0	0.0	0.0	Not delivered	0	0	3	1	0	0	3	2	9
Africa	Eastern Africa	AFRO	Zimbabwe	47	ZI	ZW	ZWE	Matebeleland South	5556	Beitbridge	52941	null	null	0	ADM2	Beitbridge	52941	ZWE0555652941	2017	Low prevalence (less than 10%)	Total	15589	0	0	0.0	0.0	Not delivered	0	0	3	1	0	0	3	2	10
Africa	Eastern Africa	AFRO	Zimbabwe	47	ZI	ZW	ZWE	Matebeleland South	5556	Beitbridge	52941	null	null	0	ADM2	Beitbridge	52941	ZWE0555652941	2018	Low prevalence (less than 10%)	Total	13700	0	0	0.0	0.0	Not delivered	0	0	3	1	0	0	3	2	10
Africa	Eastern Africa	AFRO	Zimbabwe	47	ZI	ZW	ZWE	Matebeleland South	5556	Beitbridge	52941	null	null	0	ADM2	Beitbridge	52941	ZWE0555652941	2019	Not reported	Total	0	0	0	0.0	0.0	Not delivered	0	0	3	1	0	0	3	2	999
Africa	Eastern Africa	AFRO	Zimbabwe	47	ZI	ZW	ZWE	Matebeleland South	5556	Beitbridge	52941	null	null	0	ADM2	Beitbridge	52941	ZWE0555652941	2020	Low prevalence (less than 10%)	Total	13660	0	0	0.0	0.0	Not delivered	0	0	3	1	0	0	3	2	10
Africa	Eastern Africa	AFRO	Zimbabwe	47	ZI	ZW	ZWE	Matebeleland South	5556	Bulimima	52942	null	null	0	ADM2	Bulimima	52942	ZWE0555652942	2013	Low prevalence (less than 10%)	Adults	0	0	0	0.0	0.0	PZQ	0	0	0	0	0	0	0	0	10
Africa	Eastern Africa	AFRO	Zimbabwe	47	ZI	ZW	ZWE	Matebeleland South	5556	Bulimima	52942	null	null	0	ADM2	Bulimima	52942	ZWE0555652942	2014	Low prevalence (less than 10%)	Adults	0	0	0	0.0	0.0	PZQ	0	0	0	0	0	0	0	0	10
Africa	Eastern Africa	AFRO	Zimbabwe	47	ZI	ZW	ZWE	Matebeleland South	5556	Bulimima	52942	null	null	0	ADM2	Bulimima	52942	ZWE0555652942	2015	Moderate prevalence (10%-49%)	Adults	9011	0	0	0.0	0.0	PZQ	0	0	0	0	0	0	0	0	9
Africa	Eastern Africa	AFRO	Zimbabwe	47	ZI	ZW	ZWE	Matebeleland South	5556	Bulimima	52942	null	null	0	ADM2	Bulimima	52942	ZWE0555652942	2016	Moderate prevalence (10%-49%)	Adults	10595	0	0	0.0	0.0	PZQ	0	0	0	0	0	0	0	0	9
Africa	Eastern Africa	AFRO	Zimbabwe	47	ZI	ZW	ZWE	Matebeleland South	5556	Bulimima	52942	null	null	0	ADM2	Bulimima	52942	ZWE0555652942	2017	Low prevalence (less than 10%)	Adults	0	0	0	0.0	0.0	Not delivered	0	0	0	0	0	0	0	0	10
Africa	Eastern Africa	AFRO	Zimbabwe	47	ZI	ZW	ZWE	Matebeleland South	5556	Bulimima	52942	null	null	0	ADM2	Bulimima	52942	ZWE0555652942	2018	Low prevalence (less than 10%)	Adults	0	0	0	0.0	0.0	Not delivered	0	0	0	0	0	0	0	0	10
Africa	Eastern Africa	AFRO	Zimbabwe	47	ZI	ZW	ZWE	Matebeleland South	5556	Bulimima	52942	null	null	0	ADM2	Bulimima	52942	ZWE0555652942	2019	Not reported	Adults	0	0	0	0.0	0.0	Not delivered	0	0	0	0	0	0	0	0	999
Africa	Eastern Africa	AFRO	Zimbabwe	47	ZI	ZW	ZWE	Matebeleland South	5556	Bulimima	52942	null	null	0	ADM2	Bulimima	52942	ZWE0555652942	2020	Low prevalence (less than 10%)	Adults	0	0	0	0.0	0.0	Not delivered	0	0	0	0	0	0	0	0	10
Africa	Eastern Africa	AFRO	Zimbabwe	47	ZI	ZW	ZWE	Matebeleland South	5556	Bulimima	52942	null	null	0	ADM2	Bulimima	52942	ZWE0555652942	2013	Low prevalence (less than 10%)	SAC	11551	35002	25341	72.400000000000006	219.38999999999999	PZQ	1	0	1	0	1	1	1	1	10
Africa	Eastern Africa	AFRO	Zimbabwe	47	ZI	ZW	ZWE	Matebeleland South	5556	Bulimima	52942	null	null	0	ADM2	Bulimima	52942	ZWE0555652942	2014	Low prevalence (less than 10%)	SAC	11551	35002	21919	62.619999999999997	189.75999999999999	PZQ	1	0	2	0	1	1	2	2	10
Africa	Eastern Africa	AFRO	Zimbabwe	47	ZI	ZW	ZWE	Matebeleland South	5556	Bulimima	52942	null	null	0	ADM2	Bulimima	52942	ZWE0555652942	2015	Moderate prevalence (10%-49%)	SAC	17364	29150	21597	74.090000000000003	124.38	PZQ	1	0	3	0	1	1	3	3	9
Africa	Eastern Africa	AFRO	Zimbabwe	47	ZI	ZW	ZWE	Matebeleland South	5556	Bulimima	52942	null	null	0	ADM2	Bulimima	52942	ZWE0555652942	2016	Moderate prevalence (10%-49%)	SAC	15136	39136	32911	84.090000000000003	217.44	PZQ	1	1	4	1	1	1	4	4	9
Africa	Eastern Africa	AFRO	Zimbabwe	47	ZI	ZW	ZWE	Matebeleland South	5556	Bulimima	52942	null	null	0	ADM2	Bulimima	52942	ZWE0555652942	2017	Low prevalence (less than 10%)	SAC	11551	0	0	0.0	0.0	Not delivered	0	0	4	1	0	0	4	4	10
Africa	Eastern Africa	AFRO	Zimbabwe	47	ZI	ZW	ZWE	Matebeleland South	5556	Bulimima	52942	null	null	0	ADM2	Bulimima	52942	ZWE0555652942	2018	Low prevalence (less than 10%)	SAC	11455	0	0	0.0	0.0	Not delivered	0	0	4	1	0	0	4	4	10
Africa	Eastern Africa	AFRO	Zimbabwe	47	ZI	ZW	ZWE	Matebeleland South	5556	Bulimima	52942	null	null	0	ADM2	Bulimima	52942	ZWE0555652942	2019	Not reported	SAC	0	0	0	0.0	0.0	Not delivered	0	0	4	1	0	0	4	4	999
Africa	Eastern Africa	AFRO	Zimbabwe	47	ZI	ZW	ZWE	Matebeleland South	5556	Bulimima	52942	null	null	0	ADM2	Bulimima	52942	ZWE0555652942	2020	Low prevalence (less than 10%)	SAC	10122	0	0	0.0	0.0	Not delivered	0	0	4	1	0	0	4	4	10
Africa	Eastern Africa	AFRO	Zimbabwe	47	ZI	ZW	ZWE	Matebeleland South	5556	Bulimima	52942	null	null	0	ADM2	Bulimima	52942	ZWE0555652942	2013	Low prevalence (less than 10%)	Total	11551	35002	25341	72.400000000000006	219.38999999999999	PZQ	1	0	1	0	1	1	1	1	10
Africa	Eastern Africa	AFRO	Zimbabwe	47	ZI	ZW	ZWE	Matebeleland South	5556	Bulimima	52942	null	null	0	ADM2	Bulimima	52942	ZWE0555652942	2014	Low prevalence (less than 10%)	Total	11551	35002	21919	62.619999999999997	189.75999999999999	PZQ	1	0	2	0	1	1	2	2	10
Africa	Eastern Africa	AFRO	Zimbabwe	47	ZI	ZW	ZWE	Matebeleland South	5556	Bulimima	52942	null	null	0	ADM2	Bulimima	52942	ZWE0555652942	2015	Moderate prevalence (10%-49%)	Total	26375	29150	21597	74.090000000000003	81.890000000000001	PZQ	1	0	3	0	1	1	3	3	9
Africa	Eastern Africa	AFRO	Zimbabwe	47	ZI	ZW	ZWE	Matebeleland South	5556	Bulimima	52942	null	null	0	ADM2	Bulimima	52942	ZWE0555652942	2016	Moderate prevalence (10%-49%)	Total	25731	39136	32911	84.090000000000003	127.90000000000001	PZQ	1	1	4	1	1	1	4	4	9
Africa	Eastern Africa	AFRO	Zimbabwe	47	ZI	ZW	ZWE	Matebeleland South	5556	Bulimima	52942	null	null	0	ADM2	Bulimima	52942	ZWE0555652942	2017	Low prevalence (less than 10%)	Total	11551	0	0	0.0	0.0	Not delivered	0	0	4	1	0	0	4	4	10
Africa	Eastern Africa	AFRO	Zimbabwe	47	ZI	ZW	ZWE	Matebeleland South	5556	Bulimima	52942	null	null	0	ADM2	Bulimima	52942	ZWE0555652942	2018	Low prevalence (less than 10%)	Total	11455	0	0	0.0	0.0	Not delivered	0	0	4	1	0	0	4	4	10
Africa	Eastern Africa	AFRO	Zimbabwe	47	ZI	ZW	ZWE	Matebeleland South	5556	Bulimima	52942	null	null	0	ADM2	Bulimima	52942	ZWE0555652942	2019	Not reported	Total	0	0	0	0.0	0.0	Not delivered	0	0	4	1	0	0	4	4	999
Africa	Eastern Africa	AFRO	Zimbabwe	47	ZI	ZW	ZWE	Matebeleland South	5556	Bulimima	52942	null	null	0	ADM2	Bulimima	52942	ZWE0555652942	2020	Low prevalence (less than 10%)	Total	10122	0	0	0.0	0.0	Not delivered	0	0	4	1	0	0	4	4	10
Africa	Eastern Africa	AFRO	Zimbabwe	47	ZI	ZW	ZWE	Matebeleland South	5556	Gwanda	52943	null	null	0	ADM2	Gwanda	52943	ZWE0555652943	2013	Moderate prevalence (10%-49%)	Adults	13639	0	0	0.0	0.0	PZQ	0	0	0	0	0	0	0	0	9
Africa	Eastern Africa	AFRO	Zimbabwe	47	ZI	ZW	ZWE	Matebeleland South	5556	Gwanda	52943	null	null	0	ADM2	Gwanda	52943	ZWE0555652943	2014	Moderate prevalence (10%-49%)	Adults	13639	0	0	0.0	0.0	PZQ	0	0	0	0	0	0	0	0	9
Africa	Eastern Africa	AFRO	Zimbabwe	47	ZI	ZW	ZWE	Matebeleland South	5556	Gwanda	52943	null	null	0	ADM2	Gwanda	52943	ZWE0555652943	2015	Moderate prevalence (10%-49%)	Adults	13532	0	0	0.0	0.0	PZQ	0	0	0	0	0	0	0	0	9
Africa	Eastern Africa	AFRO	Zimbabwe	47	ZI	ZW	ZWE	Matebeleland South	5556	Gwanda	52943	null	null	0	ADM2	Gwanda	52943	ZWE0555652943	2016	Moderate prevalence (10%-49%)	Adults	15912	0	0	0.0	0.0	PZQ	0	0	0	0	0	0	0	0	9
Africa	Eastern Africa	AFRO	Zimbabwe	47	ZI	ZW	ZWE	Matebeleland South	5556	Gwanda	52943	null	null	0	ADM2	Gwanda	52943	ZWE0555652943	2017	Moderate prevalence (10%-49%)	Adults	13639	0	0	0.0	0.0	Not delivered	0	0	0	0	0	0	0	0	9
Africa	Eastern Africa	AFRO	Zimbabwe	47	ZI	ZW	ZWE	Matebeleland South	5556	Gwanda	52943	null	null	0	ADM2	Gwanda	52943	ZWE0555652943	2018	Moderate prevalence (10%-49%)	Adults	16170	0	0	0.0	0.0	Not delivered	0	0	0	0	0	0	0	0	9
Africa	Eastern Africa	AFRO	Zimbabwe	47	ZI	ZW	ZWE	Matebeleland South	5556	Gwanda	52943	null	null	0	ADM2	Gwanda	52943	ZWE0555652943	2019	Not reported	Adults	0	0	0	0.0	0.0	Not delivered	0	0	0	0	0	0	0	0	999
Africa	Eastern Africa	AFRO	Zimbabwe	47	ZI	ZW	ZWE	Matebeleland South	5556	Gwanda	52943	null	null	0	ADM2	Gwanda	52943	ZWE0555652943	2020	Moderate prevalence (10%-49%)	Adults	16642	0	0	0.0	0.0	Not delivered	0	0	0	0	0	0	0	0	9
Africa	Eastern Africa	AFRO	Zimbabwe	47	ZI	ZW	ZWE	Matebeleland South	5556	Gwanda	52943	null	null	0	ADM2	Gwanda	52943	ZWE0555652943	2013	Moderate prevalence (10%-49%)	SAC	26284	52567	24653	46.899999999999999	93.799999999999997	PZQ	1	0	1	0	1	1	1	1	9
Africa	Eastern Africa	AFRO	Zimbabwe	47	ZI	ZW	ZWE	Matebeleland South	5556	Gwanda	52943	null	null	0	ADM2	Gwanda	52943	ZWE0555652943	2014	Moderate prevalence (10%-49%)	SAC	26284	52567	33173	63.109999999999999	126.20999999999999	PZQ	1	0	2	0	1	1	2	2	9
Africa	Eastern Africa	AFRO	Zimbabwe	47	ZI	ZW	ZWE	Matebeleland South	5556	Gwanda	52943	null	null	0	ADM2	Gwanda	52943	ZWE0555652943	2015	Moderate prevalence (10%-49%)	SAC	26078	39136	32911	84.090000000000003	126.2	PZQ	1	1	3	1	1	1	3	3	9
Africa	Eastern Africa	AFRO	Zimbabwe	47	ZI	ZW	ZWE	Matebeleland South	5556	Gwanda	52943	null	null	0	ADM2	Gwanda	52943	ZWE0555652943	2016	Moderate prevalence (10%-49%)	SAC	22732	45463	39461	86.799999999999997	173.59999999999999	PZQ	1	1	4	2	1	1	4	4	9
Africa	Eastern Africa	AFRO	Zimbabwe	47	ZI	ZW	ZWE	Matebeleland South	5556	Gwanda	52943	null	null	0	ADM2	Gwanda	52943	ZWE0555652943	2017	Moderate prevalence (10%-49%)	SAC	26284	0	0	0.0	0.0	Not delivered	0	0	4	2	0	0	4	4	9
Africa	Eastern Africa	AFRO	Zimbabwe	47	ZI	ZW	ZWE	Matebeleland South	5556	Gwanda	52943	null	null	0	ADM2	Gwanda	52943	ZWE0555652943	2018	Moderate prevalence (10%-49%)	SAC	23100	0	0	0.0	0.0	Not delivered	0	0	4	2	0	0	4	4	9
Africa	Eastern Africa	AFRO	Zimbabwe	47	ZI	ZW	ZWE	Matebeleland South	5556	Gwanda	52943	null	null	0	ADM2	Gwanda	52943	ZWE0555652943	2019	Not reported	SAC	0	0	0	0.0	0.0	Not delivered	0	0	4	2	0	0	4	4	999
Africa	Eastern Africa	AFRO	Zimbabwe	47	ZI	ZW	ZWE	Matebeleland South	5556	Gwanda	52943	null	null	0	ADM2	Gwanda	52943	ZWE0555652943	2020	Moderate prevalence (10%-49%)	SAC	23032	0	0	0.0	0.0	Not delivered	0	0	4	2	0	0	4	4	9
Africa	Eastern Africa	AFRO	Zimbabwe	47	ZI	ZW	ZWE	Matebeleland South	5556	Gwanda	52943	null	null	0	ADM2	Gwanda	52943	ZWE0555652943	2013	Moderate prevalence (10%-49%)	Total	39922	52567	24653	46.899999999999999	61.75	PZQ	1	0	1	0	1	0	1	0	9
Africa	Eastern Africa	AFRO	Zimbabwe	47	ZI	ZW	ZWE	Matebeleland South	5556	Gwanda	52943	null	null	0	ADM2	Gwanda	52943	ZWE0555652943	2014	Moderate prevalence (10%-49%)	Total	39922	52567	33173	63.109999999999999	83.090000000000003	PZQ	1	0	2	0	1	1	2	1	9
Africa	Eastern Africa	AFRO	Zimbabwe	47	ZI	ZW	ZWE	Matebeleland South	5556	Gwanda	52943	null	null	0	ADM2	Gwanda	52943	ZWE0555652943	2015	Moderate prevalence (10%-49%)	Total	39610	39136	32911	84.090000000000003	83.090000000000003	PZQ	1	1	3	1	1	1	3	2	9
Africa	Eastern Africa	AFRO	Zimbabwe	47	ZI	ZW	ZWE	Matebeleland South	5556	Gwanda	52943	null	null	0	ADM2	Gwanda	52943	ZWE0555652943	2016	Moderate prevalence (10%-49%)	Total	38644	45463	39461	86.799999999999997	102.12	PZQ	1	1	4	2	1	1	4	3	9
Africa	Eastern Africa	AFRO	Zimbabwe	47	ZI	ZW	ZWE	Matebeleland South	5556	Gwanda	52943	null	null	0	ADM2	Gwanda	52943	ZWE0555652943	2017	Moderate prevalence (10%-49%)	Total	39922	0	0	0.0	0.0	Not delivered	0	0	4	2	0	0	4	3	9
Africa	Eastern Africa	AFRO	Zimbabwe	47	ZI	ZW	ZWE	Matebeleland South	5556	Gwanda	52943	null	null	0	ADM2	Gwanda	52943	ZWE0555652943	2018	Moderate prevalence (10%-49%)	Total	39269	0	0	0.0	0.0	Not delivered	0	0	4	2	0	0	4	3	9
Africa	Eastern Africa	AFRO	Zimbabwe	47	ZI	ZW	ZWE	Matebeleland South	5556	Gwanda	52943	null	null	0	ADM2	Gwanda	52943	ZWE0555652943	2019	Not reported	Total	0	0	0	0.0	0.0	Not delivered	0	0	4	2	0	0	4	3	999
Africa	Eastern Africa	AFRO	Zimbabwe	47	ZI	ZW	ZWE	Matebeleland South	5556	Gwanda	52943	null	null	0	ADM2	Gwanda	52943	ZWE0555652943	2020	Moderate prevalence (10%-49%)	Total	39674	0	0	0.0	0.0	Not delivered	0	0	4	2	0	0	4	3	9
Africa	Eastern Africa	AFRO	Zimbabwe	47	ZI	ZW	ZWE	Matebeleland South	5556	Insiza	52944	null	null	0	ADM2	Insiza	52944	ZWE0555652944	2013	Moderate prevalence (10%-49%)	Adults	10062	0	0	0.0	0.0	PZQ	0	0	0	0	0	0	0	0	9
Africa	Eastern Africa	AFRO	Zimbabwe	47	ZI	ZW	ZWE	Matebeleland South	5556	Insiza	52944	null	null	0	ADM2	Insiza	52944	ZWE0555652944	2014	Moderate prevalence (10%-49%)	Adults	10062	0	0	0.0	0.0	PZQ	0	0	0	0	0	0	0	0	9
Africa	Eastern Africa	AFRO	Zimbabwe	47	ZI	ZW	ZWE	Matebeleland South	5556	Insiza	52944	null	null	0	ADM2	Insiza	52944	ZWE0555652944	2015	Moderate prevalence (10%-49%)	Adults	9983	0	0	0.0	0.0	PZQ	0	0	0	0	0	0	0	0	9
Africa	Eastern Africa	AFRO	Zimbabwe	47	ZI	ZW	ZWE	Matebeleland South	5556	Insiza	52944	null	null	0	ADM2	Insiza	52944	ZWE0555652944	2016	Moderate prevalence (10%-49%)	Adults	11739	0	0	0.0	0.0	Not delivered	0	0	0	0	0	0	0	0	9
Africa	Eastern Africa	AFRO	Zimbabwe	47	ZI	ZW	ZWE	Matebeleland South	5556	Insiza	52944	null	null	0	ADM2	Insiza	52944	ZWE0555652944	2017	Moderate prevalence (10%-49%)	Adults	10062	0	0	0.0	0.0	Not delivered	0	0	0	0	0	0	0	0	9
Africa	Eastern Africa	AFRO	Zimbabwe	47	ZI	ZW	ZWE	Matebeleland South	5556	Insiza	52944	null	null	0	ADM2	Insiza	52944	ZWE0555652944	2018	Moderate prevalence (10%-49%)	Adults	11929	0	0	0.0	0.0	Not delivered	0	0	0	0	0	0	0	0	9
Africa	Eastern Africa	AFRO	Zimbabwe	47	ZI	ZW	ZWE	Matebeleland South	5556	Insiza	52944	null	null	0	ADM2	Insiza	52944	ZWE0555652944	2019	Not reported	Adults	0	0	0	0.0	0.0	Not delivered	0	0	0	0	0	0	0	0	999
Africa	Eastern Africa	AFRO	Zimbabwe	47	ZI	ZW	ZWE	Matebeleland South	5556	Insiza	52944	null	null	0	ADM2	Insiza	52944	ZWE0555652944	2020	Moderate prevalence (10%-49%)	Adults	12277	0	0	0.0	0.0	Not delivered	0	0	0	0	0	0	0	0	9
Africa	Eastern Africa	AFRO	Zimbabwe	47	ZI	ZW	ZWE	Matebeleland South	5556	Insiza	52944	null	null	0	ADM2	Insiza	52944	ZWE0555652944	2013	Moderate prevalence (10%-49%)	SAC	19390	38779	25579	65.959999999999994	131.91999999999999	PZQ	1	0	1	0	1	1	1	1	9
Africa	Eastern Africa	AFRO	Zimbabwe	47	ZI	ZW	ZWE	Matebeleland South	5556	Insiza	52944	null	null	0	ADM2	Insiza	52944	ZWE0555652944	2014	Moderate prevalence (10%-49%)	SAC	19390	38779	26571	68.519999999999996	137.03999999999999	PZQ	1	0	2	0	1	1	2	2	9
Africa	Eastern Africa	AFRO	Zimbabwe	47	ZI	ZW	ZWE	Matebeleland South	5556	Insiza	52944	null	null	0	ADM2	Insiza	52944	ZWE0555652944	2015	Moderate prevalence (10%-49%)	SAC	19238	30851	29138	94.450000000000003	151.46000000000001	PZQ	1	1	3	1	1	1	3	3	9
Africa	Eastern Africa	AFRO	Zimbabwe	47	ZI	ZW	ZWE	Matebeleland South	5556	Insiza	52944	null	null	0	ADM2	Insiza	52944	ZWE0555652944	2016	Moderate prevalence (10%-49%)	SAC	16770	0	0	0.0	0.0	Not delivered	0	0	3	1	0	0	3	3	9
Africa	Eastern Africa	AFRO	Zimbabwe	47	ZI	ZW	ZWE	Matebeleland South	5556	Insiza	52944	null	null	0	ADM2	Insiza	52944	ZWE0555652944	2017	Moderate prevalence (10%-49%)	SAC	19390	0	0	0.0	0.0	Not delivered	0	0	3	1	0	0	3	3	9
Africa	Eastern Africa	AFRO	Zimbabwe	47	ZI	ZW	ZWE	Matebeleland South	5556	Insiza	52944	null	null	0	ADM2	Insiza	52944	ZWE0555652944	2018	Moderate prevalence (10%-49%)	SAC	17041	0	0	0.0	0.0	Not delivered	0	0	3	1	0	0	3	3	9
Africa	Eastern Africa	AFRO	Zimbabwe	47	ZI	ZW	ZWE	Matebeleland South	5556	Insiza	52944	null	null	0	ADM2	Insiza	52944	ZWE0555652944	2019	Not reported	SAC	0	0	0	0.0	0.0	Not delivered	0	0	3	1	0	0	3	3	999
Africa	Eastern Africa	AFRO	Zimbabwe	47	ZI	ZW	ZWE	Matebeleland South	5556	Insiza	52944	null	null	0	ADM2	Insiza	52944	ZWE0555652944	2020	Moderate prevalence (10%-49%)	SAC	16991	0	0	0.0	0.0	Not delivered	0	0	3	1	0	0	3	3	9
Africa	Eastern Africa	AFRO	Zimbabwe	47	ZI	ZW	ZWE	Matebeleland South	5556	Insiza	52944	null	null	0	ADM2	Insiza	52944	ZWE0555652944	2013	Moderate prevalence (10%-49%)	Total	29451	38779	25579	65.959999999999994	86.849999999999994	PZQ	1	0	1	0	1	1	1	1	9
Africa	Eastern Africa	AFRO	Zimbabwe	47	ZI	ZW	ZWE	Matebeleland South	5556	Insiza	52944	null	null	0	ADM2	Insiza	52944	ZWE0555652944	2014	Moderate prevalence (10%-49%)	Total	29451	38779	26571	68.519999999999996	90.219999999999999	PZQ	1	0	2	0	1	1	2	2	9
Africa	Eastern Africa	AFRO	Zimbabwe	47	ZI	ZW	ZWE	Matebeleland South	5556	Insiza	52944	null	null	0	ADM2	Insiza	52944	ZWE0555652944	2015	Moderate prevalence (10%-49%)	Total	29221	30851	29138	94.450000000000003	99.719999999999999	PZQ	1	1	3	1	1	1	3	3	9
Africa	Eastern Africa	AFRO	Zimbabwe	47	ZI	ZW	ZWE	Matebeleland South	5556	Insiza	52944	null	null	0	ADM2	Insiza	52944	ZWE0555652944	2016	Moderate prevalence (10%-49%)	Total	28508	0	0	0.0	0.0	Not delivered	0	0	3	1	0	0	3	3	9
Africa	Eastern Africa	AFRO	Zimbabwe	47	ZI	ZW	ZWE	Matebeleland South	5556	Insiza	52944	null	null	0	ADM2	Insiza	52944	ZWE0555652944	2017	Moderate prevalence (10%-49%)	Total	29451	0	0	0.0	0.0	Not delivered	0	0	3	1	0	0	3	3	9
Africa	Eastern Africa	AFRO	Zimbabwe	47	ZI	ZW	ZWE	Matebeleland South	5556	Insiza	52944	null	null	0	ADM2	Insiza	52944	ZWE0555652944	2018	Moderate prevalence (10%-49%)	Total	28970	0	0	0.0	0.0	Not delivered	0	0	3	1	0	0	3	3	9
Africa	Eastern Africa	AFRO	Zimbabwe	47	ZI	ZW	ZWE	Matebeleland South	5556	Insiza	52944	null	null	0	ADM2	Insiza	52944	ZWE0555652944	2019	Not reported	Total	0	0	0	0.0	0.0	Not delivered	0	0	3	1	0	0	3	3	999
Africa	Eastern Africa	AFRO	Zimbabwe	47	ZI	ZW	ZWE	Matebeleland South	5556	Insiza	52944	null	null	0	ADM2	Insiza	52944	ZWE0555652944	2020	Moderate prevalence (10%-49%)	Total	29268	0	0	0.0	0.0	Not delivered	0	0	3	1	0	0	3	3	9
Africa	Eastern Africa	AFRO	Zimbabwe	47	ZI	ZW	ZWE	Matebeleland South	5556	Mangwe	52945	null	null	0	ADM2	Mangwe	52945	ZWE0555652945	2013	Non-endemic	Adults	0	0	0	0.0	0.0	Not delivered	0	0	0	0	0	0	0	0	0
Africa	Eastern Africa	AFRO	Zimbabwe	47	ZI	ZW	ZWE	Matebeleland South	5556	Mangwe	52945	null	null	0	ADM2	Mangwe	52945	ZWE0555652945	2014	Non-endemic	Adults	0	0	0	0.0	0.0	Not delivered	0	0	0	0	0	0	0	0	0
Africa	Eastern Africa	AFRO	Zimbabwe	47	ZI	ZW	ZWE	Matebeleland South	5556	Mangwe	52945	null	null	0	ADM2	Mangwe	52945	ZWE0555652945	2015	Non-endemic	Adults	0	0	0	0.0	0.0	Not delivered	0	0	0	0	0	0	0	0	0
Africa	Eastern Africa	AFRO	Zimbabwe	47	ZI	ZW	ZWE	Matebeleland South	5556	Mangwe	52945	null	null	0	ADM2	Mangwe	52945	ZWE0555652945	2016	Non-endemic	Adults	0	0	0	0.0	0.0	Not delivered	0	0	0	0	0	0	0	0	0
Africa	Eastern Africa	AFRO	Zimbabwe	47	ZI	ZW	ZWE	Matebeleland South	5556	Mangwe	52945	null	null	0	ADM2	Mangwe	52945	ZWE0555652945	2017	Non-endemic	Adults	0	0	0	0.0	0.0	Not delivered	0	0	0	0	0	0	0	0	0
Africa	Eastern Africa	AFRO	Zimbabwe	47	ZI	ZW	ZWE	Matebeleland South	5556	Mangwe	52945	null	null	0	ADM2	Mangwe	52945	ZWE0555652945	2018	Non-endemic	Adults	0	0	0	0.0	0.0	Not delivered	0	0	0	0	0	0	0	0	0
Africa	Eastern Africa	AFRO	Zimbabwe	47	ZI	ZW	ZWE	Matebeleland South	5556	Mangwe	52945	null	null	0	ADM2	Mangwe	52945	ZWE0555652945	2019	Not reported	Adults	0	0	0	0.0	0.0	Not delivered	0	0	0	0	0	0	0	0	999
Africa	Eastern Africa	AFRO	Zimbabwe	47	ZI	ZW	ZWE	Matebeleland South	5556	Mangwe	52945	null	null	0	ADM2	Mangwe	52945	ZWE0555652945	2020	Non-endemic	Adults	0	0	0	0.0	0.0	Not delivered	0	0	0	0	0	0	0	0	0
Africa	Eastern Africa	AFRO	Zimbabwe	47	ZI	ZW	ZWE	Matebeleland South	5556	Mangwe	52945	null	null	0	ADM2	Mangwe	52945	ZWE0555652945	2013	Non-endemic	SAC	0	0	0	0.0	0.0	Not delivered	0	0	0	0	0	0	0	0	0
Africa	Eastern Africa	AFRO	Zimbabwe	47	ZI	ZW	ZWE	Matebeleland South	5556	Mangwe	52945	null	null	0	ADM2	Mangwe	52945	ZWE0555652945	2014	Non-endemic	SAC	0	0	0	0.0	0.0	Not delivered	0	0	0	0	0	0	0	0	0
Africa	Eastern Africa	AFRO	Zimbabwe	47	ZI	ZW	ZWE	Matebeleland South	5556	Mangwe	52945	null	null	0	ADM2	Mangwe	52945	ZWE0555652945	2015	Non-endemic	SAC	0	0	0	0.0	0.0	Not delivered	0	0	0	0	0	0	0	0	0
Africa	Eastern Africa	AFRO	Zimbabwe	47	ZI	ZW	ZWE	Matebeleland South	5556	Mangwe	52945	null	null	0	ADM2	Mangwe	52945	ZWE0555652945	2016	Non-endemic	SAC	0	0	0	0.0	0.0	Not delivered	0	0	0	0	0	0	0	0	0
Africa	Eastern Africa	AFRO	Zimbabwe	47	ZI	ZW	ZWE	Matebeleland South	5556	Mangwe	52945	null	null	0	ADM2	Mangwe	52945	ZWE0555652945	2017	Non-endemic	SAC	0	0	0	0.0	0.0	Not delivered	0	0	0	0	0	0	0	0	0
Africa	Eastern Africa	AFRO	Zimbabwe	47	ZI	ZW	ZWE	Matebeleland South	5556	Mangwe	52945	null	null	0	ADM2	Mangwe	52945	ZWE0555652945	2018	Non-endemic	SAC	0	0	0	0.0	0.0	Not delivered	0	0	0	0	0	0	0	0	0
Africa	Eastern Africa	AFRO	Zimbabwe	47	ZI	ZW	ZWE	Matebeleland South	5556	Mangwe	52945	null	null	0	ADM2	Mangwe	52945	ZWE0555652945	2019	Not reported	SAC	0	0	0	0.0	0.0	Not delivered	0	0	0	0	0	0	0	0	999
Africa	Eastern Africa	AFRO	Zimbabwe	47	ZI	ZW	ZWE	Matebeleland South	5556	Mangwe	52945	null	null	0	ADM2	Mangwe	52945	ZWE0555652945	2020	Non-endemic	SAC	0	0	0	0.0	0.0	Not delivered	0	0	0	0	0	0	0	0	0
Africa	Eastern Africa	AFRO	Zimbabwe	47	ZI	ZW	ZWE	Matebeleland South	5556	Mangwe	52945	null	null	0	ADM2	Mangwe	52945	ZWE0555652945	2013	Non-endemic	Total	0	0	0	0.0	0.0	Not delivered	0	0	0	0	0	0	0	0	0
Africa	Eastern Africa	AFRO	Zimbabwe	47	ZI	ZW	ZWE	Matebeleland South	5556	Mangwe	52945	null	null	0	ADM2	Mangwe	52945	ZWE0555652945	2014	Non-endemic	Total	0	0	0	0.0	0.0	Not delivered	0	0	0	0	0	0	0	0	0
Africa	Eastern Africa	AFRO	Zimbabwe	47	ZI	ZW	ZWE	Matebeleland South	5556	Mangwe	52945	null	null	0	ADM2	Mangwe	52945	ZWE0555652945	2015	Non-endemic	Total	0	0	0	0.0	0.0	Not delivered	0	0	0	0	0	0	0	0	0
Africa	Eastern Africa	AFRO	Zimbabwe	47	ZI	ZW	ZWE	Matebeleland South	5556	Mangwe	52945	null	null	0	ADM2	Mangwe	52945	ZWE0555652945	2016	Non-endemic	Total	0	0	0	0.0	0.0	Not delivered	0	0	0	0	0	0	0	0	0
Africa	Eastern Africa	AFRO	Zimbabwe	47	ZI	ZW	ZWE	Matebeleland South	5556	Mangwe	52945	null	null	0	ADM2	Mangwe	52945	ZWE0555652945	2017	Non-endemic	Total	0	0	0	0.0	0.0	Not delivered	0	0	0	0	0	0	0	0	0
Africa	Eastern Africa	AFRO	Zimbabwe	47	ZI	ZW	ZWE	Matebeleland South	5556	Mangwe	52945	null	null	0	ADM2	Mangwe	52945	ZWE0555652945	2018	Non-endemic	Total	0	0	0	0.0	0.0	Not delivered	0	0	0	0	0	0	0	0	0
Africa	Eastern Africa	AFRO	Zimbabwe	47	ZI	ZW	ZWE	Matebeleland South	5556	Mangwe	52945	null	null	0	ADM2	Mangwe	52945	ZWE0555652945	2019	Not reported	Total	0	0	0	0.0	0.0	Not delivered	0	0	0	0	0	0	0	0	999
Africa	Eastern Africa	AFRO	Zimbabwe	47	ZI	ZW	ZWE	Matebeleland South	5556	Mangwe	52945	null	null	0	ADM2	Mangwe	52945	ZWE0555652945	2020	Non-endemic	Total	0	0	0	0.0	0.0	Not delivered	0	0	0	0	0	0	0	0	0
Africa	Eastern Africa	AFRO	Zimbabwe	47	ZI	ZW	ZWE	Matebeleland South	5556	Matobo	52946	null	null	0	ADM2	Matobo	52946	ZWE0555652946	2013	Non-endemic	Adults	0	0	0	0.0	0.0	Not delivered	0	0	0	0	0	0	0	0	0
Africa	Eastern Africa	AFRO	Zimbabwe	47	ZI	ZW	ZWE	Matebeleland South	5556	Matobo	52946	null	null	0	ADM2	Matobo	52946	ZWE0555652946	2014	Non-endemic	Adults	0	0	0	0.0	0.0	Not delivered	0	0	0	0	0	0	0	0	0
Africa	Eastern Africa	AFRO	Zimbabwe	47	ZI	ZW	ZWE	Matebeleland South	5556	Matobo	52946	null	null	0	ADM2	Matobo	52946	ZWE0555652946	2015	Non-endemic	Adults	0	0	0	0.0	0.0	Not delivered	0	0	0	0	0	0	0	0	0
Africa	Eastern Africa	AFRO	Zimbabwe	47	ZI	ZW	ZWE	Matebeleland South	5556	Matobo	52946	null	null	0	ADM2	Matobo	52946	ZWE0555652946	2016	Non-endemic	Adults	0	0	0	0.0	0.0	PZQ	0	0	0	0	0	0	0	0	0
Africa	Eastern Africa	AFRO	Zimbabwe	47	ZI	ZW	ZWE	Matebeleland South	5556	Matobo	52946	null	null	0	ADM2	Matobo	52946	ZWE0555652946	2017	Non-endemic	Adults	0	0	0	0.0	0.0	Not delivered	0	0	0	0	0	0	0	0	0
Africa	Eastern Africa	AFRO	Zimbabwe	47	ZI	ZW	ZWE	Matebeleland South	5556	Matobo	52946	null	null	0	ADM2	Matobo	52946	ZWE0555652946	2018	Non-endemic	Adults	0	0	0	0.0	0.0	Not delivered	0	0	0	0	0	0	0	0	0
Africa	Eastern Africa	AFRO	Zimbabwe	47	ZI	ZW	ZWE	Matebeleland South	5556	Matobo	52946	null	null	0	ADM2	Matobo	52946	ZWE0555652946	2019	Not reported	Adults	0	0	0	0.0	0.0	Not delivered	0	0	0	0	0	0	0	0	999
Africa	Eastern Africa	AFRO	Zimbabwe	47	ZI	ZW	ZWE	Matebeleland South	5556	Matobo	52946	null	null	0	ADM2	Matobo	52946	ZWE0555652946	2020	Non-endemic	Adults	0	0	0	0.0	0.0	Not delivered	0	0	0	0	0	0	0	0	0
Africa	Eastern Africa	AFRO	Zimbabwe	47	ZI	ZW	ZWE	Matebeleland South	5556	Matobo	52946	null	null	0	ADM2	Matobo	52946	ZWE0555652946	2013	Non-endemic	SAC	0	0	0	0.0	0.0	Not delivered	0	0	0	0	0	0	0	0	0
Africa	Eastern Africa	AFRO	Zimbabwe	47	ZI	ZW	ZWE	Matebeleland South	5556	Matobo	52946	null	null	0	ADM2	Matobo	52946	ZWE0555652946	2014	Non-endemic	SAC	0	0	0	0.0	0.0	Not delivered	0	0	0	0	0	0	0	0	0
Africa	Eastern Africa	AFRO	Zimbabwe	47	ZI	ZW	ZWE	Matebeleland South	5556	Matobo	52946	null	null	0	ADM2	Matobo	52946	ZWE0555652946	2015	Non-endemic	SAC	0	0	0	0.0	0.0	Not delivered	0	0	0	0	0	0	0	0	0
Africa	Eastern Africa	AFRO	Zimbabwe	47	ZI	ZW	ZWE	Matebeleland South	5556	Matobo	52946	null	null	0	ADM2	Matobo	52946	ZWE0555652946	2016	Non-endemic	SAC	17723	17723	15965	90.079999999999998	90.079999999999998	PZQ	1	1	1	1	1	1	1	1	0
Africa	Eastern Africa	AFRO	Zimbabwe	47	ZI	ZW	ZWE	Matebeleland South	5556	Matobo	52946	null	null	0	ADM2	Matobo	52946	ZWE0555652946	2017	Non-endemic	SAC	0	0	0	0.0	0.0	Not delivered	0	0	1	1	0	0	1	1	0
Africa	Eastern Africa	AFRO	Zimbabwe	47	ZI	ZW	ZWE	Matebeleland South	5556	Matobo	52946	null	null	0	ADM2	Matobo	52946	ZWE0555652946	2018	Non-endemic	SAC	0	0	0	0.0	0.0	Not delivered	0	0	1	1	0	0	1	1	0
Africa	Eastern Africa	AFRO	Zimbabwe	47	ZI	ZW	ZWE	Matebeleland South	5556	Matobo	52946	null	null	0	ADM2	Matobo	52946	ZWE0555652946	2019	Not reported	SAC	0	0	0	0.0	0.0	Not delivered	0	0	1	1	0	0	1	1	999
Africa	Eastern Africa	AFRO	Zimbabwe	47	ZI	ZW	ZWE	Matebeleland South	5556	Matobo	52946	null	null	0	ADM2	Matobo	52946	ZWE0555652946	2020	Non-endemic	SAC	0	0	0	0.0	0.0	Not delivered	0	0	1	1	0	0	1	1	0
Africa	Eastern Africa	AFRO	Zimbabwe	47	ZI	ZW	ZWE	Matebeleland South	5556	Matobo	52946	null	null	0	ADM2	Matobo	52946	ZWE0555652946	2013	Non-endemic	Total	0	0	0	0.0	0.0	Not delivered	0	0	0	0	0	0	0	0	0
Africa	Eastern Africa	AFRO	Zimbabwe	47	ZI	ZW	ZWE	Matebeleland South	5556	Matobo	52946	null	null	0	ADM2	Matobo	52946	ZWE0555652946	2014	Non-endemic	Total	0	0	0	0.0	0.0	Not delivered	0	0	0	0	0	0	0	0	0
Africa	Eastern Africa	AFRO	Zimbabwe	47	ZI	ZW	ZWE	Matebeleland South	5556	Matobo	52946	null	null	0	ADM2	Matobo	52946	ZWE0555652946	2015	Non-endemic	Total	0	0	0	0.0	0.0	Not delivered	0	0	0	0	0	0	0	0	0
Africa	Eastern Africa	AFRO	Zimbabwe	47	ZI	ZW	ZWE	Matebeleland South	5556	Matobo	52946	null	null	0	ADM2	Matobo	52946	ZWE0555652946	2016	Non-endemic	Total	17723	17723	15965	90.079999999999998	90.079999999999998	PZQ	1	1	1	1	1	1	1	1	0
Africa	Eastern Africa	AFRO	Zimbabwe	47	ZI	ZW	ZWE	Matebeleland South	5556	Matobo	52946	null	null	0	ADM2	Matobo	52946	ZWE0555652946	2017	Non-endemic	Total	0	0	0	0.0	0.0	Not delivered	0	0	1	1	0	0	1	1	0
Africa	Eastern Africa	AFRO	Zimbabwe	47	ZI	ZW	ZWE	Matebeleland South	5556	Matobo	52946	null	null	0	ADM2	Matobo	52946	ZWE0555652946	2018	Non-endemic	Total	0	0	0	0.0	0.0	Not delivered	0	0	1	1	0	0	1	1	0
Africa	Eastern Africa	AFRO	Zimbabwe	47	ZI	ZW	ZWE	Matebeleland South	5556	Matobo	52946	null	null	0	ADM2	Matobo	52946	ZWE0555652946	2019	Not reported	Total	0	0	0	0.0	0.0	Not delivered	0	0	1	1	0	0	1	1	999
Africa	Eastern Africa	AFRO	Zimbabwe	47	ZI	ZW	ZWE	Matebeleland South	5556	Matobo	52946	null	null	0	ADM2	Matobo	52946	ZWE0555652946	2020	Non-endemic	Total	0	0	0	0.0	0.0	Not delivered	0	0	1	1	0	0	1	1	0
Africa	Eastern Africa	AFRO	Zimbabwe	47	ZI	ZW	ZWE	Matebeleland South	5556	Umzingwane	52947	null	null	0	ADM2	Umzingwane	52947	ZWE0555652947	2013	Low prevalence (less than 10%)	Adults	0	0	0	0.0	0.0	PZQ	0	0	0	0	0	0	0	0	10
Africa	Eastern Africa	AFRO	Zimbabwe	47	ZI	ZW	ZWE	Matebeleland South	5556	Umzingwane	52947	null	null	0	ADM2	Umzingwane	52947	ZWE0555652947	2014	Low prevalence (less than 10%)	Adults	0	0	0	0.0	0.0	PZQ	0	0	0	0	0	0	0	0	10
Africa	Eastern Africa	AFRO	Zimbabwe	47	ZI	ZW	ZWE	Matebeleland South	5556	Umzingwane	52947	null	null	0	ADM2	Umzingwane	52947	ZWE0555652947	2015	Moderate prevalence (10%-49%)	Adults	6267	0	0	0.0	0.0	PZQ	0	0	0	0	0	0	0	0	9
Africa	Eastern Africa	AFRO	Zimbabwe	47	ZI	ZW	ZWE	Matebeleland South	5556	Umzingwane	52947	null	null	0	ADM2	Umzingwane	52947	ZWE0555652947	2016	Moderate prevalence (10%-49%)	Adults	7370	0	0	0.0	0.0	Not delivered	0	0	0	0	0	0	0	0	9
Africa	Eastern Africa	AFRO	Zimbabwe	47	ZI	ZW	ZWE	Matebeleland South	5556	Umzingwane	52947	null	null	0	ADM2	Umzingwane	52947	ZWE0555652947	2017	Low prevalence (less than 10%)	Adults	0	0	0	0.0	0.0	Not delivered	0	0	0	0	0	0	0	0	10
Africa	Eastern Africa	AFRO	Zimbabwe	47	ZI	ZW	ZWE	Matebeleland South	5556	Umzingwane	52947	null	null	0	ADM2	Umzingwane	52947	ZWE0555652947	2018	Low prevalence (less than 10%)	Adults	0	0	0	0.0	0.0	Not delivered	0	0	0	0	0	0	0	0	10
Africa	Eastern Africa	AFRO	Zimbabwe	47	ZI	ZW	ZWE	Matebeleland South	5556	Umzingwane	52947	null	null	0	ADM2	Umzingwane	52947	ZWE0555652947	2019	Not reported	Adults	0	0	0	0.0	0.0	Not delivered	0	0	0	0	0	0	0	0	999
Africa	Eastern Africa	AFRO	Zimbabwe	47	ZI	ZW	ZWE	Matebeleland South	5556	Umzingwane	52947	null	null	0	ADM2	Umzingwane	52947	ZWE0555652947	2020	Low prevalence (less than 10%)	Adults	0	0	0	0.0	0.0	Not delivered	0	0	0	0	0	0	0	0	10
Africa	Eastern Africa	AFRO	Zimbabwe	47	ZI	ZW	ZWE	Matebeleland South	5556	Umzingwane	52947	null	null	0	ADM2	Umzingwane	52947	ZWE0555652947	2013	Low prevalence (less than 10%)	SAC	8034	24346	13729	56.390000000000001	170.88	PZQ	1	0	1	0	1	1	1	1	10
Africa	Eastern Africa	AFRO	Zimbabwe	47	ZI	ZW	ZWE	Matebeleland South	5556	Umzingwane	52947	null	null	0	ADM2	Umzingwane	52947	ZWE0555652947	2014	Low prevalence (less than 10%)	SAC	8034	24346	13903	57.109999999999999	173.05000000000001	PZQ	1	0	2	0	1	1	2	2	10
Africa	Eastern Africa	AFRO	Zimbabwe	47	ZI	ZW	ZWE	Matebeleland South	5556	Umzingwane	52947	null	null	0	ADM2	Umzingwane	52947	ZWE0555652947	2015	Moderate prevalence (10%-49%)	SAC	12078	17723	15965	90.079999999999998	132.19	PZQ	1	1	3	1	1	1	3	3	9
Africa	Eastern Africa	AFRO	Zimbabwe	47	ZI	ZW	ZWE	Matebeleland South	5556	Umzingwane	52947	null	null	0	ADM2	Umzingwane	52947	ZWE0555652947	2016	Moderate prevalence (10%-49%)	SAC	10528	21056	0	0.0	0.0	Not delivered	0	0	3	1	0	0	3	3	9
Africa	Eastern Africa	AFRO	Zimbabwe	47	ZI	ZW	ZWE	Matebeleland South	5556	Umzingwane	52947	null	null	0	ADM2	Umzingwane	52947	ZWE0555652947	2017	Low prevalence (less than 10%)	SAC	8034	0	0	0.0	0.0	Not delivered	0	0	3	1	0	0	3	3	10
Africa	Eastern Africa	AFRO	Zimbabwe	47	ZI	ZW	ZWE	Matebeleland South	5556	Umzingwane	52947	null	null	0	ADM2	Umzingwane	52947	ZWE0555652947	2018	Low prevalence (less than 10%)	SAC	7061	0	0	0.0	0.0	Not delivered	0	0	3	1	0	0	3	3	10
Africa	Eastern Africa	AFRO	Zimbabwe	47	ZI	ZW	ZWE	Matebeleland South	5556	Umzingwane	52947	null	null	0	ADM2	Umzingwane	52947	ZWE0555652947	2019	Not reported	SAC	0	0	0	0.0	0.0	Not delivered	0	0	3	1	0	0	3	3	999
Africa	Eastern Africa	AFRO	Zimbabwe	47	ZI	ZW	ZWE	Matebeleland South	5556	Umzingwane	52947	null	null	0	ADM2	Umzingwane	52947	ZWE0555652947	2020	Low prevalence (less than 10%)	SAC	7040	0	0	0.0	0.0	Not delivered	0	0	3	1	0	0	3	3	10
Africa	Eastern Africa	AFRO	Zimbabwe	47	ZI	ZW	ZWE	Matebeleland South	5556	Umzingwane	52947	null	null	0	ADM2	Umzingwane	52947	ZWE0555652947	2013	Low prevalence (less than 10%)	Total	8034	24346	13729	56.390000000000001	170.88	PZQ	1	0	1	0	1	1	1	1	10
Africa	Eastern Africa	AFRO	Zimbabwe	47	ZI	ZW	ZWE	Matebeleland South	5556	Umzingwane	52947	null	null	0	ADM2	Umzingwane	52947	ZWE0555652947	2014	Low prevalence (less than 10%)	Total	8034	24346	13903	57.109999999999999	173.05000000000001	PZQ	1	0	2	0	1	1	2	2	10
Africa	Eastern Africa	AFRO	Zimbabwe	47	ZI	ZW	ZWE	Matebeleland South	5556	Umzingwane	52947	null	null	0	ADM2	Umzingwane	52947	ZWE0555652947	2015	Moderate prevalence (10%-49%)	Total	18345	17723	15965	90.079999999999998	87.030000000000001	PZQ	1	1	3	1	1	1	3	3	9
Africa	Eastern Africa	AFRO	Zimbabwe	47	ZI	ZW	ZWE	Matebeleland South	5556	Umzingwane	52947	null	null	0	ADM2	Umzingwane	52947	ZWE0555652947	2016	Moderate prevalence (10%-49%)	Total	17898	21056	0	0.0	0.0	Not delivered	0	0	3	1	0	0	3	3	9
Africa	Eastern Africa	AFRO	Zimbabwe	47	ZI	ZW	ZWE	Matebeleland South	5556	Umzingwane	52947	null	null	0	ADM2	Umzingwane	52947	ZWE0555652947	2017	Low prevalence (less than 10%)	Total	8034	0	0	0.0	0.0	Not delivered	0	0	3	1	0	0	3	3	10
Africa	Eastern Africa	AFRO	Zimbabwe	47	ZI	ZW	ZWE	Matebeleland South	5556	Umzingwane	52947	null	null	0	ADM2	Umzingwane	52947	ZWE0555652947	2018	Low prevalence (less than 10%)	Total	7061	0	0	0.0	0.0	Not delivered	0	0	3	1	0	0	3	3	10
Africa	Eastern Africa	AFRO	Zimbabwe	47	ZI	ZW	ZWE	Matebeleland South	5556	Umzingwane	52947	null	null	0	ADM2	Umzingwane	52947	ZWE0555652947	2019	Not reported	Total	0	0	0	0.0	0.0	Not delivered	0	0	3	1	0	0	3	3	999
Africa	Eastern Africa	AFRO	Zimbabwe	47	ZI	ZW	ZWE	Matebeleland South	5556	Umzingwane	52947	null	null	0	ADM2	Umzingwane	52947	ZWE0555652947	2020	Low prevalence (less than 10%)	Total	7040	0	0	0.0	0.0	Not delivered	0	0	3	1	0	0	3	3	10
Africa	Eastern Africa	AFRO	Zimbabwe	47	ZI	ZW	ZWE	Matebeleland North	5557	Binga	52948	null	null	0	ADM2	Binga	52948	ZWE0555752948	2013	Low prevalence (less than 10%)	Adults	0	0	0	0.0	0.0	PZQ	0	0	0	0	0	0	0	0	10
Africa	Eastern Africa	AFRO	Zimbabwe	47	ZI	ZW	ZWE	Matebeleland North	5557	Binga	52948	null	null	0	ADM2	Binga	52948	ZWE0555752948	2014	Low prevalence (less than 10%)	Adults	0	0	0	0.0	0.0	PZQ+ALB/MBD	0	0	0	0	0	0	0	0	10
Africa	Eastern Africa	AFRO	Zimbabwe	47	ZI	ZW	ZWE	Matebeleland North	5557	Binga	52948	null	null	0	ADM2	Binga	52948	ZWE0555752948	2015	Moderate prevalence (10%-49%)	Adults	13839	0	0	0.0	0.0	PZQ+ALB/MBD	0	0	0	0	0	0	0	0	9
Africa	Eastern Africa	AFRO	Zimbabwe	47	ZI	ZW	ZWE	Matebeleland North	5557	Binga	52948	null	null	0	ADM2	Binga	52948	ZWE0555752948	2016	Moderate prevalence (10%-49%)	Adults	16273	0	0	0.0	0.0	PZQ	0	0	0	0	0	0	0	0	9
Africa	Eastern Africa	AFRO	Zimbabwe	47	ZI	ZW	ZWE	Matebeleland North	5557	Binga	52948	null	null	0	ADM2	Binga	52948	ZWE0555752948	2017	Low prevalence (less than 10%)	Adults	0	0	0	0.0	0.0	Not delivered	0	0	0	0	0	0	0	0	10
Africa	Eastern Africa	AFRO	Zimbabwe	47	ZI	ZW	ZWE	Matebeleland North	5557	Binga	52948	null	null	0	ADM2	Binga	52948	ZWE0555752948	2018	Low prevalence (less than 10%)	Adults	0	0	0	0.0	0.0	Not delivered	0	0	0	0	0	0	0	0	10
Africa	Eastern Africa	AFRO	Zimbabwe	47	ZI	ZW	ZWE	Matebeleland North	5557	Binga	52948	null	null	0	ADM2	Binga	52948	ZWE0555752948	2019	Not reported	Adults	0	0	0	0.0	0.0	Not delivered	0	0	0	0	0	0	0	0	999
Africa	Eastern Africa	AFRO	Zimbabwe	47	ZI	ZW	ZWE	Matebeleland North	5557	Binga	52948	null	null	0	ADM2	Binga	52948	ZWE0555752948	2020	Low prevalence (less than 10%)	Adults	0	0	0	0.0	0.0	Not delivered	0	0	0	0	0	0	0	0	10
Africa	Eastern Africa	AFRO	Zimbabwe	47	ZI	ZW	ZWE	Matebeleland North	5557	Binga	52948	null	null	0	ADM2	Binga	52948	ZWE0555752948	2013	Low prevalence (less than 10%)	SAC	17741	53760	25223	46.920000000000002	142.18000000000001	PZQ	1	0	1	0	1	1	1	1	10
Africa	Eastern Africa	AFRO	Zimbabwe	47	ZI	ZW	ZWE	Matebeleland North	5557	Binga	52948	null	null	0	ADM2	Binga	52948	ZWE0555752948	2014	Low prevalence (less than 10%)	SAC	17741	17741	21265	119.86	119.86	PZQ+ALB/MBD	1	1	2	1	1	1	2	2	10
Africa	Eastern Africa	AFRO	Zimbabwe	47	ZI	ZW	ZWE	Matebeleland North	5557	Binga	52948	null	null	0	ADM2	Binga	52948	ZWE0555752948	2015	Moderate prevalence (10%-49%)	SAC	26670	26670	31134	116.73999999999999	116.73999999999999	PZQ+ALB/MBD	1	1	3	2	1	1	3	3	9
Africa	Eastern Africa	AFRO	Zimbabwe	47	ZI	ZW	ZWE	Matebeleland North	5557	Binga	52948	null	null	0	ADM2	Binga	52948	ZWE0555752948	2016	Moderate prevalence (10%-49%)	SAC	23248	49153	34590	70.370000000000005	148.78999999999999	PZQ	1	0	4	2	1	1	4	4	9
Africa	Eastern Africa	AFRO	Zimbabwe	47	ZI	ZW	ZWE	Matebeleland North	5557	Binga	52948	null	null	0	ADM2	Binga	52948	ZWE0555752948	2017	Low prevalence (less than 10%)	SAC	17741	0	0	0.0	0.0	Not delivered	0	0	4	2	0	0	4	4	10
Africa	Eastern Africa	AFRO	Zimbabwe	47	ZI	ZW	ZWE	Matebeleland North	5557	Binga	52948	null	null	0	ADM2	Binga	52948	ZWE0555752948	2018	Low prevalence (less than 10%)	SAC	15592	0	0	0.0	0.0	Not delivered	0	0	4	2	0	0	4	4	10
Africa	Eastern Africa	AFRO	Zimbabwe	47	ZI	ZW	ZWE	Matebeleland North	5557	Binga	52948	null	null	0	ADM2	Binga	52948	ZWE0555752948	2019	Not reported	SAC	0	0	0	0.0	0.0	Not delivered	0	0	4	2	0	0	4	4	999
Africa	Eastern Africa	AFRO	Zimbabwe	47	ZI	ZW	ZWE	Matebeleland North	5557	Binga	52948	null	null	0	ADM2	Binga	52948	ZWE0555752948	2020	Low prevalence (less than 10%)	SAC	15546	0	0	0.0	0.0	Not delivered	0	0	4	2	0	0	4	4	10
Africa	Eastern Africa	AFRO	Zimbabwe	47	ZI	ZW	ZWE	Matebeleland North	5557	Binga	52948	null	null	0	ADM2	Binga	52948	ZWE0555752948	2013	Low prevalence (less than 10%)	Total	17741	53760	25223	46.920000000000002	142.18000000000001	PZQ	1	0	1	0	1	1	1	1	10
Africa	Eastern Africa	AFRO	Zimbabwe	47	ZI	ZW	ZWE	Matebeleland North	5557	Binga	52948	null	null	0	ADM2	Binga	52948	ZWE0555752948	2014	Low prevalence (less than 10%)	Total	17741	17741	21265	119.86	119.86	PZQ+ALB/MBD	1	1	2	1	1	1	2	2	10
Africa	Eastern Africa	AFRO	Zimbabwe	47	ZI	ZW	ZWE	Matebeleland North	5557	Binga	52948	null	null	0	ADM2	Binga	52948	ZWE0555752948	2015	Moderate prevalence (10%-49%)	Total	40509	26670	31134	116.73999999999999	76.859999999999999	PZQ+ALB/MBD	1	1	3	2	1	1	3	3	9
Africa	Eastern Africa	AFRO	Zimbabwe	47	ZI	ZW	ZWE	Matebeleland North	5557	Binga	52948	null	null	0	ADM2	Binga	52948	ZWE0555752948	2016	Moderate prevalence (10%-49%)	Total	39521	49153	34590	70.370000000000005	87.519999999999996	PZQ	1	0	4	2	1	1	4	4	9
Africa	Eastern Africa	AFRO	Zimbabwe	47	ZI	ZW	ZWE	Matebeleland North	5557	Binga	52948	null	null	0	ADM2	Binga	52948	ZWE0555752948	2017	Low prevalence (less than 10%)	Total	17741	0	0	0.0	0.0	Not delivered	0	0	4	2	0	0	4	4	10
Africa	Eastern Africa	AFRO	Zimbabwe	47	ZI	ZW	ZWE	Matebeleland North	5557	Binga	52948	null	null	0	ADM2	Binga	52948	ZWE0555752948	2018	Low prevalence (less than 10%)	Total	15592	0	0	0.0	0.0	Not delivered	0	0	4	2	0	0	4	4	10
Africa	Eastern Africa	AFRO	Zimbabwe	47	ZI	ZW	ZWE	Matebeleland North	5557	Binga	52948	null	null	0	ADM2	Binga	52948	ZWE0555752948	2019	Not reported	Total	0	0	0	0.0	0.0	Not delivered	0	0	4	2	0	0	4	4	999
Africa	Eastern Africa	AFRO	Zimbabwe	47	ZI	ZW	ZWE	Matebeleland North	5557	Binga	52948	null	null	0	ADM2	Binga	52948	ZWE0555752948	2020	Low prevalence (less than 10%)	Total	15546	0	0	0.0	0.0	Not delivered	0	0	4	2	0	0	4	4	10
Africa	Eastern Africa	AFRO	Zimbabwe	47	ZI	ZW	ZWE	Matebeleland North	5557	Bubi	52949	null	null	0	ADM2	Bubi	52949	ZWE0555752949	2013	Non-endemic	Adults	0	0	0	0.0	0.0	Not delivered	0	0	0	0	0	0	0	0	0
Africa	Eastern Africa	AFRO	Zimbabwe	47	ZI	ZW	ZWE	Matebeleland North	5557	Bubi	52949	null	null	0	ADM2	Bubi	52949	ZWE0555752949	2014	Non-endemic	Adults	0	0	0	0.0	0.0	Not delivered	0	0	0	0	0	0	0	0	0
Africa	Eastern Africa	AFRO	Zimbabwe	47	ZI	ZW	ZWE	Matebeleland North	5557	Bubi	52949	null	null	0	ADM2	Bubi	52949	ZWE0555752949	2015	Non-endemic	Adults	0	0	0	0.0	0.0	Not delivered	0	0	0	0	0	0	0	0	0
Africa	Eastern Africa	AFRO	Zimbabwe	47	ZI	ZW	ZWE	Matebeleland North	5557	Bubi	52949	null	null	0	ADM2	Bubi	52949	ZWE0555752949	2016	Non-endemic	Adults	0	0	0	0.0	0.0	Not delivered	0	0	0	0	0	0	0	0	0
Africa	Eastern Africa	AFRO	Zimbabwe	47	ZI	ZW	ZWE	Matebeleland North	5557	Bubi	52949	null	null	0	ADM2	Bubi	52949	ZWE0555752949	2017	Non-endemic	Adults	0	0	0	0.0	0.0	Not delivered	0	0	0	0	0	0	0	0	0
Africa	Eastern Africa	AFRO	Zimbabwe	47	ZI	ZW	ZWE	Matebeleland North	5557	Bubi	52949	null	null	0	ADM2	Bubi	52949	ZWE0555752949	2018	Non-endemic	Adults	0	0	0	0.0	0.0	Not delivered	0	0	0	0	0	0	0	0	0
Africa	Eastern Africa	AFRO	Zimbabwe	47	ZI	ZW	ZWE	Matebeleland North	5557	Bubi	52949	null	null	0	ADM2	Bubi	52949	ZWE0555752949	2019	Not reported	Adults	0	0	0	0.0	0.0	Not delivered	0	0	0	0	0	0	0	0	999
Africa	Eastern Africa	AFRO	Zimbabwe	47	ZI	ZW	ZWE	Matebeleland North	5557	Bubi	52949	null	null	0	ADM2	Bubi	52949	ZWE0555752949	2020	Non-endemic	Adults	0	0	0	0.0	0.0	Not delivered	0	0	0	0	0	0	0	0	0
Africa	Eastern Africa	AFRO	Zimbabwe	47	ZI	ZW	ZWE	Matebeleland North	5557	Bubi	52949	null	null	0	ADM2	Bubi	52949	ZWE0555752949	2013	Non-endemic	SAC	0	0	0	0.0	0.0	Not delivered	0	0	0	0	0	0	0	0	0
Africa	Eastern Africa	AFRO	Zimbabwe	47	ZI	ZW	ZWE	Matebeleland North	5557	Bubi	52949	null	null	0	ADM2	Bubi	52949	ZWE0555752949	2014	Non-endemic	SAC	0	0	0	0.0	0.0	Not delivered	0	0	0	0	0	0	0	0	0
Africa	Eastern Africa	AFRO	Zimbabwe	47	ZI	ZW	ZWE	Matebeleland North	5557	Bubi	52949	null	null	0	ADM2	Bubi	52949	ZWE0555752949	2015	Non-endemic	SAC	0	0	0	0.0	0.0	Not delivered	0	0	0	0	0	0	0	0	0
Africa	Eastern Africa	AFRO	Zimbabwe	47	ZI	ZW	ZWE	Matebeleland North	5557	Bubi	52949	null	null	0	ADM2	Bubi	52949	ZWE0555752949	2016	Non-endemic	SAC	0	0	0	0.0	0.0	Not delivered	0	0	0	0	0	0	0	0	0
Africa	Eastern Africa	AFRO	Zimbabwe	47	ZI	ZW	ZWE	Matebeleland North	5557	Bubi	52949	null	null	0	ADM2	Bubi	52949	ZWE0555752949	2017	Non-endemic	SAC	0	0	0	0.0	0.0	Not delivered	0	0	0	0	0	0	0	0	0
Africa	Eastern Africa	AFRO	Zimbabwe	47	ZI	ZW	ZWE	Matebeleland North	5557	Bubi	52949	null	null	0	ADM2	Bubi	52949	ZWE0555752949	2018	Non-endemic	SAC	0	0	0	0.0	0.0	Not delivered	0	0	0	0	0	0	0	0	0
Africa	Eastern Africa	AFRO	Zimbabwe	47	ZI	ZW	ZWE	Matebeleland North	5557	Bubi	52949	null	null	0	ADM2	Bubi	52949	ZWE0555752949	2019	Not reported	SAC	0	0	0	0.0	0.0	Not delivered	0	0	0	0	0	0	0	0	999
Africa	Eastern Africa	AFRO	Zimbabwe	47	ZI	ZW	ZWE	Matebeleland North	5557	Bubi	52949	null	null	0	ADM2	Bubi	52949	ZWE0555752949	2020	Non-endemic	SAC	0	0	0	0.0	0.0	Not delivered	0	0	0	0	0	0	0	0	0
Africa	Eastern Africa	AFRO	Zimbabwe	47	ZI	ZW	ZWE	Matebeleland North	5557	Bubi	52949	null	null	0	ADM2	Bubi	52949	ZWE0555752949	2013	Non-endemic	Total	0	0	0	0.0	0.0	Not delivered	0	0	0	0	0	0	0	0	0
Africa	Eastern Africa	AFRO	Zimbabwe	47	ZI	ZW	ZWE	Matebeleland North	5557	Bubi	52949	null	null	0	ADM2	Bubi	52949	ZWE0555752949	2014	Non-endemic	Total	0	0	0	0.0	0.0	Not delivered	0	0	0	0	0	0	0	0	0
Africa	Eastern Africa	AFRO	Zimbabwe	47	ZI	ZW	ZWE	Matebeleland North	5557	Bubi	52949	null	null	0	ADM2	Bubi	52949	ZWE0555752949	2015	Non-endemic	Total	0	0	0	0.0	0.0	Not delivered	0	0	0	0	0	0	0	0	0
Africa	Eastern Africa	AFRO	Zimbabwe	47	ZI	ZW	ZWE	Matebeleland North	5557	Bubi	52949	null	null	0	ADM2	Bubi	52949	ZWE0555752949	2016	Non-endemic	Total	0	0	0	0.0	0.0	Not delivered	0	0	0	0	0	0	0	0	0
Africa	Eastern Africa	AFRO	Zimbabwe	47	ZI	ZW	ZWE	Matebeleland North	5557	Bubi	52949	null	null	0	ADM2	Bubi	52949	ZWE0555752949	2017	Non-endemic	Total	0	0	0	0.0	0.0	Not delivered	0	0	0	0	0	0	0	0	0
Africa	Eastern Africa	AFRO	Zimbabwe	47	ZI	ZW	ZWE	Matebeleland North	5557	Bubi	52949	null	null	0	ADM2	Bubi	52949	ZWE0555752949	2018	Non-endemic	Total	0	0	0	0.0	0.0	Not delivered	0	0	0	0	0	0	0	0	0
Africa	Eastern Africa	AFRO	Zimbabwe	47	ZI	ZW	ZWE	Matebeleland North	5557	Bubi	52949	null	null	0	ADM2	Bubi	52949	ZWE0555752949	2019	Not reported	Total	0	0	0	0.0	0.0	Not delivered	0	0	0	0	0	0	0	0	999
Africa	Eastern Africa	AFRO	Zimbabwe	47	ZI	ZW	ZWE	Matebeleland North	5557	Bubi	52949	null	null	0	ADM2	Bubi	52949	ZWE0555752949	2020	Non-endemic	Total	0	0	0	0.0	0.0	Not delivered	0	0	0	0	0	0	0	0	0
Africa	Eastern Africa	AFRO	Zimbabwe	47	ZI	ZW	ZWE	Matebeleland North	5557	Hwange	52950	null	null	0	ADM2	Hwange	52950	ZWE0555752950	2013	Moderate prevalence (10%-49%)	Adults	13432	0	0	0.0	0.0	PZQ	0	0	0	0	0	0	0	0	9
Africa	Eastern Africa	AFRO	Zimbabwe	47	ZI	ZW	ZWE	Matebeleland North	5557	Hwange	52950	null	null	0	ADM2	Hwange	52950	ZWE0555752950	2014	Moderate prevalence (10%-49%)	Adults	13432	0	0	0.0	0.0	PZQ+ALB/MBD	0	0	0	0	0	0	0	0	9
Africa	Eastern Africa	AFRO	Zimbabwe	47	ZI	ZW	ZWE	Matebeleland North	5557	Hwange	52950	null	null	0	ADM2	Hwange	52950	ZWE0555752950	2015	Moderate prevalence (10%-49%)	Adults	13327	0	0	0.0	0.0	PZQ+ALB/MBD	0	0	0	0	0	0	0	0	9
Africa	Eastern Africa	AFRO	Zimbabwe	47	ZI	ZW	ZWE	Matebeleland North	5557	Hwange	52950	null	null	0	ADM2	Hwange	52950	ZWE0555752950	2016	Moderate prevalence (10%-49%)	Adults	15670	0	0	0.0	0.0	PZQ+ALB/MBD	0	0	0	0	0	0	0	0	9
Africa	Eastern Africa	AFRO	Zimbabwe	47	ZI	ZW	ZWE	Matebeleland North	5557	Hwange	52950	null	null	0	ADM2	Hwange	52950	ZWE0555752950	2017	Moderate prevalence (10%-49%)	Adults	13432	0	0	0.0	0.0	Not delivered	0	0	0	0	0	0	0	0	9
Africa	Eastern Africa	AFRO	Zimbabwe	47	ZI	ZW	ZWE	Matebeleland North	5557	Hwange	52950	null	null	0	ADM2	Hwange	52950	ZWE0555752950	2018	Low prevalence (less than 10%)	Adults	0	0	0	0.0	0.0	Not delivered	0	0	0	0	0	0	0	0	10
Africa	Eastern Africa	AFRO	Zimbabwe	47	ZI	ZW	ZWE	Matebeleland North	5557	Hwange	52950	null	null	0	ADM2	Hwange	52950	ZWE0555752950	2019	Not reported	Adults	0	0	0	0.0	0.0	Not delivered	0	0	0	0	0	0	0	0	999
Africa	Eastern Africa	AFRO	Zimbabwe	47	ZI	ZW	ZWE	Matebeleland North	5557	Hwange	52950	null	null	0	ADM2	Hwange	52950	ZWE0555752950	2020	Moderate prevalence (10%-49%)	Adults	16390	0	0	0.0	0.0	Not delivered	0	0	0	0	0	0	0	0	9
Africa	Eastern Africa	AFRO	Zimbabwe	47	ZI	ZW	ZWE	Matebeleland North	5557	Hwange	52950	null	null	0	ADM2	Hwange	52950	ZWE0555752950	2013	Moderate prevalence (10%-49%)	SAC	25884	51769	25893	50.020000000000003	100.03	PZQ	1	0	1	0	1	1	1	1	9
Africa	Eastern Africa	AFRO	Zimbabwe	47	ZI	ZW	ZWE	Matebeleland North	5557	Hwange	52950	null	null	0	ADM2	Hwange	52950	ZWE0555752950	2014	Moderate prevalence (10%-49%)	SAC	25884	25885	32566	125.81	125.81	PZQ+ALB/MBD	1	1	2	1	1	1	2	2	9
Africa	Eastern Africa	AFRO	Zimbabwe	47	ZI	ZW	ZWE	Matebeleland North	5557	Hwange	52950	null	null	0	ADM2	Hwange	52950	ZWE0555752950	2015	Moderate prevalence (10%-49%)	SAC	25682	25682	28197	109.79000000000001	109.79000000000001	PZQ+ALB/MBD	1	1	3	2	1	1	3	3	9
Africa	Eastern Africa	AFRO	Zimbabwe	47	ZI	ZW	ZWE	Matebeleland North	5557	Hwange	52950	null	null	0	ADM2	Hwange	52950	ZWE0555752950	2016	Moderate prevalence (10%-49%)	SAC	22386	22387	28886	129.03	129.03	PZQ+ALB/MBD	1	1	4	3	1	1	4	4	9
Africa	Eastern Africa	AFRO	Zimbabwe	47	ZI	ZW	ZWE	Matebeleland North	5557	Hwange	52950	null	null	0	ADM2	Hwange	52950	ZWE0555752950	2017	Moderate prevalence (10%-49%)	SAC	25884	0	0	0.0	0.0	Not delivered	0	0	4	3	0	0	4	4	9
Africa	Eastern Africa	AFRO	Zimbabwe	47	ZI	ZW	ZWE	Matebeleland North	5557	Hwange	52950	null	null	0	ADM2	Hwange	52950	ZWE0555752950	2018	Low prevalence (less than 10%)	SAC	15014	0	0	0.0	0.0	Not delivered	0	0	4	3	0	0	4	4	10
Africa	Eastern Africa	AFRO	Zimbabwe	47	ZI	ZW	ZWE	Matebeleland North	5557	Hwange	52950	null	null	0	ADM2	Hwange	52950	ZWE0555752950	2019	Not reported	SAC	0	0	0	0.0	0.0	Not delivered	0	0	4	3	0	0	4	4	999
Africa	Eastern Africa	AFRO	Zimbabwe	47	ZI	ZW	ZWE	Matebeleland North	5557	Hwange	52950	null	null	0	ADM2	Hwange	52950	ZWE0555752950	2020	Moderate prevalence (10%-49%)	SAC	22682	0	0	0.0	0.0	Not delivered	0	0	4	3	0	0	4	4	9
Africa	Eastern Africa	AFRO	Zimbabwe	47	ZI	ZW	ZWE	Matebeleland North	5557	Hwange	52950	null	null	0	ADM2	Hwange	52950	ZWE0555752950	2013	Moderate prevalence (10%-49%)	Total	39316	51769	25893	50.020000000000003	65.859999999999999	PZQ	1	0	1	0	1	0	1	0	9
Africa	Eastern Africa	AFRO	Zimbabwe	47	ZI	ZW	ZWE	Matebeleland North	5557	Hwange	52950	null	null	0	ADM2	Hwange	52950	ZWE0555752950	2014	Moderate prevalence (10%-49%)	Total	39316	25885	32566	125.81	82.829999999999998	PZQ+ALB/MBD	1	1	2	1	1	1	2	1	9
Africa	Eastern Africa	AFRO	Zimbabwe	47	ZI	ZW	ZWE	Matebeleland North	5557	Hwange	52950	null	null	0	ADM2	Hwange	52950	ZWE0555752950	2015	Moderate prevalence (10%-49%)	Total	39008	25682	28197	109.79000000000001	72.280000000000001	PZQ+ALB/MBD	1	1	3	2	1	0	3	1	9
Africa	Eastern Africa	AFRO	Zimbabwe	47	ZI	ZW	ZWE	Matebeleland North	5557	Hwange	52950	null	null	0	ADM2	Hwange	52950	ZWE0555752950	2016	Moderate prevalence (10%-49%)	Total	38057	22387	28886	129.03	75.900000000000006	PZQ+ALB/MBD	1	1	4	3	1	1	4	2	9
Africa	Eastern Africa	AFRO	Zimbabwe	47	ZI	ZW	ZWE	Matebeleland North	5557	Hwange	52950	null	null	0	ADM2	Hwange	52950	ZWE0555752950	2017	Moderate prevalence (10%-49%)	Total	39316	0	0	0.0	0.0	Not delivered	0	0	4	3	0	0	4	2	9
Africa	Eastern Africa	AFRO	Zimbabwe	47	ZI	ZW	ZWE	Matebeleland North	5557	Hwange	52950	null	null	0	ADM2	Hwange	52950	ZWE0555752950	2018	Low prevalence (less than 10%)	Total	15014	0	0	0.0	0.0	Not delivered	0	0	4	3	0	0	4	2	10
Africa	Eastern Africa	AFRO	Zimbabwe	47	ZI	ZW	ZWE	Matebeleland North	5557	Hwange	52950	null	null	0	ADM2	Hwange	52950	ZWE0555752950	2019	Not reported	Total	0	0	0	0.0	0.0	Not delivered	0	0	4	3	0	0	4	2	999
Africa	Eastern Africa	AFRO	Zimbabwe	47	ZI	ZW	ZWE	Matebeleland North	5557	Hwange	52950	null	null	0	ADM2	Hwange	52950	ZWE0555752950	2020	Moderate prevalence (10%-49%)	Total	39072	0	0	0.0	0.0	Not delivered	0	0	4	3	0	0	4	2	9
Africa	Eastern Africa	AFRO	Zimbabwe	47	ZI	ZW	ZWE	Matebeleland North	5557	Lupane	52951	null	null	0	ADM2	Lupane	52951	ZWE0555752951	2013	Low prevalence (less than 10%)	Adults	0	0	0	0.0	0.0	PZQ	0	0	0	0	0	0	0	0	10
Africa	Eastern Africa	AFRO	Zimbabwe	47	ZI	ZW	ZWE	Matebeleland North	5557	Lupane	52951	null	null	0	ADM2	Lupane	52951	ZWE0555752951	2014	Low prevalence (less than 10%)	Adults	0	0	0	0.0	0.0	PZQ+ALB/MBD	0	0	0	0	0	0	0	0	10
Africa	Eastern Africa	AFRO	Zimbabwe	47	ZI	ZW	ZWE	Matebeleland North	5557	Lupane	52951	null	null	0	ADM2	Lupane	52951	ZWE0555752951	2015	Moderate prevalence (10%-49%)	Adults	9966	0	0	0.0	0.0	PZQ+ALB/MBD	0	0	0	0	0	0	0	0	9
Africa	Eastern Africa	AFRO	Zimbabwe	47	ZI	ZW	ZWE	Matebeleland North	5557	Lupane	52951	null	null	0	ADM2	Lupane	52951	ZWE0555752951	2016	Moderate prevalence (10%-49%)	Adults	11718	0	0	0.0	0.0	PZQ	0	0	0	0	0	0	0	0	9
Africa	Eastern Africa	AFRO	Zimbabwe	47	ZI	ZW	ZWE	Matebeleland North	5557	Lupane	52951	null	null	0	ADM2	Lupane	52951	ZWE0555752951	2017	Low prevalence (less than 10%)	Adults	0	0	0	0.0	0.0	Not delivered	0	0	0	0	0	0	0	0	10
Africa	Eastern Africa	AFRO	Zimbabwe	47	ZI	ZW	ZWE	Matebeleland North	5557	Lupane	52951	null	null	0	ADM2	Lupane	52951	ZWE0555752951	2018	Low prevalence (less than 10%)	Adults	0	0	0	0.0	0.0	Not delivered	0	0	0	0	0	0	0	0	10
Africa	Eastern Africa	AFRO	Zimbabwe	47	ZI	ZW	ZWE	Matebeleland North	5557	Lupane	52951	null	null	0	ADM2	Lupane	52951	ZWE0555752951	2019	Not reported	Adults	0	0	0	0.0	0.0	Not delivered	0	0	0	0	0	0	0	0	999
Africa	Eastern Africa	AFRO	Zimbabwe	47	ZI	ZW	ZWE	Matebeleland North	5557	Lupane	52951	null	null	0	ADM2	Lupane	52951	ZWE0555752951	2020	Low prevalence (less than 10%)	Adults	0	0	0	0.0	0.0	Not delivered	0	0	0	0	0	0	0	0	10
Africa	Eastern Africa	AFRO	Zimbabwe	47	ZI	ZW	ZWE	Matebeleland North	5557	Lupane	52951	null	null	0	ADM2	Lupane	52951	ZWE0555752951	2013	Low prevalence (less than 10%)	SAC	12775	38713	22945	59.270000000000003	179.59999999999999	PZQ	1	0	1	0	1	1	1	1	10
Africa	Eastern Africa	AFRO	Zimbabwe	47	ZI	ZW	ZWE	Matebeleland North	5557	Lupane	52951	null	null	0	ADM2	Lupane	52951	ZWE0555752951	2014	Low prevalence (less than 10%)	SAC	12775	12775	27192	212.84999999999999	212.84999999999999	PZQ+ALB/MBD	1	1	2	1	1	1	2	2	10
Africa	Eastern Africa	AFRO	Zimbabwe	47	ZI	ZW	ZWE	Matebeleland North	5557	Lupane	52951	null	null	0	ADM2	Lupane	52951	ZWE0555752951	2015	Moderate prevalence (10%-49%)	SAC	19205	19205	28048	146.05000000000001	146.05000000000001	PZQ+ALB/MBD	1	1	3	2	1	1	3	3	9
Africa	Eastern Africa	AFRO	Zimbabwe	47	ZI	ZW	ZWE	Matebeleland North	5557	Lupane	52951	null	null	0	ADM2	Lupane	52951	ZWE0555752951	2016	Moderate prevalence (10%-49%)	SAC	16740	33481	35371	105.64	211.28999999999999	PZQ	1	1	4	3	1	1	4	4	9
Africa	Eastern Africa	AFRO	Zimbabwe	47	ZI	ZW	ZWE	Matebeleland North	5557	Lupane	52951	null	null	0	ADM2	Lupane	52951	ZWE0555752951	2017	Low prevalence (less than 10%)	SAC	12775	0	0	0.0	0.0	Not delivered	0	0	4	3	0	0	4	4	10
Africa	Eastern Africa	AFRO	Zimbabwe	47	ZI	ZW	ZWE	Matebeleland North	5557	Lupane	52951	null	null	0	ADM2	Lupane	52951	ZWE0555752951	2018	Low prevalence (less than 10%)	SAC	11228	0	0	0.0	0.0	Not delivered	0	0	4	3	0	0	4	4	10
Africa	Eastern Africa	AFRO	Zimbabwe	47	ZI	ZW	ZWE	Matebeleland North	5557	Lupane	52951	null	null	0	ADM2	Lupane	52951	ZWE0555752951	2019	Not reported	SAC	0	0	0	0.0	0.0	Not delivered	0	0	4	3	0	0	4	4	999
Africa	Eastern Africa	AFRO	Zimbabwe	47	ZI	ZW	ZWE	Matebeleland North	5557	Lupane	52951	null	null	0	ADM2	Lupane	52951	ZWE0555752951	2020	Low prevalence (less than 10%)	SAC	11195	0	0	0.0	0.0	Not delivered	0	0	4	3	0	0	4	4	10
Africa	Eastern Africa	AFRO	Zimbabwe	47	ZI	ZW	ZWE	Matebeleland North	5557	Lupane	52951	null	null	0	ADM2	Lupane	52951	ZWE0555752951	2013	Low prevalence (less than 10%)	Total	12775	38713	22945	59.270000000000003	179.59999999999999	PZQ	1	0	1	0	1	1	1	1	10
Africa	Eastern Africa	AFRO	Zimbabwe	47	ZI	ZW	ZWE	Matebeleland North	5557	Lupane	52951	null	null	0	ADM2	Lupane	52951	ZWE0555752951	2014	Low prevalence (less than 10%)	Total	12775	12775	27192	212.84999999999999	212.84999999999999	PZQ+ALB/MBD	1	1	2	1	1	1	2	2	10
Africa	Eastern Africa	AFRO	Zimbabwe	47	ZI	ZW	ZWE	Matebeleland North	5557	Lupane	52951	null	null	0	ADM2	Lupane	52951	ZWE0555752951	2015	Moderate prevalence (10%-49%)	Total	29171	19205	28048	146.05000000000001	96.150000000000006	PZQ+ALB/MBD	1	1	3	2	1	1	3	3	9
Africa	Eastern Africa	AFRO	Zimbabwe	47	ZI	ZW	ZWE	Matebeleland North	5557	Lupane	52951	null	null	0	ADM2	Lupane	52951	ZWE0555752951	2016	Moderate prevalence (10%-49%)	Total	28459	33481	35371	105.64	124.29000000000001	PZQ	1	1	4	3	1	1	4	4	9
Africa	Eastern Africa	AFRO	Zimbabwe	47	ZI	ZW	ZWE	Matebeleland North	5557	Lupane	52951	null	null	0	ADM2	Lupane	52951	ZWE0555752951	2017	Low prevalence (less than 10%)	Total	12775	0	0	0.0	0.0	Not delivered	0	0	4	3	0	0	4	4	10
Africa	Eastern Africa	AFRO	Zimbabwe	47	ZI	ZW	ZWE	Matebeleland North	5557	Lupane	52951	null	null	0	ADM2	Lupane	52951	ZWE0555752951	2018	Low prevalence (less than 10%)	Total	11228	0	0	0.0	0.0	Not delivered	0	0	4	3	0	0	4	4	10
Africa	Eastern Africa	AFRO	Zimbabwe	47	ZI	ZW	ZWE	Matebeleland North	5557	Lupane	52951	null	null	0	ADM2	Lupane	52951	ZWE0555752951	2019	Not reported	Total	0	0	0	0.0	0.0	Not delivered	0	0	4	3	0	0	4	4	999
Africa	Eastern Africa	AFRO	Zimbabwe	47	ZI	ZW	ZWE	Matebeleland North	5557	Lupane	52951	null	null	0	ADM2	Lupane	52951	ZWE0555752951	2020	Low prevalence (less than 10%)	Total	11195	0	0	0.0	0.0	Not delivered	0	0	4	3	0	0	4	4	10
Africa	Eastern Africa	AFRO	Zimbabwe	47	ZI	ZW	ZWE	Matebeleland North	5557	Nkayi	52952	null	null	0	ADM2	Nkayi	52952	ZWE0555752952	2013	Low prevalence (less than 10%)	Adults	0	0	0	0.0	0.0	PZQ	0	0	0	0	0	0	0	0	10
Africa	Eastern Africa	AFRO	Zimbabwe	47	ZI	ZW	ZWE	Matebeleland North	5557	Nkayi	52952	null	null	0	ADM2	Nkayi	52952	ZWE0555752952	2014	Low prevalence (less than 10%)	Adults	0	0	0	0.0	0.0	PZQ+ALB/MBD	0	0	0	0	0	0	0	0	10
Africa	Eastern Africa	AFRO	Zimbabwe	47	ZI	ZW	ZWE	Matebeleland North	5557	Nkayi	52952	null	null	0	ADM2	Nkayi	52952	ZWE0555752952	2015	Moderate prevalence (10%-49%)	Adults	10859	0	0	0.0	0.0	PZQ+ALB/MBD	0	0	0	0	0	0	0	0	9
Africa	Eastern Africa	AFRO	Zimbabwe	47	ZI	ZW	ZWE	Matebeleland North	5557	Nkayi	52952	null	null	0	ADM2	Nkayi	52952	ZWE0555752952	2016	Moderate prevalence (10%-49%)	Adults	12768	0	0	0.0	0.0	Not delivered	0	0	0	0	0	0	0	0	9
Africa	Eastern Africa	AFRO	Zimbabwe	47	ZI	ZW	ZWE	Matebeleland North	5557	Nkayi	52952	null	null	0	ADM2	Nkayi	52952	ZWE0555752952	2017	Low prevalence (less than 10%)	Adults	0	0	0	0.0	0.0	Not delivered	0	0	0	0	0	0	0	0	10
Africa	Eastern Africa	AFRO	Zimbabwe	47	ZI	ZW	ZWE	Matebeleland North	5557	Nkayi	52952	null	null	0	ADM2	Nkayi	52952	ZWE0555752952	2018	Low prevalence (less than 10%)	Adults	0	0	0	0.0	0.0	Not delivered	0	0	0	0	0	0	0	0	10
Africa	Eastern Africa	AFRO	Zimbabwe	47	ZI	ZW	ZWE	Matebeleland North	5557	Nkayi	52952	null	null	0	ADM2	Nkayi	52952	ZWE0555752952	2019	Not reported	Adults	0	0	0	0.0	0.0	Not delivered	0	0	0	0	0	0	0	0	999
Africa	Eastern Africa	AFRO	Zimbabwe	47	ZI	ZW	ZWE	Matebeleland North	5557	Nkayi	52952	null	null	0	ADM2	Nkayi	52952	ZWE0555752952	2020	Low prevalence (less than 10%)	Adults	0	0	0	0.0	0.0	Not delivered	0	0	0	0	0	0	0	0	10
Africa	Eastern Africa	AFRO	Zimbabwe	47	ZI	ZW	ZWE	Matebeleland North	5557	Nkayi	52952	null	null	0	ADM2	Nkayi	52952	ZWE0555752952	2013	Low prevalence (less than 10%)	SAC	13920	42181	36756	87.140000000000001	264.06	PZQ	1	1	1	1	1	1	1	1	10
Africa	Eastern Africa	AFRO	Zimbabwe	47	ZI	ZW	ZWE	Matebeleland North	5557	Nkayi	52952	null	null	0	ADM2	Nkayi	52952	ZWE0555752952	2014	Low prevalence (less than 10%)	SAC	13920	13920	36522	262.37	262.38	PZQ+ALB/MBD	1	1	2	2	1	1	2	2	10
Africa	Eastern Africa	AFRO	Zimbabwe	47	ZI	ZW	ZWE	Matebeleland North	5557	Nkayi	52952	null	null	0	ADM2	Nkayi	52952	ZWE0555752952	2015	Moderate prevalence (10%-49%)	SAC	20926	20926	28080	134.19	134.19	PZQ+ALB/MBD	1	1	3	3	1	1	3	3	9
Africa	Eastern Africa	AFRO	Zimbabwe	47	ZI	ZW	ZWE	Matebeleland North	5557	Nkayi	52952	null	null	0	ADM2	Nkayi	52952	ZWE0555752952	2016	Moderate prevalence (10%-49%)	SAC	18240	0	0	0.0	0.0	Not delivered	0	0	3	3	0	0	3	3	9
Africa	Eastern Africa	AFRO	Zimbabwe	47	ZI	ZW	ZWE	Matebeleland North	5557	Nkayi	52952	null	null	0	ADM2	Nkayi	52952	ZWE0555752952	2017	Low prevalence (less than 10%)	SAC	13920	0	0	0.0	0.0	Not delivered	0	0	3	3	0	0	3	3	10
Africa	Eastern Africa	AFRO	Zimbabwe	47	ZI	ZW	ZWE	Matebeleland North	5557	Nkayi	52952	null	null	0	ADM2	Nkayi	52952	ZWE0555752952	2018	Low prevalence (less than 10%)	SAC	12234	0	0	0.0	0.0	Not delivered	0	0	3	3	0	0	3	3	10
Africa	Eastern Africa	AFRO	Zimbabwe	47	ZI	ZW	ZWE	Matebeleland North	5557	Nkayi	52952	null	null	0	ADM2	Nkayi	52952	ZWE0555752952	2019	Not reported	SAC	0	0	0	0.0	0.0	Not delivered	0	0	3	3	0	0	3	3	999
Africa	Eastern Africa	AFRO	Zimbabwe	47	ZI	ZW	ZWE	Matebeleland North	5557	Nkayi	52952	null	null	0	ADM2	Nkayi	52952	ZWE0555752952	2020	Low prevalence (less than 10%)	SAC	12198	0	0	0.0	0.0	Not delivered	0	0	3	3	0	0	3	3	10
Africa	Eastern Africa	AFRO	Zimbabwe	47	ZI	ZW	ZWE	Matebeleland North	5557	Nkayi	52952	null	null	0	ADM2	Nkayi	52952	ZWE0555752952	2013	Low prevalence (less than 10%)	Total	13920	42181	36756	87.140000000000001	264.06	PZQ	1	1	1	1	1	1	1	1	10
Africa	Eastern Africa	AFRO	Zimbabwe	47	ZI	ZW	ZWE	Matebeleland North	5557	Nkayi	52952	null	null	0	ADM2	Nkayi	52952	ZWE0555752952	2014	Low prevalence (less than 10%)	Total	13920	13920	36522	262.37	262.38	PZQ+ALB/MBD	1	1	2	2	1	1	2	2	10
Africa	Eastern Africa	AFRO	Zimbabwe	47	ZI	ZW	ZWE	Matebeleland North	5557	Nkayi	52952	null	null	0	ADM2	Nkayi	52952	ZWE0555752952	2015	Moderate prevalence (10%-49%)	Total	31784	20926	28080	134.19	88.349999999999994	PZQ+ALB/MBD	1	1	3	3	1	1	3	3	9
Africa	Eastern Africa	AFRO	Zimbabwe	47	ZI	ZW	ZWE	Matebeleland North	5557	Nkayi	52952	null	null	0	ADM2	Nkayi	52952	ZWE0555752952	2016	Moderate prevalence (10%-49%)	Total	31009	0	0	0.0	0.0	Not delivered	0	0	3	3	0	0	3	3	9
Africa	Eastern Africa	AFRO	Zimbabwe	47	ZI	ZW	ZWE	Matebeleland North	5557	Nkayi	52952	null	null	0	ADM2	Nkayi	52952	ZWE0555752952	2017	Low prevalence (less than 10%)	Total	13920	0	0	0.0	0.0	Not delivered	0	0	3	3	0	0	3	3	10
Africa	Eastern Africa	AFRO	Zimbabwe	47	ZI	ZW	ZWE	Matebeleland North	5557	Nkayi	52952	null	null	0	ADM2	Nkayi	52952	ZWE0555752952	2018	Low prevalence (less than 10%)	Total	12234	0	0	0.0	0.0	Not delivered	0	0	3	3	0	0	3	3	10
Africa	Eastern Africa	AFRO	Zimbabwe	47	ZI	ZW	ZWE	Matebeleland North	5557	Nkayi	52952	null	null	0	ADM2	Nkayi	52952	ZWE0555752952	2019	Not reported	Total	0	0	0	0.0	0.0	Not delivered	0	0	3	3	0	0	3	3	999
Africa	Eastern Africa	AFRO	Zimbabwe	47	ZI	ZW	ZWE	Matebeleland North	5557	Nkayi	52952	null	null	0	ADM2	Nkayi	52952	ZWE0555752952	2020	Low prevalence (less than 10%)	Total	12198	0	0	0.0	0.0	Not delivered	0	0	3	3	0	0	3	3	10
Africa	Eastern Africa	AFRO	Zimbabwe	47	ZI	ZW	ZWE	Matebeleland North	5557	Tsholotsho	52953	null	null	0	ADM2	Tsholotsho	52953	ZWE0555752953	2013	Non-endemic	Adults	0	0	0	0.0	0.0	Not delivered	0	0	0	0	0	0	0	0	0
Africa	Eastern Africa	AFRO	Zimbabwe	47	ZI	ZW	ZWE	Matebeleland North	5557	Tsholotsho	52953	null	null	0	ADM2	Tsholotsho	52953	ZWE0555752953	2014	Non-endemic	Adults	0	0	0	0.0	0.0	Not delivered	0	0	0	0	0	0	0	0	0
Africa	Eastern Africa	AFRO	Zimbabwe	47	ZI	ZW	ZWE	Matebeleland North	5557	Tsholotsho	52953	null	null	0	ADM2	Tsholotsho	52953	ZWE0555752953	2015	Non-endemic	Adults	0	0	0	0.0	0.0	Not delivered	0	0	0	0	0	0	0	0	0
Africa	Eastern Africa	AFRO	Zimbabwe	47	ZI	ZW	ZWE	Matebeleland North	5557	Tsholotsho	52953	null	null	0	ADM2	Tsholotsho	52953	ZWE0555752953	2016	Non-endemic	Adults	0	0	0	0.0	0.0	Not delivered	0	0	0	0	0	0	0	0	0
Africa	Eastern Africa	AFRO	Zimbabwe	47	ZI	ZW	ZWE	Matebeleland North	5557	Tsholotsho	52953	null	null	0	ADM2	Tsholotsho	52953	ZWE0555752953	2017	Non-endemic	Adults	0	0	0	0.0	0.0	Not delivered	0	0	0	0	0	0	0	0	0
Africa	Eastern Africa	AFRO	Zimbabwe	47	ZI	ZW	ZWE	Matebeleland North	5557	Tsholotsho	52953	null	null	0	ADM2	Tsholotsho	52953	ZWE0555752953	2018	Non-endemic	Adults	0	0	0	0.0	0.0	Not delivered	0	0	0	0	0	0	0	0	0
Africa	Eastern Africa	AFRO	Zimbabwe	47	ZI	ZW	ZWE	Matebeleland North	5557	Tsholotsho	52953	null	null	0	ADM2	Tsholotsho	52953	ZWE0555752953	2019	Not reported	Adults	0	0	0	0.0	0.0	Not delivered	0	0	0	0	0	0	0	0	999
Africa	Eastern Africa	AFRO	Zimbabwe	47	ZI	ZW	ZWE	Matebeleland North	5557	Tsholotsho	52953	null	null	0	ADM2	Tsholotsho	52953	ZWE0555752953	2020	Non-endemic	Adults	0	0	0	0.0	0.0	Not delivered	0	0	0	0	0	0	0	0	0
Africa	Eastern Africa	AFRO	Zimbabwe	47	ZI	ZW	ZWE	Matebeleland North	5557	Tsholotsho	52953	null	null	0	ADM2	Tsholotsho	52953	ZWE0555752953	2013	Non-endemic	SAC	0	0	0	0.0	0.0	Not delivered	0	0	0	0	0	0	0	0	0
Africa	Eastern Africa	AFRO	Zimbabwe	47	ZI	ZW	ZWE	Matebeleland North	5557	Tsholotsho	52953	null	null	0	ADM2	Tsholotsho	52953	ZWE0555752953	2014	Non-endemic	SAC	0	0	0	0.0	0.0	Not delivered	0	0	0	0	0	0	0	0	0
Africa	Eastern Africa	AFRO	Zimbabwe	47	ZI	ZW	ZWE	Matebeleland North	5557	Tsholotsho	52953	null	null	0	ADM2	Tsholotsho	52953	ZWE0555752953	2015	Non-endemic	SAC	0	0	0	0.0	0.0	Not delivered	0	0	0	0	0	0	0	0	0
Africa	Eastern Africa	AFRO	Zimbabwe	47	ZI	ZW	ZWE	Matebeleland North	5557	Tsholotsho	52953	null	null	0	ADM2	Tsholotsho	52953	ZWE0555752953	2016	Non-endemic	SAC	0	0	0	0.0	0.0	Not delivered	0	0	0	0	0	0	0	0	0
Africa	Eastern Africa	AFRO	Zimbabwe	47	ZI	ZW	ZWE	Matebeleland North	5557	Tsholotsho	52953	null	null	0	ADM2	Tsholotsho	52953	ZWE0555752953	2017	Non-endemic	SAC	0	0	0	0.0	0.0	Not delivered	0	0	0	0	0	0	0	0	0
Africa	Eastern Africa	AFRO	Zimbabwe	47	ZI	ZW	ZWE	Matebeleland North	5557	Tsholotsho	52953	null	null	0	ADM2	Tsholotsho	52953	ZWE0555752953	2018	Non-endemic	SAC	0	0	0	0.0	0.0	Not delivered	0	0	0	0	0	0	0	0	0
Africa	Eastern Africa	AFRO	Zimbabwe	47	ZI	ZW	ZWE	Matebeleland North	5557	Tsholotsho	52953	null	null	0	ADM2	Tsholotsho	52953	ZWE0555752953	2019	Not reported	SAC	0	0	0	0.0	0.0	Not delivered	0	0	0	0	0	0	0	0	999
Africa	Eastern Africa	AFRO	Zimbabwe	47	ZI	ZW	ZWE	Matebeleland North	5557	Tsholotsho	52953	null	null	0	ADM2	Tsholotsho	52953	ZWE0555752953	2020	Non-endemic	SAC	0	0	0	0.0	0.0	Not delivered	0	0	0	0	0	0	0	0	0
Africa	Eastern Africa	AFRO	Zimbabwe	47	ZI	ZW	ZWE	Matebeleland North	5557	Tsholotsho	52953	null	null	0	ADM2	Tsholotsho	52953	ZWE0555752953	2013	Non-endemic	Total	0	0	0	0.0	0.0	Not delivered	0	0	0	0	0	0	0	0	0
Africa	Eastern Africa	AFRO	Zimbabwe	47	ZI	ZW	ZWE	Matebeleland North	5557	Tsholotsho	52953	null	null	0	ADM2	Tsholotsho	52953	ZWE0555752953	2014	Non-endemic	Total	0	0	0	0.0	0.0	Not delivered	0	0	0	0	0	0	0	0	0
Africa	Eastern Africa	AFRO	Zimbabwe	47	ZI	ZW	ZWE	Matebeleland North	5557	Tsholotsho	52953	null	null	0	ADM2	Tsholotsho	52953	ZWE0555752953	2015	Non-endemic	Total	0	0	0	0.0	0.0	Not delivered	0	0	0	0	0	0	0	0	0
Africa	Eastern Africa	AFRO	Zimbabwe	47	ZI	ZW	ZWE	Matebeleland North	5557	Tsholotsho	52953	null	null	0	ADM2	Tsholotsho	52953	ZWE0555752953	2016	Non-endemic	Total	0	0	0	0.0	0.0	Not delivered	0	0	0	0	0	0	0	0	0
Africa	Eastern Africa	AFRO	Zimbabwe	47	ZI	ZW	ZWE	Matebeleland North	5557	Tsholotsho	52953	null	null	0	ADM2	Tsholotsho	52953	ZWE0555752953	2017	Non-endemic	Total	0	0	0	0.0	0.0	Not delivered	0	0	0	0	0	0	0	0	0
Africa	Eastern Africa	AFRO	Zimbabwe	47	ZI	ZW	ZWE	Matebeleland North	5557	Tsholotsho	52953	null	null	0	ADM2	Tsholotsho	52953	ZWE0555752953	2018	Non-endemic	Total	0	0	0	0.0	0.0	Not delivered	0	0	0	0	0	0	0	0	0
Africa	Eastern Africa	AFRO	Zimbabwe	47	ZI	ZW	ZWE	Matebeleland North	5557	Tsholotsho	52953	null	null	0	ADM2	Tsholotsho	52953	ZWE0555752953	2019	Not reported	Total	0	0	0	0.0	0.0	Not delivered	0	0	0	0	0	0	0	0	999
Africa	Eastern Africa	AFRO	Zimbabwe	47	ZI	ZW	ZWE	Matebeleland North	5557	Tsholotsho	52953	null	null	0	ADM2	Tsholotsho	52953	ZWE0555752953	2020	Non-endemic	Total	0	0	0	0.0	0.0	Not delivered	0	0	0	0	0	0	0	0	0
Africa	Eastern Africa	AFRO	Zimbabwe	47	ZI	ZW	ZWE	Matebeleland North	5557	Umguza	52954	null	null	0	ADM2	Umguza	52954	ZWE0555752954	2013	Non-endemic	Adults	0	0	0	0.0	0.0	Not delivered	0	0	0	0	0	0	0	0	0
Africa	Eastern Africa	AFRO	Zimbabwe	47	ZI	ZW	ZWE	Matebeleland North	5557	Umguza	52954	null	null	0	ADM2	Umguza	52954	ZWE0555752954	2014	Non-endemic	Adults	0	0	0	0.0	0.0	Not delivered	0	0	0	0	0	0	0	0	0
Africa	Eastern Africa	AFRO	Zimbabwe	47	ZI	ZW	ZWE	Matebeleland North	5557	Umguza	52954	null	null	0	ADM2	Umguza	52954	ZWE0555752954	2015	Non-endemic	Adults	0	0	0	0.0	0.0	Not delivered	0	0	0	0	0	0	0	0	0
Africa	Eastern Africa	AFRO	Zimbabwe	47	ZI	ZW	ZWE	Matebeleland North	5557	Umguza	52954	null	null	0	ADM2	Umguza	52954	ZWE0555752954	2016	Non-endemic	Adults	0	0	0	0.0	0.0	PZQ	0	0	0	0	0	0	0	0	0
Africa	Eastern Africa	AFRO	Zimbabwe	47	ZI	ZW	ZWE	Matebeleland North	5557	Umguza	52954	null	null	0	ADM2	Umguza	52954	ZWE0555752954	2017	Non-endemic	Adults	0	0	0	0.0	0.0	Not delivered	0	0	0	0	0	0	0	0	0
Africa	Eastern Africa	AFRO	Zimbabwe	47	ZI	ZW	ZWE	Matebeleland North	5557	Umguza	52954	null	null	0	ADM2	Umguza	52954	ZWE0555752954	2018	Non-endemic	Adults	0	0	0	0.0	0.0	Not delivered	0	0	0	0	0	0	0	0	0
Africa	Eastern Africa	AFRO	Zimbabwe	47	ZI	ZW	ZWE	Matebeleland North	5557	Umguza	52954	null	null	0	ADM2	Umguza	52954	ZWE0555752954	2019	Not reported	Adults	0	0	0	0.0	0.0	Not delivered	0	0	0	0	0	0	0	0	999
Africa	Eastern Africa	AFRO	Zimbabwe	47	ZI	ZW	ZWE	Matebeleland North	5557	Umguza	52954	null	null	0	ADM2	Umguza	52954	ZWE0555752954	2020	Non-endemic	Adults	0	0	0	0.0	0.0	Not delivered	0	0	0	0	0	0	0	0	0
Africa	Eastern Africa	AFRO	Zimbabwe	47	ZI	ZW	ZWE	Matebeleland North	5557	Umguza	52954	null	null	0	ADM2	Umguza	52954	ZWE0555752954	2013	Non-endemic	SAC	0	0	0	0.0	0.0	Not delivered	0	0	0	0	0	0	0	0	0
Africa	Eastern Africa	AFRO	Zimbabwe	47	ZI	ZW	ZWE	Matebeleland North	5557	Umguza	52954	null	null	0	ADM2	Umguza	52954	ZWE0555752954	2014	Non-endemic	SAC	0	0	0	0.0	0.0	Not delivered	0	0	0	0	0	0	0	0	0
Africa	Eastern Africa	AFRO	Zimbabwe	47	ZI	ZW	ZWE	Matebeleland North	5557	Umguza	52954	null	null	0	ADM2	Umguza	52954	ZWE0555752954	2015	Non-endemic	SAC	0	0	0	0.0	0.0	Not delivered	0	0	0	0	0	0	0	0	0
Africa	Eastern Africa	AFRO	Zimbabwe	47	ZI	ZW	ZWE	Matebeleland North	5557	Umguza	52954	null	null	0	ADM2	Umguza	52954	ZWE0555752954	2016	Non-endemic	SAC	32438	32438	26178	80.700000000000003	80.700000000000003	PZQ	1	1	1	1	1	1	1	1	0
Africa	Eastern Africa	AFRO	Zimbabwe	47	ZI	ZW	ZWE	Matebeleland North	5557	Umguza	52954	null	null	0	ADM2	Umguza	52954	ZWE0555752954	2017	Non-endemic	SAC	0	0	0	0.0	0.0	Not delivered	0	0	1	1	0	0	1	1	0
Africa	Eastern Africa	AFRO	Zimbabwe	47	ZI	ZW	ZWE	Matebeleland North	5557	Umguza	52954	null	null	0	ADM2	Umguza	52954	ZWE0555752954	2018	Non-endemic	SAC	0	0	0	0.0	0.0	Not delivered	0	0	1	1	0	0	1	1	0
Africa	Eastern Africa	AFRO	Zimbabwe	47	ZI	ZW	ZWE	Matebeleland North	5557	Umguza	52954	null	null	0	ADM2	Umguza	52954	ZWE0555752954	2019	Not reported	SAC	0	0	0	0.0	0.0	Not delivered	0	0	1	1	0	0	1	1	999
Africa	Eastern Africa	AFRO	Zimbabwe	47	ZI	ZW	ZWE	Matebeleland North	5557	Umguza	52954	null	null	0	ADM2	Umguza	52954	ZWE0555752954	2020	Non-endemic	SAC	0	0	0	0.0	0.0	Not delivered	0	0	1	1	0	0	1	1	0
Africa	Eastern Africa	AFRO	Zimbabwe	47	ZI	ZW	ZWE	Matebeleland North	5557	Umguza	52954	null	null	0	ADM2	Umguza	52954	ZWE0555752954	2013	Non-endemic	Total	0	0	0	0.0	0.0	Not delivered	0	0	0	0	0	0	0	0	0
Africa	Eastern Africa	AFRO	Zimbabwe	47	ZI	ZW	ZWE	Matebeleland North	5557	Umguza	52954	null	null	0	ADM2	Umguza	52954	ZWE0555752954	2014	Non-endemic	Total	0	0	0	0.0	0.0	Not delivered	0	0	0	0	0	0	0	0	0
Africa	Eastern Africa	AFRO	Zimbabwe	47	ZI	ZW	ZWE	Matebeleland North	5557	Umguza	52954	null	null	0	ADM2	Umguza	52954	ZWE0555752954	2015	Non-endemic	Total	0	0	0	0.0	0.0	Not delivered	0	0	0	0	0	0	0	0	0
Africa	Eastern Africa	AFRO	Zimbabwe	47	ZI	ZW	ZWE	Matebeleland North	5557	Umguza	52954	null	null	0	ADM2	Umguza	52954	ZWE0555752954	2016	Non-endemic	Total	32438	32438	26178	80.700000000000003	80.700000000000003	PZQ	1	1	1	1	1	1	1	1	0
Africa	Eastern Africa	AFRO	Zimbabwe	47	ZI	ZW	ZWE	Matebeleland North	5557	Umguza	52954	null	null	0	ADM2	Umguza	52954	ZWE0555752954	2017	Non-endemic	Total	0	0	0	0.0	0.0	Not delivered	0	0	1	1	0	0	1	1	0
Africa	Eastern Africa	AFRO	Zimbabwe	47	ZI	ZW	ZWE	Matebeleland North	5557	Umguza	52954	null	null	0	ADM2	Umguza	52954	ZWE0555752954	2018	Non-endemic	Total	0	0	0	0.0	0.0	Not delivered	0	0	1	1	0	0	1	1	0
Africa	Eastern Africa	AFRO	Zimbabwe	47	ZI	ZW	ZWE	Matebeleland North	5557	Umguza	52954	null	null	0	ADM2	Umguza	52954	ZWE0555752954	2019	Not reported	Total	0	0	0	0.0	0.0	Not delivered	0	0	1	1	0	0	1	1	999
Africa	Eastern Africa	AFRO	Zimbabwe	47	ZI	ZW	ZWE	Matebeleland North	5557	Umguza	52954	null	null	0	ADM2	Umguza	52954	ZWE0555752954	2020	Non-endemic	Total	0	0	0	0.0	0.0	Not delivered	0	0	1	1	0	0	1	1	0
Africa	Eastern Africa	AFRO	Zimbabwe	47	ZI	ZW	ZWE	Midlands	5558	Chirumhanzu	52955	null	null	0	ADM2	Chirumhanzu	52955	ZWE0555852955	2013	Moderate prevalence (10%-49%)	Adults	8058	0	0	0.0	0.0	PZQ	0	0	0	0	0	0	0	0	9
Africa	Eastern Africa	AFRO	Zimbabwe	47	ZI	ZW	ZWE	Midlands	5558	Chirumhanzu	52955	null	null	0	ADM2	Chirumhanzu	52955	ZWE0555852955	2014	Moderate prevalence (10%-49%)	Adults	8058	0	0	0.0	0.0	PZQ	0	0	0	0	0	0	0	0	9
Africa	Eastern Africa	AFRO	Zimbabwe	47	ZI	ZW	ZWE	Midlands	5558	Chirumhanzu	52955	null	null	0	ADM2	Chirumhanzu	52955	ZWE0555852955	2015	Moderate prevalence (10%-49%)	Adults	7995	0	0	0.0	0.0	PZQ	0	0	0	0	0	0	0	0	9
Africa	Eastern Africa	AFRO	Zimbabwe	47	ZI	ZW	ZWE	Midlands	5558	Chirumhanzu	52955	null	null	0	ADM2	Chirumhanzu	52955	ZWE0555852955	2016	Moderate prevalence (10%-49%)	Adults	9401	0	0	0.0	0.0	PZQ	0	0	0	0	0	0	0	0	9
Africa	Eastern Africa	AFRO	Zimbabwe	47	ZI	ZW	ZWE	Midlands	5558	Chirumhanzu	52955	null	null	0	ADM2	Chirumhanzu	52955	ZWE0555852955	2017	Moderate prevalence (10%-49%)	Adults	8058	0	0	0.0	0.0	Not delivered	0	0	0	0	0	0	0	0	9
Africa	Eastern Africa	AFRO	Zimbabwe	47	ZI	ZW	ZWE	Midlands	5558	Chirumhanzu	52955	null	null	0	ADM2	Chirumhanzu	52955	ZWE0555852955	2018	Moderate prevalence (10%-49%)	Adults	9553	0	0	0.0	0.0	Not delivered	0	0	0	0	0	0	0	0	9
Africa	Eastern Africa	AFRO	Zimbabwe	47	ZI	ZW	ZWE	Midlands	5558	Chirumhanzu	52955	null	null	0	ADM2	Chirumhanzu	52955	ZWE0555852955	2019	Not reported	Adults	0	0	0	0.0	0.0	Not delivered	0	0	0	0	0	0	0	0	999
Africa	Eastern Africa	AFRO	Zimbabwe	47	ZI	ZW	ZWE	Midlands	5558	Chirumhanzu	52955	null	null	0	ADM2	Chirumhanzu	52955	ZWE0555852955	2020	Moderate prevalence (10%-49%)	Adults	9832	0	0	0.0	0.0	Not delivered	0	0	0	0	0	0	0	0	9
Africa	Eastern Africa	AFRO	Zimbabwe	47	ZI	ZW	ZWE	Midlands	5558	Chirumhanzu	52955	null	null	0	ADM2	Chirumhanzu	52955	ZWE0555852955	2013	Moderate prevalence (10%-49%)	SAC	15528	31056	39998	128.78999999999999	257.58999999999997	PZQ	1	1	1	1	1	1	1	1	9
Africa	Eastern Africa	AFRO	Zimbabwe	47	ZI	ZW	ZWE	Midlands	5558	Chirumhanzu	52955	null	null	0	ADM2	Chirumhanzu	52955	ZWE0555852955	2014	Moderate prevalence (10%-49%)	SAC	15528	31056	21072	67.849999999999994	135.69999999999999	PZQ	1	0	2	1	1	1	2	2	9
Africa	Eastern Africa	AFRO	Zimbabwe	47	ZI	ZW	ZWE	Midlands	5558	Chirumhanzu	52955	null	null	0	ADM2	Chirumhanzu	52955	ZWE0555852955	2015	Moderate prevalence (10%-49%)	SAC	15406	22121	12949	58.539999999999999	84.049999999999997	PZQ	1	0	3	1	1	1	3	3	9
Africa	Eastern Africa	AFRO	Zimbabwe	47	ZI	ZW	ZWE	Midlands	5558	Chirumhanzu	52955	null	null	0	ADM2	Chirumhanzu	52955	ZWE0555852955	2016	Moderate prevalence (10%-49%)	SAC	13430	91044	77473	85.090000000000003	576.88999999999999	PZQ	1	1	4	2	1	1	4	4	9
Africa	Eastern Africa	AFRO	Zimbabwe	47	ZI	ZW	ZWE	Midlands	5558	Chirumhanzu	52955	null	null	0	ADM2	Chirumhanzu	52955	ZWE0555852955	2017	Moderate prevalence (10%-49%)	SAC	15528	0	0	0.0	0.0	Not delivered	0	0	4	2	0	0	4	4	9
Africa	Eastern Africa	AFRO	Zimbabwe	47	ZI	ZW	ZWE	Midlands	5558	Chirumhanzu	52955	null	null	0	ADM2	Chirumhanzu	52955	ZWE0555852955	2018	Moderate prevalence (10%-49%)	SAC	13647	0	0	0.0	0.0	Not delivered	0	0	4	2	0	0	4	4	9
Africa	Eastern Africa	AFRO	Zimbabwe	47	ZI	ZW	ZWE	Midlands	5558	Chirumhanzu	52955	null	null	0	ADM2	Chirumhanzu	52955	ZWE0555852955	2019	Not reported	SAC	0	0	0	0.0	0.0	Not delivered	0	0	4	2	0	0	4	4	999
Africa	Eastern Africa	AFRO	Zimbabwe	47	ZI	ZW	ZWE	Midlands	5558	Chirumhanzu	52955	null	null	0	ADM2	Chirumhanzu	52955	ZWE0555852955	2020	Moderate prevalence (10%-49%)	SAC	13607	0	0	0.0	0.0	Not delivered	0	0	4	2	0	0	4	4	9
Africa	Eastern Africa	AFRO	Zimbabwe	47	ZI	ZW	ZWE	Midlands	5558	Chirumhanzu	52955	null	null	0	ADM2	Chirumhanzu	52955	ZWE0555852955	2013	Moderate prevalence (10%-49%)	Total	23586	31056	39998	128.78999999999999	169.59	PZQ	1	1	1	1	1	1	1	1	9
Africa	Eastern Africa	AFRO	Zimbabwe	47	ZI	ZW	ZWE	Midlands	5558	Chirumhanzu	52955	null	null	0	ADM2	Chirumhanzu	52955	ZWE0555852955	2014	Moderate prevalence (10%-49%)	Total	23586	31056	21072	67.849999999999994	89.340000000000003	PZQ	1	0	2	1	1	1	2	2	9
Africa	Eastern Africa	AFRO	Zimbabwe	47	ZI	ZW	ZWE	Midlands	5558	Chirumhanzu	52955	null	null	0	ADM2	Chirumhanzu	52955	ZWE0555852955	2015	Moderate prevalence (10%-49%)	Total	23401	22121	12949	58.539999999999999	55.340000000000003	PZQ	1	0	3	1	1	0	3	2	9
Africa	Eastern Africa	AFRO	Zimbabwe	47	ZI	ZW	ZWE	Midlands	5558	Chirumhanzu	52955	null	null	0	ADM2	Chirumhanzu	52955	ZWE0555852955	2016	Moderate prevalence (10%-49%)	Total	22830	91044	77473	85.090000000000003	339.33999999999997	PZQ	1	1	4	2	1	1	4	3	9
Africa	Eastern Africa	AFRO	Zimbabwe	47	ZI	ZW	ZWE	Midlands	5558	Chirumhanzu	52955	null	null	0	ADM2	Chirumhanzu	52955	ZWE0555852955	2017	Moderate prevalence (10%-49%)	Total	23586	0	0	0.0	0.0	Not delivered	0	0	4	2	0	0	4	3	9
Africa	Eastern Africa	AFRO	Zimbabwe	47	ZI	ZW	ZWE	Midlands	5558	Chirumhanzu	52955	null	null	0	ADM2	Chirumhanzu	52955	ZWE0555852955	2018	Moderate prevalence (10%-49%)	Total	23200	0	0	0.0	0.0	Not delivered	0	0	4	2	0	0	4	3	9
Africa	Eastern Africa	AFRO	Zimbabwe	47	ZI	ZW	ZWE	Midlands	5558	Chirumhanzu	52955	null	null	0	ADM2	Chirumhanzu	52955	ZWE0555852955	2019	Not reported	Total	0	0	0	0.0	0.0	Not delivered	0	0	4	2	0	0	4	3	999
Africa	Eastern Africa	AFRO	Zimbabwe	47	ZI	ZW	ZWE	Midlands	5558	Chirumhanzu	52955	null	null	0	ADM2	Chirumhanzu	52955	ZWE0555852955	2020	Moderate prevalence (10%-49%)	Total	23439	0	0	0.0	0.0	Not delivered	0	0	4	2	0	0	4	3	9
Africa	Eastern Africa	AFRO	Zimbabwe	47	ZI	ZW	ZWE	Midlands	5558	Gokwe North	52956	null	null	0	ADM2	Gokwe North	52956	ZWE0555852956	2013	Moderate prevalence (10%-49%)	Adults	24103	0	0	0.0	0.0	PZQ	0	0	0	0	0	0	0	0	9
Africa	Eastern Africa	AFRO	Zimbabwe	47	ZI	ZW	ZWE	Midlands	5558	Gokwe North	52956	null	null	0	ADM2	Gokwe North	52956	ZWE0555852956	2014	Moderate prevalence (10%-49%)	Adults	24103	0	0	0.0	0.0	PZQ+ALB/MBD	0	0	0	0	0	0	0	0	9
Africa	Eastern Africa	AFRO	Zimbabwe	47	ZI	ZW	ZWE	Midlands	5558	Gokwe North	52956	null	null	0	ADM2	Gokwe North	52956	ZWE0555852956	2015	Moderate prevalence (10%-49%)	Adults	23914	0	0	0.0	0.0	PZQ+ALB/MBD	0	0	0	0	0	0	0	0	9
Africa	Eastern Africa	AFRO	Zimbabwe	47	ZI	ZW	ZWE	Midlands	5558	Gokwe North	52956	null	null	0	ADM2	Gokwe North	52956	ZWE0555852956	2016	Moderate prevalence (10%-49%)	Adults	28120	0	0	0.0	0.0	PZQ	0	0	0	0	0	0	0	0	9
Africa	Eastern Africa	AFRO	Zimbabwe	47	ZI	ZW	ZWE	Midlands	5558	Gokwe North	52956	null	null	0	ADM2	Gokwe North	52956	ZWE0555852956	2017	Moderate prevalence (10%-49%)	Adults	24103	0	0	0.0	0.0	Not delivered	0	0	0	0	0	0	0	0	9
Africa	Eastern Africa	AFRO	Zimbabwe	47	ZI	ZW	ZWE	Midlands	5558	Gokwe North	52956	null	null	0	ADM2	Gokwe North	52956	ZWE0555852956	2018	Moderate prevalence (10%-49%)	Adults	28575	0	0	0.0	0.0	Not delivered	0	0	0	0	0	0	0	0	9
Africa	Eastern Africa	AFRO	Zimbabwe	47	ZI	ZW	ZWE	Midlands	5558	Gokwe North	52956	null	null	0	ADM2	Gokwe North	52956	ZWE0555852956	2019	Not reported	Adults	0	0	0	0.0	0.0	Not delivered	0	0	0	0	0	0	0	0	999
Africa	Eastern Africa	AFRO	Zimbabwe	47	ZI	ZW	ZWE	Midlands	5558	Gokwe North	52956	null	null	0	ADM2	Gokwe North	52956	ZWE0555852956	2020	Moderate prevalence (10%-49%)	Adults	29411	0	0	0.0	0.0	Not delivered	0	0	0	0	0	0	0	0	9
Africa	Eastern Africa	AFRO	Zimbabwe	47	ZI	ZW	ZWE	Midlands	5558	Gokwe North	52956	null	null	0	ADM2	Gokwe North	52956	ZWE0555852956	2013	Moderate prevalence (10%-49%)	SAC	46448	92897	36909	39.729999999999997	79.459999999999994	PZQ	1	0	1	0	1	1	1	1	9
Africa	Eastern Africa	AFRO	Zimbabwe	47	ZI	ZW	ZWE	Midlands	5558	Gokwe North	52956	null	null	0	ADM2	Gokwe North	52956	ZWE0555852956	2014	Moderate prevalence (10%-49%)	SAC	46448	46449	45532	98.030000000000001	98.030000000000001	PZQ+ALB/MBD	1	1	2	1	1	1	2	2	9
Africa	Eastern Africa	AFRO	Zimbabwe	47	ZI	ZW	ZWE	Midlands	5558	Gokwe North	52956	null	null	0	ADM2	Gokwe North	52956	ZWE0555852956	2015	Moderate prevalence (10%-49%)	SAC	46085	46085	17582	38.149999999999999	38.149999999999999	PZQ+ALB/MBD	1	0	3	1	1	0	3	2	9
Africa	Eastern Africa	AFRO	Zimbabwe	47	ZI	ZW	ZWE	Midlands	5558	Gokwe North	52956	null	null	0	ADM2	Gokwe North	52956	ZWE0555852956	2016	Moderate prevalence (10%-49%)	SAC	40172	80344	60594	75.420000000000002	150.84	PZQ	1	1	4	2	1	1	4	3	9
Africa	Eastern Africa	AFRO	Zimbabwe	47	ZI	ZW	ZWE	Midlands	5558	Gokwe North	52956	null	null	0	ADM2	Gokwe North	52956	ZWE0555852956	2017	Moderate prevalence (10%-49%)	SAC	46448	0	0	0.0	0.0	Not delivered	0	0	4	2	0	0	4	3	9
Africa	Eastern Africa	AFRO	Zimbabwe	47	ZI	ZW	ZWE	Midlands	5558	Gokwe North	52956	null	null	0	ADM2	Gokwe North	52956	ZWE0555852956	2018	Moderate prevalence (10%-49%)	SAC	40822	0	0	0.0	0.0	Not delivered	0	0	4	2	0	0	4	3	9
Africa	Eastern Africa	AFRO	Zimbabwe	47	ZI	ZW	ZWE	Midlands	5558	Gokwe North	52956	null	null	0	ADM2	Gokwe North	52956	ZWE0555852956	2019	Not reported	SAC	0	0	0	0.0	0.0	Not delivered	0	0	4	2	0	0	4	3	999
Africa	Eastern Africa	AFRO	Zimbabwe	47	ZI	ZW	ZWE	Midlands	5558	Gokwe North	52956	null	null	0	ADM2	Gokwe North	52956	ZWE0555852956	2020	Moderate prevalence (10%-49%)	SAC	40702	0	0	0.0	0.0	Not delivered	0	0	4	2	0	0	4	3	9
Africa	Eastern Africa	AFRO	Zimbabwe	47	ZI	ZW	ZWE	Midlands	5558	Gokwe North	52956	null	null	0	ADM2	Gokwe North	52956	ZWE0555852956	2013	Moderate prevalence (10%-49%)	Total	70552	92897	36909	39.729999999999997	52.310000000000002	PZQ	1	0	1	0	1	0	1	0	9
Africa	Eastern Africa	AFRO	Zimbabwe	47	ZI	ZW	ZWE	Midlands	5558	Gokwe North	52956	null	null	0	ADM2	Gokwe North	52956	ZWE0555852956	2014	Moderate prevalence (10%-49%)	Total	70552	46449	45532	98.030000000000001	64.540000000000006	PZQ+ALB/MBD	1	1	2	1	1	0	2	0	9
Africa	Eastern Africa	AFRO	Zimbabwe	47	ZI	ZW	ZWE	Midlands	5558	Gokwe North	52956	null	null	0	ADM2	Gokwe North	52956	ZWE0555852956	2015	Moderate prevalence (10%-49%)	Total	69999	46085	17582	38.149999999999999	25.120000000000001	PZQ+ALB/MBD	1	0	3	1	1	0	3	0	9
Africa	Eastern Africa	AFRO	Zimbabwe	47	ZI	ZW	ZWE	Midlands	5558	Gokwe North	52956	null	null	0	ADM2	Gokwe North	52956	ZWE0555852956	2016	Moderate prevalence (10%-49%)	Total	68292	80344	60594	75.420000000000002	88.730000000000004	PZQ	1	1	4	2	1	1	4	1	9
Africa	Eastern Africa	AFRO	Zimbabwe	47	ZI	ZW	ZWE	Midlands	5558	Gokwe North	52956	null	null	0	ADM2	Gokwe North	52956	ZWE0555852956	2017	Moderate prevalence (10%-49%)	Total	70552	0	0	0.0	0.0	Not delivered	0	0	4	2	0	0	4	1	9
Africa	Eastern Africa	AFRO	Zimbabwe	47	ZI	ZW	ZWE	Midlands	5558	Gokwe North	52956	null	null	0	ADM2	Gokwe North	52956	ZWE0555852956	2018	Moderate prevalence (10%-49%)	Total	69397	0	0	0.0	0.0	Not delivered	0	0	4	2	0	0	4	1	9
Africa	Eastern Africa	AFRO	Zimbabwe	47	ZI	ZW	ZWE	Midlands	5558	Gokwe North	52956	null	null	0	ADM2	Gokwe North	52956	ZWE0555852956	2019	Not reported	Total	0	0	0	0.0	0.0	Not delivered	0	0	4	2	0	0	4	1	999
Africa	Eastern Africa	AFRO	Zimbabwe	47	ZI	ZW	ZWE	Midlands	5558	Gokwe North	52956	null	null	0	ADM2	Gokwe North	52956	ZWE0555852956	2020	Moderate prevalence (10%-49%)	Total	70113	0	0	0.0	0.0	Not delivered	0	0	4	2	0	0	4	1	9
Africa	Eastern Africa	AFRO	Zimbabwe	47	ZI	ZW	ZWE	Midlands	5558	Gokwe South	52957	null	null	0	ADM2	Gokwe South	52957	ZWE0555852957	2013	Low prevalence (less than 10%)	Adults	0	0	0	0.0	0.0	PZQ	0	0	0	0	0	0	0	0	10
Africa	Eastern Africa	AFRO	Zimbabwe	47	ZI	ZW	ZWE	Midlands	5558	Gokwe South	52957	null	null	0	ADM2	Gokwe South	52957	ZWE0555852957	2014	Low prevalence (less than 10%)	Adults	0	0	0	0.0	0.0	PZQ+ALB/MBD	0	0	0	0	0	0	0	0	10
Africa	Eastern Africa	AFRO	Zimbabwe	47	ZI	ZW	ZWE	Midlands	5558	Gokwe South	52957	null	null	0	ADM2	Gokwe South	52957	ZWE0555852957	2015	Moderate prevalence (10%-49%)	Adults	32838	0	0	0.0	0.0	PZQ+ALB/MBD	0	0	0	0	0	0	0	0	9
Africa	Eastern Africa	AFRO	Zimbabwe	47	ZI	ZW	ZWE	Midlands	5558	Gokwe South	52957	null	null	0	ADM2	Gokwe South	52957	ZWE0555852957	2016	Moderate prevalence (10%-49%)	Adults	38613	0	0	0.0	0.0	Not delivered	0	0	0	0	0	0	0	0	9
Africa	Eastern Africa	AFRO	Zimbabwe	47	ZI	ZW	ZWE	Midlands	5558	Gokwe South	52957	null	null	0	ADM2	Gokwe South	52957	ZWE0555852957	2017	Low prevalence (less than 10%)	Adults	0	0	0	0.0	0.0	Not delivered	0	0	0	0	0	0	0	0	10
Africa	Eastern Africa	AFRO	Zimbabwe	47	ZI	ZW	ZWE	Midlands	5558	Gokwe South	52957	null	null	0	ADM2	Gokwe South	52957	ZWE0555852957	2018	Low prevalence (less than 10%)	Adults	0	0	0	0.0	0.0	Not delivered	0	0	0	0	0	0	0	0	10
Africa	Eastern Africa	AFRO	Zimbabwe	47	ZI	ZW	ZWE	Midlands	5558	Gokwe South	52957	null	null	0	ADM2	Gokwe South	52957	ZWE0555852957	2019	Not reported	Adults	0	0	0	0.0	0.0	Not delivered	0	0	0	0	0	0	0	0	999
Africa	Eastern Africa	AFRO	Zimbabwe	47	ZI	ZW	ZWE	Midlands	5558	Gokwe South	52957	null	null	0	ADM2	Gokwe South	52957	ZWE0555852957	2020	Low prevalence (less than 10%)	Adults	0	0	0	0.0	0.0	Not delivered	0	0	0	0	0	0	0	0	10
Africa	Eastern Africa	AFRO	Zimbabwe	47	ZI	ZW	ZWE	Midlands	5558	Gokwe South	52957	null	null	0	ADM2	Gokwe South	52957	ZWE0555852957	2013	Low prevalence (less than 10%)	SAC	42095	127560	43314	33.960000000000001	102.90000000000001	PZQ	1	0	1	0	1	1	1	1	10
Africa	Eastern Africa	AFRO	Zimbabwe	47	ZI	ZW	ZWE	Midlands	5558	Gokwe South	52957	null	null	0	ADM2	Gokwe South	52957	ZWE0555852957	2014	Low prevalence (less than 10%)	SAC	42095	42095	58206	138.27000000000001	138.27000000000001	PZQ+ALB/MBD	1	1	2	1	1	1	2	2	10
Africa	Eastern Africa	AFRO	Zimbabwe	47	ZI	ZW	ZWE	Midlands	5558	Gokwe South	52957	null	null	0	ADM2	Gokwe South	52957	ZWE0555852957	2015	Moderate prevalence (10%-49%)	SAC	63281	63281	34099	53.890000000000001	53.890000000000001	PZQ+ALB/MBD	1	0	3	1	1	0	3	2	9
Africa	Eastern Africa	AFRO	Zimbabwe	47	ZI	ZW	ZWE	Midlands	5558	Gokwe South	52957	null	null	0	ADM2	Gokwe South	52957	ZWE0555852957	2016	Moderate prevalence (10%-49%)	SAC	55162	0	0	0.0	0.0	Not delivered	0	0	3	1	0	0	3	2	9
Africa	Eastern Africa	AFRO	Zimbabwe	47	ZI	ZW	ZWE	Midlands	5558	Gokwe South	52957	null	null	0	ADM2	Gokwe South	52957	ZWE0555852957	2017	Low prevalence (less than 10%)	SAC	42095	0	0	0.0	0.0	Not delivered	0	0	3	1	0	0	3	2	10
Africa	Eastern Africa	AFRO	Zimbabwe	47	ZI	ZW	ZWE	Midlands	5558	Gokwe South	52957	null	null	0	ADM2	Gokwe South	52957	ZWE0555852957	2018	Low prevalence (less than 10%)	SAC	36996	0	0	0.0	0.0	Not delivered	0	0	3	1	0	0	3	2	10
Africa	Eastern Africa	AFRO	Zimbabwe	47	ZI	ZW	ZWE	Midlands	5558	Gokwe South	52957	null	null	0	ADM2	Gokwe South	52957	ZWE0555852957	2019	Not reported	SAC	0	0	0	0.0	0.0	Not delivered	0	0	3	1	0	0	3	2	999
Africa	Eastern Africa	AFRO	Zimbabwe	47	ZI	ZW	ZWE	Midlands	5558	Gokwe South	52957	null	null	0	ADM2	Gokwe South	52957	ZWE0555852957	2020	Low prevalence (less than 10%)	SAC	36887	0	0	0.0	0.0	Not delivered	0	0	3	1	0	0	3	2	10
Africa	Eastern Africa	AFRO	Zimbabwe	47	ZI	ZW	ZWE	Midlands	5558	Gokwe South	52957	null	null	0	ADM2	Gokwe South	52957	ZWE0555852957	2013	Low prevalence (less than 10%)	Total	42095	127560	43314	33.960000000000001	102.90000000000001	PZQ	1	0	1	0	1	1	1	1	10
Africa	Eastern Africa	AFRO	Zimbabwe	47	ZI	ZW	ZWE	Midlands	5558	Gokwe South	52957	null	null	0	ADM2	Gokwe South	52957	ZWE0555852957	2014	Low prevalence (less than 10%)	Total	42095	42095	58206	138.27000000000001	138.27000000000001	PZQ+ALB/MBD	1	1	2	1	1	1	2	2	10
Africa	Eastern Africa	AFRO	Zimbabwe	47	ZI	ZW	ZWE	Midlands	5558	Gokwe South	52957	null	null	0	ADM2	Gokwe South	52957	ZWE0555852957	2015	Moderate prevalence (10%-49%)	Total	96119	63281	34099	53.890000000000001	35.479999999999997	PZQ+ALB/MBD	1	0	3	1	1	0	3	2	9
Africa	Eastern Africa	AFRO	Zimbabwe	47	ZI	ZW	ZWE	Midlands	5558	Gokwe South	52957	null	null	0	ADM2	Gokwe South	52957	ZWE0555852957	2016	Moderate prevalence (10%-49%)	Total	93774	0	0	0.0	0.0	Not delivered	0	0	3	1	0	0	3	2	9
Africa	Eastern Africa	AFRO	Zimbabwe	47	ZI	ZW	ZWE	Midlands	5558	Gokwe South	52957	null	null	0	ADM2	Gokwe South	52957	ZWE0555852957	2017	Low prevalence (less than 10%)	Total	42095	0	0	0.0	0.0	Not delivered	0	0	3	1	0	0	3	2	10
Africa	Eastern Africa	AFRO	Zimbabwe	47	ZI	ZW	ZWE	Midlands	5558	Gokwe South	52957	null	null	0	ADM2	Gokwe South	52957	ZWE0555852957	2018	Low prevalence (less than 10%)	Total	36996	0	0	0.0	0.0	Not delivered	0	0	3	1	0	0	3	2	10
Africa	Eastern Africa	AFRO	Zimbabwe	47	ZI	ZW	ZWE	Midlands	5558	Gokwe South	52957	null	null	0	ADM2	Gokwe South	52957	ZWE0555852957	2019	Not reported	Total	0	0	0	0.0	0.0	Not delivered	0	0	3	1	0	0	3	2	999
Africa	Eastern Africa	AFRO	Zimbabwe	47	ZI	ZW	ZWE	Midlands	5558	Gokwe South	52957	null	null	0	ADM2	Gokwe South	52957	ZWE0555852957	2020	Low prevalence (less than 10%)	Total	36887	0	0	0.0	0.0	Not delivered	0	0	3	1	0	0	3	2	10
Africa	Eastern Africa	AFRO	Zimbabwe	47	ZI	ZW	ZWE	Midlands	5558	Gweru	52958	null	null	0	ADM2	Gweru	52958	ZWE0555852958	2013	Moderate prevalence (10%-49%)	Adults	25038	0	0	0.0	0.0	PZQ	0	0	0	0	0	0	0	0	9
Africa	Eastern Africa	AFRO	Zimbabwe	47	ZI	ZW	ZWE	Midlands	5558	Gweru	52958	null	null	0	ADM2	Gweru	52958	ZWE0555852958	2014	Moderate prevalence (10%-49%)	Adults	25038	0	0	0.0	0.0	PZQ+ALB/MBD	0	0	0	0	0	0	0	0	9
Africa	Eastern Africa	AFRO	Zimbabwe	47	ZI	ZW	ZWE	Midlands	5558	Gweru	52958	null	null	0	ADM2	Gweru	52958	ZWE0555852958	2015	Moderate prevalence (10%-49%)	Adults	24842	0	0	0.0	0.0	PZQ+ALB/MBD	0	0	0	0	0	0	0	0	9
Africa	Eastern Africa	AFRO	Zimbabwe	47	ZI	ZW	ZWE	Midlands	5558	Gweru	52958	null	null	0	ADM2	Gweru	52958	ZWE0555852958	2016	Moderate prevalence (10%-49%)	Adults	29210	0	0	0.0	0.0	PZQ+ALB/MBD	0	0	0	0	0	0	0	0	9
Africa	Eastern Africa	AFRO	Zimbabwe	47	ZI	ZW	ZWE	Midlands	5558	Gweru	52958	null	null	0	ADM2	Gweru	52958	ZWE0555852958	2017	Moderate prevalence (10%-49%)	Adults	25038	0	0	0.0	0.0	Not delivered	0	0	0	0	0	0	0	0	9
Africa	Eastern Africa	AFRO	Zimbabwe	47	ZI	ZW	ZWE	Midlands	5558	Gweru	52958	null	null	0	ADM2	Gweru	52958	ZWE0555852958	2018	Moderate prevalence (10%-49%)	Adults	29683	0	0	0.0	0.0	Not delivered	0	0	0	0	0	0	0	0	9
Africa	Eastern Africa	AFRO	Zimbabwe	47	ZI	ZW	ZWE	Midlands	5558	Gweru	52958	null	null	0	ADM2	Gweru	52958	ZWE0555852958	2019	Not reported	Adults	0	0	0	0.0	0.0	Not delivered	0	0	0	0	0	0	0	0	999
Africa	Eastern Africa	AFRO	Zimbabwe	47	ZI	ZW	ZWE	Midlands	5558	Gweru	52958	null	null	0	ADM2	Gweru	52958	ZWE0555852958	2020	Moderate prevalence (10%-49%)	Adults	30551	0	0	0.0	0.0	Not delivered	0	0	0	0	0	0	0	0	9
Africa	Eastern Africa	AFRO	Zimbabwe	47	ZI	ZW	ZWE	Midlands	5558	Gweru	52958	null	null	0	ADM2	Gweru	52958	ZWE0555852958	2013	Moderate prevalence (10%-49%)	SAC	48250	96499	58383	60.5	121.0	PZQ	1	0	1	0	1	1	1	1	9
Africa	Eastern Africa	AFRO	Zimbabwe	47	ZI	ZW	ZWE	Midlands	5558	Gweru	52958	null	null	0	ADM2	Gweru	52958	ZWE0555852958	2014	Moderate prevalence (10%-49%)	SAC	48250	48250	56147	116.37	116.37	PZQ+ALB/MBD	1	1	2	1	1	1	2	2	9
Africa	Eastern Africa	AFRO	Zimbabwe	47	ZI	ZW	ZWE	Midlands	5558	Gweru	52958	null	null	0	ADM2	Gweru	52958	ZWE0555852958	2015	Moderate prevalence (10%-49%)	SAC	47872	47872	47372	98.959999999999994	98.959999999999994	PZQ+ALB/MBD	1	1	3	2	1	1	3	3	9
Africa	Eastern Africa	AFRO	Zimbabwe	47	ZI	ZW	ZWE	Midlands	5558	Gweru	52958	null	null	0	ADM2	Gweru	52958	ZWE0555852958	2016	Moderate prevalence (10%-49%)	SAC	41730	41730	63461	152.08000000000001	152.08000000000001	PZQ+ALB/MBD	1	1	4	3	1	1	4	4	9
Africa	Eastern Africa	AFRO	Zimbabwe	47	ZI	ZW	ZWE	Midlands	5558	Gweru	52958	null	null	0	ADM2	Gweru	52958	ZWE0555852958	2017	Moderate prevalence (10%-49%)	SAC	48250	0	0	0.0	0.0	Not delivered	0	0	4	3	0	0	4	4	9
Africa	Eastern Africa	AFRO	Zimbabwe	47	ZI	ZW	ZWE	Midlands	5558	Gweru	52958	null	null	0	ADM2	Gweru	52958	ZWE0555852958	2018	Moderate prevalence (10%-49%)	SAC	42405	0	0	0.0	0.0	Not delivered	0	0	4	3	0	0	4	4	9
Africa	Eastern Africa	AFRO	Zimbabwe	47	ZI	ZW	ZWE	Midlands	5558	Gweru	52958	null	null	0	ADM2	Gweru	52958	ZWE0555852958	2019	Not reported	SAC	0	0	0	0.0	0.0	Not delivered	0	0	4	3	0	0	4	4	999
Africa	Eastern Africa	AFRO	Zimbabwe	47	ZI	ZW	ZWE	Midlands	5558	Gweru	52958	null	null	0	ADM2	Gweru	52958	ZWE0555852958	2020	Moderate prevalence (10%-49%)	SAC	42280	0	0	0.0	0.0	Not delivered	0	0	4	3	0	0	4	4	9
Africa	Eastern Africa	AFRO	Zimbabwe	47	ZI	ZW	ZWE	Midlands	5558	Gweru	52958	null	null	0	ADM2	Gweru	52958	ZWE0555852958	2013	Moderate prevalence (10%-49%)	Total	73287	96499	58383	60.5	79.659999999999997	PZQ	1	0	1	0	1	1	1	1	9
Africa	Eastern Africa	AFRO	Zimbabwe	47	ZI	ZW	ZWE	Midlands	5558	Gweru	52958	null	null	0	ADM2	Gweru	52958	ZWE0555852958	2014	Moderate prevalence (10%-49%)	Total	73287	48250	56147	116.37	76.609999999999999	PZQ+ALB/MBD	1	1	2	1	1	1	2	2	9
Africa	Eastern Africa	AFRO	Zimbabwe	47	ZI	ZW	ZWE	Midlands	5558	Gweru	52958	null	null	0	ADM2	Gweru	52958	ZWE0555852958	2015	Moderate prevalence (10%-49%)	Total	72714	47872	47372	98.959999999999994	65.150000000000006	PZQ+ALB/MBD	1	1	3	2	1	0	3	2	9
Africa	Eastern Africa	AFRO	Zimbabwe	47	ZI	ZW	ZWE	Midlands	5558	Gweru	52958	null	null	0	ADM2	Gweru	52958	ZWE0555852958	2016	Moderate prevalence (10%-49%)	Total	70940	41730	63461	152.08000000000001	89.459999999999994	PZQ+ALB/MBD	1	1	4	3	1	1	4	3	9
Africa	Eastern Africa	AFRO	Zimbabwe	47	ZI	ZW	ZWE	Midlands	5558	Gweru	52958	null	null	0	ADM2	Gweru	52958	ZWE0555852958	2017	Moderate prevalence (10%-49%)	Total	73287	0	0	0.0	0.0	Not delivered	0	0	4	3	0	0	4	3	9
Africa	Eastern Africa	AFRO	Zimbabwe	47	ZI	ZW	ZWE	Midlands	5558	Gweru	52958	null	null	0	ADM2	Gweru	52958	ZWE0555852958	2018	Moderate prevalence (10%-49%)	Total	72088	0	0	0.0	0.0	Not delivered	0	0	4	3	0	0	4	3	9
Africa	Eastern Africa	AFRO	Zimbabwe	47	ZI	ZW	ZWE	Midlands	5558	Gweru	52958	null	null	0	ADM2	Gweru	52958	ZWE0555852958	2019	Not reported	Total	0	0	0	0.0	0.0	Not delivered	0	0	4	3	0	0	4	3	999
Africa	Eastern Africa	AFRO	Zimbabwe	47	ZI	ZW	ZWE	Midlands	5558	Gweru	52958	null	null	0	ADM2	Gweru	52958	ZWE0555852958	2020	Moderate prevalence (10%-49%)	Total	72832	0	0	0.0	0.0	Not delivered	0	0	4	3	0	0	4	3	9
Africa	Eastern Africa	AFRO	Zimbabwe	47	ZI	ZW	ZWE	Midlands	5558	Kwekwe	52959	null	null	0	ADM2	Kwekwe	52959	ZWE0555852959	2013	Moderate prevalence (10%-49%)	Adults	31244	0	0	0.0	0.0	PZQ	0	0	0	0	0	0	0	0	9
Africa	Eastern Africa	AFRO	Zimbabwe	47	ZI	ZW	ZWE	Midlands	5558	Kwekwe	52959	null	null	0	ADM2	Kwekwe	52959	ZWE0555852959	2014	Moderate prevalence (10%-49%)	Adults	31244	0	0	0.0	0.0	PZQ+ALB/MBD	0	0	0	0	0	0	0	0	9
Africa	Eastern Africa	AFRO	Zimbabwe	47	ZI	ZW	ZWE	Midlands	5558	Kwekwe	52959	null	null	0	ADM2	Kwekwe	52959	ZWE0555852959	2015	Moderate prevalence (10%-49%)	Adults	30999	0	0	0.0	0.0	PZQ+ALB/MBD	0	0	0	0	0	0	0	0	9
Africa	Eastern Africa	AFRO	Zimbabwe	47	ZI	ZW	ZWE	Midlands	5558	Kwekwe	52959	null	null	0	ADM2	Kwekwe	52959	ZWE0555852959	2016	Moderate prevalence (10%-49%)	Adults	36451	0	0	0.0	0.0	Not delivered	0	0	0	0	0	0	0	0	9
Africa	Eastern Africa	AFRO	Zimbabwe	47	ZI	ZW	ZWE	Midlands	5558	Kwekwe	52959	null	null	0	ADM2	Kwekwe	52959	ZWE0555852959	2017	Moderate prevalence (10%-49%)	Adults	31244	0	0	0.0	0.0	Not delivered	0	0	0	0	0	0	0	0	9
Africa	Eastern Africa	AFRO	Zimbabwe	47	ZI	ZW	ZWE	Midlands	5558	Kwekwe	52959	null	null	0	ADM2	Kwekwe	52959	ZWE0555852959	2018	Moderate prevalence (10%-49%)	Adults	37041	0	0	0.0	0.0	Not delivered	0	0	0	0	0	0	0	0	9
Africa	Eastern Africa	AFRO	Zimbabwe	47	ZI	ZW	ZWE	Midlands	5558	Kwekwe	52959	null	null	0	ADM2	Kwekwe	52959	ZWE0555852959	2019	Not reported	Adults	0	0	0	0.0	0.0	Not delivered	0	0	0	0	0	0	0	0	999
Africa	Eastern Africa	AFRO	Zimbabwe	47	ZI	ZW	ZWE	Midlands	5558	Kwekwe	52959	null	null	0	ADM2	Kwekwe	52959	ZWE0555852959	2020	Moderate prevalence (10%-49%)	Adults	38124	0	0	0.0	0.0	Not delivered	0	0	0	0	0	0	0	0	9
Africa	Eastern Africa	AFRO	Zimbabwe	47	ZI	ZW	ZWE	Midlands	5558	Kwekwe	52959	null	null	0	ADM2	Kwekwe	52959	ZWE0555852959	2013	Moderate prevalence (10%-49%)	SAC	60209	120418	86277	71.650000000000006	143.30000000000001	PZQ	1	0	1	0	1	1	1	1	9
Africa	Eastern Africa	AFRO	Zimbabwe	47	ZI	ZW	ZWE	Midlands	5558	Kwekwe	52959	null	null	0	ADM2	Kwekwe	52959	ZWE0555852959	2014	Moderate prevalence (10%-49%)	SAC	60209	60209	49577	82.340000000000003	82.340000000000003	PZQ+ALB/MBD	1	1	2	1	1	1	2	2	9
Africa	Eastern Africa	AFRO	Zimbabwe	47	ZI	ZW	ZWE	Midlands	5558	Kwekwe	52959	null	null	0	ADM2	Kwekwe	52959	ZWE0555852959	2015	Moderate prevalence (10%-49%)	SAC	59738	59738	45207	75.680000000000007	75.680000000000007	PZQ+ALB/MBD	1	1	3	2	1	1	3	3	9
Africa	Eastern Africa	AFRO	Zimbabwe	47	ZI	ZW	ZWE	Midlands	5558	Kwekwe	52959	null	null	0	ADM2	Kwekwe	52959	ZWE0555852959	2016	Moderate prevalence (10%-49%)	SAC	52072	0	0	0.0	0.0	Not delivered	0	0	3	2	0	0	3	3	9
Africa	Eastern Africa	AFRO	Zimbabwe	47	ZI	ZW	ZWE	Midlands	5558	Kwekwe	52959	null	null	0	ADM2	Kwekwe	52959	ZWE0555852959	2017	Moderate prevalence (10%-49%)	SAC	60209	0	0	0.0	0.0	Not delivered	0	0	3	2	0	0	3	3	9
Africa	Eastern Africa	AFRO	Zimbabwe	47	ZI	ZW	ZWE	Midlands	5558	Kwekwe	52959	null	null	0	ADM2	Kwekwe	52959	ZWE0555852959	2018	Moderate prevalence (10%-49%)	SAC	52916	0	0	0.0	0.0	Not delivered	0	0	3	2	0	0	3	3	9
Africa	Eastern Africa	AFRO	Zimbabwe	47	ZI	ZW	ZWE	Midlands	5558	Kwekwe	52959	null	null	0	ADM2	Kwekwe	52959	ZWE0555852959	2019	Not reported	SAC	0	0	0	0.0	0.0	Not delivered	0	0	3	2	0	0	3	3	999
Africa	Eastern Africa	AFRO	Zimbabwe	47	ZI	ZW	ZWE	Midlands	5558	Kwekwe	52959	null	null	0	ADM2	Kwekwe	52959	ZWE0555852959	2020	Moderate prevalence (10%-49%)	SAC	52760	0	0	0.0	0.0	Not delivered	0	0	3	2	0	0	3	3	9
Africa	Eastern Africa	AFRO	Zimbabwe	47	ZI	ZW	ZWE	Midlands	5558	Kwekwe	52959	null	null	0	ADM2	Kwekwe	52959	ZWE0555852959	2013	Moderate prevalence (10%-49%)	Total	91453	120418	86277	71.650000000000006	94.340000000000003	PZQ	1	0	1	0	1	1	1	1	9
Africa	Eastern Africa	AFRO	Zimbabwe	47	ZI	ZW	ZWE	Midlands	5558	Kwekwe	52959	null	null	0	ADM2	Kwekwe	52959	ZWE0555852959	2014	Moderate prevalence (10%-49%)	Total	91453	60209	49577	82.340000000000003	54.210000000000001	PZQ+ALB/MBD	1	1	2	1	1	0	2	1	9
Africa	Eastern Africa	AFRO	Zimbabwe	47	ZI	ZW	ZWE	Midlands	5558	Kwekwe	52959	null	null	0	ADM2	Kwekwe	52959	ZWE0555852959	2015	Moderate prevalence (10%-49%)	Total	90737	59738	45207	75.680000000000007	49.82	PZQ+ALB/MBD	1	1	3	2	1	0	3	1	9
Africa	Eastern Africa	AFRO	Zimbabwe	47	ZI	ZW	ZWE	Midlands	5558	Kwekwe	52959	null	null	0	ADM2	Kwekwe	52959	ZWE0555852959	2016	Moderate prevalence (10%-49%)	Total	88523	0	0	0.0	0.0	Not delivered	0	0	3	2	0	0	3	1	9
Africa	Eastern Africa	AFRO	Zimbabwe	47	ZI	ZW	ZWE	Midlands	5558	Kwekwe	52959	null	null	0	ADM2	Kwekwe	52959	ZWE0555852959	2017	Moderate prevalence (10%-49%)	Total	91453	0	0	0.0	0.0	Not delivered	0	0	3	2	0	0	3	1	9
Africa	Eastern Africa	AFRO	Zimbabwe	47	ZI	ZW	ZWE	Midlands	5558	Kwekwe	52959	null	null	0	ADM2	Kwekwe	52959	ZWE0555852959	2018	Moderate prevalence (10%-49%)	Total	89956	0	0	0.0	0.0	Not delivered	0	0	3	2	0	0	3	1	9
Africa	Eastern Africa	AFRO	Zimbabwe	47	ZI	ZW	ZWE	Midlands	5558	Kwekwe	52959	null	null	0	ADM2	Kwekwe	52959	ZWE0555852959	2019	Not reported	Total	0	0	0	0.0	0.0	Not delivered	0	0	3	2	0	0	3	1	999
Africa	Eastern Africa	AFRO	Zimbabwe	47	ZI	ZW	ZWE	Midlands	5558	Kwekwe	52959	null	null	0	ADM2	Kwekwe	52959	ZWE0555852959	2020	Moderate prevalence (10%-49%)	Total	90884	0	0	0.0	0.0	Not delivered	0	0	3	2	0	0	3	1	9
Africa	Eastern Africa	AFRO	Zimbabwe	47	ZI	ZW	ZWE	Midlands	5558	Mberengwa	52960	null	null	0	ADM2	Mberengwa	52960	ZWE0555852960	2013	Moderate prevalence (10%-49%)	Adults	18628	0	0	0.0	0.0	PZQ	0	0	0	0	0	0	0	0	9
Africa	Eastern Africa	AFRO	Zimbabwe	47	ZI	ZW	ZWE	Midlands	5558	Mberengwa	52960	null	null	0	ADM2	Mberengwa	52960	ZWE0555852960	2014	Moderate prevalence (10%-49%)	Adults	18628	0	0	0.0	0.0	PZQ+ALB/MBD	0	0	0	0	0	0	0	0	9
Africa	Eastern Africa	AFRO	Zimbabwe	47	ZI	ZW	ZWE	Midlands	5558	Mberengwa	52960	null	null	0	ADM2	Mberengwa	52960	ZWE0555852960	2015	Moderate prevalence (10%-49%)	Adults	18482	0	0	0.0	0.0	PZQ+ALB/MBD	0	0	0	0	0	0	0	0	9
Africa	Eastern Africa	AFRO	Zimbabwe	47	ZI	ZW	ZWE	Midlands	5558	Mberengwa	52960	null	null	0	ADM2	Mberengwa	52960	ZWE0555852960	2016	Moderate prevalence (10%-49%)	Adults	21733	0	0	0.0	0.0	PZQ	0	0	0	0	0	0	0	0	9
Africa	Eastern Africa	AFRO	Zimbabwe	47	ZI	ZW	ZWE	Midlands	5558	Mberengwa	52960	null	null	0	ADM2	Mberengwa	52960	ZWE0555852960	2017	Moderate prevalence (10%-49%)	Adults	18628	0	0	0.0	0.0	Not delivered	0	0	0	0	0	0	0	0	9
Africa	Eastern Africa	AFRO	Zimbabwe	47	ZI	ZW	ZWE	Midlands	5558	Mberengwa	52960	null	null	0	ADM2	Mberengwa	52960	ZWE0555852960	2018	Moderate prevalence (10%-49%)	Adults	22085	0	0	0.0	0.0	Not delivered	0	0	0	0	0	0	0	0	9
Africa	Eastern Africa	AFRO	Zimbabwe	47	ZI	ZW	ZWE	Midlands	5558	Mberengwa	52960	null	null	0	ADM2	Mberengwa	52960	ZWE0555852960	2019	Not reported	Adults	0	0	0	0.0	0.0	Not delivered	0	0	0	0	0	0	0	0	999
Africa	Eastern Africa	AFRO	Zimbabwe	47	ZI	ZW	ZWE	Midlands	5558	Mberengwa	52960	null	null	0	ADM2	Mberengwa	52960	ZWE0555852960	2020	Moderate prevalence (10%-49%)	Adults	22730	0	0	0.0	0.0	PZQ+ALB/MBD	0	0	0	0	0	0	0	0	9
Africa	Eastern Africa	AFRO	Zimbabwe	47	ZI	ZW	ZWE	Midlands	5558	Mberengwa	52960	null	null	0	ADM2	Mberengwa	52960	ZWE0555852960	2013	Moderate prevalence (10%-49%)	SAC	35898	71796	59173	82.420000000000002	164.84	PZQ	1	1	1	1	1	1	1	1	9
Africa	Eastern Africa	AFRO	Zimbabwe	47	ZI	ZW	ZWE	Midlands	5558	Mberengwa	52960	null	null	0	ADM2	Mberengwa	52960	ZWE0555852960	2014	Moderate prevalence (10%-49%)	SAC	35898	35898	42154	117.43000000000001	117.43000000000001	PZQ+ALB/MBD	1	1	2	2	1	1	2	2	9
Africa	Eastern Africa	AFRO	Zimbabwe	47	ZI	ZW	ZWE	Midlands	5558	Mberengwa	52960	null	null	0	ADM2	Mberengwa	52960	ZWE0555852960	2015	Moderate prevalence (10%-49%)	SAC	35617	35617	49989	140.34999999999999	140.34999999999999	PZQ+ALB/MBD	1	1	3	3	1	1	3	3	9
Africa	Eastern Africa	AFRO	Zimbabwe	47	ZI	ZW	ZWE	Midlands	5558	Mberengwa	52960	null	null	0	ADM2	Mberengwa	52960	ZWE0555852960	2016	Moderate prevalence (10%-49%)	SAC	31047	62094	49956	80.450000000000003	160.90000000000001	PZQ	1	1	4	4	1	1	4	4	9
Africa	Eastern Africa	AFRO	Zimbabwe	47	ZI	ZW	ZWE	Midlands	5558	Mberengwa	52960	null	null	0	ADM2	Mberengwa	52960	ZWE0555852960	2017	Moderate prevalence (10%-49%)	SAC	35898	0	0	0.0	0.0	Not delivered	0	0	4	4	0	0	4	4	9
Africa	Eastern Africa	AFRO	Zimbabwe	47	ZI	ZW	ZWE	Midlands	5558	Mberengwa	52960	null	null	0	ADM2	Mberengwa	52960	ZWE0555852960	2018	Moderate prevalence (10%-49%)	SAC	31550	0	0	0.0	0.0	Not delivered	0	0	4	4	0	0	4	4	9
Africa	Eastern Africa	AFRO	Zimbabwe	47	ZI	ZW	ZWE	Midlands	5558	Mberengwa	52960	null	null	0	ADM2	Mberengwa	52960	ZWE0555852960	2019	Not reported	SAC	0	0	0	0.0	0.0	Not delivered	0	0	4	4	0	0	4	4	999
Africa	Eastern Africa	AFRO	Zimbabwe	47	ZI	ZW	ZWE	Midlands	5558	Mberengwa	52960	null	null	0	ADM2	Mberengwa	52960	ZWE0555852960	2020	Moderate prevalence (10%-49%)	SAC	31457	73460	39534	53.82	125.68000000000001	PZQ+ALB/MBD	1	0	5	4	1	1	5	5	9
Africa	Eastern Africa	AFRO	Zimbabwe	47	ZI	ZW	ZWE	Midlands	5558	Mberengwa	52960	null	null	0	ADM2	Mberengwa	52960	ZWE0555852960	2013	Moderate prevalence (10%-49%)	Total	54526	71796	59173	82.420000000000002	108.52	PZQ	1	1	1	1	1	1	1	1	9
Africa	Eastern Africa	AFRO	Zimbabwe	47	ZI	ZW	ZWE	Midlands	5558	Mberengwa	52960	null	null	0	ADM2	Mberengwa	52960	ZWE0555852960	2014	Moderate prevalence (10%-49%)	Total	54526	35898	42154	117.43000000000001	77.310000000000002	PZQ+ALB/MBD	1	1	2	2	1	1	2	2	9
Africa	Eastern Africa	AFRO	Zimbabwe	47	ZI	ZW	ZWE	Midlands	5558	Mberengwa	52960	null	null	0	ADM2	Mberengwa	52960	ZWE0555852960	2015	Moderate prevalence (10%-49%)	Total	54099	35617	49989	140.34999999999999	92.400000000000006	PZQ+ALB/MBD	1	1	3	3	1	1	3	3	9
Africa	Eastern Africa	AFRO	Zimbabwe	47	ZI	ZW	ZWE	Midlands	5558	Mberengwa	52960	null	null	0	ADM2	Mberengwa	52960	ZWE0555852960	2016	Moderate prevalence (10%-49%)	Total	52780	62094	49956	80.450000000000003	94.650000000000006	PZQ	1	1	4	4	1	1	4	4	9
Africa	Eastern Africa	AFRO	Zimbabwe	47	ZI	ZW	ZWE	Midlands	5558	Mberengwa	52960	null	null	0	ADM2	Mberengwa	52960	ZWE0555852960	2017	Moderate prevalence (10%-49%)	Total	54526	0	0	0.0	0.0	Not delivered	0	0	4	4	0	0	4	4	9
Africa	Eastern Africa	AFRO	Zimbabwe	47	ZI	ZW	ZWE	Midlands	5558	Mberengwa	52960	null	null	0	ADM2	Mberengwa	52960	ZWE0555852960	2018	Moderate prevalence (10%-49%)	Total	53634	0	0	0.0	0.0	Not delivered	0	0	4	4	0	0	4	4	9
Africa	Eastern Africa	AFRO	Zimbabwe	47	ZI	ZW	ZWE	Midlands	5558	Mberengwa	52960	null	null	0	ADM2	Mberengwa	52960	ZWE0555852960	2019	Not reported	Total	0	0	0	0.0	0.0	Not delivered	0	0	4	4	0	0	4	4	999
Africa	Eastern Africa	AFRO	Zimbabwe	47	ZI	ZW	ZWE	Midlands	5558	Mberengwa	52960	null	null	0	ADM2	Mberengwa	52960	ZWE0555852960	2020	Moderate prevalence (10%-49%)	Total	54187	73460	39534	53.82	72.959999999999994	PZQ+ALB/MBD	1	0	5	4	1	0	5	4	9
Africa	Eastern Africa	AFRO	Zimbabwe	47	ZI	ZW	ZWE	Midlands	5558	Shurugwi	52961	null	null	0	ADM2	Shurugwi	52961	ZWE0555852961	2013	High prevalence (50% and above)	Adults	49878	0	0	0.0	0.0	PZQ	0	0	0	0	0	0	0	0	6
Africa	Eastern Africa	AFRO	Zimbabwe	47	ZI	ZW	ZWE	Midlands	5558	Shurugwi	52961	null	null	0	ADM2	Shurugwi	52961	ZWE0555852961	2014	High prevalence (50% and above)	Adults	49878	0	0	0.0	0.0	PZQ+ALB/MBD	0	0	0	0	0	0	0	0	6
Africa	Eastern Africa	AFRO	Zimbabwe	47	ZI	ZW	ZWE	Midlands	5558	Shurugwi	52961	null	null	0	ADM2	Shurugwi	52961	ZWE0555852961	2015	Moderate prevalence (10%-49%)	Adults	9898	0	0	0.0	0.0	PZQ+ALB/MBD	0	0	0	0	0	0	0	0	9
Africa	Eastern Africa	AFRO	Zimbabwe	47	ZI	ZW	ZWE	Midlands	5558	Shurugwi	52961	null	null	0	ADM2	Shurugwi	52961	ZWE0555852961	2016	High prevalence (50% and above)	Adults	58191	0	0	0.0	0.0	Not delivered	0	0	0	0	0	0	0	0	6
Africa	Eastern Africa	AFRO	Zimbabwe	47	ZI	ZW	ZWE	Midlands	5558	Shurugwi	52961	null	null	0	ADM2	Shurugwi	52961	ZWE0555852961	2017	High prevalence (50% and above)	Adults	49878	0	0	0.0	0.0	Not delivered	0	0	0	0	0	0	0	0	6
Africa	Eastern Africa	AFRO	Zimbabwe	47	ZI	ZW	ZWE	Midlands	5558	Shurugwi	52961	null	null	0	ADM2	Shurugwi	52961	ZWE0555852961	2018	High prevalence (50% and above)	Adults	59133	0	0	0.0	0.0	Not delivered	0	0	0	0	0	0	0	0	6
Africa	Eastern Africa	AFRO	Zimbabwe	47	ZI	ZW	ZWE	Midlands	5558	Shurugwi	52961	null	null	0	ADM2	Shurugwi	52961	ZWE0555852961	2019	Not reported	Adults	0	0	0	0.0	0.0	Not delivered	0	0	0	0	0	0	0	0	999
Africa	Eastern Africa	AFRO	Zimbabwe	47	ZI	ZW	ZWE	Midlands	5558	Shurugwi	52961	null	null	0	ADM2	Shurugwi	52961	ZWE0555852961	2020	High prevalence (50% and above)	Adults	60861	0	0	0.0	0.0	PZQ	0	0	0	0	0	0	0	0	6
Africa	Eastern Africa	AFRO	Zimbabwe	47	ZI	ZW	ZWE	Midlands	5558	Shurugwi	52961	null	null	0	ADM2	Shurugwi	52961	ZWE0555852961	2013	High prevalence (50% and above)	SAC	38447	38447	26566	69.099999999999994	69.099999999999994	PZQ	1	0	1	0	1	0	1	0	6
Africa	Eastern Africa	AFRO	Zimbabwe	47	ZI	ZW	ZWE	Midlands	5558	Shurugwi	52961	null	null	0	ADM2	Shurugwi	52961	ZWE0555852961	2014	High prevalence (50% and above)	SAC	38447	38447	25561	66.480000000000004	66.480000000000004	PZQ+ALB/MBD	1	0	2	0	1	0	2	0	6
Africa	Eastern Africa	AFRO	Zimbabwe	47	ZI	ZW	ZWE	Midlands	5558	Shurugwi	52961	null	null	0	ADM2	Shurugwi	52961	ZWE0555852961	2015	Moderate prevalence (10%-49%)	SAC	19074	19074	24828	130.16999999999999	130.16999999999999	PZQ+ALB/MBD	1	1	3	1	1	1	3	1	9
Africa	Eastern Africa	AFRO	Zimbabwe	47	ZI	ZW	ZWE	Midlands	5558	Shurugwi	52961	null	null	0	ADM2	Shurugwi	52961	ZWE0555852961	2016	High prevalence (50% and above)	SAC	33252	0	0	0.0	0.0	Not delivered	0	0	3	1	0	0	3	1	6
Africa	Eastern Africa	AFRO	Zimbabwe	47	ZI	ZW	ZWE	Midlands	5558	Shurugwi	52961	null	null	0	ADM2	Shurugwi	52961	ZWE0555852961	2017	High prevalence (50% and above)	SAC	38447	0	0	0.0	0.0	Not delivered	0	0	3	1	0	0	3	1	6
Africa	Eastern Africa	AFRO	Zimbabwe	47	ZI	ZW	ZWE	Midlands	5558	Shurugwi	52961	null	null	0	ADM2	Shurugwi	52961	ZWE0555852961	2018	High prevalence (50% and above)	SAC	33790	0	0	0.0	0.0	Not delivered	0	0	3	1	0	0	3	1	6
Africa	Eastern Africa	AFRO	Zimbabwe	47	ZI	ZW	ZWE	Midlands	5558	Shurugwi	52961	null	null	0	ADM2	Shurugwi	52961	ZWE0555852961	2019	Not reported	SAC	0	0	0	0.0	0.0	Not delivered	0	0	3	1	0	0	3	1	999
Africa	Eastern Africa	AFRO	Zimbabwe	47	ZI	ZW	ZWE	Midlands	5558	Shurugwi	52961	null	null	0	ADM2	Shurugwi	52961	ZWE0555852961	2020	High prevalence (50% and above)	SAC	33691	49732	34812	70.0	103.33	PZQ	1	0	4	1	1	1	4	2	6
Africa	Eastern Africa	AFRO	Zimbabwe	47	ZI	ZW	ZWE	Midlands	5558	Shurugwi	52961	null	null	0	ADM2	Shurugwi	52961	ZWE0555852961	2013	High prevalence (50% and above)	Total	88325	38447	26566	69.099999999999994	30.079999999999998	PZQ	1	0	1	0	1	0	1	0	6
Africa	Eastern Africa	AFRO	Zimbabwe	47	ZI	ZW	ZWE	Midlands	5558	Shurugwi	52961	null	null	0	ADM2	Shurugwi	52961	ZWE0555852961	2014	High prevalence (50% and above)	Total	88325	38447	25561	66.480000000000004	28.940000000000001	PZQ+ALB/MBD	1	0	2	0	1	0	2	0	6
Africa	Eastern Africa	AFRO	Zimbabwe	47	ZI	ZW	ZWE	Midlands	5558	Shurugwi	52961	null	null	0	ADM2	Shurugwi	52961	ZWE0555852961	2015	Moderate prevalence (10%-49%)	Total	28971	19074	24828	130.16999999999999	85.700000000000003	PZQ+ALB/MBD	1	1	3	1	1	1	3	1	9
Africa	Eastern Africa	AFRO	Zimbabwe	47	ZI	ZW	ZWE	Midlands	5558	Shurugwi	52961	null	null	0	ADM2	Shurugwi	52961	ZWE0555852961	2016	High prevalence (50% and above)	Total	91443	0	0	0.0	0.0	Not delivered	0	0	3	1	0	0	3	1	6
Africa	Eastern Africa	AFRO	Zimbabwe	47	ZI	ZW	ZWE	Midlands	5558	Shurugwi	52961	null	null	0	ADM2	Shurugwi	52961	ZWE0555852961	2017	High prevalence (50% and above)	Total	88325	0	0	0.0	0.0	Not delivered	0	0	3	1	0	0	3	1	6
Africa	Eastern Africa	AFRO	Zimbabwe	47	ZI	ZW	ZWE	Midlands	5558	Shurugwi	52961	null	null	0	ADM2	Shurugwi	52961	ZWE0555852961	2018	High prevalence (50% and above)	Total	92923	0	0	0.0	0.0	Not delivered	0	0	3	1	0	0	3	1	6
Africa	Eastern Africa	AFRO	Zimbabwe	47	ZI	ZW	ZWE	Midlands	5558	Shurugwi	52961	null	null	0	ADM2	Shurugwi	52961	ZWE0555852961	2019	Not reported	Total	0	0	0	0.0	0.0	Not delivered	0	0	3	1	0	0	3	1	999
Africa	Eastern Africa	AFRO	Zimbabwe	47	ZI	ZW	ZWE	Midlands	5558	Shurugwi	52961	null	null	0	ADM2	Shurugwi	52961	ZWE0555852961	2020	High prevalence (50% and above)	Total	94552	49732	34812	70.0	36.82	PZQ	1	0	4	1	1	0	4	1	6
Africa	Eastern Africa	AFRO	Zimbabwe	47	ZI	ZW	ZWE	Midlands	5558	Zvishavane	52962	null	null	0	ADM2	Zvishavane	52962	ZWE0555852962	2013	Moderate prevalence (10%-49%)	Adults	11808	0	0	0.0	0.0	PZQ	0	0	0	0	0	0	0	0	9
Africa	Eastern Africa	AFRO	Zimbabwe	47	ZI	ZW	ZWE	Midlands	5558	Zvishavane	52962	null	null	0	ADM2	Zvishavane	52962	ZWE0555852962	2014	Moderate prevalence (10%-49%)	Adults	11808	0	0	0.0	0.0	PZQ+ALB/MBD	0	0	0	0	0	0	0	0	9
Africa	Eastern Africa	AFRO	Zimbabwe	47	ZI	ZW	ZWE	Midlands	5558	Zvishavane	52962	null	null	0	ADM2	Zvishavane	52962	ZWE0555852962	2015	Moderate prevalence (10%-49%)	Adults	11715	0	0	0.0	0.0	PZQ+ALB/MBD	0	0	0	0	0	0	0	0	9
Africa	Eastern Africa	AFRO	Zimbabwe	47	ZI	ZW	ZWE	Midlands	5558	Zvishavane	52962	null	null	0	ADM2	Zvishavane	52962	ZWE0555852962	2016	Moderate prevalence (10%-49%)	Adults	13775	0	0	0.0	0.0	PZQ	0	0	0	0	0	0	0	0	9
Africa	Eastern Africa	AFRO	Zimbabwe	47	ZI	ZW	ZWE	Midlands	5558	Zvishavane	52962	null	null	0	ADM2	Zvishavane	52962	ZWE0555852962	2017	Moderate prevalence (10%-49%)	Adults	11808	0	0	0.0	0.0	Not delivered	0	0	0	0	0	0	0	0	9
Africa	Eastern Africa	AFRO	Zimbabwe	47	ZI	ZW	ZWE	Midlands	5558	Zvishavane	52962	null	null	0	ADM2	Zvishavane	52962	ZWE0555852962	2018	Moderate prevalence (10%-49%)	Adults	13999	0	0	0.0	0.0	Not delivered	0	0	0	0	0	0	0	0	9
Africa	Eastern Africa	AFRO	Zimbabwe	47	ZI	ZW	ZWE	Midlands	5558	Zvishavane	52962	null	null	0	ADM2	Zvishavane	52962	ZWE0555852962	2019	Not reported	Adults	0	0	0	0.0	0.0	Not delivered	0	0	0	0	0	0	0	0	999
Africa	Eastern Africa	AFRO	Zimbabwe	47	ZI	ZW	ZWE	Midlands	5558	Zvishavane	52962	null	null	0	ADM2	Zvishavane	52962	ZWE0555852962	2020	Moderate prevalence (10%-49%)	Adults	14408	0	0	0.0	0.0	Not delivered	0	0	0	0	0	0	0	0	9
Africa	Eastern Africa	AFRO	Zimbabwe	47	ZI	ZW	ZWE	Midlands	5558	Zvishavane	52962	null	null	0	ADM2	Zvishavane	52962	ZWE0555852962	2013	Moderate prevalence (10%-49%)	SAC	22754	45508	23452	51.530000000000001	103.06999999999999	PZQ	1	0	1	0	1	1	1	1	9
Africa	Eastern Africa	AFRO	Zimbabwe	47	ZI	ZW	ZWE	Midlands	5558	Zvishavane	52962	null	null	0	ADM2	Zvishavane	52962	ZWE0555852962	2014	Moderate prevalence (10%-49%)	SAC	22754	22754	28043	123.23999999999999	123.23999999999999	PZQ+ALB/MBD	1	1	2	1	1	1	2	2	9
Africa	Eastern Africa	AFRO	Zimbabwe	47	ZI	ZW	ZWE	Midlands	5558	Zvishavane	52962	null	null	0	ADM2	Zvishavane	52962	ZWE0555852962	2015	Moderate prevalence (10%-49%)	SAC	22576	22576	25130	111.31	111.31	PZQ+ALB/MBD	1	1	3	2	1	1	3	3	9
Africa	Eastern Africa	AFRO	Zimbabwe	47	ZI	ZW	ZWE	Midlands	5558	Zvishavane	52962	null	null	0	ADM2	Zvishavane	52962	ZWE0555852962	2016	Moderate prevalence (10%-49%)	SAC	19679	39358	29403	74.709999999999994	149.41	PZQ	1	0	4	2	1	1	4	4	9
Africa	Eastern Africa	AFRO	Zimbabwe	47	ZI	ZW	ZWE	Midlands	5558	Zvishavane	52962	null	null	0	ADM2	Zvishavane	52962	ZWE0555852962	2017	Moderate prevalence (10%-49%)	SAC	22754	0	0	0.0	0.0	Not delivered	0	0	4	2	0	0	4	4	9
Africa	Eastern Africa	AFRO	Zimbabwe	47	ZI	ZW	ZWE	Midlands	5558	Zvishavane	52962	null	null	0	ADM2	Zvishavane	52962	ZWE0555852962	2018	Moderate prevalence (10%-49%)	SAC	19998	0	0	0.0	0.0	Not delivered	0	0	4	2	0	0	4	4	9
Africa	Eastern Africa	AFRO	Zimbabwe	47	ZI	ZW	ZWE	Midlands	5558	Zvishavane	52962	null	null	0	ADM2	Zvishavane	52962	ZWE0555852962	2019	Not reported	SAC	0	0	0	0.0	0.0	Not delivered	0	0	4	2	0	0	4	4	999
Africa	Eastern Africa	AFRO	Zimbabwe	47	ZI	ZW	ZWE	Midlands	5558	Zvishavane	52962	null	null	0	ADM2	Zvishavane	52962	ZWE0555852962	2020	Moderate prevalence (10%-49%)	SAC	19939	0	0	0.0	0.0	Not delivered	0	0	4	2	0	0	4	4	9
Africa	Eastern Africa	AFRO	Zimbabwe	47	ZI	ZW	ZWE	Midlands	5558	Zvishavane	52962	null	null	0	ADM2	Zvishavane	52962	ZWE0555852962	2013	Moderate prevalence (10%-49%)	Total	34562	45508	23452	51.530000000000001	67.859999999999999	PZQ	1	0	1	0	1	0	1	0	9
Africa	Eastern Africa	AFRO	Zimbabwe	47	ZI	ZW	ZWE	Midlands	5558	Zvishavane	52962	null	null	0	ADM2	Zvishavane	52962	ZWE0555852962	2014	Moderate prevalence (10%-49%)	Total	34562	22754	28043	123.23999999999999	81.140000000000001	PZQ+ALB/MBD	1	1	2	1	1	1	2	1	9
Africa	Eastern Africa	AFRO	Zimbabwe	47	ZI	ZW	ZWE	Midlands	5558	Zvishavane	52962	null	null	0	ADM2	Zvishavane	52962	ZWE0555852962	2015	Moderate prevalence (10%-49%)	Total	34291	22576	25130	111.31	73.280000000000001	PZQ+ALB/MBD	1	1	3	2	1	0	3	1	9
Africa	Eastern Africa	AFRO	Zimbabwe	47	ZI	ZW	ZWE	Midlands	5558	Zvishavane	52962	null	null	0	ADM2	Zvishavane	52962	ZWE0555852962	2016	Moderate prevalence (10%-49%)	Total	33454	39358	29403	74.709999999999994	87.890000000000001	PZQ	1	0	4	2	1	1	4	2	9
Africa	Eastern Africa	AFRO	Zimbabwe	47	ZI	ZW	ZWE	Midlands	5558	Zvishavane	52962	null	null	0	ADM2	Zvishavane	52962	ZWE0555852962	2017	Moderate prevalence (10%-49%)	Total	34562	0	0	0.0	0.0	Not delivered	0	0	4	2	0	0	4	2	9
Africa	Eastern Africa	AFRO	Zimbabwe	47	ZI	ZW	ZWE	Midlands	5558	Zvishavane	52962	null	null	0	ADM2	Zvishavane	52962	ZWE0555852962	2018	Moderate prevalence (10%-49%)	Total	33997	0	0	0.0	0.0	Not delivered	0	0	4	2	0	0	4	2	9
Africa	Eastern Africa	AFRO	Zimbabwe	47	ZI	ZW	ZWE	Midlands	5558	Zvishavane	52962	null	null	0	ADM2	Zvishavane	52962	ZWE0555852962	2019	Not reported	Total	0	0	0	0.0	0.0	Not delivered	0	0	4	2	0	0	4	2	999
Africa	Eastern Africa	AFRO	Zimbabwe	47	ZI	ZW	ZWE	Midlands	5558	Zvishavane	52962	null	null	0	ADM2	Zvishavane	52962	ZWE0555852962	2020	Moderate prevalence (10%-49%)	Total	34347	0	0	0.0	0.0	Not delivered	0	0	4	2	0	0	4	2	9
Africa	Eastern Africa	AFRO	Zimbabwe	47	ZI	ZW	ZWE	Mashonaland West	5554	Mhondoro-Ngezi	52963	null	null	0	ADM2	Mhondoro-Ngezi	52963	ZWE0555452963	2013	Moderate prevalence (10%-49%)	Adults	10464	0	0	0.0	0.0	Not delivered	0	0	0	0	0	0	0	0	9
Africa	Eastern Africa	AFRO	Zimbabwe	47	ZI	ZW	ZWE	Mashonaland West	5554	Mhondoro-Ngezi	52963	null	null	0	ADM2	Mhondoro-Ngezi	52963	ZWE0555452963	2014	Moderate prevalence (10%-49%)	Adults	10464	0	0	0.0	0.0	PZQ+ALB/MBD	0	0	0	0	0	0	0	0	9
Africa	Eastern Africa	AFRO	Zimbabwe	47	ZI	ZW	ZWE	Mashonaland West	5554	Mhondoro-Ngezi	52963	null	null	0	ADM2	Mhondoro-Ngezi	52963	ZWE0555452963	2015	Moderate prevalence (10%-49%)	Adults	10382	0	0	0.0	0.0	PZQ+ALB/MBD	0	0	0	0	0	0	0	0	9
Africa	Eastern Africa	AFRO	Zimbabwe	47	ZI	ZW	ZWE	Mashonaland West	5554	Mhondoro-Ngezi	52963	null	null	0	ADM2	Mhondoro-Ngezi	52963	ZWE0555452963	2016	Moderate prevalence (10%-49%)	Adults	12208	0	0	0.0	0.0	Not delivered	0	0	0	0	0	0	0	0	9
Africa	Eastern Africa	AFRO	Zimbabwe	47	ZI	ZW	ZWE	Mashonaland West	5554	Mhondoro-Ngezi	52963	null	null	0	ADM2	Mhondoro-Ngezi	52963	ZWE0555452963	2017	Moderate prevalence (10%-49%)	Adults	10464	0	0	0.0	0.0	Not delivered	0	0	0	0	0	0	0	0	9
Africa	Eastern Africa	AFRO	Zimbabwe	47	ZI	ZW	ZWE	Mashonaland West	5554	Mhondoro-Ngezi	52963	null	null	0	ADM2	Mhondoro-Ngezi	52963	ZWE0555452963	2018	Moderate prevalence (10%-49%)	Adults	12405	0	0	0.0	0.0	Not delivered	0	0	0	0	0	0	0	0	9
Africa	Eastern Africa	AFRO	Zimbabwe	47	ZI	ZW	ZWE	Mashonaland West	5554	Mhondoro-Ngezi	52963	null	null	0	ADM2	Mhondoro-Ngezi	52963	ZWE0555452963	2019	Not reported	Adults	0	0	0	0.0	0.0	Not delivered	0	0	0	0	0	0	0	0	999
Africa	Eastern Africa	AFRO	Zimbabwe	47	ZI	ZW	ZWE	Mashonaland West	5554	Mhondoro-Ngezi	52963	null	null	0	ADM2	Mhondoro-Ngezi	52963	ZWE0555452963	2020	Moderate prevalence (10%-49%)	Adults	12768	0	0	0.0	0.0	Not delivered	0	0	0	0	0	0	0	0	9
Africa	Eastern Africa	AFRO	Zimbabwe	47	ZI	ZW	ZWE	Mashonaland West	5554	Mhondoro-Ngezi	52963	null	null	0	ADM2	Mhondoro-Ngezi	52963	ZWE0555452963	2013	Moderate prevalence (10%-49%)	SAC	20164	0	0	0.0	0.0	Not delivered	0	0	0	0	0	0	0	0	9
Africa	Eastern Africa	AFRO	Zimbabwe	47	ZI	ZW	ZWE	Mashonaland West	5554	Mhondoro-Ngezi	52963	null	null	0	ADM2	Mhondoro-Ngezi	52963	ZWE0555452963	2014	Moderate prevalence (10%-49%)	SAC	20164	20165	22044	109.31999999999999	109.31999999999999	PZQ+ALB/MBD	1	1	1	1	1	1	1	1	9
Africa	Eastern Africa	AFRO	Zimbabwe	47	ZI	ZW	ZWE	Mashonaland West	5554	Mhondoro-Ngezi	52963	null	null	0	ADM2	Mhondoro-Ngezi	52963	ZWE0555452963	2015	Moderate prevalence (10%-49%)	SAC	20006	20007	21211	106.02	106.02	PZQ+ALB/MBD	1	1	2	2	1	1	2	2	9
Africa	Eastern Africa	AFRO	Zimbabwe	47	ZI	ZW	ZWE	Mashonaland West	5554	Mhondoro-Ngezi	52963	null	null	0	ADM2	Mhondoro-Ngezi	52963	ZWE0555452963	2016	Moderate prevalence (10%-49%)	SAC	17440	0	0	0.0	0.0	Not delivered	0	0	2	2	0	0	2	2	9
Africa	Eastern Africa	AFRO	Zimbabwe	47	ZI	ZW	ZWE	Mashonaland West	5554	Mhondoro-Ngezi	52963	null	null	0	ADM2	Mhondoro-Ngezi	52963	ZWE0555452963	2017	Moderate prevalence (10%-49%)	SAC	20164	0	0	0.0	0.0	Not delivered	0	0	2	2	0	0	2	2	9
Africa	Eastern Africa	AFRO	Zimbabwe	47	ZI	ZW	ZWE	Mashonaland West	5554	Mhondoro-Ngezi	52963	null	null	0	ADM2	Mhondoro-Ngezi	52963	ZWE0555452963	2018	Moderate prevalence (10%-49%)	SAC	17722	0	0	0.0	0.0	Not delivered	0	0	2	2	0	0	2	2	9
Africa	Eastern Africa	AFRO	Zimbabwe	47	ZI	ZW	ZWE	Mashonaland West	5554	Mhondoro-Ngezi	52963	null	null	0	ADM2	Mhondoro-Ngezi	52963	ZWE0555452963	2019	Not reported	SAC	0	0	0	0.0	0.0	Not delivered	0	0	2	2	0	0	2	2	999
Africa	Eastern Africa	AFRO	Zimbabwe	47	ZI	ZW	ZWE	Mashonaland West	5554	Mhondoro-Ngezi	52963	null	null	0	ADM2	Mhondoro-Ngezi	52963	ZWE0555452963	2020	Moderate prevalence (10%-49%)	SAC	17670	0	0	0.0	0.0	Not delivered	0	0	2	2	0	0	2	2	9
Africa	Eastern Africa	AFRO	Zimbabwe	47	ZI	ZW	ZWE	Mashonaland West	5554	Mhondoro-Ngezi	52963	null	null	0	ADM2	Mhondoro-Ngezi	52963	ZWE0555452963	2013	Moderate prevalence (10%-49%)	Total	30628	0	0	0.0	0.0	Not delivered	0	0	0	0	0	0	0	0	9
Africa	Eastern Africa	AFRO	Zimbabwe	47	ZI	ZW	ZWE	Mashonaland West	5554	Mhondoro-Ngezi	52963	null	null	0	ADM2	Mhondoro-Ngezi	52963	ZWE0555452963	2014	Moderate prevalence (10%-49%)	Total	30628	20165	22044	109.31999999999999	71.969999999999999	PZQ+ALB/MBD	1	1	1	1	1	0	1	0	9
Africa	Eastern Africa	AFRO	Zimbabwe	47	ZI	ZW	ZWE	Mashonaland West	5554	Mhondoro-Ngezi	52963	null	null	0	ADM2	Mhondoro-Ngezi	52963	ZWE0555452963	2015	Moderate prevalence (10%-49%)	Total	30388	20007	21211	106.02	69.799999999999997	PZQ+ALB/MBD	1	1	2	2	1	0	2	0	9
Africa	Eastern Africa	AFRO	Zimbabwe	47	ZI	ZW	ZWE	Mashonaland West	5554	Mhondoro-Ngezi	52963	null	null	0	ADM2	Mhondoro-Ngezi	52963	ZWE0555452963	2016	Moderate prevalence (10%-49%)	Total	29647	0	0	0.0	0.0	Not delivered	0	0	2	2	0	0	2	0	9
Africa	Eastern Africa	AFRO	Zimbabwe	47	ZI	ZW	ZWE	Mashonaland West	5554	Mhondoro-Ngezi	52963	null	null	0	ADM2	Mhondoro-Ngezi	52963	ZWE0555452963	2017	Moderate prevalence (10%-49%)	Total	30628	0	0	0.0	0.0	Not delivered	0	0	2	2	0	0	2	0	9
Africa	Eastern Africa	AFRO	Zimbabwe	47	ZI	ZW	ZWE	Mashonaland West	5554	Mhondoro-Ngezi	52963	null	null	0	ADM2	Mhondoro-Ngezi	52963	ZWE0555452963	2018	Moderate prevalence (10%-49%)	Total	30127	0	0	0.0	0.0	Not delivered	0	0	2	2	0	0	2	0	9
Africa	Eastern Africa	AFRO	Zimbabwe	47	ZI	ZW	ZWE	Mashonaland West	5554	Mhondoro-Ngezi	52963	null	null	0	ADM2	Mhondoro-Ngezi	52963	ZWE0555452963	2019	Not reported	Total	0	0	0	0.0	0.0	Not delivered	0	0	2	2	0	0	2	0	999
Africa	Eastern Africa	AFRO	Zimbabwe	47	ZI	ZW	ZWE	Mashonaland West	5554	Mhondoro-Ngezi	52963	null	null	0	ADM2	Mhondoro-Ngezi	52963	ZWE0555452963	2020	Moderate prevalence (10%-49%)	Total	30437	0	0	0.0	0.0	Not delivered	0	0	2	2	0	0	2	0	9
Africa	Eastern Africa	AFRO	Zimbabwe	47	ZI	ZW	ZWE	Harare	5550	Chitungwiza	52965	null	null	0	ADM2	Chitungwiza	52965	ZWE0555052965	2013	Low prevalence (less than 10%)	Adults	0	0	0	0.0	0.0	PZQ	0	0	0	0	0	0	0	0	10
Africa	Eastern Africa	AFRO	Zimbabwe	47	ZI	ZW	ZWE	Harare	5550	Chitungwiza	52965	null	null	0	ADM2	Chitungwiza	52965	ZWE0555052965	2014	Low prevalence (less than 10%)	Adults	0	0	0	0.0	0.0	PZQ+ALB/MBD	0	0	0	0	0	0	0	0	10
Africa	Eastern Africa	AFRO	Zimbabwe	47	ZI	ZW	ZWE	Harare	5550	Chitungwiza	52965	null	null	0	ADM2	Chitungwiza	52965	ZWE0555052965	2015	Moderate prevalence (10%-49%)	Adults	35505	0	0	0.0	0.0	PZQ+ALB/MBD	0	0	0	0	0	0	0	0	9
Africa	Eastern Africa	AFRO	Zimbabwe	47	ZI	ZW	ZWE	Harare	5550	Chitungwiza	52965	null	null	0	ADM2	Chitungwiza	52965	ZWE0555052965	2016	Moderate prevalence (10%-49%)	Adults	41749	0	0	0.0	0.0	PZQ+ALB/MBD	0	0	0	0	0	0	0	0	9
Africa	Eastern Africa	AFRO	Zimbabwe	47	ZI	ZW	ZWE	Harare	5550	Chitungwiza	52965	null	null	0	ADM2	Chitungwiza	52965	ZWE0555052965	2017	Low prevalence (less than 10%)	Adults	0	0	0	0.0	0.0	Not delivered	0	0	0	0	0	0	0	0	10
Africa	Eastern Africa	AFRO	Zimbabwe	47	ZI	ZW	ZWE	Harare	5550	Chitungwiza	52965	null	null	0	ADM2	Chitungwiza	52965	ZWE0555052965	2018	Low prevalence (less than 10%)	Adults	0	0	0	0.0	0.0	Not delivered	0	0	0	0	0	0	0	0	10
Africa	Eastern Africa	AFRO	Zimbabwe	47	ZI	ZW	ZWE	Harare	5550	Chitungwiza	52965	null	null	0	ADM2	Chitungwiza	52965	ZWE0555052965	2019	Not reported	Adults	0	0	0	0.0	0.0	Not delivered	0	0	0	0	0	0	0	0	999
Africa	Eastern Africa	AFRO	Zimbabwe	47	ZI	ZW	ZWE	Harare	5550	Chitungwiza	52965	null	null	0	ADM2	Chitungwiza	52965	ZWE0555052965	2020	Low prevalence (less than 10%)	Adults	0	0	0	0.0	0.0	Not delivered	0	0	0	0	0	0	0	0	10
Africa	Eastern Africa	AFRO	Zimbabwe	47	ZI	ZW	ZWE	Harare	5550	Chitungwiza	52965	null	null	0	ADM2	Chitungwiza	52965	ZWE0555052965	2013	Low prevalence (less than 10%)	SAC	45514	137920	57740	41.859999999999999	126.86	PZQ	1	0	1	0	1	1	1	1	10
Africa	Eastern Africa	AFRO	Zimbabwe	47	ZI	ZW	ZWE	Harare	5550	Chitungwiza	52965	null	null	0	ADM2	Chitungwiza	52965	ZWE0555052965	2014	Low prevalence (less than 10%)	SAC	45514	45514	52887	116.2	116.2	PZQ+ALB/MBD	1	1	2	1	1	1	2	2	10
Africa	Eastern Africa	AFRO	Zimbabwe	47	ZI	ZW	ZWE	Harare	5550	Chitungwiza	52965	null	null	0	ADM2	Chitungwiza	52965	ZWE0555052965	2015	Moderate prevalence (10%-49%)	SAC	68420	68421	54055	79.0	79.0	PZQ+ALB/MBD	1	1	3	2	1	1	3	3	9
Africa	Eastern Africa	AFRO	Zimbabwe	47	ZI	ZW	ZWE	Harare	5550	Chitungwiza	52965	null	null	0	ADM2	Chitungwiza	52965	ZWE0555052965	2016	Moderate prevalence (10%-49%)	SAC	59642	59642	83322	139.69999999999999	139.69999999999999	PZQ+ALB/MBD	1	1	4	3	1	1	4	4	9
Africa	Eastern Africa	AFRO	Zimbabwe	47	ZI	ZW	ZWE	Harare	5550	Chitungwiza	52965	null	null	0	ADM2	Chitungwiza	52965	ZWE0555052965	2017	Low prevalence (less than 10%)	SAC	45514	0	0	0.0	0.0	Not delivered	0	0	4	3	0	0	4	4	10
Africa	Eastern Africa	AFRO	Zimbabwe	47	ZI	ZW	ZWE	Harare	5550	Chitungwiza	52965	null	null	0	ADM2	Chitungwiza	52965	ZWE0555052965	2018	Low prevalence (less than 10%)	SAC	40001	0	0	0.0	0.0	Not delivered	0	0	4	3	0	0	4	4	10
Africa	Eastern Africa	AFRO	Zimbabwe	47	ZI	ZW	ZWE	Harare	5550	Chitungwiza	52965	null	null	0	ADM2	Chitungwiza	52965	ZWE0555052965	2019	Not reported	SAC	0	0	0	0.0	0.0	Not delivered	0	0	4	3	0	0	4	4	999
Africa	Eastern Africa	AFRO	Zimbabwe	47	ZI	ZW	ZWE	Harare	5550	Chitungwiza	52965	null	null	0	ADM2	Chitungwiza	52965	ZWE0555052965	2020	Low prevalence (less than 10%)	SAC	39883	0	0	0.0	0.0	Not delivered	0	0	4	3	0	0	4	4	10
Africa	Eastern Africa	AFRO	Zimbabwe	47	ZI	ZW	ZWE	Harare	5550	Chitungwiza	52965	null	null	0	ADM2	Chitungwiza	52965	ZWE0555052965	2013	Low prevalence (less than 10%)	Total	45514	137920	57740	41.859999999999999	126.86	PZQ	1	0	1	0	1	1	1	1	10
Africa	Eastern Africa	AFRO	Zimbabwe	47	ZI	ZW	ZWE	Harare	5550	Chitungwiza	52965	null	null	0	ADM2	Chitungwiza	52965	ZWE0555052965	2014	Low prevalence (less than 10%)	Total	45514	45514	52887	116.2	116.2	PZQ+ALB/MBD	1	1	2	1	1	1	2	2	10
Africa	Eastern Africa	AFRO	Zimbabwe	47	ZI	ZW	ZWE	Harare	5550	Chitungwiza	52965	null	null	0	ADM2	Chitungwiza	52965	ZWE0555052965	2015	Moderate prevalence (10%-49%)	Total	103925	68421	54055	79.0	52.009999999999998	PZQ+ALB/MBD	1	1	3	2	1	0	3	2	9
Africa	Eastern Africa	AFRO	Zimbabwe	47	ZI	ZW	ZWE	Harare	5550	Chitungwiza	52965	null	null	0	ADM2	Chitungwiza	52965	ZWE0555052965	2016	Moderate prevalence (10%-49%)	Total	101390	59642	83322	139.69999999999999	82.180000000000007	PZQ+ALB/MBD	1	1	4	3	1	1	4	3	9
Africa	Eastern Africa	AFRO	Zimbabwe	47	ZI	ZW	ZWE	Harare	5550	Chitungwiza	52965	null	null	0	ADM2	Chitungwiza	52965	ZWE0555052965	2017	Low prevalence (less than 10%)	Total	45514	0	0	0.0	0.0	Not delivered	0	0	4	3	0	0	4	3	10
Africa	Eastern Africa	AFRO	Zimbabwe	47	ZI	ZW	ZWE	Harare	5550	Chitungwiza	52965	null	null	0	ADM2	Chitungwiza	52965	ZWE0555052965	2018	Low prevalence (less than 10%)	Total	40001	0	0	0.0	0.0	Not delivered	0	0	4	3	0	0	4	3	10
Africa	Eastern Africa	AFRO	Zimbabwe	47	ZI	ZW	ZWE	Harare	5550	Chitungwiza	52965	null	null	0	ADM2	Chitungwiza	52965	ZWE0555052965	2019	Not reported	Total	0	0	0	0.0	0.0	Not delivered	0	0	4	3	0	0	4	3	999
Africa	Eastern Africa	AFRO	Zimbabwe	47	ZI	ZW	ZWE	Harare	5550	Chitungwiza	52965	null	null	0	ADM2	Chitungwiza	52965	ZWE0555052965	2020	Low prevalence (less than 10%)	Total	39883	0	0	0.0	0.0	Not delivered	0	0	4	3	0	0	4	3	10
