# Supplementary material for: Identifying hotspots of S. haematobium infection following praziquantel treatment during multiple annual mass drug administration campaigns in Zimbabwe
Source: PLoS Negl Trop Dis. 2025 Sep 24;19(9):e0013546. doi: 10.1371/journal.pntd.0013546 (PMC12520393; doi:10.1371/journal.pntd.0013546)
Supplement: S1 Data — (ZIP) [file pntd.0013546.s010.zip › Hotspot excel data sets2025/MDA S.mansoni Hotspots.xlsx]

## Sheet: SH ERR and CR
			SH mean eggs		no reinfection		ERR		CR
District	MDA	case number	pre	post	pre	post	mean ERR	ERR	Individuals infected but neg at followup	Infected indivdulas at baseline	CR
						10			10	10	100
Mutoko	MDA 3	163	7	0	7	0	100	100
		186	7	0	7	0	100
		37	6.66667	0	6.66667	0	100
		140	5.33333	0	5.33333	0	100
		90	4.66667	0	4.66667	0	100
		110	4	0	4	0	100
		81	3.33333	0	3.33333	0	100
		114	2.66667	0	2.66667	0	100
		86	1.66667	0	1.66667	0	100
		77	1.33333	0	1.33333	0	100
		103	0.333333	0.333333
		209	0.333333	0.333333
average					4.36667	0	100
									4	13	30.7692
UMP	MDA 2	162	11	2	11	2	81.8182	68.7789		1
		158	2	2.66667	2	1.33333	33.3335			1
		160	1.33333	4	7	0	100			1
		169	2	1.33333	4.33333	0.333333	92.3077			1
		170	7	0	3	0	100		1	1
		175	0.333333	0.666667	0.666667	0	100			1
		177	4.33333	0.333333	1	0.666667	33.3333			1
		185	3	0	5	0.33333	93.3334		1	1
		191	1	2	2	1.66667	16.6665			1
		203	0.666667	4.33333
		204	0.333333	0.33333
		216	0.666667	0	0.666667	0	100		1	1
		223	0.333333	0.33333
		224	1	0.666667	1	0.666667	33.3333			1
		231	5	0.33333	5	0.33333	93.3334			1
		233	0.333333	0.33333
		239	2	1.66667	2	1.66667	16.6665			1
					3.4359	0.692307	79.8508
UMP	MDA 5	186	8	7.6667	8	7.6667	4.16625	4.16625			0
									86	125	68.8
Mt Darwin	MDA 1	1	2.66667	0.666667	2.66667	0.666667	75	89.817
		4	191	117.667	191	117.667	38.3944
		5	37.3333	0	37.3333	0	100
		7	86.3333	0	86.3333	0	100
		8	15.6667	0	15.6667	0	100
		9	10.3333	0	10.3333	0	100
		10	18	0	18	0	100
		11	37.6667	16	37.6667	16	57.5221
		12	12.3333	8.66667	12.3333	8.66667	29.7297
		13	114.333	45.6667	114.333	45.6667	60.0583
		14	295.667	0	295.667	0	100
		15	122	0	122	0	100
		16	56	11	56	11	80.3571
		17	65.6667	0	65.6667	0	100
		21	233.333	0	233.333	0	100
		24	9.33333	14
		25	26.6667	0	26.6667	0	100
		28	50	0	50	0	100
		33	42.6667	25.3333	42.6667	25.3333	40.625
		37	449.667	32	449.667	32	92.8836
		42	163	0	163	0	100
		44	196.333	0	196.333	0	100
		47	41	16	41	16	60.9756
		48	21.3333	0	21.3333	0	100
		50	62.6667	0	62.6667	0	100
		51	46.3333	0	46.3333	0	100
		52	21.6667	0	21.6667	0	100
		53	21	0	21	0	100
		54	58.3333	0	58.3333	0	100
		55	15.3333	0	15.3333	0	100
		56	126	26	126	26	79.3651
		57	176.333	47	176.333	47	73.3459
		58	252	41	252	41	83.7302
		60	187.333	0	187.333	0	100
		67	325	10.6667	325	10.6667	96.7179
		68	169.667	22.3333	169.667	22.3333	86.8369
		74	106.667	0	106.667	0	100
		76	23.6667	0	23.6667	0	100
		77	227.333	18.3333	227.333	18.3333	91.9355
		80	18	15	18	15	16.6667
		83	27.3333	0	27.3333	0	100
		85	54	0	54	0	100
		92	185.333	0	185.333	0	100
		93	160	31	160	31	80.625
		97	23.3333	0	23.3333	0	100
		103	280.333	18.3333	280.333	18.3333	93.4602
		106	252.667	0	252.667	0	100
		112	372.333	9	372.333	9	97.5828
		113	58	0	58	0	100
		114	10	0	10	0	100
		115	83	0	83	0	100
		116	35	0	35	0	100
		120	39.6667	9.66667	39.6667	9.66667	75.6303
		121	14.3333	17.3333
		122	22	24.3333
		123	20	8.33333	20	8.33333	58.3333
		124	35.3333	0	35.3333	0	100
		125	40.3333	0	40.3333	0	100
		126	176.667	0	176.667	0	100
		127	60	0	60	0	100
		128	78.6667	0	78.6667	0	100
		129	236	0	236	0	100
		130	76	31.6667	76	31.6667	58.3333
		131	282	0	282	0	100
		132	80	0	80	0	100
		133	40.6667	52
		134	18.6667	4.33333	18.6667	4.33333	76.7857
		135	12.6667	12.6667
		136	49.3333	2.66667	49.3333	2.66667	94.5946
		137	10	0	10	0	100
		138	8	0	8	0	100
		139	10	5.66667	10	5.66667	43.3333
		140	22.6667	0	22.6667	0	100
		141	1.33333	0	1.33333	0	100
		142	57.3333	38.6667	57.3333	38.6667	32.5581
		143	96	0	96	0	100
		144	16	0	16	0	100
		145	160	0	160	0	100
		146	42.6667	6.66667	42.6667	6.66667	84.375
		147	21.3333	0	21.3333	0	100
		148	1.33333	2.66667
		149	36	0	36	0	100
		150	14.6667	0	14.6667	0	100
		151	37.3333	0	37.3333	0	100
		152	113.333	0	113.333	0	100
		153	37.3333	0	37.3333	0	100
		154	170.667	21.3333	170.667	21.3333	87.5
		155	112	38.6667	112	38.6667	65.4762
		156	172.667	0	172.667	0	100
		157	140.667	0	140.667	0	100
		158	25.3333	14	25.3333	14	44.7368
		159	46.6667	0	46.6667	0	100
		160	1.33333	9
		161	4.66667	11.3333
		162	16	0	16	0	100
		163	3.33333	0	3.33333	0	100
		164	6	0	6	0	100
		165	17.3333	0	17.3333	0	100
		166	23.3333	0	23.3333	0	100
		167	44.6667	0	44.6667	0	100
		168	144	0	144	0	100
		169	66	0	66	0	100
		170	33.3333	0	33.3333	0	100
		171	48	0	48	0	100
		172	119.333	0	119.333	0	100
		173	46.3333	0	46.3333	0	100
		174	12	9.33333	12	9.33333	22.2222
		176	55	23	55	23	58.1818
		177	95	32	95	32	66.3158
		178	34	2	34	2	94.1176
		179	90	23.6667	90	23.6667	73.7037
		180	22.6667	6.66667	22.6667	6.66667	70.5882
		181	24.3333	0	24.3333	0	100
		183	42.3333	0	42.3333	0	100
		184	19.3333	22.6667
		185	42.6667	0	42.6667	0	100
		186	123.667	0	123.667	0	100
		187	67.6667	0	67.6667	0	100
		188	163.667	25.3333	163.667	25.3333	84.5214
		189	49	0	49	0	100
		190	188.667	0	188.667	0	100
		191	35	0	35	0	100
		192	7.33333	0	7.33333	0	100
		193	47	15.6667	47	15.6667	66.6667
		194	3.66667	0	3.66667	0	100
		196	38.3333	0	38.3333	0	100
		197	1.33333	0	1.33333	0	100
		198	2	0	2	0	100
		199	4	7.33333
		200	38.6667	0	38.6667	0	100
		201	13.6667	0	13.6667	0	100
		202	4	2.66667	4	2.66667	33.3333
		203	21.3333	0	21.3333	0	100
		204	44.3333	0	44.3333	0	100
		205	48.3333	0	48.3333	0	100
		206	11.3333	14.6667
					80.7653	6.66933	91.7423
									2	8	25
Mt Darwin	MDA 3	12	3.33333	4.33333				54.2629
		21	10.6667	13.3333								24.9583	16.9583	32.0534
		24	18.6667	7.66667	18.6667	7.66667	58.9286					65.174	22.886	64.8848
		25	56.3333	61.3333
		32	5.33333	0	5.33333	0	100		1
		33	4	0	4	0	100		1
		37	21	28
		65	68.6667	57.3333	68.6667	57.3333	16.5049
		77	69.6667	79
		85	6	1.66667	6	1.66667	72.2222
		96	0.666667	0.666667
		105	1	5
		110	1.33333	5
		113	2.33333	10.3333
		118	60.3333	49.3333	60.3333	49.3333	18.232
		122	29	13	29	13	55.1724
		133	5.33333	8
		156	5.66667	16.3333
		167	2	2.66667
		183	33.6667	31
		184	7.66667	6.66667	7.66667	6.66667	13.0435
		186	46.6667	61
		202	7.33333	18
			20.2899	20.8551	24.9583	16.9583	32.0534
									10	22	45.4545
Rushinga	MDA 2	5	0.333333	3.66667				73.3881
		10	1.66667	6.66667
		14	11.6667	10.3333	11.6667	10.3333	11.4286
		19	1	1
		21	10	10
		25	4.33333	6.33333
		27	1	0	1	0	100
		28	0.666667	5.66667
		29	2	3
		30	1.33333	0	1.33333	0	100
		31	0.333333	3
		34	6	0.666667	6	0.666667	88.8889
		35	5.33333	12.3333
		53	4.33333	0	4.33333	0	100
		57	3	1	3	1	66.6667
		62	1.33333	2.33333
		69	2.33333	4.66667
		70	3	3
		74	1	0	1	0	100
		89	4	17.3333
		90	1	0.666667	1	0.666667	33.3333
		93	0.666667	2.33333
		97	4	0	4	0	100
		104	4	6
		106	1	0	1	0	100
		108	2.33333	11.3333
		112	3	0
		119	6	9
		122	1.33333	2.33333
		124	2.33333	8.66667
		133	1	2
		136	1.33333	1	1.33333	1	25
		137	3.66667	2.33333	3.66667	2.33333	36.3636
		146	3.66667	20.3333
		153	2.33333	1.33333	2.33333	1.33333	42.8571
		154	2.33333	7
		157	5.33333	6.33333
		158	2	5.66667
		164	3	3
		168	12	3	12	3	75
		170	0.333333	0	0.333333	0	100
		171	4	1	4	1	75
		179	5	9
		181	1	1.66667
		185	12	13.3333
		190	2.33333	0	2.33333	0	100
		199	1.33333	0	1.33333	0	100
		202	10.3333	15.6667
		204	12	10	12	10	16.6667
		209	3.33333	1.33333	3.33333	1.33333	60
		221	1.66667	6.66667
		223	2	0.333333	2	0.333333	83.3333
		236	0.666667	1
		237	4	0	4	0	100
					3.77273	1.5	60.241
									187	193	96.8912
Shamva	MDA 1	2	1.66667	0	1.66667	0	100	98.7686
		3	650	0	650	0	100
		4	64	0	64	0	100
		4	36	0	36	0	100
		5	24	0	24	0	100
		5	3	0	3	0	100
		6	38	37.3333	38	37.3333	1.75439
		6	12	0	12	0	100
		6	6	0	6	0	100
		7	8	0	8	0	100
		7	2	0	2	0	100
		8	64	0	64	0	100
		8	6	0	6	0	100
		9	12	0	12	0	100
		9	4	0	4	0	100
		10	40	0	40	0	100
		10	15	0	15	0	100
		11	6	0	6	0	100
		12	110	0	110	0	100
		12	34	0	34	0	100
		12	11	0	11	0	100
		13	420	0	420	0	100
		13	22.3333	0	22.3333	0	100
		13	22	0	22	0	100
		14	132	0	132	0	100
		15	12	0	12	0	100
		15	8	0	8	0	100
		16	40	0	40	0	100
		16	5	0	5	0	100
		17	36	0	36	0	100
		17	10.6667	0	10.6667	0	100
		18	4.66667	1	4.66667	1	78.5714
		19	38	0	38	0	100
		20	302	0	302	0	100
		20	8	0	8	0	100
		20	2.33333	0	2.33333	0	100
		21	6	55.3333
		22	123.333	0	123.333	0	100
		22	20	0	20	0	100
		22	12	0	12	0	100
		24	40.6667	0	40.6667	0	100
		24	38	0	38	0	100
		25	7.66667	0	7.66667	0	100
		26	86	0	86	0	100
		27	67	0	67	0	100
		27	48	0	48	0	100
		28	44	0	44	0	100
		28	9.66667	0	9.66667	0	100
		29	124	0	124	0	100
		29	18	0	18	0	100
		30	46	0	46	0	100
		30	4.66667	0	4.66667	0	100
		31	33	0	33	0	100
		32	32	0	32	0	100
		32	24	0	24	0	100
		34	99.3333	0	99.3333	0	100
		35	55.6667	0	55.6667	0	100
		36	702	0	702	0	100
		36	120	0	120	0	100
		37	114	0	114	0	100
		40	341	0	341	0	100
		40	33	0	33	0	100
		41	202	0.666667	202	0.666667	99.67
		42	2	41.5
		43	406	0	406	0	100
		43	66	0	66	0	100
		45	106.333	0	106.333	0	100
		46	310	0	310	0	100
		46	50	0	50	0	100
		47	36	0	36	0	100
		49	38	0	38	0	100
		49	20.3333	0	20.3333	0	100
		50	76	0	76	0	100
		50	48	0	48	0	100
		50	30	0	30	0	100
		51	54.3333	0	54.3333	0	100
		51	16	0	16	0	100
		52	12	0	12	0	100
		52	7	0	7	0	100
		53	44	0	44	0	100
		54	60.3333	0	60.3333	0	100
		54	9	0	9	0	100
		54	6	0	6	0	100
		55	122	0	122	0	100
		55	39.3333	0	39.3333	0	100
		56	54	0	54	0	100
		56	12.3333	0	12.3333	0	100
		57	458	0	458	0	100
		57	4	0	4	0	100
		59	308	0	308	0	100
		60	266.333	0	266.333	0	100
		60	86	0	86	0	100
		62	17	0	17	0	100
		62	9	0	9	0	100
		63	24	0	24	0	100
		64	24	0	24	0	100
		65	257.667	0	257.667	0	100
		66	424	0	424	0	100
		66	3	0	3	0	100
		67	202	0	202	0	100
		67	4	0	4	0	100
		68	64	0	64	0	100
		69	22	0	22	0	100
		69	3	0	3	0	100
		71	5	0	5	0	100
		72	58	0	58	0	100
		72	3.33333	0	3.33333	0	100
		73	108	0	108	0	100
		74	139	0	139	0	100
		75	54	0	54	0	100
		75	8	0	8	0	100
		76	212	0	212	0	100
		76	3.33333	0	3.33333	0	100
		77	6.66667	0	6.66667	0	100
		78	17	8.66667	17	8.66667	49.0196
		79	14	0	14	0	100
		80	24	0	24	0	100
		82	32	0	32	0	100
		84	60	0	60	0	100
		84	27	0	27	0	100
		85	13	0	13	0	100
		86	8	0	8	0	100
		87	7	0	7	0	100
		91	708	0	708	0	100
		91	17	0	17	0	100
		92	522	0	522	0	100
		93	27	0	27	0	100
		94	29	0	29	0	100
		95	43	0	43	0	100
		96	41	0	41	0	100
		96	32	0	32	0	100
		99	6	0	6	0	100
		100	36	0	36	0	100
		102	402	0	402	0	100
		105	312	0	312	0	100
		108	1	0	1	0	100
		111	608	0	608	0	100
		112	28	0	28	0	100
		113	4	0	4	0	100
		114	6	0	6	0	100
		115	12	13
		119	64	0	64	0	100
		120	24	0	24	0	100
		121	12	7.5	12	7.5	37.5
		122	2	0	2	0	100
		123	64	0	64	0	100
		124	4	0	4	0	100
		125	64	0	64	0	100
		126	24	0	24	0	100
		127	112	0	112	0	100
		128	340	0	340	0	100
		129	112	0	112	0	100
		130	420	0	420	0	100
		131	114	0	114	0	100
		132	36	0	36	0	100
		134	38	0	38	0	100
		135	8	0	8	0	100
		136	6	0	6	0	100
		137	12	0	12	0	100
		141	86	0	86	0	100
		142	112	0	112	0	100
		149	12	0.5	12	0.5	95.8333
		152	1.66667	0	1.66667	0	100
		153	64	0	64	0	100
		154	24	0	24	0	100
		155	12	0	12	0	100
		156	2	0	2	0	100
		157	64	0	64	0	100
		158	4	0	4	0	100
		159	54	0	54	0	100
		161	18	0	18	0	100
		162	8	0	8	0	100
		163	10	0	10	0	100
		164	12	0	12	0	100
		165	60	0	60	0	100
		166	36	0	36	0	100
		170	11.3333	48.5
		175	86	0	86	0	100
		176	112	0	112	0	100
		177	12	0	12	0	100
		178	234	0	234	0	100
		179	64	0	64	0	100
		179	2	0	2	0	100
		180	36	0	36	0	100
		182	38	0	38	0	100
		183	8	0	8	0	100
		184	6	0	6	0	100
		185	12	0	12	0	100
		186	40	0	40	0	100
		192	28	0	28	0	100
		193	4	0	4	0	100
		194	6	0	6	0	100
		195	12	0	12	0	100
		199	24.3333	0	24.3333	0	100
		200	4	0	4	0	100
		207	40.3333	0	40.3333	0	100
		211	0.666667	0	0.666667	0	100
					77.0984	0.288428	99.6259
									26	27	96.2963
Chiredzi	MDA 5	11	3.33333	0	3.33333	0	100	99.0741
		15	2.33333	0	2.33333	0	100
		32	2.33333	0	2.33333	0	100
		40	2	0	2	0	100
		73	2	0	2	0	100
		126	2	0	2	0	100
		23	1.66667	0	1.66667	0	100
		74	1.66667	0	1.66667	0	100
		109	1.66667	0	1.66667	0	100
		135	1.66667	0	1.66667	0	100
		39	1.33333	0	1.33333	0	100
		94	1.33333	0.333333	1.33333	0.333333	75
		127	1.33333	0	1.33333	0	100
		146	1.33333	0	1.33333	0	100
		26	1	0	1	0	100
		30	1	0	1	0	100
		61	1	0	1	0	100
		140	1	0	1	0	100
		28	0.666667	0	0.666667	0	100
		47	0.666667	0	0.666667	0	100
		86	0.666667	0	0.666667	0	100
		101	0.666667	0	0.666667	0	100
		125	0.666667	0	0.666667	0	100
		129	0.666667	0	0.666667	0	100
		132	0.666667	0	0.666667	0	100
		45	0.333333	0	0.333333	0	100
		103	0.333333	0	0.333333	0	100
					1.30864	0.0123457	99.0566
									0	4	0
Nkayi	MDA 1	10	5	5.33333				46.3382	0
		24	94	22	94	22	76.5957
		32	59.6667	25	59.6667	25	58.1006
		51	2.33333	3.66667
		69	3	3
		90	12	12.3333
		110	9.33333	19
		123	2.66667	5.33333
		155	8.66667	7.66667
		162	12.3333	10.6667	12.3333	10.6667	13.5135
		179	7.33333	10.6667
		190	8.33333	8.33333
		204	11.6667	7.33333	11.6667	7.33333	37.1429
		226	24.3333	24.3333
		241	15.6667	16.3333
					44.4167	16.25	63.4146

## Sheet: SM KK
			SM mean eggs		no reinfection		ERR		CR
District	MDA	case number	pre	post	pre	post	mean ERR	ERR	Individuals infected but neg at followup	Infected indivdulas at beaseline	CR
									4	34	11.7647
Mnt Darwin	MDA 1	5	5	5				64.5362
		10	4.5	1.5	4.5	1.5	66.6667
		11	3	1.5	3	1.5	50
		15	1.5	0	1.5	0	100
		18	3	0	3	0	100
		20	4.5	2	4.5	2	55.5556
		23	9	3.5	9	3.5	61.1111
		24	4.5	1	4.5	1	77.7778
		25	1.5	3.5
		26	6	4	6	4	33.3333
		27	1.5	0	1.5	0	100
		44	6.5	3.5	6.5	3.5	46.1538
		48	9.5	2.5	9.5	2.5	73.6842
		62	1	0	1	0	100
		63	3.5	4.5
		67	2.5	1.5	2.5	1.5	40
		68	2.5	8
		71	6	3.5	6	3.5	41.6667
		80	10	5	10	5	50
		84	1	1.5
		86	2	0.5	2	0.5	75
		93	6	1.5	6	1.5	75
		99	9.5	5.5	9.5	5.5	42.1053
		105	4	7.5
		110	7.5	1.5	7.5	1.5	80
		111	3.5	0.5	3.5	0.5	85.7143
		115	5.5	2	5.5	2	63.6364
		118	7	3.5	7	3.5	50
		120	4	4
		123	5.5	2	5.5	2	63.6364
		124	3	3
		125	5.5	2	5.5	2	63.6364
		126	3	0.5	3	0.5	83.3333
		127	3.5	1.5	3.5	1.5	57.1429
		129	5	6.5
		144	7.5	3	7.5	3	60
		148	6.5	3.5	6.5	3.5	46.1538
		162	5.5	2	5.5	2	63.6364
		163	3.5	1	3.5	1	71.4286
		171	10	2.5	10	2.5	75
		180	10	4	10	4	60
		184	3.5	2	3.5	2	42.8571
		186	5	5
		193	2.5	2.5
		199	5	3	5	3	40
									51	52	98.0769
Chiredzi	MDA 1	1	10	0	10	0	100	98.2517
		2	6	0	6	0	100
		3	3	18
		7	7	0	7	0	100
		8	11.5	0	11.5	0	100
		10	10	0	10	0	100
		14	11	10	11	10	9.09091
		18	4.5	0	4.5	0	100
		22	2	0	2	0	100
		28	2.5	0	2.5	0	100
		30	3	0	3	0	100
		33	3.5	0	3.5	0	100
		39	5	0	5	0	100
		40	2.5	0	2.5	0	100
		41	4.5	0	4.5	0	100
		48	6	0	6	0	100
		51	12	0	12	0	100
		54	9	0	9	0	100
		57	4	0	4	0	100
		66	8.5	0	8.5	0	100
		72	5	0	5	0	100
		74	1	0	1	0	100
		80	8	0	8	0	100
		84	9	0	9	0	100
		85	3.5	0	3.5	0	100
		86	1.5	0	1.5	0	100
		92	12.5	0	12.5	0	100
		98	18	0	18	0	100
		103	5.5	0	5.5	0	100
		105	8.5	0	8.5	0	100
		111	10.5	0	10.5	0	100
		114	4.5	0	4.5	0	100
		122	8	0	8	0	100
		124	3.5	0	3.5	0	100
		128	12.5	0	12.5	0	100
		133	6.5	11
		139	7.5	0	7.5	0	100
		147	10	0	10	0	100
		152	9.5	0	9.5	0	100
		158	11.5	0	11.5	0	100
		165	20	0	20	0	100
		171	4.5	0	4.5	0	100
		172	14.5	0	14.5	0	100
		176	7.5	0	7.5	0	100
		182	12	0	12	0	100
		188	20	0	20	0	100
		191	6	0	6	0	100
		200	7	0	7	0	100
		205	11	0	11	0	100
		211	6	0	6	0	100
		213	3.5	0	3.5	0	100
		215	10	0	10	0	100
		216	3.5	0	3.5	0	100
		218	1	0	1	0	100

## Sheet: SM FE
			SH mean eggs		no reinfection		ERR		CR
District	MDA	case number	pre	post	pre	post	mean ERR	ERR	Individuals infected but neg at followup	Infected indivdulas at beaseline	CR
									31	32	96.875
Chiredzi	1	1	1	0	1	0	100	97.7941
		14	17	12	17	12	29.4118
		18	9	0	9	0	100
		28	2	0	2	0	100
		39	7	0	7	0	100
		40	4	0	4	0	100
		41	2	0	2	0	100
		48	5	0	5	0	100
		51	1	0	1	0	100
		54	33	0	33	0	100
		57	6	0	6	0	100
		74	1	0	1	0	100
		80	4	0	4	0	100
		84	1	0	1	0	100
		85	3	0	3	0	100
		86	1	0	1	0	100
		92	1	0	1	0	100
		105	3	0	3	0	100
		122	2	0	2	0	100
		124	8	0	8	0	100
		128	32	0	32	0	100
		133	2	2
		139	1	0	1	0	100
		147	6	0	6	0	100
		152	21	0	21	0	100
		158	3	0	3	0	100
		171	1	0	1	0	100
		172	15	0	15	0	100
		176	6	0	6	0	100
		188	4	0	4	0	100
		191	3	0	3	0	100
		205	17	0	17	0	100
		218	2	0	2	0	100
