# Supplementary material for: Identifying hotspots of S. haematobium infection following praziquantel treatment during multiple annual mass drug administration campaigns in Zimbabwe
Source: PLoS Negl Trop Dis. 2025 Sep 24;19(9):e0013546. doi: 10.1371/journal.pntd.0013546 (PMC12520393; doi:10.1371/journal.pntd.0013546)
Supplement: S1 Data — (ZIP) [file pntd.0013546.s010.zip › Hotspot excel data sets2025/MDA_Hotspot_Classifications.xlsx]

## Sheet: MDA VILLAGE
ID	FINAL ID	Province	District	Village	X	Y	S0 Sample Size	S0 Prevalence	AP 1 (mda1-4)	AP 1 (mda1-5)	AP (1-6)	Cat	AP-Z Cat change(mda1-4)	AP1 Cat Change (mda1-5)	AP1 Cat change (1-6)	AP 3 Cat change(mda1-4)	AP 3 Cat Change (mda1-5)	AP 3 Cat change (1-6)	S1 Sample Size	S1 Prevalence	S0 Infection Intensity	S1 Infection Intensity		S0 Count Light Infections (<50 EPG)		S0 Count Heavy Infections (≥50 EPG)			S1 Count Light Infections (<50 EPG)		S1 Count Heavy Infections (≥50 EPG)	Egg Positive Sample Size	Cure Rate (%)	Egg Reduction Rate (%)	S0 Infection Intensity	S1 Infection Intensity	S0 Count Light Infections (<50 EPG)	S0 Count Heavy Infections (≥50 EPG)	S1 Count Light Infections (<50 EPG)	S1 Count Heavy Infections (≥50 EPG)	S0 Percentage (%) Light Infections (<50 EPG)	S0 Percentage (%) Heavy Infections (≥50 EPG)	S1 Percentage (%) Light Infections (<50 EPG)	S1 Percentage (%) Heavy Infections (≥50 EPG)
28	MDA1	Manicaland	Makoni	Bandanyenje	31.9394	-18.8608	233	52.7897	#VALUE!	-2.7897	-52.7897	3	Cleared	Cleared	Declined 2	Cleared	Cleared	Declined 2	233	0	0.125612	0		90		33			0		0	123	100	100	0.450746	0	90	33	0	0	73.1707	26.8293	0	0	100
33	MDA6	Manicaland	Bikita	Chitenderano	31.7181	-20.2762	NA	NA	-	-	-	x							195	0	NA	0		NA		NA			0		0	NA	NA	NA	NA	NA	NA	NA	NA	NA	NA	NA	NA	NA	0
1	MDA1	Mashonaland Central	Mt Darwin	Bemberi	31.4489	-16.7921	206	66.0194	-66.0194	-58.9946	-45.3772	3	PHS	Cleared	Cleared	Declined 2	Cleared	Cleared	206	24.2718	0.241226	0.0240755		377		298			60		3	126	68.254	91.717	0.635991	0.0526791	71	55	39	1	56.3492	43.6508	30.9524	0.793651	100
24	MDA6	Mat North	Binga	Siabuwa	28.0506	-17.4722	NA	NA	-	-	-	x							253	0	NA	0		NA		NA			0		0	NA	NA	NA	NA	NA	NA	NA	NA	NA	NA	NA	NA	NA	0
7	MDA1	Mashonaland East	Murehwa	Chiguri	31.9391	-17.7443	198	50	-29.3578	-50	-50	3	Cleared	Cleared	Cleared	Cleared	Cleared	Cleared	198	0	0.187268	0	99	59	59.596	40	40.404		0		0	99	100	100	0.749073	0	59	40	0	0	59.596	40.404	0	0	100
31	MDA4	Manicaland	Buhera	Masocha	31.7729	-19.2168	242	0				1							242	0	0	0		0		0			0		0	NA	NID	NID	NID	NID	NID	NID	NID	NID	NID	NID	NID	NID	0
33	MDA6	Manicaland	Buhera	Masocha	31.7729	-19.2168	242	7.02479				1							242	0	0.00490631	0		15		2			0		0	17	100	100	0.994233	0	15	2	0	0	88.2353	11.7647	0	0	100
1	MDA1	Mashonaland Central	Shamva	Chihuri	31.4208	-16.8941	218	20.6422				2	Cleared	UNKNOWN	Cleared	Cleared	UNKNOWN	Cleared	218	0	0.0450369	0	45	34	75.5556	11	24.4444		0		0	45	100	100	1.05695	0	34	11	0	0	75.5556	24.4444	0	0	100
26	MDA4	Mash West	Chegutu	Gadzema	30.0823	-18.0765	267	0				1							267	0	0	0		0		0			0		0	NA	NID	NID	NID	NID	NID	NID	NID	NID	NID	NID	NID	NID	0
27	MDA6	Mash West	Chegutu	Gadzema	30.0823	-18.0765	267	0				1							267	0	0	0		0		0			0		0	NA	NID	NID	NID	NID	NID	NID	NID	NID	NID	NID	NID	NID	0
7	MDA1	Mashonaland East	Mutoko	Chimukopa	32.2249	-17.273	224	57.5893	-57.5893	-57.5893	-46.3893	3	Cleared	Cleared	Cleared	Cleared	Cleared	Cleared	224	0	0.176605	0	129	82	63.5659	47	36.4341		0		0	129	100	100	0.5325	0	82	47	0	0	63.5659	36.4341	0	0	100
10	MDA4	Mashonaland East	Chikomba	Nhidza	31.1742	-18.9605	250	0				1							250	0	0	0		0		0			0		0	NA	NID	NID	NID	NID	NID	NID	NID	NID	NID	NID	NID	NID	0
12	MDA6	Mashonaland East	Chikomba	Nhidza	31.1742	-18.9605	250	4				1							250	0	0.001536	0		10		0			0		0	10	100	100	0.96	0	10	0	0	0	100	0	0	0	100
7	MDA1	Mashonaland East	Murehwa	Chingono	31.9334	-17.697	224	0	0		11.2	1	No Infection	UNKNOWN	Increased 1	No Infection	UNKNOWN	Increased 1	224	0	0	0		0		0			0		0	NA	NID	NID	NID	NID	NID	NID	NID	NID	NID	NID	NID	NID	0
31	MDA4	Manicaland	Chipinge	Chitepo	32.1641	-20.9777	250	0				1							250	0	0	0		0		0			0		0	NA	NID	NID	NID	NID	NID	NID	NID	NID	NID	NID	NID	NID	0
33	MDA6	Manicaland	Chipinge	Chitepo	32.1641	-20.9777	250	11.2				2							250	0	0.00363733	0		28		0			0		0	28	100	100	0.289966	0	28	0	0	0	100	0	0	0	100
28	MDA1	Manicaland	Nyanga	Chipataronga	32.8812	-17.6458	397	0				1	No Infection	UNKNOWN	Increased 1	No Infection	UNKNOWN	Increased 1	398	0	0	0		0		0			0		0	NA	NID	NID	NID	NID	NID	NID	NID	NID	NID	NID	NID	NID	0
14	MDA2	Masvingo	Chiredzi	Mareya	32.0963	-20.9047	218	12.3853				2							218	0	0.00196392	0		27		0			0		0	27	100	100	0.128029	0	27	0	0	0	100	0	0	0	100
15	MDA3	Masvingo	Chiredzi	Mareya	32.0963	-20.9047	218	0				1							218	0.458716	0	3.507e-05		0		0			1		0	NA	NA	NA	NA	NA	NA	NA	NA	NA	NA	NA	NA	NA	0
16	MDA4	Masvingo	Chiredzi	Mareya	32.0963	-20.9047	218	0				1							218	0	0	0		0		0			0		0	NA	NID	NID	NID	NID	NID	NID	NID	NID	NID	NID	NID	NID	0
17	MDA5	Masvingo	Chiredzi	Mareya	32.0963	-20.9047	218	12.3853				2							218	0.917431	0.000743484	1.4028e-05		27		0			0		0	27	96.2963	99.0566	0.037037	0.000457247	27	0	1	0	100	0	3.7037	0	100
18	MDA6	Masvingo	Chiredzi	Mareya	32.0963	-20.9047	218	0.458716				1							218	0	7.014e-05	0		1		0			0		0	1	100	100	3.33333	0	1	0	0	0	100	0	0	0	100
35	MDA1	Midlands	Gokwe North	Chireya	28.6244	-17.5145	199	36.6834			#VALUE!	2	UNKNOWN	UNKNOWN	UNKNOWN	UNKNOWN	UNKNOWN	UNKNOWN	199	0	0.122737	0		41		32			0		0	73	100	100	0.893507	0	41	32	0	0	56.1644	43.8356	0	0	100
40	MDA6	Midlands	Chirumanzu	Gambiza	30.6128	-19.5764	NA	NA				X							195	0	0	0		0		0			0		0	NA	NID	NID	NID	NID	NID	NID	NID	NID	NID	NID	NID	NID	0
28	MDA1	Manicaland	Bikita	Chitenderano	31.7181	-20.2762	195	58.4615	-	-	-	3	UNKNOWN	UNKNOWN	UNKNOWN	UNKNOWN	UNKNOWN	UNKNOWN	195	0	0.168994	0		81		33			0		0	102	100	100	0.583718	0	71	31	0	0	69.6078	30.3922	0	0	100
40	MDA6	Midlands	Gokwe North	Chireya	28.6244	-17.5145	NA	NA				X							199	0	0	0		0		0			0		0	NA	NID	NID	NID	NID	NID	NID	NID	NID	NID	NID	NID	NID	0
28	MDA1	Manicaland	Chipinge	Chitepo	32.1641	-20.9777	250	48.8	-48.8		-48.8	2	Cleared	UNKNOWN	PHS	Cleared	UNKNOWN	PHS	250	0	0.13112	0		76		46			0		0	122	100	100	0.550591	0	76	46	0	0	62.2951	37.7049	0	0	100
4	MDA4	Mashonaland Central	Guruve	Nyanhunzi	30.6229	-16.8815	179	0				1							179	0	0	0		0		0			0		0	NA	NID	NID	NID	NID	NID	NID	NID	NID	NID	NID	NID	NID	0
6	MDA6	Mashonaland Central	Guruve	Nyanhunzi	30.6229	-16.8815	179	0				1							179	0	0	0		0		0			0		0	NA	NID	NID	NID	NID	NID	NID	NID	NID	NID	NID	NID	NID	0
25	MDA1	Mash West	Zvimba	Chomutamba	30.338	-17.7582	248	46.1847				2	UNKNOWN	UNKNOWN	UNKNOWN	UNKNOWN	UNKNOWN	UNKNOWN	248	0	0.1609	0		68		47			0		0	114	100	100	0.752616	0	68	46	0	0	59.6491	40.3509	0	0	100
18	MDA6	Masvingo	Gutu	Mutendeure	31.086	-19.9417	NA	NA				x							199	0	NA	0		NA		NA			0		0	NA	NA	NA	NA	NA	NA	NA	NA	NA	NA	NA	NA	NA	0
25	MDA1	Mash West	Hurungwe	Dandawa	29.1962	-17.1454	206	0	0	0	0	1	No Infection	UNKNOWN	No Infection	No Infection	UNKNOWN	No Infection	206	0	0	0		0		0			0		0	NA	NID	NID	NID	NID	NID	NID	NID	NID	NID	NID	NID	NID	0
25	MDA1	Mash West	Chegutu	Gadzema	30.0823	-18.0765	267	15.7303	-15.7303		-15.7303	2	Cleared	UNKNOWN	Cleared	Cleared	UNKNOWN	Cleared	267	0	0.0299883	0		30		12			0		0	42	100	100	1.21192	0	30	12	0	0	71.4286	28.5714	0	0	100
26	MDA4	Mash West	Hurungwe	Dandawa	29.1962	-17.1454	206	0				1							206	0	0	0		0		0			0		0	NA	NID	NID	NID	NID	NID	NID	NID	NID	NID	NID	NID	NID	0
26	MDA4	Mash West	Hurungwe	Kajekache	29.1786	-16.7557	233	0				1							233	0	0	0		0		0			0		0	NA	NID	NID	NID	NID	NID	NID	NID	NID	NID	NID	NID	NID	0
27	MDA6	Mash West	Hurungwe	Dandawa	29.1962	-17.1454	206	0				1							206	0	0	0		0		0			0		0	NA	NID	NID	NID	NID	NID	NID	NID	NID	NID	NID	NID	NID	0
27	MDA6	Mash West	Hurungwe	Kajekache	29.1786	-16.7557	233	0				1							233	0	0	0		0		0			0		0	NA	NID	NID	NID	NID	NID	NID	NID	NID	NID	NID	NID	NID	0
35	MDA1	Midlands	Chirumanzu	Gambiza	30.6128	-19.5764	195	30.2564			8.32227	2	UNKNOWN	UNKNOWN	UNKNOWN	UNKNOWN	UNKNOWN	UNKNOWN	195	0	0.150927	0		42		17			0		0	59	100	100	1.11319	0	42	17	0	0	71.1864	28.8136	0	0	100
1	MDA1	Mashonaland Central	Shamva	Gono	31.5604	-17.1431	394	38.5787				2	UNKNOWN	UNKNOWN	UNKNOWN	UNKNOWN	UNKNOWN	UNKNOWN	900	0.888889	0.0822683	0.000264198	152	98	64.4737	54	35.5263	10	9		1	149	96.6443	99.5713	0.574343	0.00246235	95	54	5	0	63.7584	36.2416	3.3557	0	100
26	MDA4	Mash West	Makonde	Kanyaga	29.7673	-17.3956	249	0				1							249	0	0	0		0		0			0		0	NA	NID	NID	NID	NID	NID	NID	NID	NID	NID	NID	NID	NID	0
27	MDA6	Mash West	Makonde	Kanyaga	29.7673	-17.3956	249	0				1							250	0	0	0		0		0			0		0	NA	NID	NID	NID	NID	NID	NID	NID	NID	NID	NID	NID	NID	0
19	MDA1	Mat North	Nkayi	Gonye	28.7411	-18.8812	242	6.19835				1	Cleared	Cleared	Cleared	Cleared	Cleared	Cleared	242	7.02479	0.00471848	0.00317601		13		2			5		0	5	0	61.0018	7.45333	2.90667	3	2	0	0	60	40	0	0	100
29	MDA2	Manicaland	Makoni	Bandanyenje	31.9394	-18.8608	233	0				1							191	0	0	0		0		0			0		0	NA	NID	NID	NID	NID	NID	NID	NID	NID	NID	NID	NID	NID	0
30	MDA3	Manicaland	Makoni	Bandanyenje	31.9394	-18.8608	233	0				1							233	0	0	0		0		0			0		0	NA	NID	NID	NID	NID	NID	NID	NID	NID	NID	NID	NID	NID	0
31	MDA4	Manicaland	Makoni	Bandanyenje	31.9394	-18.8608	233	0				1							233	0	0	0		0		0			0		0	NA	NID	NID	NID	NID	NID	NID	NID	NID	NID	NID	NID	NID	0
32	MDA5	Manicaland	Makoni	Bandanyenje	31.9394	-18.8608	232	0				1							192	0	0	0		0		0			0		0	NA	NID	NID	NID	NID	NID	NID	NID	NID	NID	NID	NID	NID	0
33	MDA6	Manicaland	Makoni	Bandanyenje	31.9394	-18.8608	233	3.86266				1							233	0	0.00264019	0		9		0			0		0	9	100	100	1.76955	0	9	0	0	0	100	0	0	0	100
34	MDA1	Mat South	Insiza	Insiza	29.4028	-20.8802	248	5.12821				1	UNKNOWN	UNKNOWN	UNKNOWN	UNKNOWN	UNKNOWN	UNKNOWN	248	0	0.00171805	0		12		0			0		0	12	100	100	0.733796	0	12	0	0	0	100	0	0	0	100
4	MDA4	Mashonaland Central	Mazowe	Mbebi	30.9459	-17.5519	186	0				1							186	0	0	0		0		0			0		0	NA	NID	NID	NID	NID	NID	NID	NID	NID	NID	NID	NID	NID	0
6	MDA6	Mashonaland Central	Mazowe	Mbebi	30.9459	-17.5519	186	0				1							186	0	0	0		0		0			0		0	NA	NID	NID	NID	NID	NID	NID	NID	NID	NID	NID	NID	NID	0
7	MDA1	Mashonaland East	UMP	Kafura	32.2746	-16.8568	250	47.2				2	Cleared	Declined 1	Cleared	Cleared	Declined 1	Cleared	250	0	0.193472	0		51		67			0		0	118	100	100	0.868429	0	51	67	0	0	43.2203	56.7797	0	0	100
36	MDA2	Midlands	Mberengwa	Mukwakwe	30.4056	-20.5712	179	3.35196				1							179	0	0.000665814	0		6		0			0		0	6	100	100	0.592593	0	6	0	0	0	100	0	0	0	100
37	MDA3	Midlands	Mberengwa	Mukwakwe	30.4056	-20.5712	160	11.25				2							179	0	18	0		0		0			0		0	18	100	100	0.215021	0	18	0	0	0	100	0	0	0	100
38	MDA4	Midlands	Mberengwa	Mukwakwe	30.4056	-20.5712	179	0				1							179	0	0	0		0		0			0		0	NA	NID	NID	NID	NID	NID	NID	NID	NID	NID	NID	NID	NID	0
39	MDA5	Midlands	Mberengwa	Mukwakwe	30.4056	-20.5712	179	0				1							179	0	0	0		0		0			0		0	NA	NID	NID	NID	NID	NID	NID	NID	NID	NID	NID	NID	NID	0
40	MDA6	Midlands	Mberengwa	Mukwakwe	30.4056	-20.5712	179	0				1							179	0	0	0		0		0			0		0	NA	NID	NID	NID	NID	NID	NID	NID	NID	NID	NID	NID	NID	0
25	MDA1	Mash West	Hurungwe	Kajekache	29.1786	-16.7557	233	0				1	No Infection	UNKNOWN	No Infection	No Infection	UNKNOWN	No Infection	233	0	0	0		0		0			0		0	NA	NID	NID	NID	NID	NID	NID	NID	NID	NID	NID	NID	NID	0
40	MDA6	Midlands	Mberengwa	Nhenga	30.4628	-20.7201	NA	NA				X							248	0	0	0		0		0			0		0	NA	NID	NID	NID	NID	NID	NID	NID	NID	NID	NID	NID	NID	0
25	MDA1	Mash West	Makonde	Kanyaga	29.7673	-17.3956	241	9.6	#VALUE!		-9.6	1	Cleared	UNKNOWN	Cleared	Cleared	UNKNOWN	Cleared	250	0	0.00416659	0		23		1			0		0	24	100	100	0.420139	0	23	1	0	0	95.8333	4.16667	0	0	100
40	MDA6	Midlands	Mberengwa	Zverenje	29.7772	-20.786	NA	NA				X							253	0	0	0		0		0			0		0	NA	NID	NID	NID	NID	NID	NID	NID	NID	NID	NID	NID	NID	0
7	MDA1	Mashonaland East	Mutoko	Kushinga	32.0194	-17.6107	198	0	0		11.165	1	No Infection	UNKNOWN	Increased 1	No Infection	UNKNOWN	Increased 1	198	0	0	0	0	0		0			0		0	NA	NID	NID	NID	NID	NID	NID	NID	NID	NID	NID	NID	NID	0
2	MDA2	Mashonaland Central	Mt Darwin	Bemberi	31.4489	-16.7921	206	0				1							NA	0	0	0		0		0			0		0	NA	NID	NID	NID	NID	NID	NID	NID	NID	NID	NID	NID	NID	0
3	MDA3	Mashonaland Central	Mt Darwin	Bemberi	31.4489	-16.7921	206	11.165				2							206	0.485437	0.010997	0.0113033		19		4			17		4	9	22.2222	28.5714	2.88066	2.05761	7	2	6	1	77.7778	22.2222	0	0	100
4	MDA4	Mashonaland Central	Mt Darwin	Bemberi	31.4489	-16.7921	206	7.76699				1							206	0	0.00683382	0		14		2			0		0	16	100	100	1.13281	0	14	2	0	0	87.5	12.5	0	0	100
5	MDA5	Mashonaland Central	Mt Darwin	Bemberi	31.4489	-16.7921	216	0				1							196	0	0	0		0		0			0		0	NA	NID	NID	NID	NID	NID	NID	NID	NID	NID	NID	NID	NID	0
6	MDA6	Mashonaland Central	Mt Darwin	Bemberi	31.4489	-16.7921	206	0				1							206	0	0	0		0		0			0		0	NA	NID	NID	NID	NID	NID	NID	NID	NID	NID	NID	NID	NID	0
13	MDA1	Masvingo	Chiredzi	Mareya	32.0963	-20.9047	218	54.1284	-54.1284	-54.1284	-54.1284	3	Cleared	PHS	Declined 2	Cleared	Declined 1	Declined 2	218	0	0.226486	0		57		61			0		0	118	100	100	0.773018	0	57	61	0	0	48.3051	51.6949	0	0	100
8	MDA2	Mashonaland East	Murehwa	Chiguri	31.9391	-17.7443	198	0				1							198	0	0	0		0		0			0		0	NA	NID	NID	NID	NID	NID	NID	NID	NID	NID	NID	NID	NID	0
9	MDA3	Mashonaland East	Murehwa	Chiguri	31.9391	-17.7443	198	2.0202				1							198	0	0.000501649	0		0		0			0		0	4	100	100	1.22917	0	4	0	0	0	100	0	0	0	100
10	MDA4	Mashonaland East	Murehwa	Chiguri	31.9391	-17.7443	198	0				1							198	0	0	0		0		0			0		0	NA	NID	NID	NID	NID	NID	NID	NID	NID	NID	NID	NID	NID	0
11	MDA5	Mashonaland East	Murehwa	Chiguri	31.9391	-17.7443	198	0				1							198	0	0	0		0		0			0		0	NA	NID	NID	NID	NID	NID	NID	NID	NID	NID	NID	NID	NID	0
12	MDA6	Mashonaland East	Murehwa	Chiguri	31.9391	-17.7443	198	0				1							198	0	0	0		0		0			0		0	NA	NA	NA	NA	NA	NA	NA	NA	NA	NA	NA	NA	NA	0
28	MDA1	Manicaland	Buhera	Masocha	31.7729	-19.2168	242	40.9091	-40.9091		-34.2127	2	Cleared	UNKNOWN	PHS	Cleared	UNKNOWN	Declined 1	242	0	0.130473	0		57		42			0		0	99	100	100	0.779614	0	57	42	0	0	57.5758	42.4242	0	0	100
10	MDA4	Mashonaland East	Murehwa	Chingono	31.9334	-17.697	224	0				1							224	0	0	0		0		0			0		0	NA	NID	NID	NID	NID	NID	NID	NID	NID	NID	NID	NID	NID	0
12	MDA6	Mashonaland East	Murehwa	Chingono	31.9334	-17.697	224	6.69643				1							224	0	0.0026706	0		15		0			0		0	15	100	100	0.595556	0	15	0	0	0	100	0	0	0	100
1	MDA1	Mashonaland Central	Rushinga	Mazowe Bridge	32.2703	-16.7447	250	44				2	Cleared	Cleared	Declined 1	Cleared	Cleared	Declined 1	250	0.4	0.0772427	2.4e-05		89		21			3		0	110	99.0909	99.9896	0.398981	4.13223e-05	89	21	1	0	80.9091	19.0909	0.909091	0	100
8	MDA2	Mashonaland East	Mutoko	Chimukopa	32.2249	-17.273	224	4.01786				1							224	0	0.000179369	0		9		0			0		0	9	100	100	0.111111	0	9	0	0	0	100	0	0	0	100
9	MDA3	Mashonaland East	Mutoko	Chimukopa	32.2249	-17.273	448	3.57143				1							224	0.446429	0.000122901	1.32866e-05		8		0			2		0	6	100	100	0.666667	0	6	0	0	0	100	0	0	0	100
10	MDA4	Mashonaland East	Mutoko	Chimukopa	32.2249	-17.273	224	0				1							224	0.892857	0	1.32866e-05		0		0			2		0	NA	NA	NA	NA	NA	NA	NA	NA	NA	NA	NA	NA	NA	0
11	MDA5	Mashonaland East	Mutoko	Chimukopa	32.2249	-17.273	224	0				1							224	0.892857	0	1.32866e-05		0		0			2		0	NA	NA	NA	NA	NA	NA	NA	NA	NA	NA	NA	NA	NA	0
12	MDA6	Mashonaland East	Mutoko	Chimukopa	32.2249	-17.273	224	0				1							224	0	0	0		0		0			0		0	NA	NA	NA	NA	NA	NA	NA	NA	NA	NA	NA	NA	NA	0
1	MDA1	Mashonaland Central	Mazowe	Mbebi	30.9459	-17.5519	186	0	0		0	1	No Infection	UNKNOWN	No Infection	No Infection	UNKNOWN	No Infection	186	0	0	0		0		0			0		0	NA	NID	NID	NID	NID	NID	NID	NID	NID	NID	NID	NID	NID	0
10	MDA4	Mashonaland East	Mutoko	Kushinga	32.0194	-17.6107	198	0				1							198	0	0	0		0		0			0		0	NA	NID	NID	NID	NID	NID	NID	NID	NID	NID	NID	NID	NID	0
12	MDA6	Mashonaland East	Mutoko	Kushinga	32.0194	-17.6107	198	0.505051				1							198	0	0.000297589	0		1		0			0		0	1	100	100	11.6667	0	1	0	0	0	100	0	0	0	100
35	MDA1	Midlands	Mberengwa	Mukwakwe	30.4056	-20.5712	179	44.6927	-44.6927	-44.6927	-44.6927	2	Cleared	Cleared	Cleared	Cleared	Cleared	Cleared	179	0	0.12664	0	80	54	67.5	26	32.5		0		0	80	100	100	0.63401	0	54	26	0	0	67.5	32.5	0	0	100
2	MDA2	Mashonaland Central	Muzarabani	Muzarabani	30.9986	-16.403	297	0				1							298	6.06061	0	0.000296533		0		0			18		0	NA	NA	NA	NA	NA	NA	NA	NA	NA	NA	NA	NA	NA	0
3	MDA3	Mashonaland Central	Muzarabani	Muzarabani	30.9986	-16.403	299	10.3679				2							298	0	0.00017524	0		31		0			0		0	31	100	100	0.0163025	0	31	0	0	0	100	0	0	0	100
4	MDA4	Mashonaland Central	Muzarabani	Muzarabani	30.9986	-16.403	298	0				1							298	0	0	0		0		0			0		0	NA	NID	NID	NID	NID	NID	NID	NID	NID	NID	NID	NID	NID	0
5	MDA5	Mashonaland Central	Muzarabani	Muzarabani	30.9986	-16.403	298	0				1							298	0	0	0		0		0			0		0	NA	NID	NID	NID	NID	NID	NID	NID	NID	NID	NID	NID	NID	0
6	MDA6	Mashonaland Central	Muzarabani	Muzarabani	30.9986	-16.403	298	0				1							298	0	0	0		0		0			0		0	NA	NID	NID	NID	NID	NID	NID	NID	NID	NID	NID	NID	NID	0
13	MDA1	Masvingo	Gutu	Mutendeure	31.086	-19.9417	199	51.0417			-	3	UNKNOWN	UNKNOWN	UNKNOWN	UNKNOWN	UNKNOWN	UNKNOWN	199	0	0.113469	0		71		27			0		0	98	100	100	0.459965	0	71	27	0	0	72.449	27.551	0	0	100
14	MDA2	Masvingo	Mwenezi	Ruzongwe	30.5004	-20.7323	267	3.48837				1							267	0	0.000346009	0		9		0			0		0	9	100	100	0.304527	0	9	0	0	0	100	0	0	0	100
15	MDA3	Masvingo	Mwenezi	Ruzongwe	30.5004	-20.7323	267	1.49813				1							267	0.749064	9.81919e-05	9.35161e-06		4		0			0		0	4	100	100	0.4375	0	4	0	0	0	100	0	0	0	100
16	MDA4	Masvingo	Mwenezi	Ruzongwe	30.5004	-20.7323	267	0				1							267	0	0	0		0		0			0		0	NA	NID	NID	NID	NID	NID	NID	NID	NID	NID	NID	NID	NID	0
17	MDA5	Masvingo	Mwenezi	Ruzongwe	30.5004	-20.7323	267	0				1							267	0	0	0		0		0			0		0	NA	NID	NID	NID	NID	NID	NID	NID	NID	NID	NID	NID	NID	0
18	MDA6	Masvingo	Mwenezi	Ruzongwe	30.5004	-20.7323	267	0				1							267	0	0	0		0		0			0		0	NA	NID	NID	NID	NID	NID	NID	NID	NID	NID	NID	NID	NID	0
1	MDA1	Mashonaland Central	Muzarabani	Muzarabani	30.9986	-16.403	299	73.5786	-73.5786	-73.5786	-73.5786	3	Cleared	Cleared	Cleared	Cleared	Cleared	Cleared	320	0	0.241479	0	220	74	33.6364	146			0		0	220	100	100	0.54938	0	74	146	0	0	33.6364	66.3636	0	0	100
20	MDA2	Mat North	Nkayi	Gonye	28.7411	-18.8812	242	8.03571				1							242	0	0.0094825	0		14		4			0		0	18	100	100	1.71399	0	14	4	0	0	77.7778	22.2222	0	0	100
21	MDA3	Mat North	Nkayi	Gonye	28.7411	-18.8812	240	0				1							242	0.826446	0	0.00184414		0		0			0		2	NA	NA	NA	NA	NA	NA	NA	NA	NA	NA	NA	NA	NA	0
22	MDA4	Mat North	Nkayi	Gonye	28.7411	-18.8812	242	0				1							242	0	0	0		0		0			0		0	NA	NID	NID	NID	NID	NID	NID	NID	NID	NID	NID	NID	NID	0
23	MDA5	Mat North	Nkayi	Gonye	28.7411	-18.8812	242	0				1							242	0	0	0		0		0			0		0	NA	NID	NID	NID	NID	NID	NID	NID	NID	NID	NID	NID	NID	0
24	MDA6	Mat North	Nkayi	Gonye	28.7411	-18.8812	242	0				1							242	0	0	0		0		0			0		0	NA	NID	NID	NID	NID	NID	NID	NID	NID	NID	NID	NID	NID	0
35	MDA1	Midlands	Shurugwi	Newgato	30.3113	-19.9792	186	62.9032				3	Cleared	Cleared	Cleared	Cleared	Cleared	Cleared	186	0	0.259818	0		68		49			0		0	117	100	100	0.656634	0	68	49	0	0	58.1197	41.8803	0	0	100
31	MDA4	Manicaland	Nyanga	Chipataronga	32.8812	-17.6458	398	0				1							398	0	0	0		0		0			0		0	NA	NID	NID	NID	NID	NID	NID	NID	NID	NID	NID	NID	NID	0
33	MDA6	Manicaland	Nyanga	Chipataronga	32.8812	-17.6458	398	4.52261				1							398	0	0.00108162	0		18		0			0		0	18	100	100	0.528807	0	18	0	0	0	100	0	0	0	100
35	MDA1	Midlands	Mberengwa	Nhenga	30.4628	-20.7201	248	53.2258			0.774194	3	UNKNOWN	UNKNOWN	UNKNOWN	UNKNOWN	UNKNOWN	UNKNOWN	248	0	0.204735	0	132	79	59.8485	53	40.1515		0		0	132	100	100	0.703168	0	79	53	0	0	59.8485	40.1515	0	0	100
2	MDA2	Mashonaland Central	Rushinga	Mazowe Bridge	32.2703	-16.7447	250	54				3							250	17.6	0.002992	0.00393067		54		0			44		0	23	43.4783	58.9147	0.162571	0.0667927	23	0	13	0	100	0	56.5217	0	100
3	MDA3	Mashonaland Central	Rushinga	Mazowe Bridge	32.2703	-16.7447	250	32				2							250	0	0.011968	0		79		1			0		0	80	100	100	0.116875	0	79	1	0	0	98.75	1.25	7.5	1.25	100
4	MDA4	Mashonaland Central	Rushinga	Mazowe Bridge	32.2703	-16.7447	250	0				1							250	1.2	0	1.6e-05		0		0			3		0	NA	NA	NA	NA	NA	NA	NA	NA	NA	NA	NA	NA	NA	0
5	MDA5	Mashonaland Central	Rushinga	Mazowe Bridge	32.2703	-16.7447	250	0				1							250	0	0	0		0		0			0		0	NA	NID	NID	NID	NID	NID	NID	NID	NID	NID	NID	NID	NID	0
6	MDA6	Mashonaland Central	Rushinga	Mazowe Bridge	32.2703	-16.7447	250	0.4				1							250	0	5.33333e-06	0		1		0			0		0	1	100	100	0.333333	0	1	0	0	0	100				100
7	MDA1	Mashonaland East	Chikomba	Nhidza	31.1742	-18.9605	250	50.4	-50.4		-50.4	3	Cleared	UNKNOWN	Declined 2	Cleared	UNKNOWN	Declined 2	250	0	0.111264	0		87		39			0		0	126	100	100	0.43802	0	87	39	0	0	69.0476	30.9524	0	0	100
4	MDA4	Mashonaland Central	Shamva	Chihuri	31.4208	-16.8941	218	0				1							218	0	0	0		0		0			0		0	NA	NID	NID	NID	NID	NID	NID	NID	NID	NID	NID	NID	NID	0
6	MDA6	Mashonaland Central	Shamva	Chihuri	31.4208	-16.8941	218	0				1							218	0	0	0		0		0			0		0	NA	NID	NID	NID	NID	NID	NID	NID	NID	NID	NID	NID	NID	0
1	MDA1	Mashonaland Central	Guruve	Nyanhunzi	30.6229	-16.8815	179	0	0		0	1	No Infection	UNKNOWN	No Infection	No Infection	UNKNOWN	No Infection	179	0	0	0		0		0			0		0	NA	NID	NID	NID	NID	NID	NID	NID	NID	NID	NID	NID	NID	0
6	MDA6	Mashonaland Central	Shamva	Gono	31.5604	-17.1431	NA	NA				x							250	0	0	0		NA		NA			0		0	NA	NA	NA	NA	NA	NA	NA	NA	NA	NA	NA	NA	NA	0
13	MDA1	Masvingo	Mwenezi	Ruzongwe	30.5004	-20.7323	267	48.6891				2	Cleared	Cleared	Cleared	Cleared	Cleared	Cleared	267	0.374532	0.160567	4.6758e-06		54		76			1		0	130	100	100	0.677318	0	54	76	0	0	41.5385	58.4615	0	0	100
36	MDA2	Midlands	Shurugwi	Newgato	30.3113	-19.9792	186	0				1							186	0	0	0		0		0			0		0	NA	NID	NID	NID	NID	NID	NID	NID	NID	NID	NID	NID	NID	0
37	MDA3	Midlands	Shurugwi	Newgato	30.3113	-19.9792	186	0				1							186	0	0	0		0		0			0		0	NA	NID	NID	NID	NID	NID	NID	NID	NID	NID	NID	NID	NID	0
38	MDA4	Midlands	Shurugwi	Newgato	30.3113	-19.9792	186	0				1							186	0	0	0		0		0			0		0	NA	NID	NID	NID	NID	NID	NID	NID	NID	NID	NID	NID	NID	0
39	MDA5	Midlands	Shurugwi	Newgato	30.3113	-19.9792	186	0				1							186	0	0	0		0		0			0		0	NA	NID	NID	NID	NID	NID	NID	NID	NID	NID	NID	NID	NID	0
40	MDA6	Midlands	Shurugwi	Newgato	30.3113	-19.9792	186	0				1							186	0	0	0		0		0			0		0	NA	NID	NID	NID	NID	NID	NID	NID	NID	NID	NID	NID	NID	0
19	MDA1	Mat North	Binga	Siabuwa	28.0506	-17.4722	253	4.72103	-	-	-	1	UNKNOWN	UNKNOWN	UNKNOWN	UNKNOWN	UNKNOWN	UNKNOWN	253	0	0.0017784	0		11		0			0		0	11	100	100	0.907713	0	11	0	0	0	100	0	0	0	100
8	MDA2	Mashonaland East	UMP	Kafura	32.2746	-16.8568	250	6.8				1							250	5.6	0.000677333	0.000592		17		0			28		0	9	66.6667	82.4074	0.444444	0.0781893	9	0	6	0	100	0	66.6667	0	100
9	MDA3	Mashonaland East	UMP	Kafura	32.2746	-16.8568	250	0				1							250	0	0	0		0		0			0		0	NA	NID	NID	NID	NID	NID	NID	NID	NID	NID	NID	NID	NID	0
10	MDA4	Mashonaland East	UMP	Kafura	32.2746	-16.8568	250	0				1							250	0.4	0	9.06667e-05		0		0			1		0	NA	NA	NA	NA	NA	NA	NA	NA	NA	NA	NA	NA	NA	0
11	MDA5	Mashonaland East	UMP	Kafura	32.2746	-16.8568	250	0.4				1							250	0.4	0.000128	0.000122667		1		0			1		0	1	0	4.16667	8	7.66667	1	0	1	0	100	0	100	0	100
12	MDA6	Mashonaland East	UMP	Kafura	32.2746	-16.8568	250	0				1							250	0	0	0		0		0			0		0	NA	NID	NID	NID	NID	NID	NID	NID	NID	NID	NID	NID	NID	0
35	MDA1	Midlands	Mberengwa	Zverenje	29.7772	-20.786	253	9.48617			#VALUE!	1	UNKNOWN	UNKNOWN	UNKNOWN	UNKNOWN	UNKNOWN	UNKNOWN	253	0	0.0113578	0	24	18	75	6	25		0		0	24	100	100	1.26215	0	18	6	0	0	75	25	0	0	100
27	MDA6	Mash West	Zvimba	Chomutamba	30.338	-17.7582	NA	NA				X							248	0	0	0		0		0			0		0	NA	NID	NID	NID	NID	NID	NID	NID	NID	NID	NID	NID	NID	0

## Sheet: Sheet2
			prev	eggs
Mt Darwin	Bemberi	Cleared	-66.02	-49.69
Murehwa	Chiguri	Cleared	-50	-37.08
Shamva	Chihuri	Cleared	-20.64	-9.82
Mutoko	Chimukopa	Cleared	-57.59	-39.56
Chegutu	Gadzema	Cleared	-15.73	-8.01
Nkayi	Gonye	Cleared	-6.2	-1.14
UMP	Kafura	Cleared	-47.2	-48.37
Makonde	Kanyaga	Cleared	-9.6	-1
Mberengwa	Mukwakwe	Cleared	-44.69	-22.67
Muzarabani	Muzarabani	Cleared	-73.58	-72.2
Shurugwi	Newgato	Cleared	-62.9	-48.33
Mwenezi	Ruzongwe	Cleared	-48.69	-42.87
Rushinga	Mazowe Bridge	Declined 1	-43.6	-19.31
Makoni	Bandanyenje	Declined 2	-48.93	-28.65
Chiredzi	Mareya	Declined 2	-53.67	-49.36
Chikomba	Nhidza	Declined 2	-46.4	-27.43
Murehwa	Chingono	Increased 1	6.7	0.6
Nyanga	Chipataronga	Increased 1	4.52	0.43
Mutoko	Kushinga	Increased 1	0.51	0.06
Hurungwe	Dandawa	No Infection	0	0
Hurungwe	Kajekache	No Infection	0	0
Mazowe	Mbebi	No Infection	0	0
Guruve	Nyanhunzi	No Infection	0	0
Chipinge	Chitepo	PHS	-37.6	-31.87
Buhera	Masocha	PHS	-33.88	-30.39
Gokwe North	Chireya	UNKNOWN
Bikita	Chitenderano	UNKNOWN
Zvimba	Chomutamba	UNKNOWN
Chirumanzu	Gambiza	UNKNOWN
Shamva	Gono	UNKNOWN
Insiza	Insiza	UNKNOWN
Gutu	Mutendeure	UNKNOWN
Mberengwa	Nhenga	UNKNOWN
Binga	Siabuwa	UNKNOWN
Mberengwa	Zverenje	UNKNOWN

## Sheet: DISTRICT
ID	FINAL ID	Province	District	Village	S0 Sample Size	S0 Prevalence	Cat	Cat	AP-Z Cat change(mda1-4)	AP1 Cat Change (mda1-5)	AP1 Cat change (1-6)	AP 3 Cat change(mda1-4)	AP 3 Cat Change (mda1-5)	AP 3 Cat change (1-6)	S1 Sample Size	S1 Prevalence	S0 Infection Intensity	S0 eggs	S1 Infection Intensity	S1 eggs	S0 Count Light Infections (<50 EPG)	S0 Count Heavy Infections (≥50 EPG)	S1 Count Light Infections (<50 EPG)	S1 Count Heavy Infections (≥50 EPG)	S0 Percentage (%) Light Infections (<50 EPG)	S0 Percentage (%) Heavy Infections (≥50 EPG)	S1 Percentage (%) Light Infections (<50 EPG)	S1 Percentage (%) Heavy Infections (≥50 EPG)	Egg Positive Sample Size	Cure Rate (%)	Egg Reduction Rate (%)	S0 Infection Intensity	S1 Infection Intensity	S0 Count Light Infections (<50 EPG)	S0 Count Heavy Infections (≥50 EPG)	S1 Count Light Infections (<50 EPG)	S1 Count Heavy Infections (≥50 EPG)	S0 Percentage (%) Light Infections (<50 EPG)	S0 Percentage (%) Heavy Infections (≥50 EPG)	S1 Percentage (%) Light Infections (<50 EPG)	S1 Percentage (%) Heavy Infections (≥50 EPG)
28	MDA1	Manicaland	Bikita	Chitenderano	195	58.4615	3	3	UNKNOWN	UNKNOWN	UNKNOWN	UNKNOWN	UNKNOWN	UNKNOWN	195	0	0.168994	32.9538	0	0	81	33	0	0	41.5385	16.9231	0	0	102	100	100	0.583718	0	71	31	0	0	69.6078	30.3922	0	0	100
33	MDA6	Manicaland	Bikita	Chitenderano	NA	NA									195	0	NA	#VALUE!	0	0	NA	NA	0	0	NA	NA	0	0	NA	NA	NA	NA	NA	NA	NA	NA	NA	NA	NA	NA	NA	0
19	MDA1	Mat North	Binga	Siabuwa	253	4.72103	1	1	UNKNOWN	UNKNOWN	UNKNOWN	UNKNOWN	UNKNOWN	UNKNOWN	253	0	0.0017784	0.449934	0	0	11	0	0	0	4.34783	0	0	0	11	100	100	0.907713	0	11	0	0	0	100	0	0	0	100
24	MDA6	Mat North	Binga	Siabuwa	NA	NA									253	0	NA	#VALUE!	0	0	NA	NA	0	0	NA	NA	0	0	NA	NA	NA	NA	NA	NA	NA	NA	NA	NA	NA	NA	NA	0
28	MDA1	Manicaland	Buhera	Masocha	242	40.9091	2	2	CLEARED	UNKNOWN	PHS	CLEARED	UNKNOWN	Declined 1	242	0	0.130473	31.5744	0	0	57	42	0	0	23.5537	17.3554	0	0	99	100	100	0.779614	0	57	42	0	0	57.5758	42.4242	0	0	100
31	MDA4	Manicaland	Buhera	Masocha	242	0	0	0							242	0	0	0	0	0	0	0	0	0	0	0	0	0	NA	NID	NID	NID	NID	NID	NID	NID	NID	NID	NID	NID	NID	0
33	MDA6	Manicaland	Buhera	Masocha	242	7.02479	1	1							242	0	0.00490631	1.18733	0	0	15	2	0	0	6.19835	0.826446	0	0	17	100	100	0.994233	0	15	2	0	0	88.2353	11.7647	0	0	100
25	MDA1	Mash West	Chegutu	Gadzema	267	15.7303	2	2	CLEARED	UNKNOWN	CLEARED	CLEARED	UNKNOWN	Cleared	267	0	0.0299883	8.00687	0	0	30	12	0	0	11.236	4.49438	0	0	42	100	100	1.21192	0	30	12	0	0	71.4286	28.5714	0	0	100
26	MDA4	Mash West	Chegutu	Gadzema	267	0	0	0							267	0	0	0	0	0	0	0	0	0	0	0	0	0	NA	NID	NID	NID	NID	NID	NID	NID	NID	NID	NID	NID	NID	0
27	MDA6	Mash West	Chegutu	Gadzema	267	0	0	0							267	0	0	0	0	0	0	0	0	0	0	0	0	0	NA	NID	NID	NID	NID	NID	NID	NID	NID	NID	NID	NID	NID	0
7	MDA1	Mashonaland East	Chikomba	Nhidza	250	50.4	3	3	CLEARED	UNKNOWN	DECLINED 2	CLEARED	UNKNOWN	Declined 2	250	0	0.111264	27.816	0	0	87	39	0	0	34.8	15.6	0	0	126	100	100	0.43802	0	87	39	0	0	69.0476	30.9524	0	0	100
10	MDA4	Mashonaland East	Chikomba	Nhidza	250	0	0	0							250	0	0	0	0	0	0	0	0	0	0	0	0	0	NA	NID	NID	NID	NID	NID	NID	NID	NID	NID	NID	NID	NID	0
12	MDA6	Mashonaland East	Chikomba	Nhidza	250	4	1	1							250	0	0.001536	0.384	0	0	10	0	0	0	4	0	0	0	10	100	100	0.96	0	10	0	0	0	100	0	0	0	100
28	MDA1	Manicaland	Chipinge	Chitepo	250	48.8	2	2	CLEARED	UNKNOWN	PHS	CLEARED	UNKNOWN	PHS	250	0	0.13112	32.78	0	0	76	46	0	0	30.4	18.4	0	0	122	100	100	0.550591	0	76	46	0	0	62.2951	37.7049	0	0	100
31	MDA4	Manicaland	Chipinge	Chitepo	250	0	0	0							250	0	0	0	0	0	0	0	0	0	0	0	0	0	NA	NID	NID	NID	NID	NID	NID	NID	NID	NID	NID	NID	NID	0
33	MDA6	Manicaland	Chipinge	Chitepo	250	11.2	2	2							250	0	0.00363733	0.909333	0	0	28	0	0	0	11.2	0	0	0	28	100	100	0.289966	0	28	0	0	0	100	0	0	0	100
13	MDA1	Masvingo	Chiredzi	Mareya	218	54.1284	3	3	CLEARED	PHS	DECLINED 2	CLEARED	Declined 1	Declined 2	218	0	0.226486	49.3739	0	0	57	61	0	0	26.1468	27.9817	0	0	118	100	100	0.773018	0	57	61	0	0	48.3051	51.6949	0	0	100
14	MDA2	Masvingo	Chiredzi	Mareya	218	12.3853	2	2							218	0	0.00196392	0.428135	0	0	27	0	0	0	12.3853	0	0	0	27	100	100	0.128029	0	27	0	0	0	100	0	0	0	100
15	MDA3	Masvingo	Chiredzi	Mareya	218	0	0	0							218	0.458716	0	0	3.507e-05	0.00764526	0	0	0	0	0	0	0	0	NA	NA	NA	NA	NA	NA	NA	NA	NA	NA	NA	NA	NA	0
16	MDA4	Masvingo	Chiredzi	Mareya	218	0	0	0							218	0	0	0	0	0	0	0	0	0	0	0	0	0	NA	NID	NID	NID	NID	NID	NID	NID	NID	NID	NID	NID	NID	0
17	MDA5	Masvingo	Chiredzi	Mareya	218	12.3853	2	2							218	0.917431	0.000743484	0.16208	1.4028e-05	0.0030581	27	0	0	0	12.3853	0	0	0	27	96.2963	99.0566	0.037037	0.000457247	27	0	1	0	100	0	3.7037	0	100
18	MDA6	Masvingo	Chiredzi	Mareya	218	0.458716	1	1							218	0	7.014e-05	0.0152905	0	0	1	0	0	0	0.458716	0	0	0	1	100	100	3.33333	0	1	0	0	0	100	0	0	0	100
35	MDA1	Midlands	Chirumanzu	Gambiza	195	30.2564	2	2	UNKNOWN	UNKNOWN	UNKNOWN	UNKNOWN	UNKNOWN	UNKNOWN	195	0	0.150927	29.4308	0	0	42	17	0	0	21.5385	8.71795	0	0	59	100	100	1.11319	0	42	17	0	0	71.1864	28.8136	0	0	100
40	MDA6	Midlands	Chirumanzu	Gambiza	NA	X	0	X							195	0	0	#VALUE!	0	0	0	0	0	0	NA	NA	0	0	NA	NID	NID	NID	NID	NID	NID	NID	NID	NID	NID	NID	NID	0
35	MDA1	Midlands	Gokwe North	Chireya	199	36.6834	2	2	UNKNOWN	UNKNOWN	UNKNOWN	UNKNOWN	UNKNOWN	UNKNOWN	199	0	0.122737	24.4246	0	0	41	32	0	0	20.603	16.0804	0	0	73	100	100	0.893507	0	41	32	0	0	56.1644	43.8356	0	0	100
40	MDA6	Midlands	Gokwe North	Chireya	NA	x	0	0							199	0	0	#VALUE!	0	0	0	0	0	0	NA	NA	0	0	NA	NID	NID	NID	NID	NID	NID	NID	NID	NID	NID	NID	NID	0
1	MDA1	Mashonaland Central	Guruve	Nyanhunzi	179	0	0	0	No Infection	UNKNOWN	No Infection	No Infection	UNKNOWN	No Infection	179	0	0	0	0	0	0	0	0	0	0	0	0	0	NA	NID	NID	NID	NID	NID	NID	NID	NID	NID	NID	NID	NID	0
4	MDA4	Mashonaland Central	Guruve	Nyanhunzi	179	0	0	0							179	0	0	0	0	0	0	0	0	0	0	0	0	0	NA	NID	NID	NID	NID	NID	NID	NID	NID	NID	NID	NID	NID	0
6	MDA6	Mashonaland Central	Guruve	Nyanhunzi	179	0	0	0							179	0	0	0	0	0	0	0	0	0	0	0	0	0	NA	NID	NID	NID	NID	NID	NID	NID	NID	NID	NID	NID	NID	0
13	MDA1	Masvingo	Gutu	Mutendeure	199	51.0417	3	3	UNKNOWN	UNKNOWN	UNKNOWN	UNKNOWN	UNKNOWN	UNKNOWN	199	0	0.113469	22.5804	0	0	71	27	0	0	35.6784	13.5678	0	0	98	100	100	0.459965	0	71	27	0	0	72.449	27.551	0	0	100
18	MDA6	Masvingo	Gutu	Mutendeure	NA	NA									199	0	NA	#VALUE!	0	0	NA	NA	0	0	NA	NA	0	0	NA	NA	NA	NA	NA	NA	NA	NA	NA	NA	NA	NA	NA	0
25	MDA1	Mash West	Hurungwe	Total	439	0	0	0	No Infection	UNKNOWN	No Infection	No Infection	UNKNOWN	No Infection	439	0	0	0	0	0	0	0	0	0	0	0	0	0	NA	NID	NID	NID	NID	NID	NID	NID	NID	NID	NID	NID	NID	0
26	MDA4	Mash West	Hurungwe	Total	439	0	0	0							439	0	0	0	0	0	0	0	0	0	0	0	0	0	NA	NID	NID	NID	NID	NID	NID	NID	NID	NID	NID	NID	NID	0
27	MDA6	Mash West	Hurungwe	Total	439	0	0	0							439	0	0	0	0	0	0	0	0	0	0	0	0	0	NA	NID	NID	NID	NID	NID	NID	NID	NID	NID	NID	NID	NID	0
34	MDA1	Mat South	Insiza	Insiza	248	5.12821	1	1	UNKNOWN	UNKNOWN	UNKNOWN	UNKNOWN	UNKNOWN	UNKNOWN	248	0	0.00171805	0.426075	0	0	12	0	0	0	4.83871	0	0	0	12	100	100	0.733796	0	12	0	0	0	100	0	0	0	100
25	MDA1	Mash West	Makonde	Kanyaga	241	9.6	1	1	CLEARED	UNKNOWN	CLEARED	CLEARED	UNKNOWN	Cleared	250	0	0.00416659	1.00415	0	0	23	1	0	0	9.54357	0.414938	0	0	24	100	100	0.420139	0	23	1	0	0	95.8333	4.16667	0	0	100
26	MDA4	Mash West	Makonde	Kanyaga	249	0	0	0							249	0	0	0	0	0	0	0	0	0	0	0	0	0	NA	NID	NID	NID	NID	NID	NID	NID	NID	NID	NID	NID	NID	0
27	MDA6	Mash West	Makonde	Kanyaga	249	0	0	0							250	0	0	0	0	0	0	0	0	0	0	0	0	0	NA	NID	NID	NID	NID	NID	NID	NID	NID	NID	NID	NID	NID	0
28	MDA1	Manicaland	Makoni	Bandanyenje	233	52.7897	3	3	CLEARED	CLEARED	DECLINED 2	CLEARED	Cleared	Declined 2	233	0	0.125612	29.2675	0	0	90	33	0	0	38.6266	14.1631	0	0	123	100	100	0.450746	0	90	33	0	0	73.1707	26.8293	0	0	100
29	MDA2	Manicaland	Makoni	Bandanyenje	233	0	0	0							191	0	0	0	0	0	0	0	0	0	0	0	0	0	NA	NID	NID	NID	NID	NID	NID	NID	NID	NID	NID	NID	NID	0
30	MDA3	Manicaland	Makoni	Bandanyenje	233	0	0	0							233	0	0	0	0	0	0	0	0	0	0	0	0	0	NA	NID	NID	NID	NID	NID	NID	NID	NID	NID	NID	NID	NID	0
31	MDA4	Manicaland	Makoni	Bandanyenje	233	0	0	0							233	0	0	0	0	0	0	0	0	0	0	0	0	0	NA	NID	NID	NID	NID	NID	NID	NID	NID	NID	NID	NID	NID	0
32	MDA5	Manicaland	Makoni	Bandanyenje	232	0	0	0							192	0	0	0	0	0	0	0	0	0	0	0	0	0	NA	NID	NID	NID	NID	NID	NID	NID	NID	NID	NID	NID	NID	0
33	MDA6	Manicaland	Makoni	Bandanyenje	233	3.86266	1	1							233	0	0.00264019	0.615165	0	0	9	0	0	0	3.86266	0	0	0	9	100	100	1.76955	0	9	0	0	0	100	0	0	0	100
1	MDA1	Mashonaland Central	Mazowe	Mbebi	186	0	0	0	No Infection	UNKNOWN	No Infection	No Infection	UNKNOWN	No Infection	186	0	0	0	0	0	0	0	0	0	0	0	0	0	NA	NID	NID	NID	NID	NID	NID	NID	NID	NID	NID	NID	NID	0
4	MDA4	Mashonaland Central	Mazowe	Mbebi	186	0	0	0							186	0	0	0	0	0	0	0	0	0	0	0	0	0	NA	NID	NID	NID	NID	NID	NID	NID	NID	NID	NID	NID	NID	0
6	MDA6	Mashonaland Central	Mazowe	Mbebi	186	0	0	0							186	0	0	0	0	0	0	0	0	0	0	0	0	0	NA	NID	NID	NID	NID	NID	NID	NID	NID	NID	NID	NID	NID	0
35	MDA1	Midlands	Mberengwa	Total	680	34.7059	2	2	CLEARED	CLEARED	CLEARED	CLEARED	Cleared	Cleared	680	0	0.0375793	25.5539	0	0	151	85	0	0	22.2059	12.5	0	0	236	100	100	0.305887	0	151	85	0	0	63.9831	36.0169	0	0	100
36	MDA2	Midlands	Mberengwa	Mukwakwe	179	3.35196	1	1							179	0	0.000665814	0.119181	0	0	6	0	0	0	3.35196	0	0	0	6	100	100	0.592593	0	6	0	0	0	100	0	0	0	100
37	MDA3	Midlands	Mberengwa	Mukwakwe	160	11.25	2	2							179	0	0.00272135	0.435417	0	0	0	0	0	0	0	0	0	0	18	100	100	0.215021	0	18	0	0	0	100	0	0	0	100
38	MDA4	Midlands	Mberengwa	Mukwakwe	179	0	0	0							179	0	0	0	0	0	0	0	0	0	0	0	0	0	NA	NID	NID	NID	NID	NID	NID	NID	NID	NID	NID	NID	NID	0
39	MDA5	Midlands	Mberengwa	Mukwakwe	179	0	0	0							179	0	0	0	0	0	0	0	0	0	0	0	0	0	NA	NID	NID	NID	NID	NID	NID	NID	NID	NID	NID	NID	NID	0
40	MDA6	Midlands	Mberengwa	Total	179	0	0	0							680	0	0	0	0	0	0	0	0	0	0	0	0	0	NA	NID	NID	NID	NID	NID	NID	NID	NID	NID	NID	NID	NID	0
1	MDA1	Mashonaland Central	Mt Darwin	Bemberi	206	66.0194	3	3	PHS	CLEARED	CLEARED	Declined 2	Cleared	Cleared	206	24.2718	0.241226	49.6926	0.0240755	4.95955	377	298	60	3	183.01	144.66	29.1262	1.45631	126	68.254	91.717	0.635991	0.0526791	71	55	39	1	56.3492	43.6508	30.9524	0.793651	100
2	MDA2	Mashonaland Central	Mt Darwin	Bemberi	206	0	0	0							NA	0	0	0	NA	#VALUE!	0	0	NA	NA	0	0	NA	NA	NA	NID	NID	NID	NID	NID	NID	NID	NID	NID	NID	NID	NID	0
3	MDA3	Mashonaland Central	Mt Darwin	Bemberi	206	11.165	2	2							206	0.485437	0.010997	2.26537	0.0113033	2.32848	19	4	17	4	9.2233	1.94175	8.25243	1.94175	9	22.2222	28.5714	2.88066	2.05761	7	2	6	1	77.7778	22.2222	0	0	100
4	MDA4	Mashonaland Central	Mt Darwin	Bemberi	206	7.76699	1	1							206	0	0.00683382	1.40777	0	0	14	2	0	0	6.79612	0.970874	0	0	16	100	100	1.13281	0	14	2	0	0	87.5	12.5	0	0	100
5	MDA5	Mashonaland Central	Mt Darwin	Bemberi	216	0	0	0							196	0	0	0	0	0	0	0	0	0	0	0	0	0	NA	NID	NID	NID	NID	NID	NID	NID	NID	NID	NID	NID	NID	0
6	MDA6	Mashonaland Central	Mt Darwin	Bemberi	206	0	0	0							206	0	0	0	0	0	0	0	0	0	0	0	0	0	NA	NID	NID	NID	NID	NID	NID	NID	NID	NID	NID	NID	NID	0
7	MDA1	Mashonaland East	Murehwa	Total	422	23.4597	2	2	CLEARED	CLEARED	DECLINED 1	CLEARED	Cleared	Declined 1	422	0	0.0412259	17.3973	0	0	59	40	0	0	13.981	9.47867	0	0	99	100	100	0.749073	0	59	40	0	0	59.596	40.404	0	0	100
8	MDA2	Mashonaland East	Murehwa	Chiguri	198	0	0	0							198	0	0	0	0	0	0	0	0	0	0	0	0	0	NA	NID	NID	NID	NID	NID	NID	NID	NID	NID	NID	NID	NID	0
9	MDA3	Mashonaland East	Murehwa	Chiguri	198	2.0202	1	1							198	0	0.000501649	0.0993266	0	0	0	0	0	0	0	0	0	0	4	100	100	1.22917	0	4	0	0	0	100	0	0	0	100
10	MDA4	Mashonaland East	Murehwa	Total	422	0	0	0							422	0	0	0	0	0	0	0	0	0	0	0	0	0	NA	NID	NID	NID	NID	NID	NID	NID	NID	NID	NID	NID	NID	0
11	MDA5	Mashonaland East	Murehwa	Chiguri	198	0	0	0							198	0	0	0	0	0	0	0	0	0	0	0	0	0	NA	NID	NID	NID	NID	NID	NID	NID	NID	NID	NID	NID	NID	0
12	MDA6	Mashonaland East	Murehwa	Total	422	3.5545	1	1							422	0	0.000752454	0.317536	0	0	15	0	0	0	3.5545	0	0	0	NA	NA	NA	NA	NA	NA	NA	NA	NA	NA	NA	NA	NA	0
7	MDA1	Mashonaland East	Mutoko	Total	422	30.5687	2	2	CLEARED	CLEARED	DECLINED 1	CLEARED	Cleared	Declined 1	422	0	0.0497593	20.9984	0	0	82	47	0	0	19.4313	11.1374	0	0	129	100	100	0.5325	0	82	47	0	0	63.5659	36.4341	0	0	100
8	MDA2	Mashonaland East	Mutoko	Chimukopa	224	4.01786	1	1							224	0	0.000179369	0.0401786	0	0	9	0	0	0	4.01786	0	0	0	9	100	100	0.111111	0	9	0	0	0	100	0	0	0	100
9	MDA3	Mashonaland East	Mutoko	Chimukopa	448	1.78571	1	1							224	0.892857	0.000122901	0.0550595	1.32866e-05	0.00297619	8	0	2	0	1.78571	0	0.892857	0	6	100	100	0.666667	0	6	0	0	0	100	0	0	0	100
10	MDA4	Mashonaland East	Mutoko	Total	422	0	0	0							422	0.473934	0	0	3.74355e-06	0.00157978	0	0	2	0	0	0	0.473934	0	NA	NA	NA	NA	NA	NA	NA	NA	NA	NA	NA	NA	NA	0
11	MDA5	Mashonaland East	Mutoko	Chimukopa	224	0	0	0							224	0.892857	0	0	1.32866e-05	0.00297619	0	0	2	0	0	0	0.892857	0	NA	NA	NA	NA	NA	NA	NA	NA	NA	NA	NA	NA	NA	0
12	MDA6	Mashonaland East	Mutoko	Total	422	0.236967	1	1							422	0	6.55122e-05	0.0276461	0	0	1	0	0	0	0.236967	0	0	0	NA	NA	NA	NA	NA	NA	NA	NA	NA	NA	NA	NA	NA	0
1	MDA1	Mashonaland Central	Muzarabani	Muzarabani	299	73.5786	3	3	CLEARED	CLEARED	CLEARED	CLEARED	Cleared	Cleared	320	0	0.241479	72.2022	0	0	74	146	0	0	24.7492	48.8294	0	0	220	100	100	0.54938	0	74	146	0	0	33.6364	66.3636	0	0	100
2	MDA2	Mashonaland Central	Muzarabani	Muzarabani	297	0	0	0							298	6.06061	0	0	0.000296533	0.0883669	0	0	18	0	0	0	6.04027	0	NA	NA	NA	NA	NA	NA	NA	NA	NA	NA	NA	NA	NA	0
3	MDA3	Mashonaland Central	Muzarabani	Muzarabani	299	10.3679	2	2							298	0	0.00017524	0.0523969	0	0	31	0	0	0	10.3679	0	0	0	31	100	100	0.0163025	0	31	0	0	0	100	0	0	0	100
4	MDA4	Mashonaland Central	Muzarabani	Muzarabani	298	0	0	0							298	0	0	0	0	0	0	0	0	0	0	0	0	0	NA	NID	NID	NID	NID	NID	NID	NID	NID	NID	NID	NID	NID	0
5	MDA5	Mashonaland Central	Muzarabani	Muzarabani	298	0	0	0							298	0	0	0	0	0	0	0	0	0	0	0	0	0	NA	NID	NID	NID	NID	NID	NID	NID	NID	NID	NID	NID	NID	0
6	MDA6	Mashonaland Central	Muzarabani	Muzarabani	298	0	0	0							298	0	0	0	0	0	0	0	0	0	0	0	0	0	NA	NID	NID	NID	NID	NID	NID	NID	NID	NID	NID	NID	NID	0
13	MDA1	Masvingo	Mwenezi	Ruzongwe	267	48.6891	2	2	CLEARED	CLEARED	CLEARED	CLEARED	Cleared	Cleared	267	0.374532	0.160567	42.8714	4.6758e-06	0.00124844	54	76	1	0	20.2247	28.4644	0.374532	0	130	100	100	0.677318	0	54	76	0	0	41.5385	58.4615	0	0	100
14	MDA2	Masvingo	Mwenezi	Ruzongwe	267	3.48837	1	1							267	0	0.000346009	0.0923845	0	0	9	0	0	0	3.37079	0	0	0	9	100	100	0.304527	0	9	0	0	0	100	0	0	0	100
15	MDA3	Masvingo	Mwenezi	Ruzongwe	267	1.49813	1	1							267	0.749064	9.81919e-05	0.0262172	9.35161e-06	0.00249688	4	0	0	0	1.49813	0	0	0	4	100	100	0.4375	0	4	0	0	0	100	0	0	0	100
16	MDA4	Masvingo	Mwenezi	Ruzongwe	267	0	0	0							267	0	0	0	0	0	0	0	0	0	0	0	0	0	NA	NID	NID	NID	NID	NID	NID	NID	NID	NID	NID	NID	NID	0
17	MDA5	Masvingo	Mwenezi	Ruzongwe	267	0	0	0							267	0	0	0	0	0	0	0	0	0	0	0	0	0	NA	NID	NID	NID	NID	NID	NID	NID	NID	NID	NID	NID	NID	0
18	MDA6	Masvingo	Mwenezi	Ruzongwe	267	0	0	0							267	0	0	0	0	0	0	0	0	0	0	0	0	0	NA	NID	NID	NID	NID	NID	NID	NID	NID	NID	NID	NID	NID	0
19	MDA1	Mat North	Nkayi	Gonye	242	6.19835	1	1	CLEARED	CLEARED	CLEARED	CLEARED	Cleared	Cleared	242	7.02479	0.00471848	1.14187	0.00317601	0.768595	13	2	0	0	5.3719	0.826446	0	0	5	0	61.0018	7.45333	2.90667	3	2	0	0	60	40	0	0	100
20	MDA2	Mat North	Nkayi	Gonye	242	7.43802	1	1							242	0	0.0094825	2.29477	0	0	14	4	0	0	5.78512	1.65289	0	0	18	100	100	1.71399	0	14	4	0	0	77.7778	22.2222	0	0	100
21	MDA3	Mat North	Nkayi	Gonye	240	0	0	0							242	0.826446	0	0	0.00184414	0.446281	0	0	0	2	0	0	0	0.826446	NA	NA	NA	NA	NA	NA	NA	NA	NA	NA	NA	NA	NA	0
22	MDA4	Mat North	Nkayi	Gonye	242	0	0	0							242	0	0	0	0	0	0	0	0	0	0	0	0	0	NA	NID	NID	NID	NID	NID	NID	NID	NID	NID	NID	NID	NID	0
23	MDA5	Mat North	Nkayi	Gonye	242	0	0	0							242	0	0	0	0	0	0	0	0	0	0	0	0	0	NA	NID	NID	NID	NID	NID	NID	NID	NID	NID	NID	NID	NID	0
24	MDA6	Mat North	Nkayi	Gonye	242	0	0	0							242	0	0	0	0	0	0	0	0	0	0	0	0	0	NA	NID	NID	NID	NID	NID	NID	NID	NID	NID	NID	NID	NID	0
28	MDA1	Manicaland	Nyanga	Chipataronga	397	0	0	0	No Infection	UNKNOWN	INCREASED 1	No Infection	UNKNOWN	INCREASED 1	398	0	0	0	0	0	0	0	0	0	0	0	0	0	NA	NID	NID	NID	NID	NID	NID	NID	NID	NID	NID	NID	NID	0
31	MDA4	Manicaland	Nyanga	Chipataronga	398	0	0	0							398	0	0	0	0	0	0	0	0	0	0	0	0	0	NA	NID	NID	NID	NID	NID	NID	NID	NID	NID	NID	NID	NID	0
33	MDA6	Manicaland	Nyanga	Chipataronga	398	4.52261	1	1							398	0	0.00108162	0.430486	0	0	18	0	0	0	4.52261	0	0	0	18	100	100	0.528807	0	18	0	0	0	100	0	0	0	100
1	MDA1	Mashonaland Central	Rushinga	Mazowe Valley	250	44	2	2	CLEARED	CLEARED	DECLINED 1	CLEARED	Cleared	Declined 1	250	1.2	0.0772427	19.3107	2.4e-05	0.006	89	21	3	0	35.6	8.4	1.2	0	110	99.0909	99.9896	0.398981	4.13223e-05	89	21	1	0	80.9091	19.0909	0.909091	0	100
2	MDA2	Mashonaland Central	Rushinga	Mazowe Valley	250	21.6	2	2							250	17.6	0.002992	0.748	0.00393067	0.982667	54	0	44	0	21.6	0	17.6	0	23	43.4783	58.9147	0.162571	0.0667927	23	0	13	0	100	0	56.5217	0	100
3	MDA3	Mashonaland Central	Rushinga	Mazowe Valley	250	32	2	2							250	0	0.011968	2.992	0	0	79	1	0	0	31.6	0.4	0	0	80	100	100	0.116875	0	79	1	0	0	98.75	1.25	7.5	1.25	100
4	MDA4	Mashonaland Central	Rushinga	Mazowe Valley	250	0	0	0							250	1.2	0	0	1.6e-05	0.004	0	0	3	0	0	0	1.2	0	NA	NA	NA	NA	NA	NA	NA	NA	NA	NA	NA	NA	NA	0
5	MDA5	Mashonaland Central	Rushinga	Mazowe Valley	250	0	0	0							250	0	0	0	0	0	0	0	0	0	0	0	0	0	NA	NID	NID	NID	NID	NID	NID	NID	NID	NID	NID	NID	NID	0
6	MDA6	Mashonaland Central	Rushinga	Mazowe Valley	250	0.4	1	1							250	0	5.33333e-06	0.00133333	0	0	1	0	0	0	0.4	0	0	0	1	100	100	0.333333	0	1	0	0	0	100				100
1	MDA1	Mashonaland Central	Shamva	Total	612	32.1895	2	2	CLEARED	UNKNOWN	CLEARED	CLEARED	UNKNOWN	Cleared	1118	0.894454	0.039812	24.3649	0.00017121	0.191413	132	65	9	1	21.5686	10.6209	0.805009	0.0894454	194	97.4227	99.6329	0.395667	0.00145251	129	65	5	0	66.4948	33.5052	2.57732	0	100
4	MDA4	Mashonaland Central	Shamva	Chihuri	218	0	0	0							218	0	0	0	0	0	0	0	0	0	0	0	0	0	NA	NID	NID	NID	NID	NID	NID	NID	NID	NID	NID	NID	NID	0
6	MDA6	Mashonaland Central	Shamva	Total	218	0	0	0							468	0	0	0	0	0	0	0	0	0	0	0	0	0	NA	NID	NID	NID	NID	NID	NID	NID	NID	NID	NID	NID	NID	0
35	MDA1	Midlands	Shurugwi	Newgato	186	62.9032	3	3	CLEARED	CLEARED	CLEARED	CLEARED	Cleared	Cleared	186	0	0.259818	48.3262	0	0	68	49	0	0	36.5591	26.3441	0	0	117	100	100	0.656634	0	68	49	0	0	58.1197	41.8803	0	0	100
36	MDA2	Midlands	Shurugwi	Newgato	186	0	0	0							186	0	0	0	0	0	0	0	0	0	0	0	0	0	NA	NID	NID	NID	NID	NID	NID	NID	NID	NID	NID	NID	NID	0
37	MDA3	Midlands	Shurugwi	Newgato	186	0	0	0							186	0	0	0	0	0	0	0	0	0	0	0	0	0	NA	NID	NID	NID	NID	NID	NID	NID	NID	NID	NID	NID	NID	0
38	MDA4	Midlands	Shurugwi	Newgato	186	0	0	0							186	0	0	0	0	0	0	0	0	0	0	0	0	0	NA	NID	NID	NID	NID	NID	NID	NID	NID	NID	NID	NID	NID	0
39	MDA5	Midlands	Shurugwi	Newgato	186	0	0	0							186	0	0	0	0	0	0	0	0	0	0	0	0	0	NA	NID	NID	NID	NID	NID	NID	NID	NID	NID	NID	NID	NID	0
40	MDA6	Midlands	Shurugwi	Newgato	186	0	0	0							186	0	0	0	0	0	0	0	0	0	0	0	0	0	NA	NID	NID	NID	NID	NID	NID	NID	NID	NID	NID	NID	NID	0
7	MDA1	Mashonaland East	UMP	Kafura	250	47.2	2	2	CLEARED	DECLINED 1	CLEARED	CLEARED	Declined 1	Cleared	250	0	0.193472	48.368	0	0	51	67	0	0	20.4	26.8	0	0	118	100	100	0.868429	0	51	67	0	0	43.2203	56.7797	0	0	100
8	MDA2	Mashonaland East	UMP	Kafura	250	6.8	1	1							250	11.2	0.000677333	0.169333	0.000592	0.148	17	0	28	0	6.8	0	11.2	0	9	66.6667	82.4074	0.444444	0.0781893	9	0	6	0	100	0	66.6667	0	100
9	MDA3	Mashonaland East	UMP	Kafura	250	0	0	0							250	0	0	0	0	0	0	0	0	0	0	0	0	0	NA	NID	NID	NID	NID	NID	NID	NID	NID	NID	NID	NID	NID	0
10	MDA4	Mashonaland East	UMP	Kafura	250	0	0	0							250	0.4	0	0	9.06667e-05	0.0226667	0	0	1	0	0	0	0.4	0	NA	NA	NA	NA	NA	NA	NA	NA	NA	NA	NA	NA	NA	0
11	MDA5	Mashonaland East	UMP	Kafura	250	0.4	1	1							250	0.4	0.000128	0.032	0.000122667	0.0306667	1	0	1	0	0.4	0	0.4	0	1	0	4.16667	8	7.66667	1	0	1	0	100	0	100	0	100
12	MDA6	Mashonaland East	UMP	Kafura	250	0	0	0							250	0	0	0	0	0	0	0	0	0	0	0	0	0	NA	NID	NID	NID	NID	NID	NID	NID	NID	NID	NID	NID	NID	0
25	MDA1	Mash West	Zvimba	Chomutamba	248	46.1847	2	2	UNKNOWN	UNKNOWN	UNKNOWN	UNKNOWN	UNKNOWN	UNKNOWN	248	0	0.1609	39.9032	0	0	68	47	0	0	27.4194	18.9516	0	0	114	100	100	0.752616	0	68	46	0	0	59.6491	40.3509	0	0	100
27	MDA6	Mash West	Zvimba	Chomutamba	NA	NA									248	0	0	#VALUE!	0	0	0	0	0	0	NA	NA	0	0	NA	NA	NA	NA	NA	NA	NA	NA	NA	NA	NA	NA	NA	0
