# Supplementary material for: Identifying hotspots of S. haematobium infection following praziquantel treatment during multiple annual mass drug administration campaigns in Zimbabwe
Source: PLoS Negl Trop Dis. 2025 Sep 24;19(9):e0013546. doi: 10.1371/journal.pntd.0013546 (PMC12520393; doi:10.1371/journal.pntd.0013546)
Supplement: S1 Data — (ZIP) [file pntd.0013546.s010.zip › Hotspot excel data sets2025/Spatial_Analysis_210222.xlsx]

## Sheet: Final
wkt_geom	District	Village	X	Y	S0 Sample Size	S0 Prevalence	S1 Sample Size	S1 Prevalence	S0 Mean Egg Count	S1 Mean Egg Count	S1 Status	BodyofWaterName	BodyofWateDist	NAM	name	waterway	WaterwayName	WaterwayDist
Point (31.7181299999999986 -20.27619999999999933)	Bikita	Chitenderano	31.7181	-20.2762	195	58.4615	195	0	32.9538	0	0	DOWE DAM	27.8207	UNK	0	River/Stream	Chitenderano	5.90542
Point (28.05061999999999856 -17.47223999999999933)	Binga	Siabuwa	28.0506	-17.4722	253	4.72103	253	0	0.449934	0	0	LAKE KARIBA	23.3908			stream	Siabuwa	3.01253
Point (31.77288000000000068 -19.21676000000000073)	Buhera	Masocha	31.7729	-19.2168	242	40.9091	242	0	31.5744	0	0	SABI	23.6267			stream	Masocha	4.36836
Point (30.08230999999999966 -18.07645000000000124)	Chegutu	Gadzema	30.0823	-18.0765	267	15.7303	267	0	8.00687	0	0	LAKE MANYAME	63.826		Mupfure River	river	Gadzema	2.63575
Point (31.17423000000000144 -18.9604600000000012)	Chikomba	Nhidza	31.1742	-18.9605	250	50.4	250	0	27.816	0	0	UNK	45.1957			stream	Nhidza	2.66486
Point (32.16411000000000087 -20.97768999999999906)	Chipinge	Chitepo	32.1641	-20.9777	250	48.8	250	0	32.78	0	0	SABI	7.29746			River/Stream	Chitepo	1.31581
Point (32.09631999999999863 -20.9046599999999998)	Chiredzi	Mareya	32.0963	-20.9047	218	54.1284	218	0	49.3739	0	0	SABI	8.82462	MKWASENI		River/Stream	Mareya	1.97882
Point (30.61279000000000039 -19.57639999999999958)	Chirumanzu	Gambiza	30.6128	-19.5764	195	30.2564	195	0	29.4308	0	0	MUSHANDIKE DAM	62.2476			River/Stream	Gambiza	2.78469
Point (28.6243799999999986 -17.51450000000000173)	Gokwe North	Chireya	28.6244	-17.5145	199	36.6834	199	0	24.4246	0	0	LAKE KARIBA	68.2343		Unie	river	Chireya	5.10309
Point (30.62287999999999855 -16.88145499999999899)	Guruve	Nyanhunzi	30.6229	-16.8815	179	0	179	0	0	0	0	UNK	40.831	UNK		River/Stream	Nyanhunzi	1.82334
Point (31.0860100000000017 -19.94173999999999936)	Gutu	Mutendeure	31.086	-19.9417	199	51.0417	199	0	22.5804	0	0	LAKE KYLE	29.1288			stream	Mutendeure	1.62236
Point (29.19622000000000028 -17.14536000000000016)	Hurungwe	Dandawa	29.1962	-17.1454	439	0	439	0	0	0	0	LAKE KARIBA	123.763			dam	Dandawa	1.48063
Point (29.17859999999999943 -16.75566999999999851)	Hurungwe	Kajekache	29.1786	-16.7557	439	0	439	0	0	0	0	LAKE KARIBA	133.624			river	Kajekache	7.47942
Point (29.40277999999999992 -20.88021000000000171)	Insiza	Insiza	29.4028	-20.8802	248	5.12821	248	0	0.426075	0	0	UNK	25.6385			river	Insiza	3.35506
Point (29.76727999999999952 -17.39557999999999893)	Makonde	Kanyaga	29.7673	-17.3956	241	9.6	250	0	1.00415	0	0	LAKE KARIBA	184.318			dam	Kanyaga	2.11893
Point (31.93944000000000116 -18.86075999999999908)	Makoni	Bandanyenje	31.9394	-18.8608	233	52.7897	233	0	29.2675	0	0	SABI	31.1044	UNK		River/Stream	Bandanyenje	2.70534
Point (30.94585000000000008 -17.5519299999999987)	Mazowe	Mbebi	30.9459	-17.5519	186	0	186	0	0	0	0	MAZOE DAM	5.00056			dam	Mbebi	5.66556
Point (30.46280000000000143 -20.72007999999999939)	Mberengwa	Nhenga	30.4628	-20.7201	248	34.7059	248	0	9.31967	0	0	MAGOGA DAM	18.2937			river	Nhenga	0.934014
Point (30.40561437999999939 -20.57123775999999893)	Mberengwa	Mukwakwe	30.4056	-20.5712	179	34.7059	179	0	6.72669	0	0	MAGOGA DAM	34.7832		Runde	river	Mukwakwe	3.24866
Point (29.77718000000000131 -20.78600000000000136)	Mberengwa	Zverenje	29.7772	-20.786	253	34.7059	253	0	9.50756	0	0	UNK	59.9403	NUANETSI		River/Stream	Zverenje	3.48711
Point (31.93912999999999869 -17.74430999999999869)	Murehwa	Chiguri	31.9391	-17.7443	198	23.4597	198	0	8.16272	0	0	PRINCE EDWARD DAM	95.4398			stream	Chiguri	2.99258
Point (31.93340999999999852 -17.6970099999999988)	Murehwa	Chingono	31.9334	-17.697	224	23.4597	224	0	9.23459	0	0	PRINCE EDWARD DAM	96.4448			river	Chingono	4.20353
Point (32.01937999999999818 -17.61070000000000135)	Mutoko	Kushinga	32.0194	-17.6107	198	30.5687	198	0	9.85234	0	0	PRINCE EDWARD DAM	108.365	UNK		River/Stream	Kushinga	2.90595
Point (32.22491000000000128 -17.27299000000000007)	Mutoko	Chimukopa	32.2249	-17.273	224	30.5687	224	0	11.1461	0	0	MAZOE DAM	134.362			river	Chimukopa	3.24497
Point (30.99856000000000122 -16.40304000000000073)	Muzarabani	Muzarabani	30.9986	-16.403	299	73.5786	320	0	72.2022	0	0	UNK	48.5845			dam	Muzarabani	1.18483
Point (32.88123300000000171 -17.64578300000000155)	Nyanga	Chipataronga	32.8812	-17.6458	397	0	398	0	0	0	0	UNK	191.748			river	Chipataronga	4.34896
Point (30.31128999999999962 -19.97915000000000063)	Shurugwi	Newgato	30.3113	-19.9792	186	62.9032	186	0	48.3262	0	0	MUSHANDIKE DAM	36.5849			stream	Newgato	4.41488
Point (32.27461999999999875 -16.85679000000000016)	UMP	Kafura	32.2746	-16.8568	250	47.2	250	0	48.368	0	0	UNK	144.187			river	Kafura	9.68139
Point (30.33799000000000134 -17.75815000000000055)	Zvimba	Chomutamba	30.338	-17.7582	248	46.1847	248	0	39.9032	0	0	LAKE MANYAME	30.3663	HUNYANI		River/Stream	Chomutamba	3.16667
Point (30.50038999999999945 -20.73225000000000051)	Mwenezi	Ruzongwe	30.5004	-20.7323	267	48.6891	267	0.374532	42.8714	0.00124956	1	MAGOGA DAM	14.5904			river	Ruzongwe	1.67023
Point (32.27027999999999963 -16.7447499999999998)	Rushinga	Mazowe Bridge	32.2703	-16.7447	250	44	250	0.4	19.3107	0.006	1	UNK	144.32	MAZOE		River/Stream	Mazowe Bridge	1.19515
Point (31.42082999999999871 -16.89406999999999925)	Shamva	Chihuri	31.4208	-16.8941	218	32.1895	218	0.715564	8.67901	0.0373238	1	UNK	55.2513			dam	Chihuri	3.5105
Point (31.56044999999999945 -17.14314999999999856)	Shamva	Gono	31.5604	-17.1431	394	32.1895	900	0.715564	15.6859	0.154089	1	UNK	66.128	UNK		River/Stream	Gono	4.13931
Point (28.74108000000000018 -18.88115000000000165)	Nkayi	Gonye	28.7411	-18.8812	242	6.19835	242	7.02479	1.14187	0.768595	1	UMNIATI	95.1518			river	Gonye	2.54209
Point (31.44891000000000147 -16.79205999999999932)	Mt Darwin	Bemberi	31.4489	-16.7921	206	66.0194	206	24.2718	49.6926	4.95955	1	UNK	63.0514	UNK		River/Stream	Bemberi	2.3828

## Sheet: bodiesofwater
wkt_geom	District	X	Y	S0 Sample Size	S0 Prevalence	S1 Sample Size	S1 Prevalence	S0 Infection Intensity	S1 Infection Intensity	S0 Percentage (%) Light Infections (	S0 Percentage (%) Heavy Infections (≥50 EPG)	S1 Percentage (%) Light Infections (	S1 Percentage (%) Heavy Infections (≥50 EPG)	Egg Positive Sample Size	Cure Rate (%)	Egg Reduction Rate (%)	S0 Infection Intensity_1	S1 Infection Intensity_1	S0 Percentage (%) Light Infections (	S0 Percentage (%) Heavy Infections (≥50 EPG)_1	S1 Percentage (%) Light Infections (	S1 Percentage (%) Heavy Infections (≥50 EPG)_1	HubName	HubDist
Point (31.7181299999999986 -20.27619999999999933)	Bikita	31.7181	-20.2762	195	58.4615	195	0	0.168994	0	41.5385	16.9231	0	0	102	100	100	0.583718	0	69.6078	30.3922	0	0	DOWE DAM	27.8207
Point (28.05061999999999856 -17.47223999999999933)	Binga	28.0506	-17.4722	253	4.72103	253	0	0.0017784	0	4.34783	0	0	0	11	100	100	0.907713	0	100	0	0	0	LAKE KARIBA	23.3908
Point (31.77288000000000068 -19.21676000000000073)	Buhera	31.7729	-19.2168	242	40.9091	242	0	0.130473	0	23.5537	17.3554	0	0	99	100	100	0.779614	0	57.5758	42.4242	0	0	SABI	23.6267
Point (30.08230999999999966 -18.07645000000000124)	Chegutu	30.0823	-18.0765	267	15.7303	267	0	0.0299883	0	11.236	4.49438	0	0	42	100	100	1.21192	0	71.4286	28.5714	0	0	LAKE MANYAME	63.826
Point (31.17423000000000144 -18.9604600000000012)	Chikomba	31.1742	-18.9605	250	50.4	250	0	0.111264	0	34.8	15.6	0	0	126	100	100	0.43802	0	69.0476	30.9524	0	0	UNK	45.1957
Point (32.16411000000000087 -20.97768999999999906)	Chipinge	32.1641	-20.9777	250	48.8	250	0	0.13112	0	30.4	18.4	0	0	122	100	100	0.550591	0	62.2951	37.7049	0	0	SABI	7.29746
Point (32.09631999999999863 -20.9046599999999998)	Chiredzi	32.0963	-20.9047	218	54.1284	218	0	0.226486	0	26.1468	27.9817	0	0	118	100	100	0.773018	0	48.3051	51.6949	0	0	SABI	8.82462
Point (30.61279000000000039 -19.57639999999999958)	Chirumanzu	30.6128	-19.5764	195	30.2564	195	0	0.150927	0	21.5385	8.71795	0	0	59	100	100	1.11319	0	71.1864	28.8136	0	0	MUSHANDIKE DAM	62.2476
Point (28.6243799999999986 -17.51450000000000173)	Gokwe North	28.6244	-17.5145	199	36.6834	199	0	0.122737	0	20.603	16.0804	0	0	73	100	100	0.893507	0	56.1644	43.8356	0	0	LAKE KARIBA	68.2343
Point (30.62287999999999855 -16.88145499999999899)	Guruve	30.6229	-16.8815	179	0	179	0	0	0	0	0	0	0	NA	-1	-1	NID	NID	NID	NID	NID	NID	UNK	40.831
Point (31.0860100000000017 -19.94173999999999936)	Gutu	31.086	-19.9417	199	51.0417	199	0	0.113469	0	35.6784	13.5678	0	0	98	100	100	0.459965	0	72.449	27.551	0	0	LAKE KYLE	29.1288
Point (29.19622000000000028 -17.14536000000000016)	Hurungwe	29.1962	-17.1454	439	0	439	0	0	0	0	0	0	0	NA	-1	-1	NID	NID	NID	NID	NID	NID	LAKE KARIBA	123.763
Point (29.17859999999999943 -16.75566999999999851)	Hurungwe	29.1786	-16.7557	439	0	439	0	0	0	0	0	0	0	NA	-1	-1	NID	NID	NID	NID	NID	NID	LAKE KARIBA	133.624
Point (29.40277999999999992 -20.88021000000000171)	Insiza	29.4028	-20.8802	248	5.12821	248	0	0.00171805	0	4.83871	0	0	0	12	100	100	0.733796	0	100	0	0	0	UNK	25.6385
Point (29.76727999999999952 -17.39557999999999893)	Makonde	29.7673	-17.3956	241	9.6	250	0	0.0041666	0	9.54357	0.414938	0	0	24	100	100	0.420139	0	95.8333	4.16667	0	0	LAKE KARIBA	184.318
Point (31.93944000000000116 -18.86075999999999908)	Makoni	31.9394	-18.8608	233	52.7897	233	0	0.125612	0	38.6266	14.1631	0	0	123	100	100	0.450746	0	73.1707	26.8293	0	0	SABI	31.1044
Point (30.94585000000000008 -17.5519299999999987)	Mazowe	30.9459	-17.5519	186	0	186	0	0	0	0	0	0	0	NA	-1	-1	NID	NID	NID	NID	NID	NID	MAZOE DAM	5.00056
Point (30.45720000000000027 -20.75300000000000011)	Mberengwa	30.4572	-20.753	253	34.7059	253	0	0.0375793	0	75	25	0	0	236	100	100	0.305887	0	63.9831	36.0169	0	0	MAGOGA DAM	16.5505
Point (30.40370000000000061 -20.68299999999999983)	Mberengwa	30.4037	-20.683	248	34.7059	248	0	0.0375793	0	59.8485	40.1515	0	0	236	100	100	0.305887	0	63.9831	36.0169	0	0	MAGOGA DAM	25.6313
Point (30.32989999999999853 -20.59639999999999915)	Mberengwa	30.3299	-20.5964	179	34.7059	179	0	0.0375793	0	67.5	32.5	0	0	236	100	100	0.305887	0	63.9831	36.0169	0	0	MAGOGA DAM	37.7624
Point (31.44891000000000147 -16.79205999999999932)	Mt Darwin	31.4489	-16.7921	206	66.0194	206	24.2718	0.241226	0.0240755	183.01	144.66	29.1262	1.45631	126	68.254	91.717	0.635991	0.0526791	56.3492	43.6508	30.9524	0.793651	UNK	63.0514
Point (31.93912999999999869 -17.74430999999999869)	Murehwa	31.9391	-17.7443	198	23.4597	198	0	0.0412259	0	59.596	40.404	0	0	99	100	100	0.749073	0	59.596	40.404	0	0	PRINCE EDWARD DAM	95.4398
Point (31.93340999999999852 -17.6970099999999988)	Murehwa	31.9334	-17.697	224	23.4597	224	0	0.0412259	0	0	0	0	0	99	100	100	0.749073	0	59.596	40.404	0	0	PRINCE EDWARD DAM	96.4448
Point (32.01937999999999818 -17.61070000000000135)	Mutoko	32.0194	-17.6107	198	30.5687	198	0	0.0497593	0	0	0	0	0	129	100	100	0.5325	0	63.5659	36.4341	0	0	PRINCE EDWARD DAM	108.365
Point (32.22491000000000128 -17.27299000000000007)	Mutoko	32.2249	-17.273	224	30.5687	224	0	0.0497593	0	63.5659	36.4341	0	0	129	100	100	0.5325	0	63.5659	36.4341	0	0	MAZOE DAM	134.362
Point (30.99856000000000122 -16.40304000000000073)	Muzarabani	30.9986	-16.403	299	73.5786	320	0	0.241479	0	24.7492	48.8294	0	0	220	100	100	0.54938	0	33.6364	66.3636	0	0	UNK	48.5845
Point (30.50038999999999945 -20.73225000000000051)	Mwenezi	30.5004	-20.7323	267	48.6891	267	0.374532	0.160567	4.68e-06	20.2247	28.4644	0.374532	0	130	100	100	0.677318	0	41.5385	58.4615	0	0	MAGOGA DAM	14.5904
Point (28.74108000000000018 -18.88115000000000165)	Nkayi	28.7411	-18.8812	242	6.19835	242	7.02479	0.00471848	0.00317601	5.3719	0.826446	2.06612	0	5	0	61.0018	7.45333	2.90667	60	40	0	0	UMNIATI	95.1518
Point (32.88123300000000171 -17.64578300000000155)	Nyanga	32.8812	-17.6458	397	0	398	0	0	0	0	0	0	0	NA	-1	-1	NID	NID	NID	NID	NID	NID	UNK	191.748
Point (32.27027999999999963 -16.7447499999999998)	Rushinga	32.2703	-16.7447	250	44	250	0.4	0.0772427	2.4e-05	35.6	8.4	1.2	0	110	99.0909	99.9896	0.398981	4.13e-05	80.9091	19.0909	0.909091	0	UNK	144.32
Point (31.42082999999999871 -16.89406999999999925)	Shamva	31.4208	-16.8941	218	32.1895	218	0.715564	0.039812	0.00017121	75.5556	24.4444	0	0	194	97.4227	99.6329	0.395667	0.00145251	66.4948	33.5052	2.57732	0	UNK	55.2513
Point (31.56044999999999945 -17.14314999999999856)	Shamva	31.5604	-17.1431	394	32.1895	900	0.715564	0.039812	0.00017121	64.4737	35.5263	90	10	194	97.4227	99.6329	0.395667	0.00145251	66.4948	33.5052	2.57732	0	UNK	66.128
Point (30.31128999999999962 -19.97915000000000063)	Shurugwi	30.3113	-19.9792	186	62.9032	186	0	0.259818	0	36.5591	26.3441	0	0	117	100	100	0.656634	0	58.1197	41.8803	0	0	MUSHANDIKE DAM	36.5849
Point (32.27461999999999875 -16.85679000000000016)	UMP	32.2746	-16.8568	250	47.2	250	0	0.193472	0	20.4	26.8	0	0	118	100	100	0.868429	0	43.2203	56.7797	0	0	UNK	144.187
Point (30.33799000000000134 -17.75815000000000055)	Zvimba	30.338	-17.7582	248	46.1847	248	0	0.1609	0	27.4194	18.9516	0	0	114	100	100	0.752616	0	59.6491	40.3509	0	0	LAKE MANYAME	30.3663

## Sheet: bodiesofwater_village
wkt_geom	District	Village	X	Y	S0 Sample Size	S0 Prevalence	S1 Sample Size	S1 Prevalence	S0 Infection Intensity	S1 Infection Intensity	S0 Percentage (%) Light Infections (	S0 Percentage (%) Heavy Infections (≥50 EPG)	S1 Percentage (%) Light Infections (	S1 Percentage (%) Heavy Infections (≥50 EPG)	Egg Positive Sample Size	Cure Rate (%)	Egg Reduction Rate (%)	S0 Infection Intensity_1	S1 Infection Intensity_1	S0 Percentage (%) Light Infections (_1	S0 Percentage (%) Heavy Infections (≥50 EPG)_1	S1 Percentage (%) Light Infections (_1	S1 Percentage (%) Heavy Infections (≥50 EPG)_1	BodyofWaterName	BodyofWateDist	NAM	name	waterway	WaterwayName	WaterwayDist
Point (31.7181299999999986 -20.27619999999999933)	Bikita	Chitenderano	31.7181	-20.2762	195	58.4615	195	0	0.168994	0	41.5385	16.9231	0	0	102	100	100	0.583718	0	69.6078	30.3922	0	0	DOWE DAM	27.8207	UNK	0	River/Stream	Chitenderano	5.90542
Point (28.05061999999999856 -17.47223999999999933)	Binga	Siabuwa	28.0506	-17.4722	253	4.72103	253	0	0.0017784	0	4.34783	0	0	0	11	100	100	0.907713	0	100	0	0	0	LAKE KARIBA	23.3908			stream	Siabuwa	3.01253
Point (31.77288000000000068 -19.21676000000000073)	Buhera	Masocha	31.7729	-19.2168	242	40.9091	242	0	0.130473	0	23.5537	17.3554	0	0	99	100	100	0.779614	0	57.5758	42.4242	0	0	SABI	23.6267			stream	Masocha	4.36836
Point (30.08230999999999966 -18.07645000000000124)	Chegutu	Gadzema	30.0823	-18.0765	267	15.7303	267	0	0.0299883	0	11.236	4.49438	0	0	42	100	100	1.21192	0	71.4286	28.5714	0	0	LAKE MANYAME	63.826		Mupfure River	river	Gadzema	2.63575
Point (31.17423000000000144 -18.9604600000000012)	Chikomba	Nhidza	31.1742	-18.9605	250	50.4	250	0	0.111264	0	34.8	15.6	0	0	126	100	100	0.43802	0	69.0476	30.9524	0	0	UNK	45.1957			stream	Nhidza	2.66486
Point (32.16411000000000087 -20.97768999999999906)	Chipinge	Chitepo	32.1641	-20.9777	250	48.8	250	0	0.13112	0	30.4	18.4	0	0	122	100	100	0.550591	0	62.2951	37.7049	0	0	SABI	7.29746			River/Stream	Chitepo	1.31581
Point (32.09631999999999863 -20.9046599999999998)	Chiredzi	Mareya	32.0963	-20.9047	218	54.1284	218	0	0.226486	0	26.1468	27.9817	0	0	118	100	100	0.773018	0	48.3051	51.6949	0	0	SABI	8.82462	MKWASENI		River/Stream	Mareya	1.97882
Point (30.61279000000000039 -19.57639999999999958)	Chirumanzu	Gambiza	30.6128	-19.5764	195	30.2564	195	0	0.150927	0	21.5385	8.71795	0	0	59	100	100	1.11319	0	71.1864	28.8136	0	0	MUSHANDIKE DAM	62.2476			River/Stream	Gambiza	2.78469
Point (28.6243799999999986 -17.51450000000000173)	Gokwe North	Chireya	28.6244	-17.5145	199	36.6834	199	0	0.122737	0	20.603	16.0804	0	0	73	100	100	0.893507	0	56.1644	43.8356	0	0	LAKE KARIBA	68.2343		Unie	river	Chireya	5.10309
Point (30.62287999999999855 -16.88145499999999899)	Guruve	Nyanhunzi	30.6229	-16.8815	179	0	179	0	0	0	0	0	0	0	NA	-1	-1	NID	NID	NID	NID	NID	NID	UNK	40.831	UNK		River/Stream	Nyanhunzi	1.82334
Point (31.0860100000000017 -19.94173999999999936)	Gutu	Mutendeure	31.086	-19.9417	199	51.0417	199	0	0.113469	0	35.6784	13.5678	0	0	98	100	100	0.459965	0	72.449	27.551	0	0	LAKE KYLE	29.1288			stream	Mutendeure	1.62236
Point (29.19622000000000028 -17.14536000000000016)	Hurungwe	Dandawa	29.1962	-17.1454	439	0	439	0	0	0	0	0	0	0	NA	-1	-1	NID	NID	NID	NID	NID	NID	LAKE KARIBA	123.763			dam	Dandawa	1.48063
Point (29.17859999999999943 -16.75566999999999851)	Hurungwe	Kajekache	29.1786	-16.7557	439	0	439	0	0	0	0	0	0	0	NA	-1	-1	NID	NID	NID	NID	NID	NID	LAKE KARIBA	133.624			river	Kajekache	7.47942
Point (29.40277999999999992 -20.88021000000000171)	Insiza	Insiza	29.4028	-20.8802	248	5.12821	248	0	0.00171805	0	4.83871	0	0	0	12	100	100	0.733796	0	100	0	0	0	UNK	25.6385			river	Insiza	3.35506
Point (29.76727999999999952 -17.39557999999999893)	Makonde	Kanyaga	29.7673	-17.3956	241	9.6	250	0	0.0041666	0	9.54357	0.414938	0	0	24	100	100	0.420139	0	95.8333	4.16667	0	0	LAKE KARIBA	184.318			dam	Kanyaga	2.11893
Point (31.93944000000000116 -18.86075999999999908)	Makoni	Bandanyenje	31.9394	-18.8608	233	52.7897	233	0	0.125612	0	38.6266	14.1631	0	0	123	100	100	0.450746	0	73.1707	26.8293	0	0	SABI	31.1044	UNK		River/Stream	Bandanyenje	2.70534
Point (30.94585000000000008 -17.5519299999999987)	Mazowe	Mbebi	30.9459	-17.5519	186	0	186	0	0	0	0	0	0	0	NA	-1	-1	NID	NID	NID	NID	NID	NID	MAZOE DAM	5.00056			dam	Mbebi	5.66556
Point (30.46280000000000143 -20.72007999999999939)	Mberengwa	Nhenga	30.4628	-20.7201	248	34.7059	248	0	0.0375793	0	59.8485	40.1515	0	0	236	100	100	0.305887	0	63.9831	36.0169	0	0	MAGOGA DAM	18.2937			river	Nhenga	0.934014
Point (30.40561437999999939 -20.57123775999999893)	Mberengwa	Mukwakwe	30.4056	-20.5712	179	34.7059	179	0	0.0375793	0	67.5	32.5	0	0	236	100	100	0.305887	0	63.9831	36.0169	0	0	MAGOGA DAM	34.7832		Runde	river	Mukwakwe	3.24866
Point (29.77718000000000131 -20.78600000000000136)	Mberengwa	Zverenje	29.7772	-20.786	253	34.7059	253	0	0.0375793	0	75	25	0	0	236	100	100	0.305887	0	63.9831	36.0169	0	0	UNK	59.9403	NUANETSI		River/Stream	Zverenje	3.48711
Point (31.44891000000000147 -16.79205999999999932)	Mt Darwin	Bemberi	31.4489	-16.7921	206	66.0194	206	24.2718	0.241226	0.0240755	183.01	144.66	29.1262	1.45631	126	68.254	91.717	0.635991	0.0526791	56.3492	43.6508	30.9524	0.793651	UNK	63.0514	UNK		River/Stream	Bemberi	2.3828
Point (31.93912999999999869 -17.74430999999999869)	Murehwa	Chiguri	31.9391	-17.7443	198	23.4597	198	0	0.0412259	0	59.596	40.404	0	0	99	100	100	0.749073	0	59.596	40.404	0	0	PRINCE EDWARD DAM	95.4398			stream	Chiguri	2.99258
Point (31.93340999999999852 -17.6970099999999988)	Murehwa	Chingono	31.9334	-17.697	224	23.4597	224	0	0.0412259	0	0	0	0	0	99	100	100	0.749073	0	59.596	40.404	0	0	PRINCE EDWARD DAM	96.4448			river	Chingono	4.20353
Point (32.01937999999999818 -17.61070000000000135)	Mutoko	Kushinga	32.0194	-17.6107	198	30.5687	198	0	0.0497593	0	0	0	0	0	129	100	100	0.5325	0	63.5659	36.4341	0	0	PRINCE EDWARD DAM	108.365	UNK		River/Stream	Kushinga	2.90595
Point (32.22491000000000128 -17.27299000000000007)	Mutoko	Chimukopa	32.2249	-17.273	224	30.5687	224	0	0.0497593	0	63.5659	36.4341	0	0	129	100	100	0.5325	0	63.5659	36.4341	0	0	MAZOE DAM	134.362			river	Chimukopa	3.24497
Point (30.99856000000000122 -16.40304000000000073)	Muzarabani	Muzarabani	30.9986	-16.403	299	73.5786	320	0	0.241479	0	24.7492	48.8294	0	0	220	100	100	0.54938	0	33.6364	66.3636	0	0	UNK	48.5845			dam	Muzarabani	1.18483
Point (30.50038999999999945 -20.73225000000000051)	Mwenezi	Ruzongwe	30.5004	-20.7323	267	48.6891	267	0.374532	0.160567	4.68e-06	20.2247	28.4644	0.374532	0	130	100	100	0.677318	0	41.5385	58.4615	0	0	MAGOGA DAM	14.5904			river	Ruzongwe	1.67023
Point (28.74108000000000018 -18.88115000000000165)	Nkayi	Gonye	28.7411	-18.8812	242	6.19835	242	7.02479	0.00471848	0.00317601	5.3719	0.826446	2.06612	0	5	0	61.0018	7.45333	2.90667	60	40	0	0	UMNIATI	95.1518			river	Gonye	2.54209
Point (32.88123300000000171 -17.64578300000000155)	Nyanga	Chipataronga	32.8812	-17.6458	397	0	398	0	0	0	0	0	0	0	NA	-1	-1	NID	NID	NID	NID	NID	NID	UNK	191.748			river	Chipataronga	4.34896
Point (32.27027999999999963 -16.7447499999999998)	Rushinga	Mazowe Bridge	32.2703	-16.7447	250	44	250	0.4	0.0772427	2.4e-05	35.6	8.4	1.2	0	110	99.0909	99.9896	0.398981	4.13e-05	80.9091	19.0909	0.909091	0	UNK	144.32	MAZOE		River/Stream	Mazowe Bridge	1.19515
Point (31.42082999999999871 -16.89406999999999925)	Shamva	Chihuri	31.4208	-16.8941	218	32.1895	218	0.715564	0.039812	0.00017121	75.5556	24.4444	0	0	194	97.4227	99.6329	0.395667	0.00145251	66.4948	33.5052	2.57732	0	UNK	55.2513			dam	Chihuri	3.5105
Point (31.56044999999999945 -17.14314999999999856)	Shamva	Gono	31.5604	-17.1431	394	32.1895	900	0.715564	0.039812	0.00017121	64.4737	35.5263	90	10	194	97.4227	99.6329	0.395667	0.00145251	66.4948	33.5052	2.57732	0	UNK	66.128	UNK		River/Stream	Gono	4.13931
Point (30.31128999999999962 -19.97915000000000063)	Shurugwi	Newgato	30.3113	-19.9792	186	62.9032	186	0	0.259818	0	36.5591	26.3441	0	0	117	100	100	0.656634	0	58.1197	41.8803	0	0	MUSHANDIKE DAM	36.5849			stream	Newgato	4.41488
Point (32.27461999999999875 -16.85679000000000016)	UMP	Kafura	32.2746	-16.8568	250	47.2	250	0	0.193472	0	20.4	26.8	0	0	118	100	100	0.868429	0	43.2203	56.7797	0	0	UNK	144.187			river	Kafura	9.68139
Point (30.33799000000000134 -17.75815000000000055)	Zvimba	Chomutamba	30.338	-17.7582	248	46.1847	248	0	0.1609	0	27.4194	18.9516	0	0	114	100	100	0.752616	0	59.6491	40.3509	0	0	LAKE MANYAME	30.3663	HUNYANI		River/Stream	Chomutamba	3.16667

## Sheet: waterways
wkt_geom	F_CODE_DES	HYC_DESCRI	NAM	ISO	NAME_0	osm_id	source	blockage	layer	name	waterway	natural	tunnel	water	covered	width	depth	path	HubName	HubDist
LineString (30.44684317090889181 -20.74859045318567041, 30.45720000000000027 -20.75300000000000011)	River/Stream	Perennial/Permanent	UNK	ZWE	Zimbabwe	0	0	0	0	0	0	0	0	0	0	0	0	/Users/gracezdesenko/Desktop/Work/Hotspots/Hotspot Map/Combined Map Data/QGIS Files/ZIM_water_bodies/ZWE_wat/ZWE_water_lines_dcw.shp	Mberengwa	1.18392
LineString (30.99639859999999913 -16.41354145000000031, 30.99856000000000122 -16.40304000000000073)	0	0	0	0	0	528890885					dam							/Users/gracezdesenko/Desktop/Work/Hotspots/Hotspot Map/Combined Map Data/QGIS Files/ZIM_water_bodies/hotosm_zwe_waterways_lines_shp/hotosm_zwe_waterways_lines.shp	Muzarabani	1.18483
LineString (32.27640341115436229 -16.75379556343056464, 32.27027999999999963 -16.7447499999999998)	River/Stream	Perennial/Permanent	MAZOE	ZWE	Zimbabwe	0	0	0	0	0	0	0	0	0	0	0	0	/Users/gracezdesenko/Desktop/Work/Hotspots/Hotspot Map/Combined Map Data/QGIS Files/ZIM_water_bodies/ZWE_wat/ZWE_water_lines_dcw.shp	Rushinga	1.19515
LineString (32.15151022134713799 -20.97659392037446935, 32.16411000000000087 -20.97768999999999906)	River/Stream	Perennial/Permanent	SABI	ZWE	Zimbabwe	0	0	0	0	0	0	0	0	0	0	0	0	/Users/gracezdesenko/Desktop/Work/Hotspots/Hotspot Map/Combined Map Data/QGIS Files/ZIM_water_bodies/ZWE_wat/ZWE_water_lines_dcw.shp	Chipinge	1.31581
LineString (29.18684670000000025 -17.15524830000000023, 29.19622000000000028 -17.14536000000000016)	0	0	0	0	0	193040858					dam							/Users/gracezdesenko/Desktop/Work/Hotspots/Hotspot Map/Combined Map Data/QGIS Files/ZIM_water_bodies/hotosm_zwe_waterways_lines_shp/hotosm_zwe_waterways_lines.shp	Hurungwe	1.48063
LineString (31.0900023499999989 -19.95590035000000029, 31.0860100000000017 -19.94173999999999936)	0	0	0	0	0	545958351					stream							/Users/gracezdesenko/Desktop/Work/Hotspots/Hotspot Map/Combined Map Data/QGIS Files/ZIM_water_bodies/hotosm_zwe_waterways_lines_shp/hotosm_zwe_waterways_lines.shp	Gutu	1.62236
LineString (30.48440140000000298 -20.73109110000000044, 30.50038999999999945 -20.73225000000000051)	0	0	0	0	0	451898193					river							/Users/gracezdesenko/Desktop/Work/Hotspots/Hotspot Map/Combined Map Data/QGIS Files/ZIM_water_bodies/hotosm_zwe_waterways_lines_shp/hotosm_zwe_waterways_lines.shp	Mwenezi	1.67023
LineString (30.63992312211364322 -16.88293369341816685, 30.62287999999999855 -16.88145499999999899)	River/Stream	Perennial/Permanent	UNK	ZWE	Zimbabwe	0	0	0	0	0	0	0	0	0	0	0	0	/Users/gracezdesenko/Desktop/Work/Hotspots/Hotspot Map/Combined Map Data/QGIS Files/ZIM_water_bodies/ZWE_wat/ZWE_water_lines_dcw.shp	Guruve	1.82334
LineString (31.10441389999999728 -19.94446655000000135, 31.0860100000000017 -19.94173999999999936)	0	0	0	0	0	545674754					stream							/Users/gracezdesenko/Desktop/Work/Hotspots/Hotspot Map/Combined Map Data/QGIS Files/ZIM_water_bodies/hotosm_zwe_waterways_lines_shp/hotosm_zwe_waterways_lines.shp	Gutu	1.95011
LineString (32.07863049525018084 -20.91122911809685192, 32.09631999999999863 -20.9046599999999998)	River/Stream	Perennial/Permanent	MKWASENI	ZWE	Zimbabwe	0	0	0	0	0	0	0	0	0	0	0	0	/Users/gracezdesenko/Desktop/Work/Hotspots/Hotspot Map/Combined Map Data/QGIS Files/ZIM_water_bodies/ZWE_wat/ZWE_water_lines_dcw.shp	Chiredzi	1.97882
LineString (29.7480735999999979 -17.40072959999999824, 29.76727999999999952 -17.39557999999999893)	0	0	0	0	0	192218114					dam							/Users/gracezdesenko/Desktop/Work/Hotspots/Hotspot Map/Combined Map Data/QGIS Files/ZIM_water_bodies/hotosm_zwe_waterways_lines_shp/hotosm_zwe_waterways_lines.shp	Makonde	2.11893
LineString (30.47967775000000046 -20.72596569999999971, 30.50038999999999945 -20.73225000000000051)	0	0	0	0	0	552565169					dam							/Users/gracezdesenko/Desktop/Work/Hotspots/Hotspot Map/Combined Map Data/QGIS Files/ZIM_water_bodies/hotosm_zwe_waterways_lines_shp/hotosm_zwe_waterways_lines.shp	Mwenezi	2.26674
LineString (31.43292330781144983 -16.80710887469606263, 31.44891000000000147 -16.79205999999999932)	River/Stream	Perennial/Permanent	UNK	ZWE	Zimbabwe	0	0	0	0	0	0	0	0	0	0	0	0	/Users/gracezdesenko/Desktop/Work/Hotspots/Hotspot Map/Combined Map Data/QGIS Files/ZIM_water_bodies/ZWE_wat/ZWE_water_lines_dcw.shp	Mt Darwin	2.3828
LineString (30.49048259999999999 -20.751888000000001, 30.50038999999999945 -20.73225000000000051)	0	0	0	0	0	265408683					riverbank							/Users/gracezdesenko/Desktop/Work/Hotspots/Hotspot Map/Combined Map Data/QGIS Files/ZIM_water_bodies/hotosm_zwe_waterways_lines_shp/hotosm_zwe_waterways_lines.shp	Mwenezi	2.40662
LineString (30.41790110000000169 -20.70145434999999878, 30.40370000000000061 -20.68299999999999983)	0	0	0	0	0	491192673					stream							/Users/gracezdesenko/Desktop/Work/Hotspots/Hotspot Map/Combined Map Data/QGIS Files/ZIM_water_bodies/hotosm_zwe_waterways_lines_shp/hotosm_zwe_waterways_lines.shp	Mberengwa	2.52256
LineString (28.75555879999999931 -18.89952085000000181, 28.74108000000000018 -18.88115000000000165)	0	0	0	0	0	485660552					river							/Users/gracezdesenko/Desktop/Work/Hotspots/Hotspot Map/Combined Map Data/QGIS Files/ZIM_water_bodies/hotosm_zwe_waterways_lines_shp/hotosm_zwe_waterways_lines.shp	Nkayi	2.54209
LineString (30.1030874500000003 -18.06332875000000016, 30.08230999999999966 -18.07645000000000124)	0	0	0	0	0	254975729	Yahoo			Mupfure River	river							/Users/gracezdesenko/Desktop/Work/Hotspots/Hotspot Map/Combined Map Data/QGIS Files/ZIM_water_bodies/hotosm_zwe_waterways_lines_shp/hotosm_zwe_waterways_lines.shp	Chegutu	2.63575
LineString (31.15664830000000052 -18.94314715000000149, 31.17423000000000144 -18.9604600000000012)	0	0	0	0	0	492466529					stream							/Users/gracezdesenko/Desktop/Work/Hotspots/Hotspot Map/Combined Map Data/QGIS Files/ZIM_water_bodies/hotosm_zwe_waterways_lines_shp/hotosm_zwe_waterways_lines.shp	Chikomba	2.66486
LineString (31.96510697892610153 -18.86126519548553304, 31.93944000000000116 -18.86075999999999908)	River/Stream	Perennial/Permanent	UNK	ZWE	Zimbabwe	0	0	0	0	0	0	0	0	0	0	0	0	/Users/gracezdesenko/Desktop/Work/Hotspots/Hotspot Map/Combined Map Data/QGIS Files/ZIM_water_bodies/ZWE_wat/ZWE_water_lines_dcw.shp	Makoni	2.70534
LineString (30.06599944999999963 -18.05752645000000101, 30.08230999999999966 -18.07645000000000124)	0	0	0	0	0	254976583	Bing				dam							/Users/gracezdesenko/Desktop/Work/Hotspots/Hotspot Map/Combined Map Data/QGIS Files/ZIM_water_bodies/hotosm_zwe_waterways_lines_shp/hotosm_zwe_waterways_lines.shp	Chegutu	2.71448
LineString (30.62120531731824968 -19.5525427418607336, 30.61279000000000039 -19.57639999999999958)	River/Stream	Perennial/Permanent	UNK	ZWE	Zimbabwe	0	0	0	0	0	0	0	0	0	0	0	0	/Users/gracezdesenko/Desktop/Work/Hotspots/Hotspot Map/Combined Map Data/QGIS Files/ZIM_water_bodies/ZWE_wat/ZWE_water_lines_dcw.shp	Chirumanzu	2.78469
LineString (31.19791144999999943 -18.94716024999999959, 31.17423000000000144 -18.9604600000000012)	0	0	0	0	0	492507768					stream							/Users/gracezdesenko/Desktop/Work/Hotspots/Hotspot Map/Combined Map Data/QGIS Files/ZIM_water_bodies/hotosm_zwe_waterways_lines_shp/hotosm_zwe_waterways_lines.shp	Chikomba	2.89622
LineString (32.03446383937335895 -17.58878795991279276, 32.01937999999999818 -17.61070000000000135)	River/Stream	Perennial/Permanent	UNK	ZWE	Zimbabwe	0	0	0	0	0	0	0	0	0	0	0	0	/Users/gracezdesenko/Desktop/Work/Hotspots/Hotspot Map/Combined Map Data/QGIS Files/ZIM_water_bodies/ZWE_wat/ZWE_water_lines_dcw.shp	Mutoko	2.90595
LineString (31.95831654999999927 -17.76413684999999987, 31.93912999999999869 -17.74430999999999869)	0	0	0	0	0	782481146					stream							/Users/gracezdesenko/Desktop/Work/Hotspots/Hotspot Map/Combined Map Data/QGIS Files/ZIM_water_bodies/hotosm_zwe_waterways_lines_shp/hotosm_zwe_waterways_lines.shp	Murehwa	2.99258
LineString (32.2949772500000023 -16.7577867999999981, 32.27027999999999963 -16.7447499999999998)	0	0	0	0	0	375781407	bing			Mazowe	river							/Users/gracezdesenko/Desktop/Work/Hotspots/Hotspot Map/Combined Map Data/QGIS Files/ZIM_water_bodies/hotosm_zwe_waterways_lines_shp/hotosm_zwe_waterways_lines.shp	Rushinga	3.00267
LineString (28.07396090000000299 -17.45677745000000058, 28.05061999999999856 -17.47223999999999933)	0	0	0	0	0	486421967					stream							/Users/gracezdesenko/Desktop/Work/Hotspots/Hotspot Map/Combined Map Data/QGIS Files/ZIM_water_bodies/hotosm_zwe_waterways_lines_shp/hotosm_zwe_waterways_lines.shp	Binga	3.01253
LineString (31.91667742786813733 -18.84410862525648156, 31.93944000000000116 -18.86075999999999908)	River/Stream	Perennial/Permanent	RUZAWI	ZWE	Zimbabwe	0	0	0	0	0	0	0	0	0	0	0	0	/Users/gracezdesenko/Desktop/Work/Hotspots/Hotspot Map/Combined Map Data/QGIS Files/ZIM_water_bodies/ZWE_wat/ZWE_water_lines_dcw.shp	Makoni	3.02515
LineString (31.99493788969374108 -17.59547232319683729, 32.01937999999999818 -17.61070000000000135)	River/Stream	Perennial/Permanent	UNK	ZWE	Zimbabwe	0	0	0	0	0	0	0	0	0	0	0	0	/Users/gracezdesenko/Desktop/Work/Hotspots/Hotspot Map/Combined Map Data/QGIS Files/ZIM_water_bodies/ZWE_wat/ZWE_water_lines_dcw.shp	Mutoko	3.09364
LineString (30.36627964948542058 -17.76731018549892838, 30.33799000000000134 -17.75815000000000055)	River/Stream	Perennial/Permanent	HUNYANI	ZWE	Zimbabwe	0	0	0	0	0	0	0	0	0	0	0	0	/Users/gracezdesenko/Desktop/Work/Hotspots/Hotspot Map/Combined Map Data/QGIS Files/ZIM_water_bodies/ZWE_wat/ZWE_water_lines_dcw.shp	Zvimba	3.16667
LineString (32.25469795000000062 -17.27936625000000248, 32.22491000000000128 -17.27299000000000007)	0	0	0	0	0	589026910					river							/Users/gracezdesenko/Desktop/Work/Hotspots/Hotspot Map/Combined Map Data/QGIS Files/ZIM_water_bodies/hotosm_zwe_waterways_lines_shp/hotosm_zwe_waterways_lines.shp	Mutoko	3.24497
LineString (32.04759654999999441 -17.59743100000000027, 32.01937999999999818 -17.61070000000000135)	0	0	0	0	0	387525330					river							/Users/gracezdesenko/Desktop/Work/Hotspots/Hotspot Map/Combined Map Data/QGIS Files/ZIM_water_bodies/hotosm_zwe_waterways_lines_shp/hotosm_zwe_waterways_lines.shp	Mutoko	3.33555
LineString (29.43114130000000017 -20.86579609999999718, 29.40277999999999992 -20.88021000000000171)	0	0	0	0	0	489249074					river							/Users/gracezdesenko/Desktop/Work/Hotspots/Hotspot Map/Combined Map Data/QGIS Files/ZIM_water_bodies/hotosm_zwe_waterways_lines_shp/hotosm_zwe_waterways_lines.shp	Insiza	3.35506
LineString (30.42641160000000156 -20.70630179999999854, 30.40370000000000061 -20.68299999999999983)	0	0	0	0	0	491192672					stream				yes			/Users/gracezdesenko/Desktop/Work/Hotspots/Hotspot Map/Combined Map Data/QGIS Files/ZIM_water_bodies/hotosm_zwe_waterways_lines_shp/hotosm_zwe_waterways_lines.shp	Mberengwa	3.50055
LineString (28.02248644999999883 -17.45572574999999915, 28.05061999999999856 -17.47223999999999933)	0	0	0	0	0	443449915					stream							/Users/gracezdesenko/Desktop/Work/Hotspots/Hotspot Map/Combined Map Data/QGIS Files/ZIM_water_bodies/hotosm_zwe_waterways_lines_shp/hotosm_zwe_waterways_lines.shp	Binga	3.50297
LineString (31.39650105000000124 -16.8726799000000014, 31.42082999999999871 -16.89406999999999925)	0	0	0	0	0	686627189					dam							/Users/gracezdesenko/Desktop/Work/Hotspots/Hotspot Map/Combined Map Data/QGIS Files/ZIM_water_bodies/hotosm_zwe_waterways_lines_shp/hotosm_zwe_waterways_lines.shp	Shamva	3.5105
LineString (30.42669795000000121 -20.70621084999999795, 30.40370000000000061 -20.68299999999999983)	0	0	0	0	0	491192675					stream							/Users/gracezdesenko/Desktop/Work/Hotspots/Hotspot Map/Combined Map Data/QGIS Files/ZIM_water_bodies/hotosm_zwe_waterways_lines_shp/hotosm_zwe_waterways_lines.shp	Mberengwa	3.51342
LineString (30.42698239999999998 -20.70612934999999766, 30.40370000000000061 -20.68299999999999983)	0	0	0	0	0	491192674					stream				yes			/Users/gracezdesenko/Desktop/Work/Hotspots/Hotspot Map/Combined Map Data/QGIS Files/ZIM_water_bodies/hotosm_zwe_waterways_lines_shp/hotosm_zwe_waterways_lines.shp	Mberengwa	3.52714
LineString (31.91749475840286721 -17.76962373459723921, 31.93912999999999869 -17.74430999999999869)	River/Stream	Perennial/Permanent	UNK	ZWE	Zimbabwe	0	0	0	0	0	0	0	0	0	0	0	0	/Users/gracezdesenko/Desktop/Work/Hotspots/Hotspot Map/Combined Map Data/QGIS Files/ZIM_water_bodies/ZWE_wat/ZWE_water_lines_dcw.shp	Murehwa	3.62127
LineString (31.3877248499999979 -16.9017691499999998, 31.42082999999999871 -16.89406999999999925)	0	0	0	0	0	686627187					dam							/Users/gracezdesenko/Desktop/Work/Hotspots/Hotspot Map/Combined Map Data/QGIS Files/ZIM_water_bodies/hotosm_zwe_waterways_lines_shp/hotosm_zwe_waterways_lines.shp	Shamva	3.62859
LineString (29.43671470000000312 -20.88931810000000056, 29.40277999999999992 -20.88021000000000171)	0	0	0	0	0	489275746					stream							/Users/gracezdesenko/Desktop/Work/Hotspots/Hotspot Map/Combined Map Data/QGIS Files/ZIM_water_bodies/hotosm_zwe_waterways_lines_shp/hotosm_zwe_waterways_lines.shp	Insiza	3.67208
LineString (30.43025809999999964 -20.70582824999999971, 30.40370000000000061 -20.68299999999999983)	0	0	0	0	0	491189689					stream							/Users/gracezdesenko/Desktop/Work/Hotspots/Hotspot Map/Combined Map Data/QGIS Files/ZIM_water_bodies/hotosm_zwe_waterways_lines_shp/hotosm_zwe_waterways_lines.shp	Mberengwa	3.74741
LineString (29.4351395999999994 -20.89517465000000129, 29.40277999999999992 -20.88021000000000171)	0	0	0	0	0	489275747					stream							/Users/gracezdesenko/Desktop/Work/Hotspots/Hotspot Map/Combined Map Data/QGIS Files/ZIM_water_bodies/hotosm_zwe_waterways_lines_shp/hotosm_zwe_waterways_lines.shp	Insiza	3.75252
LineString (28.08232470000000092 -17.45387914999999879, 28.05061999999999856 -17.47223999999999933)	0	0	0	0	0	507401235			-1		stream		culvert					/Users/gracezdesenko/Desktop/Work/Hotspots/Hotspot Map/Combined Map Data/QGIS Files/ZIM_water_bodies/hotosm_zwe_waterways_lines_shp/hotosm_zwe_waterways_lines.shp	Binga	3.93329
LineString (32.25374032569131089 -17.29588226796603578, 32.22491000000000128 -17.27299000000000007)	River/Stream	Perennial/Permanent	UNK	ZWE	Zimbabwe	0	0	0	0	0	0	0	0	0	0	0	0	/Users/gracezdesenko/Desktop/Work/Hotspots/Hotspot Map/Combined Map Data/QGIS Files/ZIM_water_bodies/ZWE_wat/ZWE_water_lines_dcw.shp	Mutoko	3.97684
LineString (30.06314689999999956 -18.04520314999999897, 30.08230999999999966 -18.07645000000000124)	0	0	0	0	0	254976579	Yahoo			Mupfure River	river							/Users/gracezdesenko/Desktop/Work/Hotspots/Hotspot Map/Combined Map Data/QGIS Files/ZIM_water_bodies/hotosm_zwe_waterways_lines_shp/hotosm_zwe_waterways_lines.shp	Chegutu	4.00957
LineString (30.11214050000000242 -18.05361839999999773, 30.08230999999999966 -18.07645000000000124)	0	0	0	0	0	254976384	Bing				dam							/Users/gracezdesenko/Desktop/Work/Hotspots/Hotspot Map/Combined Map Data/QGIS Files/ZIM_water_bodies/hotosm_zwe_waterways_lines_shp/hotosm_zwe_waterways_lines.shp	Chegutu	4.04464
LineString (29.43931175000000167 -20.89372164999999981, 29.40277999999999992 -20.88021000000000171)	0	0	0	0	0	489275748					stream							/Users/gracezdesenko/Desktop/Work/Hotspots/Hotspot Map/Combined Map Data/QGIS Files/ZIM_water_bodies/hotosm_zwe_waterways_lines_shp/hotosm_zwe_waterways_lines.shp	Insiza	4.08485
LineString (30.45491595000000018 -20.71606135000000037, 30.45720000000000027 -20.75300000000000011)	0	0	0	0	0	552565165					river							/Users/gracezdesenko/Desktop/Work/Hotspots/Hotspot Map/Combined Map Data/QGIS Files/ZIM_water_bodies/hotosm_zwe_waterways_lines_shp/hotosm_zwe_waterways_lines.shp	Mberengwa	4.09652
LineString (30.99824814284033181 -16.44040104211315168, 30.99856000000000122 -16.40304000000000073)	River/Stream	Perennial/Permanent	MUSENGEZI	ZWE	Zimbabwe	0	0	0	0	0	0	0	0	0	0	0	0	/Users/gracezdesenko/Desktop/Work/Hotspots/Hotspot Map/Combined Map Data/QGIS Files/ZIM_water_bodies/ZWE_wat/ZWE_water_lines_dcw.shp	Muzarabani	4.13462
LineString (31.59931277238202085 -17.14482410604696128, 31.56044999999999945 -17.14314999999999856)	River/Stream	Perennial/Permanent	UNK	ZWE	Zimbabwe	0	0	0	0	0	0	0	0	0	0	0	0	/Users/gracezdesenko/Desktop/Work/Hotspots/Hotspot Map/Combined Map Data/QGIS Files/ZIM_water_bodies/ZWE_wat/ZWE_water_lines_dcw.shp	Shamva	4.13931
LineString (30.12154914999999988 -18.07362934999999737, 30.08230999999999966 -18.07645000000000124)	0	0	0	0	0	837449633	Yahoo			Mupfure River	river							/Users/gracezdesenko/Desktop/Work/Hotspots/Hotspot Map/Combined Map Data/QGIS Files/ZIM_water_bodies/hotosm_zwe_waterways_lines_shp/hotosm_zwe_waterways_lines.shp	Chegutu	4.16558
LineString (30.12164419999999865 -18.07430635000000052, 30.08230999999999966 -18.07645000000000124)	0	0	0	0	0	254976230	Yahoo			Mupfure River	river							/Users/gracezdesenko/Desktop/Work/Hotspots/Hotspot Map/Combined Map Data/QGIS Files/ZIM_water_bodies/hotosm_zwe_waterways_lines_shp/hotosm_zwe_waterways_lines.shp	Chegutu	4.17067
LineString (28.08439605000000228 -17.45289149999999978, 28.05061999999999856 -17.47223999999999933)	0	0	0	0	0	507401237					stream							/Users/gracezdesenko/Desktop/Work/Hotspots/Hotspot Map/Combined Map Data/QGIS Files/ZIM_water_bodies/hotosm_zwe_waterways_lines_shp/hotosm_zwe_waterways_lines.shp	Binga	4.1782
LineString (31.97292850000000186 -17.69423940000000073, 31.93340999999999852 -17.6970099999999988)	0	0	0	0	0	782481110					river							/Users/gracezdesenko/Desktop/Work/Hotspots/Hotspot Map/Combined Map Data/QGIS Files/ZIM_water_bodies/hotosm_zwe_waterways_lines_shp/hotosm_zwe_waterways_lines.shp	Murehwa	4.20353
LineString (30.11884524999999968 -18.09174355000000034, 30.08230999999999966 -18.07645000000000124)	0	0	0	0	0	254976253	Bing				dam							/Users/gracezdesenko/Desktop/Work/Hotspots/Hotspot Map/Combined Map Data/QGIS Files/ZIM_water_bodies/hotosm_zwe_waterways_lines_shp/hotosm_zwe_waterways_lines.shp	Chegutu	4.22164
LineString (28.77057274999999947 -18.90756404999999774, 28.74108000000000018 -18.88115000000000165)	0	0	0	0	0	485660551					river							/Users/gracezdesenko/Desktop/Work/Hotspots/Hotspot Map/Combined Map Data/QGIS Files/ZIM_water_bodies/hotosm_zwe_waterways_lines_shp/hotosm_zwe_waterways_lines.shp	Nkayi	4.2666
LineString (29.43836759999999941 -20.90012424999999752, 29.40277999999999992 -20.88021000000000171)	0	0	0	0	0	489275754					stream							/Users/gracezdesenko/Desktop/Work/Hotspots/Hotspot Map/Combined Map Data/QGIS Files/ZIM_water_bodies/hotosm_zwe_waterways_lines_shp/hotosm_zwe_waterways_lines.shp	Insiza	4.30948
LineString (32.91868695000000145 -17.66173985000000002, 32.88123300000000171 -17.64578300000000155)	0	0	0	0	0	591612785					river							/Users/gracezdesenko/Desktop/Work/Hotspots/Hotspot Map/Combined Map Data/QGIS Files/ZIM_water_bodies/hotosm_zwe_waterways_lines_shp/hotosm_zwe_waterways_lines.shp	Nyanga	4.34896
LineString (31.7416065500000002 -19.24273859999999914, 31.77288000000000068 -19.21676000000000073)	0	0	0	0	0	689829156					stream							/Users/gracezdesenko/Desktop/Work/Hotspots/Hotspot Map/Combined Map Data/QGIS Files/ZIM_water_bodies/hotosm_zwe_waterways_lines_shp/hotosm_zwe_waterways_lines.shp	Buhera	4.36836
LineString (31.21589184999999844 -18.95915459999999797, 31.17423000000000144 -18.9604600000000012)	0	0	0	0	0	492466530					stream							/Users/gracezdesenko/Desktop/Work/Hotspots/Hotspot Map/Combined Map Data/QGIS Files/ZIM_water_bodies/hotosm_zwe_waterways_lines_shp/hotosm_zwe_waterways_lines.shp	Chikomba	4.39009
LineString (30.30116234999999847 -20.01786380000000065, 30.31128999999999962 -19.97915000000000063)	0	0	0	0	0	285858866					stream							/Users/gracezdesenko/Desktop/Work/Hotspots/Hotspot Map/Combined Map Data/QGIS Files/ZIM_water_bodies/hotosm_zwe_waterways_lines_shp/hotosm_zwe_waterways_lines.shp	Shurugwi	4.41488
LineString (30.29821335000000104 -20.01729334999999921, 30.31128999999999962 -19.97915000000000063)	0	0	0	0	0	285858865					dam							/Users/gracezdesenko/Desktop/Work/Hotspots/Hotspot Map/Combined Map Data/QGIS Files/ZIM_water_bodies/hotosm_zwe_waterways_lines_shp/hotosm_zwe_waterways_lines.shp	Shurugwi	4.43884
LineString (29.36058094999999923 -20.87429325000000091, 29.40277999999999992 -20.88021000000000171)	0	0	0	0	0	357060296				Insiza	river							/Users/gracezdesenko/Desktop/Work/Hotspots/Hotspot Map/Combined Map Data/QGIS Files/ZIM_water_bodies/hotosm_zwe_waterways_lines_shp/hotosm_zwe_waterways_lines.shp	Insiza	4.43962
LineString (32.05885100000000421 -17.59714770000000073, 32.01937999999999818 -17.61070000000000135)	0	0	0	0	0	726101460					stream							/Users/gracezdesenko/Desktop/Work/Hotspots/Hotspot Map/Combined Map Data/QGIS Files/ZIM_water_bodies/hotosm_zwe_waterways_lines_shp/hotosm_zwe_waterways_lines.shp	Mutoko	4.44982
LineString (30.37262825425519708 -20.59868046631538618, 30.32989999999999853 -20.59639999999999915)	River/Stream	Perennial/Permanent	NGEZI	ZWE	Zimbabwe	0	0	0	0	0	0	0	0	0	0	0	0	/Users/gracezdesenko/Desktop/Work/Hotspots/Hotspot Map/Combined Map Data/QGIS Files/ZIM_water_bodies/ZWE_wat/ZWE_water_lines_dcw.shp	Mberengwa	4.46142
LineString (28.00976005000000058 -17.48248034999999945, 28.05061999999999856 -17.47223999999999933)	0	0	0	0	0	443632566					stream							/Users/gracezdesenko/Desktop/Work/Hotspots/Hotspot Map/Combined Map Data/QGIS Files/ZIM_water_bodies/hotosm_zwe_waterways_lines_shp/hotosm_zwe_waterways_lines.shp	Binga	4.48539
LineString (28.00972304999999807 -17.48242210000000085, 28.05061999999999856 -17.47223999999999933)	0	0	0	0	0	443632565					stream							/Users/gracezdesenko/Desktop/Work/Hotspots/Hotspot Map/Combined Map Data/QGIS Files/ZIM_water_bodies/hotosm_zwe_waterways_lines_shp/hotosm_zwe_waterways_lines.shp	Binga	4.48757
LineString (31.89068904999999887 -17.69585045000000179, 31.93340999999999852 -17.6970099999999988)	0	0	0	0	0	785967600					river							/Users/gracezdesenko/Desktop/Work/Hotspots/Hotspot Map/Combined Map Data/QGIS Files/ZIM_water_bodies/hotosm_zwe_waterways_lines_shp/hotosm_zwe_waterways_lines.shp	Murehwa	4.53386
LineString (30.29588805000000207 -20.01744330000000005, 30.31128999999999962 -19.97915000000000063)	0	0	0	0	0	285858867					river							/Users/gracezdesenko/Desktop/Work/Hotspots/Hotspot Map/Combined Map Data/QGIS Files/ZIM_water_bodies/hotosm_zwe_waterways_lines_shp/hotosm_zwe_waterways_lines.shp	Shurugwi	4.5353
LineString (32.84251778121086573 -17.66355522908995823, 32.88123300000000171 -17.64578300000000155)	River/Stream	Perennial/Permanent	UNK	ZWE	Zimbabwe	0	0	0	0	0	0	0	0	0	0	0	0	/Users/gracezdesenko/Desktop/Work/Hotspots/Hotspot Map/Combined Map Data/QGIS Files/ZIM_water_bodies/ZWE_wat/ZWE_water_lines_dcw.shp	Nyanga	4.55466
LineString (30.05831584999999961 -18.04226599999999792, 30.08230999999999966 -18.07645000000000124)	0	0	0	0	0	254976606	Bing				dam							/Users/gracezdesenko/Desktop/Work/Hotspots/Hotspot Map/Combined Map Data/QGIS Files/ZIM_water_bodies/hotosm_zwe_waterways_lines_shp/hotosm_zwe_waterways_lines.shp	Chegutu	4.55718
LineString (30.45127949999999828 -20.71183074999999718, 30.45720000000000027 -20.75300000000000011)	0	0	0	0	0	552565166					river							/Users/gracezdesenko/Desktop/Work/Hotspots/Hotspot Map/Combined Map Data/QGIS Files/ZIM_water_bodies/hotosm_zwe_waterways_lines_shp/hotosm_zwe_waterways_lines.shp	Mberengwa	4.59952
LineString (30.34355447751973145 -20.0076265056990934, 30.31128999999999962 -19.97915000000000063)	River/Stream	Perennial/Permanent	UNK	ZWE	Zimbabwe	0	0	0	0	0	0	0	0	0	0	0	0	/Users/gracezdesenko/Desktop/Work/Hotspots/Hotspot Map/Combined Map Data/QGIS Files/ZIM_water_bodies/ZWE_wat/ZWE_water_lines_dcw.shp	Shurugwi	4.61941
LineString (29.44689104999999785 -20.87535589999999885, 29.40277999999999992 -20.88021000000000171)	0	0	0	0	0	489249073					stream							/Users/gracezdesenko/Desktop/Work/Hotspots/Hotspot Map/Combined Map Data/QGIS Files/ZIM_water_bodies/hotosm_zwe_waterways_lines_shp/hotosm_zwe_waterways_lines.shp	Insiza	4.62132
LineString (30.31546406782605629 -17.72236069158883964, 30.33799000000000134 -17.75815000000000055)	River/Stream	Perennial/Permanent	HUNYANI	ZWE	Zimbabwe	0	0	0	0	0	0	0	0	0	0	0	0	/Users/gracezdesenko/Desktop/Work/Hotspots/Hotspot Map/Combined Map Data/QGIS Files/ZIM_water_bodies/ZWE_wat/ZWE_water_lines_dcw.shp	Zvimba	4.62577
LineString (30.31506641180915906 -17.72236069158883964, 30.33799000000000134 -17.75815000000000055)	River/Stream	Perennial/Permanent	HUNYANI	ZWE	Zimbabwe	0	0	0	0	0	0	0	0	0	0	0	0	/Users/gracezdesenko/Desktop/Work/Hotspots/Hotspot Map/Combined Map Data/QGIS Files/ZIM_water_bodies/ZWE_wat/ZWE_water_lines_dcw.shp	Zvimba	4.64769
LineString (30.44380590000000097 -20.70210695000000101, 30.40370000000000061 -20.68299999999999983)	0	0	0	0	0	491202473					stream							/Users/gracezdesenko/Desktop/Work/Hotspots/Hotspot Map/Combined Map Data/QGIS Files/ZIM_water_bodies/hotosm_zwe_waterways_lines_shp/hotosm_zwe_waterways_lines.shp	Mberengwa	4.68328
LineString (32.88134764386090581 -17.60187346996885083, 32.88123300000000171 -17.64578300000000155)	River/Stream	Perennial/Permanent	UNK	ZWE	Zimbabwe	0	0	0	0	0	0	0	0	0	0	0	0	/Users/gracezdesenko/Desktop/Work/Hotspots/Hotspot Map/Combined Map Data/QGIS Files/ZIM_water_bodies/ZWE_wat/ZWE_water_lines_dcw.shp	Nyanga	4.85975
LineString (30.52103240000000284 -20.77174104999999926, 30.50038999999999945 -20.73225000000000051)	0	0	0	0	0	374335831					ditch							/Users/gracezdesenko/Desktop/Work/Hotspots/Hotspot Map/Combined Map Data/QGIS Files/ZIM_water_bodies/hotosm_zwe_waterways_lines_shp/hotosm_zwe_waterways_lines.shp	Mwenezi	4.87211
LineString (30.44279019999999747 -20.70726129999999898, 30.40370000000000061 -20.68299999999999983)	0	0	0	0	0	459040631					stream							/Users/gracezdesenko/Desktop/Work/Hotspots/Hotspot Map/Combined Map Data/QGIS Files/ZIM_water_bodies/hotosm_zwe_waterways_lines_shp/hotosm_zwe_waterways_lines.shp	Mberengwa	4.87847
LineString (32.8357155500000033 -17.65260729999999967, 32.88123300000000171 -17.64578300000000155)	0	0	0	0	0	591612930					river							/Users/gracezdesenko/Desktop/Work/Hotspots/Hotspot Map/Combined Map Data/QGIS Files/ZIM_water_bodies/hotosm_zwe_waterways_lines_shp/hotosm_zwe_waterways_lines.shp	Nyanga	4.88866
LineString (30.50835599999999914 -20.77586004999999858, 30.50038999999999945 -20.73225000000000051)	0	0	0	0	0	374335829			-1		ditch		culvert					/Users/gracezdesenko/Desktop/Work/Hotspots/Hotspot Map/Combined Map Data/QGIS Files/ZIM_water_bodies/hotosm_zwe_waterways_lines_shp/hotosm_zwe_waterways_lines.shp	Mwenezi	4.89899
LineString (30.50075155000000038 -20.77651430000000232, 30.50038999999999945 -20.73225000000000051)	0	0	0	0	0	680514215				Musaverima dam	dam							/Users/gracezdesenko/Desktop/Work/Hotspots/Hotspot Map/Combined Map Data/QGIS Files/ZIM_water_bodies/hotosm_zwe_waterways_lines_shp/hotosm_zwe_waterways_lines.shp	Mwenezi	4.90082
LineString (31.77004044863693366 -19.2609882109713908, 31.77288000000000068 -19.21676000000000073)	River/Stream	Perennial/Permanent	UNK	ZWE	Zimbabwe	0	0	0	0	0	0	0	0	0	0	0	0	/Users/gracezdesenko/Desktop/Work/Hotspots/Hotspot Map/Combined Map Data/QGIS Files/ZIM_water_bodies/ZWE_wat/ZWE_water_lines_dcw.shp	Buhera	4.90493
LineString (30.44818595000000272 -20.69869659999999811, 30.40370000000000061 -20.68299999999999983)	0	0	0	0	0	491202472					stream							/Users/gracezdesenko/Desktop/Work/Hotspots/Hotspot Map/Combined Map Data/QGIS Files/ZIM_water_bodies/hotosm_zwe_waterways_lines_shp/hotosm_zwe_waterways_lines.shp	Mberengwa	4.94977
LineString (31.16721910000000051 -18.91611885000000015, 31.17423000000000144 -18.9604600000000012)	0	0	0	0	0	492466528					stream							/Users/gracezdesenko/Desktop/Work/Hotspots/Hotspot Map/Combined Map Data/QGIS Files/ZIM_water_bodies/hotosm_zwe_waterways_lines_shp/hotosm_zwe_waterways_lines.shp	Chikomba	4.96342
LineString (30.3417589999999997 -17.71335900000000052, 30.33799000000000134 -17.75815000000000055)	0	0	0	0	0	500761923				Manyame	river							/Users/gracezdesenko/Desktop/Work/Hotspots/Hotspot Map/Combined Map Data/QGIS Files/ZIM_water_bodies/hotosm_zwe_waterways_lines_shp/hotosm_zwe_waterways_lines.shp	Zvimba	4.97344
LineString (30.53780934727441476 -20.76016519167752961, 30.50038999999999945 -20.73225000000000051)	River/Stream	Perennial/Permanent	LUNDI	ZWE	Zimbabwe	0	0	0	0	0	0	0	0	0	0	0	0	/Users/gracezdesenko/Desktop/Work/Hotspots/Hotspot Map/Combined Map Data/QGIS Files/ZIM_water_bodies/ZWE_wat/ZWE_water_lines_dcw.shp	Mwenezi	4.9738
LineString (31.74372354999999857 -19.25240174999999709, 31.77288000000000068 -19.21676000000000073)	0	0	0	0	0	678899998					stream							/Users/gracezdesenko/Desktop/Work/Hotspots/Hotspot Map/Combined Map Data/QGIS Files/ZIM_water_bodies/hotosm_zwe_waterways_lines_shp/hotosm_zwe_waterways_lines.shp	Buhera	4.99638
LineString (30.50643984999999958 -20.77705639999999931, 30.50038999999999945 -20.73225000000000051)	0	0	0	0	0	374335827					ditch							/Users/gracezdesenko/Desktop/Work/Hotspots/Hotspot Map/Combined Map Data/QGIS Files/ZIM_water_bodies/hotosm_zwe_waterways_lines_shp/hotosm_zwe_waterways_lines.shp	Mwenezi	5.00054
LineString (31.21396734999999723 -18.9356694499999989, 31.17423000000000144 -18.9604600000000012)	0	0	0	0	0	492466513					stream							/Users/gracezdesenko/Desktop/Work/Hotspots/Hotspot Map/Combined Map Data/QGIS Files/ZIM_water_bodies/hotosm_zwe_waterways_lines_shp/hotosm_zwe_waterways_lines.shp	Chikomba	5.0047
LineString (30.50441449999999932 -20.77730264999999932, 30.50038999999999945 -20.73225000000000051)	0	0	0	0	0	374335828			-1		ditch		culvert					/Users/gracezdesenko/Desktop/Work/Hotspots/Hotspot Map/Combined Map Data/QGIS Files/ZIM_water_bodies/hotosm_zwe_waterways_lines_shp/hotosm_zwe_waterways_lines.shp	Mwenezi	5.00553
LineString (30.50314734999999899 -20.77750269999999944, 30.50038999999999945 -20.73225000000000051)	0	0	0	0	0	374335830					ditch							/Users/gracezdesenko/Desktop/Work/Hotspots/Hotspot Map/Combined Map Data/QGIS Files/ZIM_water_bodies/hotosm_zwe_waterways_lines_shp/hotosm_zwe_waterways_lines.shp	Mwenezi	5.01832
LineString (32.05141874999999629 -17.57719625000000008, 32.01937999999999818 -17.61070000000000135)	0	0	0	0	0	782810232			-1		stream		culvert					/Users/gracezdesenko/Desktop/Work/Hotspots/Hotspot Map/Combined Map Data/QGIS Files/ZIM_water_bodies/hotosm_zwe_waterways_lines_shp/hotosm_zwe_waterways_lines.shp	Mutoko	5.03137
LineString (31.04990640000000113 -19.97197295000000139, 31.0860100000000017 -19.94173999999999936)	0	0	0	0	0	545522109					stream							/Users/gracezdesenko/Desktop/Work/Hotspots/Hotspot Map/Combined Map Data/QGIS Files/ZIM_water_bodies/hotosm_zwe_waterways_lines_shp/hotosm_zwe_waterways_lines.shp	Gutu	5.04815
LineString (30.45882038491784982 -20.79864209681256781, 30.45720000000000027 -20.75300000000000011)	River/Stream	Perennial/Permanent	UNK	ZWE	Zimbabwe	0	0	0	0	0	0	0	0	0	0	0	0	/Users/gracezdesenko/Desktop/Work/Hotspots/Hotspot Map/Combined Map Data/QGIS Files/ZIM_water_bodies/ZWE_wat/ZWE_water_lines_dcw.shp	Mberengwa	5.05604
LineString (32.18800357139788559 -17.30216982573321971, 32.22491000000000128 -17.27299000000000007)	River/Stream	Perennial/Permanent	UNK	ZWE	Zimbabwe	0	0	0	0	0	0	0	0	0	0	0	0	/Users/gracezdesenko/Desktop/Work/Hotspots/Hotspot Map/Combined Map Data/QGIS Files/ZIM_water_bodies/ZWE_wat/ZWE_water_lines_dcw.shp	Mutoko	5.08198
LineString (28.0748661499999983 -17.43259085000000042, 28.05061999999999856 -17.47223999999999933)	0	0	0	0	0	412149832					stream							/Users/gracezdesenko/Desktop/Work/Hotspots/Hotspot Map/Combined Map Data/QGIS Files/ZIM_water_bodies/hotosm_zwe_waterways_lines_shp/hotosm_zwe_waterways_lines.shp	Binga	5.08817
LineString (28.57997985000000085 -17.53214439999999996, 28.6243799999999986 -17.51450000000000173)	0	0	0	0	0	392099240				Unie	river							/Users/gracezdesenko/Desktop/Work/Hotspots/Hotspot Map/Combined Map Data/QGIS Files/ZIM_water_bodies/hotosm_zwe_waterways_lines_shp/hotosm_zwe_waterways_lines.shp	Gokwe North	5.10309
LineString (30.3320849999999993 -20.02098519999999837, 30.31128999999999962 -19.97915000000000063)	0	0	0	0	0	285858863					riverbank							/Users/gracezdesenko/Desktop/Work/Hotspots/Hotspot Map/Combined Map Data/QGIS Files/ZIM_water_bodies/hotosm_zwe_waterways_lines_shp/hotosm_zwe_waterways_lines.shp	Shurugwi	5.11711
LineString (32.04580165000000136 -17.57167249999999825, 32.01937999999999818 -17.61070000000000135)	0	0	0	0	0	782810231					stream							/Users/gracezdesenko/Desktop/Work/Hotspots/Hotspot Map/Combined Map Data/QGIS Files/ZIM_water_bodies/hotosm_zwe_waterways_lines_shp/hotosm_zwe_waterways_lines.shp	Mutoko	5.15003
LineString (28.79035325000000256 -18.87968185000000076, 28.74108000000000018 -18.88115000000000165)	0	0	0	0	0	551119889				Shangani River	river							/Users/gracezdesenko/Desktop/Work/Hotspots/Hotspot Map/Combined Map Data/QGIS Files/ZIM_water_bodies/hotosm_zwe_waterways_lines_shp/hotosm_zwe_waterways_lines.shp	Nkayi	5.19432
LineString (31.13547802467179082 -19.93650816517698843, 31.0860100000000017 -19.94173999999999936)	River/Stream	Perennial/Permanent	UNK	ZWE	Zimbabwe	0	0	0	0	0	0	0	0	0	0	0	0	/Users/gracezdesenko/Desktop/Work/Hotspots/Hotspot Map/Combined Map Data/QGIS Files/ZIM_water_bodies/ZWE_wat/ZWE_water_lines_dcw.shp	Gutu	5.21096
LineString (29.35426521498079921 -20.89279651431357721, 29.40277999999999992 -20.88021000000000171)	River/Stream	Perennial/Permanent	INSIZA	ZWE	Zimbabwe	0	0	0	0	0	0	0	0	0	0	0	0	/Users/gracezdesenko/Desktop/Work/Hotspots/Hotspot Map/Combined Map Data/QGIS Files/ZIM_water_bodies/ZWE_wat/ZWE_water_lines_dcw.shp	Insiza	5.23672
LineString (29.45184744999999893 -20.89138894999999962, 29.40277999999999992 -20.88021000000000171)	0	0	0	0	0	489249072					stream							/Users/gracezdesenko/Desktop/Work/Hotspots/Hotspot Map/Combined Map Data/QGIS Files/ZIM_water_bodies/hotosm_zwe_waterways_lines_shp/hotosm_zwe_waterways_lines.shp	Insiza	5.25331
LineString (30.31669099999999872 -20.0263795999999985, 30.31128999999999962 -19.97915000000000063)	0	0	0	0	0	494773852					stream							/Users/gracezdesenko/Desktop/Work/Hotspots/Hotspot Map/Combined Map Data/QGIS Files/ZIM_water_bodies/hotosm_zwe_waterways_lines_shp/hotosm_zwe_waterways_lines.shp	Shurugwi	5.25898
LineString (30.29505454999999969 -19.93399630000000045, 30.31128999999999962 -19.97915000000000063)	0	0	0	0	0	494770268					river							/Users/gracezdesenko/Desktop/Work/Hotspots/Hotspot Map/Combined Map Data/QGIS Files/ZIM_water_bodies/hotosm_zwe_waterways_lines_shp/hotosm_zwe_waterways_lines.shp	Shurugwi	5.27968
LineString (30.4488348000000002 -20.66081115000000068, 30.40370000000000061 -20.68299999999999983)	0	0	0	0	0	453900170					stream							/Users/gracezdesenko/Desktop/Work/Hotspots/Hotspot Map/Combined Map Data/QGIS Files/ZIM_water_bodies/hotosm_zwe_waterways_lines_shp/hotosm_zwe_waterways_lines.shp	Mberengwa	5.30582
LineString (28.00079465000000312 -17.46763440000000145, 28.05061999999999856 -17.47223999999999933)	0	0	0	0	0	443629161					stream							/Users/gracezdesenko/Desktop/Work/Hotspots/Hotspot Map/Combined Map Data/QGIS Files/ZIM_water_bodies/hotosm_zwe_waterways_lines_shp/hotosm_zwe_waterways_lines.shp	Binga	5.31678
LineString (30.48432546350166561 -20.68666450605418561, 30.50038999999999945 -20.73225000000000051)	River/Stream	Perennial/Permanent	LUNDI	ZWE	Zimbabwe	0	0	0	0	0	0	0	0	0	0	0	0	/Users/gracezdesenko/Desktop/Work/Hotspots/Hotspot Map/Combined Map Data/QGIS Files/ZIM_water_bodies/ZWE_wat/ZWE_water_lines_dcw.shp	Mwenezi	5.31713
LineString (29.43379500086034639 -20.84193226515214548, 29.40277999999999992 -20.88021000000000171)	River/Stream	Perennial/Permanent	UNK	ZWE	Zimbabwe	0	0	0	0	0	0	0	0	0	0	0	0	/Users/gracezdesenko/Desktop/Work/Hotspots/Hotspot Map/Combined Map Data/QGIS Files/ZIM_water_bodies/ZWE_wat/ZWE_water_lines_dcw.shp	Insiza	5.32706
LineString (31.20865520000000259 -18.92517970000000105, 31.17423000000000144 -18.9604600000000012)	0	0	0	0	0	492466517					stream							/Users/gracezdesenko/Desktop/Work/Hotspots/Hotspot Map/Combined Map Data/QGIS Files/ZIM_water_bodies/hotosm_zwe_waterways_lines_shp/hotosm_zwe_waterways_lines.shp	Chikomba	5.32899
LineString (30.12962130000000016 -18.05936949999999896, 30.08230999999999966 -18.07645000000000124)	0	0	0	0	0	837449634					dam							/Users/gracezdesenko/Desktop/Work/Hotspots/Hotspot Map/Combined Map Data/QGIS Files/ZIM_water_bodies/hotosm_zwe_waterways_lines_shp/hotosm_zwe_waterways_lines.shp	Chegutu	5.35349
LineString (31.2010001999999993 -18.91925200000000018, 31.17423000000000144 -18.9604600000000012)	0	0	0	0	0	492466535					stream							/Users/gracezdesenko/Desktop/Work/Hotspots/Hotspot Map/Combined Map Data/QGIS Files/ZIM_water_bodies/hotosm_zwe_waterways_lines_shp/hotosm_zwe_waterways_lines.shp	Chikomba	5.36254
LineString (30.27689550000000196 -19.94324459999999988, 30.31128999999999962 -19.97915000000000063)	0	0	0	0	0	494770271					stream							/Users/gracezdesenko/Desktop/Work/Hotspots/Hotspot Map/Combined Map Data/QGIS Files/ZIM_water_bodies/hotosm_zwe_waterways_lines_shp/hotosm_zwe_waterways_lines.shp	Shurugwi	5.3629
LineString (31.14194864999999979 -18.92267220000000094, 31.17423000000000144 -18.9604600000000012)	0	0	0	0	0	492466534					stream							/Users/gracezdesenko/Desktop/Work/Hotspots/Hotspot Map/Combined Map Data/QGIS Files/ZIM_water_bodies/hotosm_zwe_waterways_lines_shp/hotosm_zwe_waterways_lines.shp	Chikomba	5.39043
LineString (32.18985119999999966 -17.23767330000000086, 32.22491000000000128 -17.27299000000000007)	0	0	0	0	0	387525327					river							/Users/gracezdesenko/Desktop/Work/Hotspots/Hotspot Map/Combined Map Data/QGIS Files/ZIM_water_bodies/hotosm_zwe_waterways_lines_shp/hotosm_zwe_waterways_lines.shp	Mutoko	5.4015
LineString (31.74244124999999883 -19.25636184999999756, 31.77288000000000068 -19.21676000000000073)	0	0	0	0	0	689829152					stream							/Users/gracezdesenko/Desktop/Work/Hotspots/Hotspot Map/Combined Map Data/QGIS Files/ZIM_water_bodies/hotosm_zwe_waterways_lines_shp/hotosm_zwe_waterways_lines.shp	Buhera	5.42767
LineString (31.9843349892431803 -17.72112075703615375, 31.93912999999999869 -17.74430999999999869)	River/Stream	Perennial/Permanent	UNK	ZWE	Zimbabwe	0	0	0	0	0	0	0	0	0	0	0	0	/Users/gracezdesenko/Desktop/Work/Hotspots/Hotspot Map/Combined Map Data/QGIS Files/ZIM_water_bodies/ZWE_wat/ZWE_water_lines_dcw.shp	Murehwa	5.43831
LineString (29.17533290000000079 -17.10021645000000134, 29.19622000000000028 -17.14536000000000016)	0	0	0	0	0	193201615					stream							/Users/gracezdesenko/Desktop/Work/Hotspots/Hotspot Map/Combined Map Data/QGIS Files/ZIM_water_bodies/hotosm_zwe_waterways_lines_shp/hotosm_zwe_waterways_lines.shp	Hurungwe	5.4682
LineString (30.53120845000000116 -20.77293889999999976, 30.50038999999999945 -20.73225000000000051)	0	0	0	0	0	374335832				Musaverima River	river							/Users/gracezdesenko/Desktop/Work/Hotspots/Hotspot Map/Combined Map Data/QGIS Files/ZIM_water_bodies/hotosm_zwe_waterways_lines_shp/hotosm_zwe_waterways_lines.shp	Mwenezi	5.53119
LineString (30.38200034999999843 -20.60793379999999786, 30.32989999999999853 -20.59639999999999915)	0	0	0	0	0	108246434				Ngezi	river							/Users/gracezdesenko/Desktop/Work/Hotspots/Hotspot Map/Combined Map Data/QGIS Files/ZIM_water_bodies/hotosm_zwe_waterways_lines_shp/hotosm_zwe_waterways_lines.shp	Mberengwa	5.57921
LineString (30.97511300000000034 -16.35737969999999919, 30.99856000000000122 -16.40304000000000073)	0	0	0	0	0	370147515					river							/Users/gracezdesenko/Desktop/Work/Hotspots/Hotspot Map/Combined Map Data/QGIS Files/ZIM_water_bodies/hotosm_zwe_waterways_lines_shp/hotosm_zwe_waterways_lines.shp	Muzarabani	5.63967
LineString (30.98832595000000012 -17.52094714999999781, 30.94585000000000008 -17.5519299999999987)	0	0	0	0	0	712271307					dam							/Users/gracezdesenko/Desktop/Work/Hotspots/Hotspot Map/Combined Map Data/QGIS Files/ZIM_water_bodies/hotosm_zwe_waterways_lines_shp/hotosm_zwe_waterways_lines.shp	Mazowe	5.66556
LineString (31.21032354999999825 -18.9219674499999968, 31.17423000000000144 -18.9604600000000012)	0	0	0	0	0	492466519					stream							/Users/gracezdesenko/Desktop/Work/Hotspots/Hotspot Map/Combined Map Data/QGIS Files/ZIM_water_bodies/hotosm_zwe_waterways_lines_shp/hotosm_zwe_waterways_lines.shp	Chikomba	5.71028
LineString (32.84808035000000359 -17.68645484999999695, 32.88123300000000171 -17.64578300000000155)	0	0	0	0	0	591612900					dam							/Users/gracezdesenko/Desktop/Work/Hotspots/Hotspot Map/Combined Map Data/QGIS Files/ZIM_water_bodies/hotosm_zwe_waterways_lines_shp/hotosm_zwe_waterways_lines.shp	Nyanga	5.71281
LineString (29.45731415000000197 -20.87329790000000074, 29.40277999999999992 -20.88021000000000171)	0	0	0	0	0	489265880					stream							/Users/gracezdesenko/Desktop/Work/Hotspots/Hotspot Map/Combined Map Data/QGIS Files/ZIM_water_bodies/hotosm_zwe_waterways_lines_shp/hotosm_zwe_waterways_lines.shp	Insiza	5.72595
LineString (29.45680630000000022 -20.8678984000000014, 29.40277999999999992 -20.88021000000000171)	0	0	0	0	0	489265883					stream							/Users/gracezdesenko/Desktop/Work/Hotspots/Hotspot Map/Combined Map Data/QGIS Files/ZIM_water_bodies/hotosm_zwe_waterways_lines_shp/hotosm_zwe_waterways_lines.shp	Insiza	5.78472
LineString (28.57003930000000125 -17.51035420000000187, 28.6243799999999986 -17.51450000000000173)	0	0	0	0	0	391599218					stream							/Users/gracezdesenko/Desktop/Work/Hotspots/Hotspot Map/Combined Map Data/QGIS Files/ZIM_water_bodies/hotosm_zwe_waterways_lines_shp/hotosm_zwe_waterways_lines.shp	Gokwe North	5.78877
LineString (29.45773709999999923 -20.86960835000000003, 29.40277999999999992 -20.88021000000000171)	0	0	0	0	0	489265882					stream							/Users/gracezdesenko/Desktop/Work/Hotspots/Hotspot Map/Combined Map Data/QGIS Files/ZIM_water_bodies/hotosm_zwe_waterways_lines_shp/hotosm_zwe_waterways_lines.shp	Insiza	5.83788
LineString (31.22869000000000028 -18.97162939999999764, 31.17423000000000144 -18.9604600000000012)	0	0	0	0	0	492466531					stream							/Users/gracezdesenko/Desktop/Work/Hotspots/Hotspot Map/Combined Map Data/QGIS Files/ZIM_water_bodies/hotosm_zwe_waterways_lines_shp/hotosm_zwe_waterways_lines.shp	Chikomba	5.86711
LineString (29.45836874999999822 -20.86958704999999981, 29.40277999999999992 -20.88021000000000171)	0	0	0	0	0	489265881					stream							/Users/gracezdesenko/Desktop/Work/Hotspots/Hotspot Map/Combined Map Data/QGIS Files/ZIM_water_bodies/hotosm_zwe_waterways_lines_shp/hotosm_zwe_waterways_lines.shp	Insiza	5.90274
LineString (31.77424428131557121 -20.2697439073375314, 31.7181299999999986 -20.27619999999999933)	River/Stream	Perennial/Permanent	UNK	ZWE	Zimbabwe	0	0	0	0	0	0	0	0	0	0	0	0	/Users/gracezdesenko/Desktop/Work/Hotspots/Hotspot Map/Combined Map Data/QGIS Files/ZIM_water_bodies/ZWE_wat/ZWE_water_lines_dcw.shp	Bikita	5.90542
LineString (30.13808025000000157 -18.08346105000000037, 30.08230999999999966 -18.07645000000000124)	0	0	0	0	0	254975894	Bing				dam							/Users/gracezdesenko/Desktop/Work/Hotspots/Hotspot Map/Combined Map Data/QGIS Files/ZIM_water_bodies/hotosm_zwe_waterways_lines_shp/hotosm_zwe_waterways_lines.shp	Chegutu	5.95446
LineString (30.42117499999999808 -20.79664400000000057, 30.45720000000000027 -20.75300000000000011)	0	0	0	0	0	459045997				Musaverima River	river							/Users/gracezdesenko/Desktop/Work/Hotspots/Hotspot Map/Combined Map Data/QGIS Files/ZIM_water_bodies/hotosm_zwe_waterways_lines_shp/hotosm_zwe_waterways_lines.shp	Mberengwa	6.11712
LineString (29.4607221999999993 -20.89088015000000098, 29.40277999999999992 -20.88021000000000171)	0	0	0	0	0	489249071					stream							/Users/gracezdesenko/Desktop/Work/Hotspots/Hotspot Map/Combined Map Data/QGIS Files/ZIM_water_bodies/hotosm_zwe_waterways_lines_shp/hotosm_zwe_waterways_lines.shp	Insiza	6.14351
LineString (31.21205421292582116 -19.00291928400499231, 31.17423000000000144 -18.9604600000000012)	River/Stream	Perennial/Permanent	UNK	ZWE	Zimbabwe	0	0	0	0	0	0	0	0	0	0	0	0	/Users/gracezdesenko/Desktop/Work/Hotspots/Hotspot Map/Combined Map Data/QGIS Files/ZIM_water_bodies/ZWE_wat/ZWE_water_lines_dcw.shp	Chikomba	6.16064
LineString (30.33242320000000092 -20.03112940000000108, 30.31128999999999962 -19.97915000000000063)	0	0	0	0	0	494773853					riverbank							/Users/gracezdesenko/Desktop/Work/Hotspots/Hotspot Map/Combined Map Data/QGIS Files/ZIM_water_bodies/hotosm_zwe_waterways_lines_shp/hotosm_zwe_waterways_lines.shp	Shurugwi	6.16466
LineString (31.06361220000000145 -19.99327470000000062, 31.0860100000000017 -19.94173999999999936)	0	0	0	0	0	23383662					river							/Users/gracezdesenko/Desktop/Work/Hotspots/Hotspot Map/Combined Map Data/QGIS Files/ZIM_water_bodies/hotosm_zwe_waterways_lines_shp/hotosm_zwe_waterways_lines.shp	Gutu	6.16798
LineString (31.77744609999999881 -20.27671039999999891, 31.7181299999999986 -20.27619999999999933)	0	0	0	0	0	108379483					stream							/Users/gracezdesenko/Desktop/Work/Hotspots/Hotspot Map/Combined Map Data/QGIS Files/ZIM_water_bodies/hotosm_zwe_waterways_lines_shp/hotosm_zwe_waterways_lines.shp	Bikita	6.19661
LineString (29.45583225000000027 -20.90624820000000028, 29.40277999999999992 -20.88021000000000171)	0	0	0	0	0	489955719					stream							/Users/gracezdesenko/Desktop/Work/Hotspots/Hotspot Map/Combined Map Data/QGIS Files/ZIM_water_bodies/hotosm_zwe_waterways_lines_shp/hotosm_zwe_waterways_lines.shp	Insiza	6.22725
LineString (29.45502030000000104 -20.90775070000000113, 29.40277999999999992 -20.88021000000000171)	0	0	0	0	0	489955721					stream							/Users/gracezdesenko/Desktop/Work/Hotspots/Hotspot Map/Combined Map Data/QGIS Files/ZIM_water_bodies/hotosm_zwe_waterways_lines_shp/hotosm_zwe_waterways_lines.shp	Insiza	6.23215
LineString (32.01207875000000058 -17.66668804999999765, 32.01937999999999818 -17.61070000000000135)	0	0	0	0	0	782481147					river							/Users/gracezdesenko/Desktop/Work/Hotspots/Hotspot Map/Combined Map Data/QGIS Files/ZIM_water_bodies/hotosm_zwe_waterways_lines_shp/hotosm_zwe_waterways_lines.shp	Mutoko	6.2448
LineString (30.56557414999999978 -16.86720174999999955, 30.62287999999999855 -16.88145499999999899)	0	0	0	0	0	764417012					river							/Users/gracezdesenko/Desktop/Work/Hotspots/Hotspot Map/Combined Map Data/QGIS Files/ZIM_water_bodies/hotosm_zwe_waterways_lines_shp/hotosm_zwe_waterways_lines.shp	Guruve	6.30676
LineString (31.72720615000000066 -19.25371889999999908, 31.77288000000000068 -19.21676000000000073)	0	0	0	0	0	678899991					stream							/Users/gracezdesenko/Desktop/Work/Hotspots/Hotspot Map/Combined Map Data/QGIS Files/ZIM_water_bodies/hotosm_zwe_waterways_lines_shp/hotosm_zwe_waterways_lines.shp	Buhera	6.30869
LineString (30.27408134999999945 -20.61886760000000152, 30.32989999999999853 -20.59639999999999915)	0	0	0	0	0	108245577				Murongwe	stream							/Users/gracezdesenko/Desktop/Work/Hotspots/Hotspot Map/Combined Map Data/QGIS Files/ZIM_water_bodies/hotosm_zwe_waterways_lines_shp/hotosm_zwe_waterways_lines.shp	Mberengwa	6.32791
LineString (30.3646679000000006 -20.72692490000000021, 30.40370000000000061 -20.68299999999999983)	0	0	0	0	0	451913629				Muchingwizi	river							/Users/gracezdesenko/Desktop/Work/Hotspots/Hotspot Map/Combined Map Data/QGIS Files/ZIM_water_bodies/hotosm_zwe_waterways_lines_shp/hotosm_zwe_waterways_lines.shp	Mberengwa	6.33898
LineString (31.73621020000000215 -19.2623799499999997, 31.77288000000000068 -19.21676000000000073)	0	0	0	0	0	689587043					stream							/Users/gracezdesenko/Desktop/Work/Hotspots/Hotspot Map/Combined Map Data/QGIS Files/ZIM_water_bodies/hotosm_zwe_waterways_lines_shp/hotosm_zwe_waterways_lines.shp	Buhera	6.35344
LineString (31.74315435000000107 -19.26734764999999783, 31.77288000000000068 -19.21676000000000073)	0	0	0	0	0	690027316					stream							/Users/gracezdesenko/Desktop/Work/Hotspots/Hotspot Map/Combined Map Data/QGIS Files/ZIM_water_bodies/hotosm_zwe_waterways_lines_shp/hotosm_zwe_waterways_lines.shp	Buhera	6.41291
LineString (31.98029295000000261 -18.81728900000000237, 31.93944000000000116 -18.86075999999999908)	0	0	0	0	0	303504564				Macheke	river							/Users/gracezdesenko/Desktop/Work/Hotspots/Hotspot Map/Combined Map Data/QGIS Files/ZIM_water_bodies/hotosm_zwe_waterways_lines_shp/hotosm_zwe_waterways_lines.shp	Makoni	6.45692
LineString (30.14332530000000077 -18.07959530000000115, 30.08230999999999966 -18.07645000000000124)	0	0	0	0	0	254975892	Bing				dam							/Users/gracezdesenko/Desktop/Work/Hotspots/Hotspot Map/Combined Map Data/QGIS Files/ZIM_water_bodies/hotosm_zwe_waterways_lines_shp/hotosm_zwe_waterways_lines.shp	Chegutu	6.46835
LineString (27.99488919999999936 -17.44842650000000006, 28.05061999999999856 -17.47223999999999933)	0	0	0	0	0	443447452					stream							/Users/gracezdesenko/Desktop/Work/Hotspots/Hotspot Map/Combined Map Data/QGIS Files/ZIM_water_bodies/hotosm_zwe_waterways_lines_shp/hotosm_zwe_waterways_lines.shp	Binga	6.48003
LineString (28.04190685000000016 -17.53037189999999867, 28.05061999999999856 -17.47223999999999933)	0	0	0	0	0	353211455					stream							/Users/gracezdesenko/Desktop/Work/Hotspots/Hotspot Map/Combined Map Data/QGIS Files/ZIM_water_bodies/hotosm_zwe_waterways_lines_shp/hotosm_zwe_waterways_lines.shp	Binga	6.49994
LineString (31.36853100000000083 -16.9245416000000013, 31.42082999999999871 -16.89406999999999925)	0	0	0	0	0	686627182					dam							/Users/gracezdesenko/Desktop/Work/Hotspots/Hotspot Map/Combined Map Data/QGIS Files/ZIM_water_bodies/hotosm_zwe_waterways_lines_shp/hotosm_zwe_waterways_lines.shp	Shamva	6.51281
LineString (29.45485934999999955 -20.91353540000000066, 29.40277999999999992 -20.88021000000000171)	0	0	0	0	0	489955695					stream							/Users/gracezdesenko/Desktop/Work/Hotspots/Hotspot Map/Combined Map Data/QGIS Files/ZIM_water_bodies/hotosm_zwe_waterways_lines_shp/hotosm_zwe_waterways_lines.shp	Insiza	6.55536
LineString (31.79627634999999941 -19.27170710000000042, 31.77288000000000068 -19.21676000000000073)	0	0	0	0	0	678709857					river							/Users/gracezdesenko/Desktop/Work/Hotspots/Hotspot Map/Combined Map Data/QGIS Files/ZIM_water_bodies/hotosm_zwe_waterways_lines_shp/hotosm_zwe_waterways_lines.shp	Buhera	6.56094
LineString (29.45414050000000117 -20.91474494999999933, 29.40277999999999992 -20.88021000000000171)	0	0	0	0	0	489955697					stream							/Users/gracezdesenko/Desktop/Work/Hotspots/Hotspot Map/Combined Map Data/QGIS Files/ZIM_water_bodies/hotosm_zwe_waterways_lines_shp/hotosm_zwe_waterways_lines.shp	Insiza	6.57068
LineString (31.71743449999999953 -19.24419044999999784, 31.77288000000000068 -19.21676000000000073)	0	0	0	0	0	690032497					stream							/Users/gracezdesenko/Desktop/Work/Hotspots/Hotspot Map/Combined Map Data/QGIS Files/ZIM_water_bodies/hotosm_zwe_waterways_lines_shp/hotosm_zwe_waterways_lines.shp	Buhera	6.57323
LineString (31.37197495000000202 -16.9305921500000025, 31.42082999999999871 -16.89406999999999925)	0	0	0	0	0	686627185					dam							/Users/gracezdesenko/Desktop/Work/Hotspots/Hotspot Map/Combined Map Data/QGIS Files/ZIM_water_bodies/hotosm_zwe_waterways_lines_shp/hotosm_zwe_waterways_lines.shp	Shamva	6.58986
LineString (29.4545401499999997 -20.91470234999999889, 29.40277999999999992 -20.88021000000000171)	0	0	0	0	0	489955696			-1		stream		culvert					/Users/gracezdesenko/Desktop/Work/Hotspots/Hotspot Map/Combined Map Data/QGIS Files/ZIM_water_bodies/hotosm_zwe_waterways_lines_shp/hotosm_zwe_waterways_lines.shp	Insiza	6.60181
LineString (29.4568501999999981 -20.91154715000000053, 29.40277999999999992 -20.88021000000000171)	0	0	0	0	0	489955699					stream							/Users/gracezdesenko/Desktop/Work/Hotspots/Hotspot Map/Combined Map Data/QGIS Files/ZIM_water_bodies/hotosm_zwe_waterways_lines_shp/hotosm_zwe_waterways_lines.shp	Insiza	6.60945
LineString (29.45553724999999901 -20.91412795000000102, 29.40277999999999992 -20.88021000000000171)	0	0	0	0	0	489955694			-1		stream		culvert					/Users/gracezdesenko/Desktop/Work/Hotspots/Hotspot Map/Combined Map Data/QGIS Files/ZIM_water_bodies/hotosm_zwe_waterways_lines_shp/hotosm_zwe_waterways_lines.shp	Insiza	6.65059
LineString (29.34948351477761008 -20.9140796162179825, 29.40277999999999992 -20.88021000000000171)	River/Stream	Perennial/Permanent	INSIZA	ZWE	Zimbabwe	0	0	0	0	0	0	0	0	0	0	0	0	/Users/gracezdesenko/Desktop/Work/Hotspots/Hotspot Map/Combined Map Data/QGIS Files/ZIM_water_bodies/ZWE_wat/ZWE_water_lines_dcw.shp	Insiza	6.69397
LineString (30.03765134999999731 -18.0336223000000011, 30.08230999999999966 -18.07645000000000124)	0	0	0	0	0	254977326	Bing				dam							/Users/gracezdesenko/Desktop/Work/Hotspots/Hotspot Map/Combined Map Data/QGIS Files/ZIM_water_bodies/hotosm_zwe_waterways_lines_shp/hotosm_zwe_waterways_lines.shp	Chegutu	6.69512
LineString (30.3431797850038123 -20.70404910479292937, 30.40370000000000061 -20.68299999999999983)	River/Stream	Perennial/Permanent	UNK	ZWE	Zimbabwe	0	0	0	0	0	0	0	0	0	0	0	0	/Users/gracezdesenko/Desktop/Work/Hotspots/Hotspot Map/Combined Map Data/QGIS Files/ZIM_water_bodies/ZWE_wat/ZWE_water_lines_dcw.shp	Mberengwa	6.72195
LineString (29.45691525000000155 -20.91334969999999771, 29.40277999999999992 -20.88021000000000171)	0	0	0	0	0	489955698			-1		stream		culvert					/Users/gracezdesenko/Desktop/Work/Hotspots/Hotspot Map/Combined Map Data/QGIS Files/ZIM_water_bodies/hotosm_zwe_waterways_lines_shp/hotosm_zwe_waterways_lines.shp	Insiza	6.722
LineString (31.79477990000000176 -19.27400320000000278, 31.77288000000000068 -19.21676000000000073)	0	0	0	0	0	678709856					river							/Users/gracezdesenko/Desktop/Work/Hotspots/Hotspot Map/Combined Map Data/QGIS Files/ZIM_water_bodies/hotosm_zwe_waterways_lines_shp/hotosm_zwe_waterways_lines.shp	Buhera	6.74189
LineString (32.08310516494033493 -17.61028189132615651, 32.01937999999999818 -17.61070000000000135)	River/Stream	Perennial/Permanent	UNK	ZWE	Zimbabwe	0	0	0	0	0	0	0	0	0	0	0	0	/Users/gracezdesenko/Desktop/Work/Hotspots/Hotspot Map/Combined Map Data/QGIS Files/ZIM_water_bodies/ZWE_wat/ZWE_water_lines_dcw.shp	Mutoko	6.76363
LineString (30.56987910000000142 -16.84782185000000254, 30.62287999999999855 -16.88145499999999899)	0	0	0	0	0	764417011					river							/Users/gracezdesenko/Desktop/Work/Hotspots/Hotspot Map/Combined Map Data/QGIS Files/ZIM_water_bodies/hotosm_zwe_waterways_lines_shp/hotosm_zwe_waterways_lines.shp	Guruve	6.76407
LineString (32.04663279389046693 -17.55543701849557436, 32.01937999999999818 -17.61070000000000135)	River/Stream	Perennial/Permanent	UNK	ZWE	Zimbabwe	0	0	0	0	0	0	0	0	0	0	0	0	/Users/gracezdesenko/Desktop/Work/Hotspots/Hotspot Map/Combined Map Data/QGIS Files/ZIM_water_bodies/ZWE_wat/ZWE_water_lines_dcw.shp	Mutoko	6.76592
LineString (29.80357068157362121 -17.4459028198410202, 29.76727999999999952 -17.39557999999999893)	River/Stream	Perennial/Permanent	UNK	ZWE	Zimbabwe	0	0	0	0	0	0	0	0	0	0	0	0	/Users/gracezdesenko/Desktop/Work/Hotspots/Hotspot Map/Combined Map Data/QGIS Files/ZIM_water_bodies/ZWE_wat/ZWE_water_lines_dcw.shp	Makonde	6.77385
LineString (29.34848313773509787 -20.9140796162179825, 29.40277999999999992 -20.88021000000000171)	River/Stream	Perennial/Permanent	INSIZA	ZWE	Zimbabwe	0	0	0	0	0	0	0	0	0	0	0	0	/Users/gracezdesenko/Desktop/Work/Hotspots/Hotspot Map/Combined Map Data/QGIS Files/ZIM_water_bodies/ZWE_wat/ZWE_water_lines_dcw.shp	Insiza	6.78044
LineString (30.50740090000000038 -20.67107084999999955, 30.50038999999999945 -20.73225000000000051)	0	0	0	0	0	453858609					stream							/Users/gracezdesenko/Desktop/Work/Hotspots/Hotspot Map/Combined Map Data/QGIS Files/ZIM_water_bodies/hotosm_zwe_waterways_lines_shp/hotosm_zwe_waterways_lines.shp	Mwenezi	6.8126
LineString (31.0370998500000006 -19.90073904999999854, 31.0860100000000017 -19.94173999999999936)	0	0	0	0	0	544366743					stream							/Users/gracezdesenko/Desktop/Work/Hotspots/Hotspot Map/Combined Map Data/QGIS Files/ZIM_water_bodies/hotosm_zwe_waterways_lines_shp/hotosm_zwe_waterways_lines.shp	Gutu	6.84288
LineString (32.821134899999997 -17.66858124999999902, 32.88123300000000171 -17.64578300000000155)	0	0	0	0	0	591612921			-1		river		culvert					/Users/gracezdesenko/Desktop/Work/Hotspots/Hotspot Map/Combined Map Data/QGIS Files/ZIM_water_bodies/hotosm_zwe_waterways_lines_shp/hotosm_zwe_waterways_lines.shp	Nyanga	6.85793
LineString (29.45455559999999906 -20.91867665000000187, 29.40277999999999992 -20.88021000000000171)	0	0	0	0	0	489955727					stream							/Users/gracezdesenko/Desktop/Work/Hotspots/Hotspot Map/Combined Map Data/QGIS Files/ZIM_water_bodies/hotosm_zwe_waterways_lines_shp/hotosm_zwe_waterways_lines.shp	Insiza	6.86693
LineString (32.81691044999999463 -17.63849550000000121, 32.88123300000000171 -17.64578300000000155)	0	0	0	0	0	591612940					river							/Users/gracezdesenko/Desktop/Work/Hotspots/Hotspot Map/Combined Map Data/QGIS Files/ZIM_water_bodies/hotosm_zwe_waterways_lines_shp/hotosm_zwe_waterways_lines.shp	Nyanga	6.87317
LineString (30.03713100000000225 -18.03163804999999797, 30.08230999999999966 -18.07645000000000124)	0	0	0	0	0	254977221	Bing				dam							/Users/gracezdesenko/Desktop/Work/Hotspots/Hotspot Map/Combined Map Data/QGIS Files/ZIM_water_bodies/hotosm_zwe_waterways_lines_shp/hotosm_zwe_waterways_lines.shp	Chegutu	6.89051
LineString (29.46891115000000028 -20.88510594999999981, 29.40277999999999992 -20.88021000000000171)	0	0	0	0	0	489242876					stream							/Users/gracezdesenko/Desktop/Work/Hotspots/Hotspot Map/Combined Map Data/QGIS Files/ZIM_water_bodies/hotosm_zwe_waterways_lines_shp/hotosm_zwe_waterways_lines.shp	Insiza	6.90236
LineString (32.03112980000000221 -20.89255380000000173, 32.09631999999999863 -20.9046599999999998)	0	0	0	0	0	970710356					weir							/Users/gracezdesenko/Desktop/Work/Hotspots/Hotspot Map/Combined Map Data/QGIS Files/ZIM_water_bodies/hotosm_zwe_waterways_lines_shp/hotosm_zwe_waterways_lines.shp	Chiredzi	6.91359
LineString (28.74116370000000131 -18.94374715000000009, 28.74108000000000018 -18.88115000000000165)	0	0	0	0	0	367869405					river							/Users/gracezdesenko/Desktop/Work/Hotspots/Hotspot Map/Combined Map Data/QGIS Files/ZIM_water_bodies/hotosm_zwe_waterways_lines_shp/hotosm_zwe_waterways_lines.shp	Nkayi	6.92895
LineString (31.99619470000000376 -17.77510209999999802, 31.93912999999999869 -17.74430999999999869)	0	0	0	0	0	782481143					stream							/Users/gracezdesenko/Desktop/Work/Hotspots/Hotspot Map/Combined Map Data/QGIS Files/ZIM_water_bodies/hotosm_zwe_waterways_lines_shp/hotosm_zwe_waterways_lines.shp	Murehwa	6.94521
LineString (31.00927174999999991 -17.56736699999999729, 30.94585000000000008 -17.5519299999999987)	0	0	0	0	0	375975880	Bing			Mazoe River	river							/Users/gracezdesenko/Desktop/Work/Hotspots/Hotspot Map/Combined Map Data/QGIS Files/ZIM_water_bodies/hotosm_zwe_waterways_lines_shp/hotosm_zwe_waterways_lines.shp	Mazowe	6.94653
LineString (29.45890814999999918 -20.91453650000000053, 29.40277999999999992 -20.88021000000000171)	0	0	0	0	0	489955716					stream							/Users/gracezdesenko/Desktop/Work/Hotspots/Hotspot Map/Combined Map Data/QGIS Files/ZIM_water_bodies/hotosm_zwe_waterways_lines_shp/hotosm_zwe_waterways_lines.shp	Insiza	6.96743
LineString (31.48490142852021734 -16.84490301730208728, 31.44891000000000147 -16.79205999999999932)	River/Stream	Perennial/Permanent	UNK	ZWE	Zimbabwe	0	0	0	0	0	0	0	0	0	0	0	0	/Users/gracezdesenko/Desktop/Work/Hotspots/Hotspot Map/Combined Map Data/QGIS Files/ZIM_water_bodies/ZWE_wat/ZWE_water_lines_dcw.shp	Mt Darwin	6.99398
LineString (31.6616886500000021 -20.31020290000000017, 31.7181299999999986 -20.27619999999999933)	0	0	0	0	0	249990966					river							/Users/gracezdesenko/Desktop/Work/Hotspots/Hotspot Map/Combined Map Data/QGIS Files/ZIM_water_bodies/hotosm_zwe_waterways_lines_shp/hotosm_zwe_waterways_lines.shp	Bikita	6.99475
LineString (31.7177448079146771 -20.21296688742484449, 31.7181299999999986 -20.27619999999999933)	River/Stream	Perennial/Permanent	UNK	ZWE	Zimbabwe	0	0	0	0	0	0	0	0	0	0	0	0	/Users/gracezdesenko/Desktop/Work/Hotspots/Hotspot Map/Combined Map Data/QGIS Files/ZIM_water_bodies/ZWE_wat/ZWE_water_lines_dcw.shp	Bikita	7.00049
LineString (31.73183609999999888 -19.26657455000000141, 31.77288000000000068 -19.21676000000000073)	0	0	0	0	0	689768224					stream							/Users/gracezdesenko/Desktop/Work/Hotspots/Hotspot Map/Combined Map Data/QGIS Files/ZIM_water_bodies/hotosm_zwe_waterways_lines_shp/hotosm_zwe_waterways_lines.shp	Buhera	7.00204
LineString (31.40978432032818191 -16.74108890389060633, 31.44891000000000147 -16.79205999999999932)	River/Stream	Perennial/Permanent	UNK	ZWE	Zimbabwe	0	0	0	0	0	0	0	0	0	0	0	0	/Users/gracezdesenko/Desktop/Work/Hotspots/Hotspot Map/Combined Map Data/QGIS Files/ZIM_water_bodies/ZWE_wat/ZWE_water_lines_dcw.shp	Mt Darwin	7.01568
LineString (29.18818294999999807 -17.08238245000000077, 29.19622000000000028 -17.14536000000000016)	0	0	0	0	0	193201614					stream							/Users/gracezdesenko/Desktop/Work/Hotspots/Hotspot Map/Combined Map Data/QGIS Files/ZIM_water_bodies/hotosm_zwe_waterways_lines_shp/hotosm_zwe_waterways_lines.shp	Hurungwe	7.02204
LineString (31.10525323788741758 -19.88081364281029906, 31.0860100000000017 -19.94173999999999936)	River/Stream	Perennial/Permanent	UNK	ZWE	Zimbabwe	0	0	0	0	0	0	0	0	0	0	0	0	/Users/gracezdesenko/Desktop/Work/Hotspots/Hotspot Map/Combined Map Data/QGIS Files/ZIM_water_bodies/ZWE_wat/ZWE_water_lines_dcw.shp	Gutu	7.03927
LineString (30.98123170000000215 -17.49812610000000035, 30.94585000000000008 -17.5519299999999987)	0	0	0	0	0	753406766					ditch							/Users/gracezdesenko/Desktop/Work/Hotspots/Hotspot Map/Combined Map Data/QGIS Files/ZIM_water_bodies/hotosm_zwe_waterways_lines_shp/hotosm_zwe_waterways_lines.shp	Mazowe	7.04089
LineString (31.73802309999999949 -19.27118610000000132, 31.77288000000000068 -19.21676000000000073)	0	0	0	0	0	689260843					stream							/Users/gracezdesenko/Desktop/Work/Hotspots/Hotspot Map/Combined Map Data/QGIS Files/ZIM_water_bodies/hotosm_zwe_waterways_lines_shp/hotosm_zwe_waterways_lines.shp	Buhera	7.05177
LineString (31.37329994999999982 -16.93875560000000036, 31.42082999999999871 -16.89406999999999925)	0	0	0	0	0	686627174					dam							/Users/gracezdesenko/Desktop/Work/Hotspots/Hotspot Map/Combined Map Data/QGIS Files/ZIM_water_bodies/hotosm_zwe_waterways_lines_shp/hotosm_zwe_waterways_lines.shp	Shamva	7.07778
LineString (29.45943390000000051 -20.91570705000000174, 29.40277999999999992 -20.88021000000000171)	0	0	0	0	0	489955715					stream							/Users/gracezdesenko/Desktop/Work/Hotspots/Hotspot Map/Combined Map Data/QGIS Files/ZIM_water_bodies/hotosm_zwe_waterways_lines_shp/hotosm_zwe_waterways_lines.shp	Insiza	7.08439
LineString (31.08400364999999965 -19.87770254999999864, 31.0860100000000017 -19.94173999999999936)	0	0	0	0	0	544366705					stream							/Users/gracezdesenko/Desktop/Work/Hotspots/Hotspot Map/Combined Map Data/QGIS Files/ZIM_water_bodies/hotosm_zwe_waterways_lines_shp/hotosm_zwe_waterways_lines.shp	Gutu	7.09226
LineString (30.46886100000000042 -20.66416360000000196, 30.40370000000000061 -20.68299999999999983)	0	0	0	0	0	108246986				Runde	river							/Users/gracezdesenko/Desktop/Work/Hotspots/Hotspot Map/Combined Map Data/QGIS Files/ZIM_water_bodies/hotosm_zwe_waterways_lines_shp/hotosm_zwe_waterways_lines.shp	Mberengwa	7.1025
LineString (29.4638856500000017 -20.90974669999999946, 29.40277999999999992 -20.88021000000000171)	0	0	0	0	0	489955693					stream							/Users/gracezdesenko/Desktop/Work/Hotspots/Hotspot Map/Combined Map Data/QGIS Files/ZIM_water_bodies/hotosm_zwe_waterways_lines_shp/hotosm_zwe_waterways_lines.shp	Insiza	7.14936
LineString (31.14341449999999867 -19.90649630000000059, 31.0860100000000017 -19.94173999999999936)	0	0	0	0	0	545674752					stream							/Users/gracezdesenko/Desktop/Work/Hotspots/Hotspot Map/Combined Map Data/QGIS Files/ZIM_water_bodies/hotosm_zwe_waterways_lines_shp/hotosm_zwe_waterways_lines.shp	Gutu	7.16544
LineString (28.65127269999999982 -17.57389510000000143, 28.6243799999999986 -17.51450000000000173)	0	0	0	0	0	660696247				Unie	river							/Users/gracezdesenko/Desktop/Work/Hotspots/Hotspot Map/Combined Map Data/QGIS Files/ZIM_water_bodies/hotosm_zwe_waterways_lines_shp/hotosm_zwe_waterways_lines.shp	Gokwe North	7.1669
LineString (32.16485645000000204 -20.89776325000000057, 32.09631999999999863 -20.9046599999999998)	0	0	0	0	0	635679195				Chabamu	stream							/Users/gracezdesenko/Desktop/Work/Hotspots/Hotspot Map/Combined Map Data/QGIS Files/ZIM_water_bodies/hotosm_zwe_waterways_lines_shp/hotosm_zwe_waterways_lines.shp	Chiredzi	7.17121
LineString (30.97868495000000166 -17.49515869999999751, 30.94585000000000008 -17.5519299999999987)	0	0	0	0	0	753406765			-1		ditch		culvert					/Users/gracezdesenko/Desktop/Work/Hotspots/Hotspot Map/Combined Map Data/QGIS Files/ZIM_water_bodies/hotosm_zwe_waterways_lines_shp/hotosm_zwe_waterways_lines.shp	Mazowe	7.18572
LineString (31.14947360000000032 -18.89987759999999994, 31.17423000000000144 -18.9604600000000012)	0	0	0	0	0	492466527					stream							/Users/gracezdesenko/Desktop/Work/Hotspots/Hotspot Map/Combined Map Data/QGIS Files/ZIM_water_bodies/hotosm_zwe_waterways_lines_shp/hotosm_zwe_waterways_lines.shp	Chikomba	7.19513
LineString (28.0823868499999989 -17.41481495000000024, 28.05061999999999856 -17.47223999999999933)	0	0	0	0	0	412149828					stream							/Users/gracezdesenko/Desktop/Work/Hotspots/Hotspot Map/Combined Map Data/QGIS Files/ZIM_water_bodies/hotosm_zwe_waterways_lines_shp/hotosm_zwe_waterways_lines.shp	Binga	7.19585
LineString (31.8195416499999979 -19.26433804999999921, 31.77288000000000068 -19.21676000000000073)	0	0	0	0	0	247493346				Mwerahari River	river							/Users/gracezdesenko/Desktop/Work/Hotspots/Hotspot Map/Combined Map Data/QGIS Files/ZIM_water_bodies/hotosm_zwe_waterways_lines_shp/hotosm_zwe_waterways_lines.shp	Buhera	7.19767
LineString (32.94624389999999892 -17.62591120000000089, 32.88123300000000171 -17.64578300000000155)	0	0	0	0	0	591817024					river							/Users/gracezdesenko/Desktop/Work/Hotspots/Hotspot Map/Combined Map Data/QGIS Files/ZIM_water_bodies/hotosm_zwe_waterways_lines_shp/hotosm_zwe_waterways_lines.shp	Nyanga	7.24106
LineString (31.71943870000000132 -19.25813610000000153, 31.77288000000000068 -19.21676000000000073)	0	0	0	0	0	689260845					stream							/Users/gracezdesenko/Desktop/Work/Hotspots/Hotspot Map/Combined Map Data/QGIS Files/ZIM_water_bodies/hotosm_zwe_waterways_lines_shp/hotosm_zwe_waterways_lines.shp	Buhera	7.24912
LineString (31.13191185000000161 -19.89258375000000001, 31.0860100000000017 -19.94173999999999936)	0	0	0	0	0	545674753					stream							/Users/gracezdesenko/Desktop/Work/Hotspots/Hotspot Map/Combined Map Data/QGIS Files/ZIM_water_bodies/hotosm_zwe_waterways_lines_shp/hotosm_zwe_waterways_lines.shp	Gutu	7.26019
LineString (30.14825528822067469 -18.0581293173570181, 30.08230999999999966 -18.07645000000000124)	River/Stream	Perennial/Permanent	UMFULI	ZWE	Zimbabwe	0	0	0	0	0	0	0	0	0	0	0	0	/Users/gracezdesenko/Desktop/Work/Hotspots/Hotspot Map/Combined Map Data/QGIS Files/ZIM_water_bodies/ZWE_wat/ZWE_water_lines_dcw.shp	Chegutu	7.26981
LineString (32.86861449999999962 -17.58093279999999936, 32.88123300000000171 -17.64578300000000155)	0	0	0	0	0	591612968					river							/Users/gracezdesenko/Desktop/Work/Hotspots/Hotspot Map/Combined Map Data/QGIS Files/ZIM_water_bodies/hotosm_zwe_waterways_lines_shp/hotosm_zwe_waterways_lines.shp	Nyanga	7.30124
LineString (29.46902545000000018 -20.90368879999999763, 29.40277999999999992 -20.88021000000000171)	0	0	0	0	0	489955703					stream							/Users/gracezdesenko/Desktop/Work/Hotspots/Hotspot Map/Combined Map Data/QGIS Files/ZIM_water_bodies/hotosm_zwe_waterways_lines_shp/hotosm_zwe_waterways_lines.shp	Insiza	7.36641
LineString (30.35175614999999993 -20.03362399999999965, 30.31128999999999962 -19.97915000000000063)	0	0	0	0	0	494805927					stream							/Users/gracezdesenko/Desktop/Work/Hotspots/Hotspot Map/Combined Map Data/QGIS Files/ZIM_water_bodies/hotosm_zwe_waterways_lines_shp/hotosm_zwe_waterways_lines.shp	Shurugwi	7.36872
LineString (32.83006799999999714 -17.69085360000000051, 32.88123300000000171 -17.64578300000000155)	0	0	0	0	0	591612907					river							/Users/gracezdesenko/Desktop/Work/Hotspots/Hotspot Map/Combined Map Data/QGIS Files/ZIM_water_bodies/hotosm_zwe_waterways_lines_shp/hotosm_zwe_waterways_lines.shp	Nyanga	7.37246
LineString (29.46236485000000016 -20.91648514999999975, 29.40277999999999992 -20.88021000000000171)	0	0	0	0	0	489955726					stream							/Users/gracezdesenko/Desktop/Work/Hotspots/Hotspot Map/Combined Map Data/QGIS Files/ZIM_water_bodies/hotosm_zwe_waterways_lines_shp/hotosm_zwe_waterways_lines.shp	Insiza	7.38652
LineString (30.25985719999999901 -20.60713115000000073, 30.32989999999999853 -20.59639999999999915)	0	0	0	0	0	325862730					stream							/Users/gracezdesenko/Desktop/Work/Hotspots/Hotspot Map/Combined Map Data/QGIS Files/ZIM_water_bodies/hotosm_zwe_waterways_lines_shp/hotosm_zwe_waterways_lines.shp	Mberengwa	7.39755
LineString (31.36882604999999913 -16.93853109999999873, 31.42082999999999871 -16.89406999999999925)	0	0	0	0	0	686627177					dam							/Users/gracezdesenko/Desktop/Work/Hotspots/Hotspot Map/Combined Map Data/QGIS Files/ZIM_water_bodies/hotosm_zwe_waterways_lines_shp/hotosm_zwe_waterways_lines.shp	Shamva	7.40971
LineString (29.46955785000000105 -20.90405584999999888, 29.40277999999999992 -20.88021000000000171)	0	0	0	0	0	489955702			-1		stream		culvert					/Users/gracezdesenko/Desktop/Work/Hotspots/Hotspot Map/Combined Map Data/QGIS Files/ZIM_water_bodies/hotosm_zwe_waterways_lines_shp/hotosm_zwe_waterways_lines.shp	Insiza	7.43259
LineString (31.47313882402037422 -16.72891909887346173, 31.44891000000000147 -16.79205999999999932)	River/Stream	Perennial/Permanent	UNK	ZWE	Zimbabwe	0	0	0	0	0	0	0	0	0	0	0	0	/Users/gracezdesenko/Desktop/Work/Hotspots/Hotspot Map/Combined Map Data/QGIS Files/ZIM_water_bodies/ZWE_wat/ZWE_water_lines_dcw.shp	Mt Darwin	7.44982
LineString (29.45887929999999955 -20.92228219999999794, 29.40277999999999992 -20.88021000000000171)	0	0	0	0	0	489955729					stream							/Users/gracezdesenko/Desktop/Work/Hotspots/Hotspot Map/Combined Map Data/QGIS Files/ZIM_water_bodies/hotosm_zwe_waterways_lines_shp/hotosm_zwe_waterways_lines.shp	Insiza	7.46741
LineString (29.47362539999999953 -20.891096000000001, 29.40277999999999992 -20.88021000000000171)	0	0	0	0	0	489955739					stream							/Users/gracezdesenko/Desktop/Work/Hotspots/Hotspot Map/Combined Map Data/QGIS Files/ZIM_water_bodies/hotosm_zwe_waterways_lines_shp/hotosm_zwe_waterways_lines.shp	Insiza	7.4693
LineString (29.24855269999999763 -16.76072624999999761, 29.17859999999999943 -16.75566999999999851)	0	0	0	0	0	595177121					river							/Users/gracezdesenko/Desktop/Work/Hotspots/Hotspot Map/Combined Map Data/QGIS Files/ZIM_water_bodies/hotosm_zwe_waterways_lines_shp/hotosm_zwe_waterways_lines.shp	Hurungwe	7.47942
LineString (28.56989645000000166 -17.5574222500000019, 28.6243799999999986 -17.51450000000000173)	0	0	0	0	0	392074421					river							/Users/gracezdesenko/Desktop/Work/Hotspots/Hotspot Map/Combined Map Data/QGIS Files/ZIM_water_bodies/hotosm_zwe_waterways_lines_shp/hotosm_zwe_waterways_lines.shp	Gokwe North	7.48549
LineString (29.14042625000000086 -17.18669615000000306, 29.19622000000000028 -17.14536000000000016)	0	0	0	0	0	330097645				Msukwi	stream							/Users/gracezdesenko/Desktop/Work/Hotspots/Hotspot Map/Combined Map Data/QGIS Files/ZIM_water_bodies/hotosm_zwe_waterways_lines_shp/hotosm_zwe_waterways_lines.shp	Hurungwe	7.49426
LineString (28.01040354999999948 -17.41655885000000126, 28.05061999999999856 -17.47223999999999933)	0	0	0	0	0	443447458					stream							/Users/gracezdesenko/Desktop/Work/Hotspots/Hotspot Map/Combined Map Data/QGIS Files/ZIM_water_bodies/hotosm_zwe_waterways_lines_shp/hotosm_zwe_waterways_lines.shp	Binga	7.49854
LineString (28.01974839999999745 -17.41114609999999985, 28.05061999999999856 -17.47223999999999933)	0	0	0	0	0	443447459					stream							/Users/gracezdesenko/Desktop/Work/Hotspots/Hotspot Map/Combined Map Data/QGIS Files/ZIM_water_bodies/hotosm_zwe_waterways_lines_shp/hotosm_zwe_waterways_lines.shp	Binga	7.5149
LineString (31.13677065000000255 -18.90260684999999796, 31.17423000000000144 -18.9604600000000012)	0	0	0	0	0	492466526					stream							/Users/gracezdesenko/Desktop/Work/Hotspots/Hotspot Map/Combined Map Data/QGIS Files/ZIM_water_bodies/hotosm_zwe_waterways_lines_shp/hotosm_zwe_waterways_lines.shp	Chikomba	7.52186
LineString (31.95385870000000139 -17.58424439999999933, 32.01937999999999818 -17.61070000000000135)	0	0	0	0	0	782492040					stream							/Users/gracezdesenko/Desktop/Work/Hotspots/Hotspot Map/Combined Map Data/QGIS Files/ZIM_water_bodies/hotosm_zwe_waterways_lines_shp/hotosm_zwe_waterways_lines.shp	Mutoko	7.54584
LineString (29.47478354999999794 -20.88838905000000068, 29.40277999999999992 -20.88021000000000171)	0	0	0	0	0	489955740					stream							/Users/gracezdesenko/Desktop/Work/Hotspots/Hotspot Map/Combined Map Data/QGIS Files/ZIM_water_bodies/hotosm_zwe_waterways_lines_shp/hotosm_zwe_waterways_lines.shp	Insiza	7.54652
LineString (32.27486986508919387 -17.22431467442483921, 32.22491000000000128 -17.27299000000000007)	River/Stream	Perennial/Permanent	UNK	ZWE	Zimbabwe	0	0	0	0	0	0	0	0	0	0	0	0	/Users/gracezdesenko/Desktop/Work/Hotspots/Hotspot Map/Combined Map Data/QGIS Files/ZIM_water_bodies/ZWE_wat/ZWE_water_lines_dcw.shp	Mutoko	7.56619
LineString (30.96754168953549424 -16.34128660290137702, 30.99856000000000122 -16.40304000000000073)	River/Stream	Perennial/Permanent	MUSENGEZI	ZWE	Zimbabwe	0	0	0	0	0	0	0	0	0	0	0	0	/Users/gracezdesenko/Desktop/Work/Hotspots/Hotspot Map/Combined Map Data/QGIS Files/ZIM_water_bodies/ZWE_wat/ZWE_water_lines_dcw.shp	Muzarabani	7.59487
LineString (32.80881149999999735 -17.64606874999999775, 32.88123300000000171 -17.64578300000000155)	0	0	0	0	0	591612934			-1		river		culvert					/Users/gracezdesenko/Desktop/Work/Hotspots/Hotspot Map/Combined Map Data/QGIS Files/ZIM_water_bodies/hotosm_zwe_waterways_lines_shp/hotosm_zwe_waterways_lines.shp	Nyanga	7.68502
LineString (31.95289849999999987 -17.58311425000000128, 32.01937999999999818 -17.61070000000000135)	0	0	0	0	0	782492041					stream							/Users/gracezdesenko/Desktop/Work/Hotspots/Hotspot Map/Combined Map Data/QGIS Files/ZIM_water_bodies/hotosm_zwe_waterways_lines_shp/hotosm_zwe_waterways_lines.shp	Mutoko	7.6887
LineString (29.4738989999999994 -20.89914389999999855, 29.40277999999999992 -20.88021000000000171)	0	0	0	0	0	489955701					stream							/Users/gracezdesenko/Desktop/Work/Hotspots/Hotspot Map/Combined Map Data/QGIS Files/ZIM_water_bodies/hotosm_zwe_waterways_lines_shp/hotosm_zwe_waterways_lines.shp	Insiza	7.69089
LineString (29.46290779999999998 -20.92081465000000051, 29.40277999999999992 -20.88021000000000171)	0	0	0	0	0	490060383					stream							/Users/gracezdesenko/Desktop/Work/Hotspots/Hotspot Map/Combined Map Data/QGIS Files/ZIM_water_bodies/hotosm_zwe_waterways_lines_shp/hotosm_zwe_waterways_lines.shp	Insiza	7.70346
LineString (32.16767065000000514 -20.88582579999999922, 32.09631999999999863 -20.9046599999999998)	0	0	0	0	0	635679196					stream							/Users/gracezdesenko/Desktop/Work/Hotspots/Hotspot Map/Combined Map Data/QGIS Files/ZIM_water_bodies/hotosm_zwe_waterways_lines_shp/hotosm_zwe_waterways_lines.shp	Chiredzi	7.71083
LineString (30.32575084999999859 -20.04746120000000076, 30.31128999999999962 -19.97915000000000063)	0	0	0	0	0	494805923					stream							/Users/gracezdesenko/Desktop/Work/Hotspots/Hotspot Map/Combined Map Data/QGIS Files/ZIM_water_bodies/hotosm_zwe_waterways_lines_shp/hotosm_zwe_waterways_lines.shp	Shurugwi	7.71225
LineString (29.47413104999999689 -20.89919480000000007, 29.40277999999999992 -20.88021000000000171)	0	0	0	0	0	489955700			-1		stream		culvert					/Users/gracezdesenko/Desktop/Work/Hotspots/Hotspot Map/Combined Map Data/QGIS Files/ZIM_water_bodies/hotosm_zwe_waterways_lines_shp/hotosm_zwe_waterways_lines.shp	Insiza	7.71566
LineString (29.47225614999999976 -20.90466470000000143, 29.40277999999999992 -20.88021000000000171)	0	0	0	0	0	489955733					stream							/Users/gracezdesenko/Desktop/Work/Hotspots/Hotspot Map/Combined Map Data/QGIS Files/ZIM_water_bodies/hotosm_zwe_waterways_lines_shp/hotosm_zwe_waterways_lines.shp	Insiza	7.71905
LineString (29.16774745000000024 -17.08113035000000224, 29.19622000000000028 -17.14536000000000016)	0	0	0	0	0	330097646					stream							/Users/gracezdesenko/Desktop/Work/Hotspots/Hotspot Map/Combined Map Data/QGIS Files/ZIM_water_bodies/hotosm_zwe_waterways_lines_shp/hotosm_zwe_waterways_lines.shp	Hurungwe	7.72721
LineString (32.9491825817434858 -17.61990265323498051, 32.88123300000000171 -17.64578300000000155)	River/Stream	Perennial/Permanent	UNK	ZWE	Zimbabwe	0	0	0	0	0	0	0	0	0	0	0	0	/Users/gracezdesenko/Desktop/Work/Hotspots/Hotspot Map/Combined Map Data/QGIS Files/ZIM_water_bodies/ZWE_wat/ZWE_water_lines_dcw.shp	Nyanga	7.75901
LineString (32.08249539999999911 -17.57523344999999892, 32.01937999999999818 -17.61070000000000135)	0	0	0	0	0	772777523					stream							/Users/gracezdesenko/Desktop/Work/Hotspots/Hotspot Map/Combined Map Data/QGIS Files/ZIM_water_bodies/hotosm_zwe_waterways_lines_shp/hotosm_zwe_waterways_lines.shp	Mutoko	7.76466
LineString (31.8660822202181393 -17.72475626669064042, 31.93340999999999852 -17.6970099999999988)	River/Stream	Perennial/Permanent	UNK	ZWE	Zimbabwe	0	0	0	0	0	0	0	0	0	0	0	0	/Users/gracezdesenko/Desktop/Work/Hotspots/Hotspot Map/Combined Map Data/QGIS Files/ZIM_water_bodies/ZWE_wat/ZWE_water_lines_dcw.shp	Murehwa	7.7741
LineString (29.4550642499999995 -20.93051925000000324, 29.40277999999999992 -20.88021000000000171)	0	0	0	0	0	489955714					stream							/Users/gracezdesenko/Desktop/Work/Hotspots/Hotspot Map/Combined Map Data/QGIS Files/ZIM_water_bodies/hotosm_zwe_waterways_lines_shp/hotosm_zwe_waterways_lines.shp	Insiza	7.78541
LineString (32.81339944999999858 -17.6726932500000018, 32.88123300000000171 -17.64578300000000155)	0	0	0	0	0	591612925					river							/Users/gracezdesenko/Desktop/Work/Hotspots/Hotspot Map/Combined Map Data/QGIS Files/ZIM_water_bodies/hotosm_zwe_waterways_lines_shp/hotosm_zwe_waterways_lines.shp	Nyanga	7.78946
LineString (29.34518433159491835 -20.92557431320643957, 29.40277999999999992 -20.88021000000000171)	River/Stream	Perennial/Permanent	INSIZA	ZWE	Zimbabwe	0	0	0	0	0	0	0	0	0	0	0	0	/Users/gracezdesenko/Desktop/Work/Hotspots/Hotspot Map/Combined Map Data/QGIS Files/ZIM_water_bodies/ZWE_wat/ZWE_water_lines_dcw.shp	Insiza	7.81865
LineString (31.36324700000000121 -16.93795635000000033, 31.42082999999999871 -16.89406999999999925)	0	0	0	0	0	686627180					dam							/Users/gracezdesenko/Desktop/Work/Hotspots/Hotspot Map/Combined Map Data/QGIS Files/ZIM_water_bodies/hotosm_zwe_waterways_lines_shp/hotosm_zwe_waterways_lines.shp	Shamva	7.82438
LineString (31.24872554999999963 -18.96183890000000005, 31.17423000000000144 -18.9604600000000012)	0	0	0	0	0	492466532					stream							/Users/gracezdesenko/Desktop/Work/Hotspots/Hotspot Map/Combined Map Data/QGIS Files/ZIM_water_bodies/hotosm_zwe_waterways_lines_shp/hotosm_zwe_waterways_lines.shp	Chikomba	7.84709
LineString (31.24818830000000247 -18.96913740000000104, 31.17423000000000144 -18.9604600000000012)	0	0	0	0	0	492420038					stream							/Users/gracezdesenko/Desktop/Work/Hotspots/Hotspot Map/Combined Map Data/QGIS Files/ZIM_water_bodies/hotosm_zwe_waterways_lines_shp/hotosm_zwe_waterways_lines.shp	Chikomba	7.84786
LineString (29.47403444999999778 -20.90436654999999888, 29.40277999999999992 -20.88021000000000171)	0	0	0	0	0	489955732					stream							/Users/gracezdesenko/Desktop/Work/Hotspots/Hotspot Map/Combined Map Data/QGIS Files/ZIM_water_bodies/hotosm_zwe_waterways_lines_shp/hotosm_zwe_waterways_lines.shp	Insiza	7.88132
LineString (29.47859065000000101 -20.88127000000000066, 29.40277999999999992 -20.88021000000000171)	0	0	0	0	0	489242875					stream							/Users/gracezdesenko/Desktop/Work/Hotspots/Hotspot Map/Combined Map Data/QGIS Files/ZIM_water_bodies/hotosm_zwe_waterways_lines_shp/hotosm_zwe_waterways_lines.shp	Insiza	7.88918
LineString (28.02629565000000156 -17.40488015000000033, 28.05061999999999856 -17.47223999999999933)	0	0	0	0	0	443447457					stream							/Users/gracezdesenko/Desktop/Work/Hotspots/Hotspot Map/Combined Map Data/QGIS Files/ZIM_water_bodies/hotosm_zwe_waterways_lines_shp/hotosm_zwe_waterways_lines.shp	Binga	7.89015
LineString (30.97473039999999855 -17.48620479999999944, 30.94585000000000008 -17.5519299999999987)	0	0	0	0	0	753406842					ditch							/Users/gracezdesenko/Desktop/Work/Hotspots/Hotspot Map/Combined Map Data/QGIS Files/ZIM_water_bodies/hotosm_zwe_waterways_lines_shp/hotosm_zwe_waterways_lines.shp	Mazowe	7.89418
LineString (32.84684925000000533 -17.58202699999999652, 32.88123300000000171 -17.64578300000000155)	0	0	0	0	0	591612816					river							/Users/gracezdesenko/Desktop/Work/Hotspots/Hotspot Map/Combined Map Data/QGIS Files/ZIM_water_bodies/hotosm_zwe_waterways_lines_shp/hotosm_zwe_waterways_lines.shp	Nyanga	7.94405
LineString (29.38764295000000004 -20.8098232000000003, 29.40277999999999992 -20.88021000000000171)	0	0	0	0	0	490356438					river							/Users/gracezdesenko/Desktop/Work/Hotspots/Hotspot Map/Combined Map Data/QGIS Files/ZIM_water_bodies/hotosm_zwe_waterways_lines_shp/hotosm_zwe_waterways_lines.shp	Insiza	7.95053
LineString (31.74958714999999998 -19.28530380000000122, 31.77288000000000068 -19.21676000000000073)	0	0	0	0	0	689562620					stream							/Users/gracezdesenko/Desktop/Work/Hotspots/Hotspot Map/Combined Map Data/QGIS Files/ZIM_water_bodies/hotosm_zwe_waterways_lines_shp/hotosm_zwe_waterways_lines.shp	Buhera	7.97286
LineString (29.47696725000000129 -20.89942074999999733, 29.40277999999999992 -20.88021000000000171)	0	0	0	0	0	489955730					stream							/Users/gracezdesenko/Desktop/Work/Hotspots/Hotspot Map/Combined Map Data/QGIS Files/ZIM_water_bodies/hotosm_zwe_waterways_lines_shp/hotosm_zwe_waterways_lines.shp	Insiza	8.0066
LineString (32.80571759999999415 -17.65190394999999768, 32.88123300000000171 -17.64578300000000155)	0	0	0	0	0	591612936					river							/Users/gracezdesenko/Desktop/Work/Hotspots/Hotspot Map/Combined Map Data/QGIS Files/ZIM_water_bodies/hotosm_zwe_waterways_lines_shp/hotosm_zwe_waterways_lines.shp	Nyanga	8.04172
LineString (31.00951999999999842 -19.93347664999999935, 31.0860100000000017 -19.94173999999999936)	0	0	0	0	0	545522076					ditch					0.5		/Users/gracezdesenko/Desktop/Work/Hotspots/Hotspot Map/Combined Map Data/QGIS Files/ZIM_water_bodies/hotosm_zwe_waterways_lines_shp/hotosm_zwe_waterways_lines.shp	Gutu	8.05969
LineString (29.48031675000000007 -20.88422399999999968, 29.40277999999999992 -20.88021000000000171)	0	0	0	0	0	489242877					stream							/Users/gracezdesenko/Desktop/Work/Hotspots/Hotspot Map/Combined Map Data/QGIS Files/ZIM_water_bodies/hotosm_zwe_waterways_lines_shp/hotosm_zwe_waterways_lines.shp	Insiza	8.08007
LineString (31.7318219500000005 -19.27855685000000108, 31.77288000000000068 -19.21676000000000073)	0	0	0	0	0	689260841					stream							/Users/gracezdesenko/Desktop/Work/Hotspots/Hotspot Map/Combined Map Data/QGIS Files/ZIM_water_bodies/hotosm_zwe_waterways_lines_shp/hotosm_zwe_waterways_lines.shp	Buhera	8.08872
LineString (29.48135525000000001 -20.88012284999999935, 29.40277999999999992 -20.88021000000000171)	0	0	0	0	0	489242870					stream							/Users/gracezdesenko/Desktop/Work/Hotspots/Hotspot Map/Combined Map Data/QGIS Files/ZIM_water_bodies/hotosm_zwe_waterways_lines_shp/hotosm_zwe_waterways_lines.shp	Insiza	8.17601
LineString (31.00347805656257449 -17.60155680045539128, 30.94585000000000008 -17.5519299999999987)	River/Stream	Perennial/Permanent	UNK	ZWE	Zimbabwe	0	0	0	0	0	0	0	0	0	0	0	0	/Users/gracezdesenko/Desktop/Work/Hotspots/Hotspot Map/Combined Map Data/QGIS Files/ZIM_water_bodies/ZWE_wat/ZWE_water_lines_dcw.shp	Mazowe	8.22138
LineString (29.46464310000000353 -20.92688104999999865, 29.40277999999999992 -20.88021000000000171)	0	0	0	0	0	490781406					stream							/Users/gracezdesenko/Desktop/Work/Hotspots/Hotspot Map/Combined Map Data/QGIS Files/ZIM_water_bodies/hotosm_zwe_waterways_lines_shp/hotosm_zwe_waterways_lines.shp	Insiza	8.25366
LineString (29.47787745000000115 -20.90428885000000037, 29.40277999999999992 -20.88021000000000171)	0	0	0	0	0	489955731					stream							/Users/gracezdesenko/Desktop/Work/Hotspots/Hotspot Map/Combined Map Data/QGIS Files/ZIM_water_bodies/hotosm_zwe_waterways_lines_shp/hotosm_zwe_waterways_lines.shp	Insiza	8.25578
LineString (29.46396414999999891 -20.92775604999999928, 29.40277999999999992 -20.88021000000000171)	0	0	0	0	0	490781405					stream							/Users/gracezdesenko/Desktop/Work/Hotspots/Hotspot Map/Combined Map Data/QGIS Files/ZIM_water_bodies/hotosm_zwe_waterways_lines_shp/hotosm_zwe_waterways_lines.shp	Insiza	8.26009
LineString (31.71816839999999971 -19.27065610000000007, 31.77288000000000068 -19.21676000000000073)	0	0	0	0	0	689274197					stream							/Users/gracezdesenko/Desktop/Work/Hotspots/Hotspot Map/Combined Map Data/QGIS Files/ZIM_water_bodies/hotosm_zwe_waterways_lines_shp/hotosm_zwe_waterways_lines.shp	Buhera	8.28746
LineString (29.46483804999999734 -20.92723519999999837, 29.40277999999999992 -20.88021000000000171)	0	0	0	0	0	490781404					stream							/Users/gracezdesenko/Desktop/Work/Hotspots/Hotspot Map/Combined Map Data/QGIS Files/ZIM_water_bodies/hotosm_zwe_waterways_lines_shp/hotosm_zwe_waterways_lines.shp	Insiza	8.29404
LineString (31.01800705000000136 -17.58141814999999752, 30.94585000000000008 -17.5519299999999987)	0	0	0	0	0	415339934	Bing			Mazoe River	stream							/Users/gracezdesenko/Desktop/Work/Hotspots/Hotspot Map/Combined Map Data/QGIS Files/ZIM_water_bodies/hotosm_zwe_waterways_lines_shp/hotosm_zwe_waterways_lines.shp	Mazowe	8.32649
LineString (29.48153094999999979 -20.86461985000000041, 29.40277999999999992 -20.88021000000000171)	0	0	0	0	0	489249062					stream							/Users/gracezdesenko/Desktop/Work/Hotspots/Hotspot Map/Combined Map Data/QGIS Files/ZIM_water_bodies/hotosm_zwe_waterways_lines_shp/hotosm_zwe_waterways_lines.shp	Insiza	8.37452
LineString (31.00618970000000019 -19.93666035000000036, 31.0860100000000017 -19.94173999999999936)	0	0	0	0	0	545522037			-1		ditch		culvert			0.5		/Users/gracezdesenko/Desktop/Work/Hotspots/Hotspot Map/Combined Map Data/QGIS Files/ZIM_water_bodies/hotosm_zwe_waterways_lines_shp/hotosm_zwe_waterways_lines.shp	Gutu	8.37506
LineString (29.46045039999999915 -20.93337019999999882, 29.40277999999999992 -20.88021000000000171)	0	0	0	0	0	489955725					dam							/Users/gracezdesenko/Desktop/Work/Hotspots/Hotspot Map/Combined Map Data/QGIS Files/ZIM_water_bodies/hotosm_zwe_waterways_lines_shp/hotosm_zwe_waterways_lines.shp	Insiza	8.40464
LineString (32.86682634999999664 -17.72076080000000076, 32.88123300000000171 -17.64578300000000155)	0	0	0	0	0	591612843					river							/Users/gracezdesenko/Desktop/Work/Hotspots/Hotspot Map/Combined Map Data/QGIS Files/ZIM_water_bodies/hotosm_zwe_waterways_lines_shp/hotosm_zwe_waterways_lines.shp	Nyanga	8.43789
LineString (29.48353540000000095 -20.8880719500000005, 29.40277999999999992 -20.88021000000000171)	0	0	0	0	0	489242759			-1		stream		culvert					/Users/gracezdesenko/Desktop/Work/Hotspots/Hotspot Map/Combined Map Data/QGIS Files/ZIM_water_bodies/hotosm_zwe_waterways_lines_shp/hotosm_zwe_waterways_lines.shp	Insiza	8.4476
LineString (29.48362494999999939 -20.88816555000000008, 29.40277999999999992 -20.88021000000000171)	0	0	0	0	0	489242760					stream							/Users/gracezdesenko/Desktop/Work/Hotspots/Hotspot Map/Combined Map Data/QGIS Files/ZIM_water_bodies/hotosm_zwe_waterways_lines_shp/hotosm_zwe_waterways_lines.shp	Insiza	8.45794
LineString (28.81140795741258387 -18.91818519390429643, 28.74108000000000018 -18.88115000000000165)	River/Stream	Perennial/Permanent	SHANGANI	ZWE	Zimbabwe	0	0	0	0	0	0	0	0	0	0	0	0	/Users/gracezdesenko/Desktop/Work/Hotspots/Hotspot Map/Combined Map Data/QGIS Files/ZIM_water_bodies/ZWE_wat/ZWE_water_lines_dcw.shp	Nkayi	8.46787
LineString (29.42026154999999932 -20.80506944999999774, 29.40277999999999992 -20.88021000000000171)	0	0	0	0	0	490356435					river							/Users/gracezdesenko/Desktop/Work/Hotspots/Hotspot Map/Combined Map Data/QGIS Files/ZIM_water_bodies/hotosm_zwe_waterways_lines_shp/hotosm_zwe_waterways_lines.shp	Insiza	8.51583
LineString (31.00459109999999896 -19.93837400000000315, 31.0860100000000017 -19.94173999999999936)	0	0	0	0	0	545522036					ditch					0.5		/Users/gracezdesenko/Desktop/Work/Hotspots/Hotspot Map/Combined Map Data/QGIS Files/ZIM_water_bodies/hotosm_zwe_waterways_lines_shp/hotosm_zwe_waterways_lines.shp	Gutu	8.53161
LineString (32.09719499999999925 -17.63234734999999986, 32.01937999999999818 -17.61070000000000135)	0	0	0	0	0	853233467					stream							/Users/gracezdesenko/Desktop/Work/Hotspots/Hotspot Map/Combined Map Data/QGIS Files/ZIM_water_bodies/hotosm_zwe_waterways_lines_shp/hotosm_zwe_waterways_lines.shp	Mutoko	8.59891
LineString (27.96958754999999996 -17.47110114999999908, 28.05061999999999856 -17.47223999999999933)	0	0	0	0	0	23394225					river							/Users/gracezdesenko/Desktop/Work/Hotspots/Hotspot Map/Combined Map Data/QGIS Files/ZIM_water_bodies/hotosm_zwe_waterways_lines_shp/hotosm_zwe_waterways_lines.shp	Binga	8.60786
LineString (31.02013404999999935 -17.58361959999999868, 30.94585000000000008 -17.5519299999999987)	0	0	0	0	0	415339933	Bing		-1	Mazoe River	stream		culvert					/Users/gracezdesenko/Desktop/Work/Hotspots/Hotspot Map/Combined Map Data/QGIS Files/ZIM_water_bodies/hotosm_zwe_waterways_lines_shp/hotosm_zwe_waterways_lines.shp	Mazowe	8.63075
LineString (29.47816524999999999 -20.91345330000000047, 29.40277999999999992 -20.88021000000000171)	0	0	0	0	0	489249064					dam							/Users/gracezdesenko/Desktop/Work/Hotspots/Hotspot Map/Combined Map Data/QGIS Files/ZIM_water_bodies/hotosm_zwe_waterways_lines_shp/hotosm_zwe_waterways_lines.shp	Insiza	8.66386
LineString (31.70258195000000256 -19.25864215000000002, 31.77288000000000068 -19.21676000000000073)	0	0	0	0	0	690590651					stream							/Users/gracezdesenko/Desktop/Work/Hotspots/Hotspot Map/Combined Map Data/QGIS Files/ZIM_water_bodies/hotosm_zwe_waterways_lines_shp/hotosm_zwe_waterways_lines.shp	Buhera	8.72493
LineString (31.94904414999999887 -17.5697126499999996, 32.01937999999999818 -17.61070000000000135)	0	0	0	0	0	539303833					stream							/Users/gracezdesenko/Desktop/Work/Hotspots/Hotspot Map/Combined Map Data/QGIS Files/ZIM_water_bodies/hotosm_zwe_waterways_lines_shp/hotosm_zwe_waterways_lines.shp	Mutoko	8.73603
LineString (32.10114955000000236 -17.62275414999999867, 32.01937999999999818 -17.61070000000000135)	0	0	0	0	0	684826828					stream							/Users/gracezdesenko/Desktop/Work/Hotspots/Hotspot Map/Combined Map Data/QGIS Files/ZIM_water_bodies/hotosm_zwe_waterways_lines_shp/hotosm_zwe_waterways_lines.shp	Mutoko	8.78026
LineString (31.00200164999999686 -19.94009359999999731, 31.0860100000000017 -19.94173999999999936)	0	0	0	0	0	545522070					stream							/Users/gracezdesenko/Desktop/Work/Hotspots/Hotspot Map/Combined Map Data/QGIS Files/ZIM_water_bodies/hotosm_zwe_waterways_lines_shp/hotosm_zwe_waterways_lines.shp	Gutu	8.79639
LineString (29.35851478566138439 -20.81248767040092673, 29.40277999999999992 -20.88021000000000171)	River/Stream	Perennial/Permanent	INSIZA	ZWE	Zimbabwe	0	0	0	0	0	0	0	0	0	0	0	0	/Users/gracezdesenko/Desktop/Work/Hotspots/Hotspot Map/Combined Map Data/QGIS Files/ZIM_water_bodies/ZWE_wat/ZWE_water_lines_dcw.shp	Insiza	8.80013
LineString (30.35156775000000096 -20.0493473499999979, 30.31128999999999962 -19.97915000000000063)	0	0	0	0	0	494805926					stream							/Users/gracezdesenko/Desktop/Work/Hotspots/Hotspot Map/Combined Map Data/QGIS Files/ZIM_water_bodies/hotosm_zwe_waterways_lines_shp/hotosm_zwe_waterways_lines.shp	Shurugwi	8.84045
LineString (28.02735510000000119 -17.39552334999999772, 28.05061999999999856 -17.47223999999999933)	0	0	0	0	0	443447454					stream							/Users/gracezdesenko/Desktop/Work/Hotspots/Hotspot Map/Combined Map Data/QGIS Files/ZIM_water_bodies/hotosm_zwe_waterways_lines_shp/hotosm_zwe_waterways_lines.shp	Binga	8.84297
LineString (31.71827439999999854 -19.27770424999999932, 31.77288000000000068 -19.21676000000000073)	0	0	0	0	0	689767975					stream							/Users/gracezdesenko/Desktop/Work/Hotspots/Hotspot Map/Combined Map Data/QGIS Files/ZIM_water_bodies/hotosm_zwe_waterways_lines_shp/hotosm_zwe_waterways_lines.shp	Buhera	8.85836
LineString (32.24770735093494523 -16.66743087576057647, 32.27027999999999963 -16.7447499999999998)	River/Stream	Perennial/Permanent	UNK	ZWE	Zimbabwe	0	0	0	0	0	0	0	0	0	0	0	0	/Users/gracezdesenko/Desktop/Work/Hotspots/Hotspot Map/Combined Map Data/QGIS Files/ZIM_water_bodies/ZWE_wat/ZWE_water_lines_dcw.shp	Rushinga	8.88881
LineString (31.51670266437157863 -17.07450296755872898, 31.56044999999999945 -17.14314999999999856)	River/Stream	Perennial/Permanent	UMFURUDSI	ZWE	Zimbabwe	0	0	0	0	0	0	0	0	0	0	0	0	/Users/gracezdesenko/Desktop/Work/Hotspots/Hotspot Map/Combined Map Data/QGIS Files/ZIM_water_bodies/ZWE_wat/ZWE_water_lines_dcw.shp	Shamva	8.91031
LineString (29.45481810000000067 -20.94422684999999973, 29.40277999999999992 -20.88021000000000171)	0	0	0	0	0	489955712					stream							/Users/gracezdesenko/Desktop/Work/Hotspots/Hotspot Map/Combined Map Data/QGIS Files/ZIM_water_bodies/hotosm_zwe_waterways_lines_shp/hotosm_zwe_waterways_lines.shp	Insiza	8.91864
LineString (31.63893794706585538 -20.30643561289670984, 31.7181299999999986 -20.27619999999999933)	River/Stream	Perennial/Permanent	UNK	ZWE	Zimbabwe	0	0	0	0	0	0	0	0	0	0	0	0	/Users/gracezdesenko/Desktop/Work/Hotspots/Hotspot Map/Combined Map Data/QGIS Files/ZIM_water_bodies/ZWE_wat/ZWE_water_lines_dcw.shp	Bikita	8.92347
LineString (32.0661239867187291 -17.6779451227014448, 32.01937999999999818 -17.61070000000000135)	River/Stream	Perennial/Permanent	UNK	ZWE	Zimbabwe	0	0	0	0	0	0	0	0	0	0	0	0	/Users/gracezdesenko/Desktop/Work/Hotspots/Hotspot Map/Combined Map Data/QGIS Files/ZIM_water_bodies/ZWE_wat/ZWE_water_lines_dcw.shp	Mutoko	8.94394
LineString (29.46727369999999979 -20.93364855000000091, 29.40277999999999992 -20.88021000000000171)	0	0	0	0	0	489955722					stream							/Users/gracezdesenko/Desktop/Work/Hotspots/Hotspot Map/Combined Map Data/QGIS Files/ZIM_water_bodies/hotosm_zwe_waterways_lines_shp/hotosm_zwe_waterways_lines.shp	Insiza	8.94558
LineString (31.76728154999999987 -19.29746455000000083, 31.77288000000000068 -19.21676000000000073)	0	0	0	0	0	689764047					river							/Users/gracezdesenko/Desktop/Work/Hotspots/Hotspot Map/Combined Map Data/QGIS Files/ZIM_water_bodies/hotosm_zwe_waterways_lines_shp/hotosm_zwe_waterways_lines.shp	Buhera	8.95297
LineString (31.69817055000000039 -19.25557500000000033, 31.77288000000000068 -19.21676000000000073)	0	0	0	0	0	690623738					stream							/Users/gracezdesenko/Desktop/Work/Hotspots/Hotspot Map/Combined Map Data/QGIS Files/ZIM_water_bodies/hotosm_zwe_waterways_lines_shp/hotosm_zwe_waterways_lines.shp	Buhera	8.95345
LineString (31.02321985000000026 -17.5845476000000005, 30.94585000000000008 -17.5519299999999987)	0	0	0	0	0	217174516					dam							/Users/gracezdesenko/Desktop/Work/Hotspots/Hotspot Map/Combined Map Data/QGIS Files/ZIM_water_bodies/hotosm_zwe_waterways_lines_shp/hotosm_zwe_waterways_lines.shp	Mazowe	8.97187
LineString (28.13398494999999855 -17.48769134999999864, 28.05061999999999856 -17.47223999999999933)	0	0	0	0	0	443632966					stream							/Users/gracezdesenko/Desktop/Work/Hotspots/Hotspot Map/Combined Map Data/QGIS Files/ZIM_water_bodies/hotosm_zwe_waterways_lines_shp/hotosm_zwe_waterways_lines.shp	Binga	9.01791
LineString (29.48192825000000283 -20.91398385000000104, 29.40277999999999992 -20.88021000000000171)	0	0	0	0	0	489249065					stream							/Users/gracezdesenko/Desktop/Work/Hotspots/Hotspot Map/Combined Map Data/QGIS Files/ZIM_water_bodies/hotosm_zwe_waterways_lines_shp/hotosm_zwe_waterways_lines.shp	Insiza	9.04393
LineString (29.47296850000000035 -20.92847335000000086, 29.40277999999999992 -20.88021000000000171)	0	0	0	0	0	489955704					stream							/Users/gracezdesenko/Desktop/Work/Hotspots/Hotspot Map/Combined Map Data/QGIS Files/ZIM_water_bodies/hotosm_zwe_waterways_lines_shp/hotosm_zwe_waterways_lines.shp	Insiza	9.04847
LineString (29.41868350000000021 -20.96092519999999837, 29.40277999999999992 -20.88021000000000171)	0	0	0	0	0	492219801					stream							/Users/gracezdesenko/Desktop/Work/Hotspots/Hotspot Map/Combined Map Data/QGIS Files/ZIM_water_bodies/hotosm_zwe_waterways_lines_shp/hotosm_zwe_waterways_lines.shp	Insiza	9.08831
LineString (31.3727740500000003 -16.75456249999999869, 31.44891000000000147 -16.79205999999999932)	0	0	0	0	0	549045484					river							/Users/gracezdesenko/Desktop/Work/Hotspots/Hotspot Map/Combined Map Data/QGIS Files/ZIM_water_bodies/hotosm_zwe_waterways_lines_shp/hotosm_zwe_waterways_lines.shp	Mt Darwin	9.11632
LineString (29.48954785000000101 -20.86715749999999758, 29.40277999999999992 -20.88021000000000171)	0	0	0	0	0	489249061					stream							/Users/gracezdesenko/Desktop/Work/Hotspots/Hotspot Map/Combined Map Data/QGIS Files/ZIM_water_bodies/hotosm_zwe_waterways_lines_shp/hotosm_zwe_waterways_lines.shp	Insiza	9.14377
LineString (31.75544076501653379 -20.35096259728884505, 31.7181299999999986 -20.27619999999999933)	River/Stream	Perennial/Permanent	UNK	ZWE	Zimbabwe	0	0	0	0	0	0	0	0	0	0	0	0	/Users/gracezdesenko/Desktop/Work/Hotspots/Hotspot Map/Combined Map Data/QGIS Files/ZIM_water_bodies/ZWE_wat/ZWE_water_lines_dcw.shp	Bikita	9.14823
LineString (28.02206580000000002 -17.39387179999999944, 28.05061999999999856 -17.47223999999999933)	0	0	0	0	0	443447456					stream							/Users/gracezdesenko/Desktop/Work/Hotspots/Hotspot Map/Combined Map Data/QGIS Files/ZIM_water_bodies/hotosm_zwe_waterways_lines_shp/hotosm_zwe_waterways_lines.shp	Binga	9.18852
LineString (29.48901210000000006 -20.86193120000000079, 29.40277999999999992 -20.88021000000000171)	0	0	0	0	0	489249060					stream							/Users/gracezdesenko/Desktop/Work/Hotspots/Hotspot Map/Combined Map Data/QGIS Files/ZIM_water_bodies/hotosm_zwe_waterways_lines_shp/hotosm_zwe_waterways_lines.shp	Insiza	9.19864
LineString (31.42248540436790449 -16.71233945116892272, 31.44891000000000147 -16.79205999999999932)	River/Stream	Perennial/Permanent	UNK	ZWE	Zimbabwe	0	0	0	0	0	0	0	0	0	0	0	0	/Users/gracezdesenko/Desktop/Work/Hotspots/Hotspot Map/Combined Map Data/QGIS Files/ZIM_water_bodies/ZWE_wat/ZWE_water_lines_dcw.shp	Mt Darwin	9.26138
LineString (29.46199804999999827 -20.94283635000000032, 29.40277999999999992 -20.88021000000000171)	0	0	0	0	0	489955723					stream							/Users/gracezdesenko/Desktop/Work/Hotspots/Hotspot Map/Combined Map Data/QGIS Files/ZIM_water_bodies/hotosm_zwe_waterways_lines_shp/hotosm_zwe_waterways_lines.shp	Insiza	9.27518
LineString (28.05891494999999836 -17.55574060000000003, 28.05061999999999856 -17.47223999999999933)	0	0	0	0	0	781269292					stream							/Users/gracezdesenko/Desktop/Work/Hotspots/Hotspot Map/Combined Map Data/QGIS Files/ZIM_water_bodies/hotosm_zwe_waterways_lines_shp/hotosm_zwe_waterways_lines.shp	Binga	9.28331
LineString (31.75573359999999923 -19.29916194999999846, 31.77288000000000068 -19.21676000000000073)	0	0	0	0	0	678725770					river							/Users/gracezdesenko/Desktop/Work/Hotspots/Hotspot Map/Combined Map Data/QGIS Files/ZIM_water_bodies/hotosm_zwe_waterways_lines_shp/hotosm_zwe_waterways_lines.shp	Buhera	9.2979
LineString (31.70382329999999982 -19.2694775000000007, 31.77288000000000068 -19.21676000000000073)	0	0	0	0	0	690590639					stream							/Users/gracezdesenko/Desktop/Work/Hotspots/Hotspot Map/Combined Map Data/QGIS Files/ZIM_water_bodies/hotosm_zwe_waterways_lines_shp/hotosm_zwe_waterways_lines.shp	Buhera	9.31496
LineString (29.20729635173549354 -16.67615322613122686, 29.17859999999999943 -16.75566999999999851)	River/Stream	Perennial/Permanent	NYAODZA	ZWE	Zimbabwe	0	0	0	0	0	0	0	0	0	0	0	0	/Users/gracezdesenko/Desktop/Work/Hotspots/Hotspot Map/Combined Map Data/QGIS Files/ZIM_water_bodies/ZWE_wat/ZWE_water_lines_dcw.shp	Hurungwe	9.31678
LineString (30.92100440000000106 -16.44188289999999952, 30.99856000000000122 -16.40304000000000073)	0	0	0	0	0	764230358					river							/Users/gracezdesenko/Desktop/Work/Hotspots/Hotspot Map/Combined Map Data/QGIS Files/ZIM_water_bodies/hotosm_zwe_waterways_lines_shp/hotosm_zwe_waterways_lines.shp	Muzarabani	9.33233
LineString (29.49259604999999951 -20.8785603999999978, 29.40277999999999992 -20.88021000000000171)	0	0	0	0	0	560284579					stream							/Users/gracezdesenko/Desktop/Work/Hotspots/Hotspot Map/Combined Map Data/QGIS Files/ZIM_water_bodies/hotosm_zwe_waterways_lines_shp/hotosm_zwe_waterways_lines.shp	Insiza	9.34748
LineString (31.73024780000000078 -19.29098134999999914, 31.77288000000000068 -19.21676000000000073)	0	0	0	0	0	689562617					stream							/Users/gracezdesenko/Desktop/Work/Hotspots/Hotspot Map/Combined Map Data/QGIS Files/ZIM_water_bodies/hotosm_zwe_waterways_lines_shp/hotosm_zwe_waterways_lines.shp	Buhera	9.35894
LineString (29.21025354999999735 -16.6766185500000006, 29.17859999999999943 -16.75566999999999851)	0	0	0	0	0	308102494					river							/Users/gracezdesenko/Desktop/Work/Hotspots/Hotspot Map/Combined Map Data/QGIS Files/ZIM_water_bodies/hotosm_zwe_waterways_lines_shp/hotosm_zwe_waterways_lines.shp	Hurungwe	9.37702
LineString (29.49321894999999927 -20.88138160000000099, 29.40277999999999992 -20.88021000000000171)	0	0	0	0	0	560284578			-1		stream		culvert					/Users/gracezdesenko/Desktop/Work/Hotspots/Hotspot Map/Combined Map Data/QGIS Files/ZIM_water_bodies/hotosm_zwe_waterways_lines_shp/hotosm_zwe_waterways_lines.shp	Insiza	9.41131
LineString (29.49317500000000081 -20.88365274999999954, 29.40277999999999992 -20.88021000000000171)	0	0	0	0	0	491214608					stream							/Users/gracezdesenko/Desktop/Work/Hotspots/Hotspot Map/Combined Map Data/QGIS Files/ZIM_water_bodies/hotosm_zwe_waterways_lines_shp/hotosm_zwe_waterways_lines.shp	Insiza	9.4135
LineString (31.71829714999999794 -20.36138049999999922, 31.7181299999999986 -20.27619999999999933)	0	0	0	0	0	249999329					river							/Users/gracezdesenko/Desktop/Work/Hotspots/Hotspot Map/Combined Map Data/QGIS Files/ZIM_water_bodies/hotosm_zwe_waterways_lines_shp/hotosm_zwe_waterways_lines.shp	Bikita	9.4302
LineString (29.48848699999999923 -20.90835225000000008, 29.40277999999999992 -20.88021000000000171)	0	0	0	0	0	489249070					stream							/Users/gracezdesenko/Desktop/Work/Hotspots/Hotspot Map/Combined Map Data/QGIS Files/ZIM_water_bodies/hotosm_zwe_waterways_lines_shp/hotosm_zwe_waterways_lines.shp	Insiza	9.44592
LineString (31.02863599999999877 -17.58334409999999792, 30.94585000000000008 -17.5519299999999987)	0	0	0	0	0	217174142	Bing			Mazoe River	stream							/Users/gracezdesenko/Desktop/Work/Hotspots/Hotspot Map/Combined Map Data/QGIS Files/ZIM_water_bodies/hotosm_zwe_waterways_lines_shp/hotosm_zwe_waterways_lines.shp	Mazowe	9.45129
LineString (29.47284594999999996 -20.93501669999999848, 29.40277999999999992 -20.88021000000000171)	0	0	0	0	0	490060387					stream							/Users/gracezdesenko/Desktop/Work/Hotspots/Hotspot Map/Combined Map Data/QGIS Files/ZIM_water_bodies/hotosm_zwe_waterways_lines_shp/hotosm_zwe_waterways_lines.shp	Insiza	9.48438
LineString (29.31858541546462149 -20.9133186076856461, 29.40277999999999992 -20.88021000000000171)	River/Stream	Perennial/Permanent	UMZINGWANI	ZWE	Zimbabwe	0	0	0	0	0	0	0	0	0	0	0	0	/Users/gracezdesenko/Desktop/Work/Hotspots/Hotspot Map/Combined Map Data/QGIS Files/ZIM_water_bodies/ZWE_wat/ZWE_water_lines_dcw.shp	Insiza	9.4958
LineString (29.41563199999999867 -20.96515780000000007, 29.40277999999999992 -20.88021000000000171)	0	0	0	0	0	492219800					stream							/Users/gracezdesenko/Desktop/Work/Hotspots/Hotspot Map/Combined Map Data/QGIS Files/ZIM_water_bodies/hotosm_zwe_waterways_lines_shp/hotosm_zwe_waterways_lines.shp	Insiza	9.49963
LineString (31.08750789999999853 -16.39852025000000069, 30.99856000000000122 -16.40304000000000073)	0	0	0	0	0	764230362			-1		stream		culvert					/Users/gracezdesenko/Desktop/Work/Hotspots/Hotspot Map/Combined Map Data/QGIS Files/ZIM_water_bodies/hotosm_zwe_waterways_lines_shp/hotosm_zwe_waterways_lines.shp	Muzarabani	9.51443
LineString (31.72447980000000101 -19.28939390000000031, 31.77288000000000068 -19.21676000000000073)	0	0	0	0	0	678728132					stream							/Users/gracezdesenko/Desktop/Work/Hotspots/Hotspot Map/Combined Map Data/QGIS Files/ZIM_water_bodies/hotosm_zwe_waterways_lines_shp/hotosm_zwe_waterways_lines.shp	Buhera	9.51509
LineString (31.08776135000000096 -16.39929215000000085, 30.99856000000000122 -16.40304000000000073)	0	0	0	0	0	764230363					stream							/Users/gracezdesenko/Desktop/Work/Hotspots/Hotspot Map/Combined Map Data/QGIS Files/ZIM_water_bodies/hotosm_zwe_waterways_lines_shp/hotosm_zwe_waterways_lines.shp	Muzarabani	9.53735
LineString (29.10730000000000217 -17.15690294999999921, 29.19622000000000028 -17.14536000000000016)	0	0	0	0	0	193201617				Chinembo	stream							/Users/gracezdesenko/Desktop/Work/Hotspots/Hotspot Map/Combined Map Data/QGIS Files/ZIM_water_bodies/hotosm_zwe_waterways_lines_shp/hotosm_zwe_waterways_lines.shp	Hurungwe	9.54695
LineString (30.88548280004847513 -17.48790457512584595, 30.94585000000000008 -17.5519299999999987)	River/Stream	Perennial/Permanent	UNK	ZWE	Zimbabwe	0	0	0	0	0	0	0	0	0	0	0	0	/Users/gracezdesenko/Desktop/Work/Hotspots/Hotspot Map/Combined Map Data/QGIS Files/ZIM_water_bodies/ZWE_wat/ZWE_water_lines_dcw.shp	Mazowe	9.55526
LineString (31.09963414999999998 -18.91102645000000138, 31.17423000000000144 -18.9604600000000012)	0	0	0	0	0	492507773					stream							/Users/gracezdesenko/Desktop/Work/Hotspots/Hotspot Map/Combined Map Data/QGIS Files/ZIM_water_bodies/hotosm_zwe_waterways_lines_shp/hotosm_zwe_waterways_lines.shp	Chikomba	9.57493
LineString (31.18591544999999954 -18.87461524999999796, 31.17423000000000144 -18.9604600000000012)	0	0	0	0	0	492466521					stream							/Users/gracezdesenko/Desktop/Work/Hotspots/Hotspot Map/Combined Map Data/QGIS Files/ZIM_water_bodies/hotosm_zwe_waterways_lines_shp/hotosm_zwe_waterways_lines.shp	Chikomba	9.58165
LineString (29.45469705000000005 -20.95170759999999888, 29.40277999999999992 -20.88021000000000171)	0	0	0	0	0	489955711					stream							/Users/gracezdesenko/Desktop/Work/Hotspots/Hotspot Map/Combined Map Data/QGIS Files/ZIM_water_bodies/hotosm_zwe_waterways_lines_shp/hotosm_zwe_waterways_lines.shp	Insiza	9.58285
LineString (27.97302600000000083 -17.42779879999999793, 28.05061999999999856 -17.47223999999999933)	0	0	0	0	0	425369998					stream							/Users/gracezdesenko/Desktop/Work/Hotspots/Hotspot Map/Combined Map Data/QGIS Files/ZIM_water_bodies/hotosm_zwe_waterways_lines_shp/hotosm_zwe_waterways_lines.shp	Binga	9.59862
LineString (29.47093995000000177 -20.93881969999999981, 29.40277999999999992 -20.88021000000000171)	0	0	0	0	0	490060394					stream							/Users/gracezdesenko/Desktop/Work/Hotspots/Hotspot Map/Combined Map Data/QGIS Files/ZIM_water_bodies/hotosm_zwe_waterways_lines_shp/hotosm_zwe_waterways_lines.shp	Insiza	9.61187
LineString (29.44634734999999992 -20.80358514999999997, 29.40277999999999992 -20.88021000000000171)	0	0	0	0	0	490356433					river							/Users/gracezdesenko/Desktop/Work/Hotspots/Hotspot Map/Combined Map Data/QGIS Files/ZIM_water_bodies/hotosm_zwe_waterways_lines_shp/hotosm_zwe_waterways_lines.shp	Insiza	9.61933
LineString (29.48722639999999728 -20.9155885500000025, 29.40277999999999992 -20.88021000000000171)	0	0	0	0	0	489249069					dam							/Users/gracezdesenko/Desktop/Work/Hotspots/Hotspot Map/Combined Map Data/QGIS Files/ZIM_water_bodies/hotosm_zwe_waterways_lines_shp/hotosm_zwe_waterways_lines.shp	Insiza	9.61948
LineString (32.10561930000000075 -17.63898379999999833, 32.01937999999999818 -17.61070000000000135)	0	0	0	0	0	684828383					stream							/Users/gracezdesenko/Desktop/Work/Hotspots/Hotspot Map/Combined Map Data/QGIS Files/ZIM_water_bodies/hotosm_zwe_waterways_lines_shp/hotosm_zwe_waterways_lines.shp	Mutoko	9.67282
LineString (29.47445164999999889 -20.93595619999999968, 29.40277999999999992 -20.88021000000000171)	0	0	0	0	0	490060385					stream							/Users/gracezdesenko/Desktop/Work/Hotspots/Hotspot Map/Combined Map Data/QGIS Files/ZIM_water_bodies/hotosm_zwe_waterways_lines_shp/hotosm_zwe_waterways_lines.shp	Insiza	9.67934
LineString (32.36133159999999975 -16.88290624999999778, 32.27461999999999875 -16.85679000000000016)	0	0	0	0	0	375121597					river							/Users/gracezdesenko/Desktop/Work/Hotspots/Hotspot Map/Combined Map Data/QGIS Files/ZIM_water_bodies/hotosm_zwe_waterways_lines_shp/hotosm_zwe_waterways_lines.shp	UMP	9.68139
LineString (31.69367534999999947 -20.19184899999999772, 31.7181299999999986 -20.27619999999999933)	0	0	0	0	0	108379453					river							/Users/gracezdesenko/Desktop/Work/Hotspots/Hotspot Map/Combined Map Data/QGIS Files/ZIM_water_bodies/hotosm_zwe_waterways_lines_shp/hotosm_zwe_waterways_lines.shp	Bikita	9.68157
LineString (29.48531750000000073 -20.92062005000000013, 29.40277999999999992 -20.88021000000000171)	0	0	0	0	0	489249066					stream							/Users/gracezdesenko/Desktop/Work/Hotspots/Hotspot Map/Combined Map Data/QGIS Files/ZIM_water_bodies/hotosm_zwe_waterways_lines_shp/hotosm_zwe_waterways_lines.shp	Insiza	9.68276
LineString (29.47933289999999928 -20.93019350000000145, 29.40277999999999992 -20.88021000000000171)	0	0	0	0	0	490060389					stream							/Users/gracezdesenko/Desktop/Work/Hotspots/Hotspot Map/Combined Map Data/QGIS Files/ZIM_water_bodies/hotosm_zwe_waterways_lines_shp/hotosm_zwe_waterways_lines.shp	Insiza	9.69815
LineString (29.49594675000000166 -20.88888079999999903, 29.40277999999999992 -20.88021000000000171)	0	0	0	0	0	491214609					stream							/Users/gracezdesenko/Desktop/Work/Hotspots/Hotspot Map/Combined Map Data/QGIS Files/ZIM_water_bodies/hotosm_zwe_waterways_lines_shp/hotosm_zwe_waterways_lines.shp	Insiza	9.74143
LineString (30.23613169245490084 -20.59506225016163583, 30.32989999999999853 -20.59639999999999915)	River/Stream	Perennial/Permanent	UNK	ZWE	Zimbabwe	0	0	0	0	0	0	0	0	0	0	0	0	/Users/gracezdesenko/Desktop/Work/Hotspots/Hotspot Map/Combined Map Data/QGIS Files/ZIM_water_bodies/ZWE_wat/ZWE_water_lines_dcw.shp	Mberengwa	9.77626
LineString (30.98495394999999775 -17.47187560000000062, 30.94585000000000008 -17.5519299999999987)	0	0	0	0	0	753406768					ditch							/Users/gracezdesenko/Desktop/Work/Hotspots/Hotspot Map/Combined Map Data/QGIS Files/ZIM_water_bodies/hotosm_zwe_waterways_lines_shp/hotosm_zwe_waterways_lines.shp	Mazowe	9.78486
LineString (29.49454144999999983 -20.89957695000000015, 29.40277999999999992 -20.88021000000000171)	0	0	0	0	0	491004515					stream							/Users/gracezdesenko/Desktop/Work/Hotspots/Hotspot Map/Combined Map Data/QGIS Files/ZIM_water_bodies/hotosm_zwe_waterways_lines_shp/hotosm_zwe_waterways_lines.shp	Insiza	9.78527
LineString (30.55345274999999816 -20.65931979999999868, 30.50038999999999945 -20.73225000000000051)	0	0	0	0	0	454348869					river							/Users/gracezdesenko/Desktop/Work/Hotspots/Hotspot Map/Combined Map Data/QGIS Files/ZIM_water_bodies/hotosm_zwe_waterways_lines_shp/hotosm_zwe_waterways_lines.shp	Mwenezi	9.78541
LineString (29.48998114999999842 -20.84700600000000037, 29.40277999999999992 -20.88021000000000171)	0	0	0	0	0	489536176					river							/Users/gracezdesenko/Desktop/Work/Hotspots/Hotspot Map/Combined Map Data/QGIS Files/ZIM_water_bodies/hotosm_zwe_waterways_lines_shp/hotosm_zwe_waterways_lines.shp	Insiza	9.7909
LineString (29.4755020500000029 -20.9365035000000006, 29.40277999999999992 -20.88021000000000171)	0	0	0	0	0	490060392					stream							/Users/gracezdesenko/Desktop/Work/Hotspots/Hotspot Map/Combined Map Data/QGIS Files/ZIM_water_bodies/hotosm_zwe_waterways_lines_shp/hotosm_zwe_waterways_lines.shp	Insiza	9.80217
LineString (27.97419830733613821 -17.42258541635017011, 28.05061999999999856 -17.47223999999999933)	River/Stream	Perennial/Permanent	UNK	ZWE	Zimbabwe	0	0	0	0	0	0	0	0	0	0	0	0	/Users/gracezdesenko/Desktop/Work/Hotspots/Hotspot Map/Combined Map Data/QGIS Files/ZIM_water_bodies/ZWE_wat/ZWE_water_lines_dcw.shp	Binga	9.8034
LineString (32.80195431598716027 -17.59998989588881102, 32.88123300000000171 -17.64578300000000155)	River/Stream	Perennial/Permanent	UNK	ZWE	Zimbabwe	0	0	0	0	0	0	0	0	0	0	0	0	/Users/gracezdesenko/Desktop/Work/Hotspots/Hotspot Map/Combined Map Data/QGIS Files/ZIM_water_bodies/ZWE_wat/ZWE_water_lines_dcw.shp	Nyanga	9.82225
LineString (29.26057215000000156 -16.79636289999999832, 29.17859999999999943 -16.75566999999999851)	0	0	0	0	0	595177118					stream							/Users/gracezdesenko/Desktop/Work/Hotspots/Hotspot Map/Combined Map Data/QGIS Files/ZIM_water_bodies/hotosm_zwe_waterways_lines_shp/hotosm_zwe_waterways_lines.shp	Hurungwe	9.83124
LineString (31.12884855000000073 -20.02098769999999917, 31.0860100000000017 -19.94173999999999936)	0	0	0	0	0	23383704					river							/Users/gracezdesenko/Desktop/Work/Hotspots/Hotspot Map/Combined Map Data/QGIS Files/ZIM_water_bodies/hotosm_zwe_waterways_lines_shp/hotosm_zwe_waterways_lines.shp	Gutu	9.85229
LineString (29.49618849999999881 -20.86542169999999885, 29.40277999999999992 -20.88021000000000171)	0	0	0	0	0	582505550			-1		stream		culvert					/Users/gracezdesenko/Desktop/Work/Hotspots/Hotspot Map/Combined Map Data/QGIS Files/ZIM_water_bodies/hotosm_zwe_waterways_lines_shp/hotosm_zwe_waterways_lines.shp	Insiza	9.85686
LineString (29.49519455000000079 -20.89995289999999883, 29.40277999999999992 -20.88021000000000171)	0	0	0	0	0	491004514					stream							/Users/gracezdesenko/Desktop/Work/Hotspots/Hotspot Map/Combined Map Data/QGIS Files/ZIM_water_bodies/hotosm_zwe_waterways_lines_shp/hotosm_zwe_waterways_lines.shp	Insiza	9.86072
LineString (29.4677598500000002 -20.94506625, 29.40277999999999992 -20.88021000000000171)	0	0	0	0	0	490060396					stream							/Users/gracezdesenko/Desktop/Work/Hotspots/Hotspot Map/Combined Map Data/QGIS Files/ZIM_water_bodies/hotosm_zwe_waterways_lines_shp/hotosm_zwe_waterways_lines.shp	Insiza	9.86193
LineString (31.08885169999999931 -16.38411754999999914, 30.99856000000000122 -16.40304000000000073)	0	0	0	0	0	764230373					stream							/Users/gracezdesenko/Desktop/Work/Hotspots/Hotspot Map/Combined Map Data/QGIS Files/ZIM_water_bodies/hotosm_zwe_waterways_lines_shp/hotosm_zwe_waterways_lines.shp	Muzarabani	9.86986
LineString (29.17074410000000029 -17.0594392500000005, 29.19622000000000028 -17.14536000000000016)	0	0	0	0	0	193201613					stream							/Users/gracezdesenko/Desktop/Work/Hotspots/Hotspot Map/Combined Map Data/QGIS Files/ZIM_water_bodies/hotosm_zwe_waterways_lines_shp/hotosm_zwe_waterways_lines.shp	Hurungwe	9.88788
LineString (31.26608124999999916 -18.97915779999999941, 31.17423000000000144 -18.9604600000000012)	0	0	0	0	0	492466533					stream							/Users/gracezdesenko/Desktop/Work/Hotspots/Hotspot Map/Combined Map Data/QGIS Files/ZIM_water_bodies/hotosm_zwe_waterways_lines_shp/hotosm_zwe_waterways_lines.shp	Chikomba	9.89189
LineString (31.73343810000000076 -19.29811444999999992, 31.77288000000000068 -19.21676000000000073)	0	0	0	0	0	689562614					stream							/Users/gracezdesenko/Desktop/Work/Hotspots/Hotspot Map/Combined Map Data/QGIS Files/ZIM_water_bodies/hotosm_zwe_waterways_lines_shp/hotosm_zwe_waterways_lines.shp	Buhera	9.91429
LineString (29.49358430000000197 -20.90738894999999786, 29.40277999999999992 -20.88021000000000171)	0	0	0	0	0	491004516					stream							/Users/gracezdesenko/Desktop/Work/Hotspots/Hotspot Map/Combined Map Data/QGIS Files/ZIM_water_bodies/hotosm_zwe_waterways_lines_shp/hotosm_zwe_waterways_lines.shp	Insiza	9.91526
LineString (29.47891949999999994 -20.93421534999999878, 29.40277999999999992 -20.88021000000000171)	0	0	0	0	0	490060388					stream							/Users/gracezdesenko/Desktop/Work/Hotspots/Hotspot Map/Combined Map Data/QGIS Files/ZIM_water_bodies/hotosm_zwe_waterways_lines_shp/hotosm_zwe_waterways_lines.shp	Insiza	9.9245
LineString (30.68981742323385475 -19.62860872459308581, 30.61279000000000039 -19.57639999999999958)	River/Stream	Perennial/Permanent	SHASHE	ZWE	Zimbabwe	0	0	0	0	0	0	0	0	0	0	0	0	/Users/gracezdesenko/Desktop/Work/Hotspots/Hotspot Map/Combined Map Data/QGIS Files/ZIM_water_bodies/ZWE_wat/ZWE_water_lines_dcw.shp	Chirumanzu	9.93482
LineString (29.41579769999999883 -20.96910965000000004, 29.40277999999999992 -20.88021000000000171)	0	0	0	0	0	492219802					stream							/Users/gracezdesenko/Desktop/Work/Hotspots/Hotspot Map/Combined Map Data/QGIS Files/ZIM_water_bodies/hotosm_zwe_waterways_lines_shp/hotosm_zwe_waterways_lines.shp	Insiza	9.93533
LineString (32.22223468585251283 -17.18317513717665079, 32.22491000000000128 -17.27299000000000007)	River/Stream	Perennial/Permanent	UNK	ZWE	Zimbabwe	0	0	0	0	0	0	0	0	0	0	0	0	/Users/gracezdesenko/Desktop/Work/Hotspots/Hotspot Map/Combined Map Data/QGIS Files/ZIM_water_bodies/ZWE_wat/ZWE_water_lines_dcw.shp	Mutoko	9.94404
LineString (31.98745919999999643 -17.52622170000000068, 32.01937999999999818 -17.61070000000000135)	0	0	0	0	0	387525328					river							/Users/gracezdesenko/Desktop/Work/Hotspots/Hotspot Map/Combined Map Data/QGIS Files/ZIM_water_bodies/hotosm_zwe_waterways_lines_shp/hotosm_zwe_waterways_lines.shp	Mutoko	9.94484
LineString (30.53617865000000009 -16.84785769999999872, 30.62287999999999855 -16.88145499999999899)	0	0	0	0	0	194283111					river							/Users/gracezdesenko/Desktop/Work/Hotspots/Hotspot Map/Combined Map Data/QGIS Files/ZIM_water_bodies/hotosm_zwe_waterways_lines_shp/hotosm_zwe_waterways_lines.shp	Guruve	9.95916
LineString (29.09667965553494184 -16.7989826303507428, 29.17859999999999943 -16.75566999999999851)	River/Stream	Perennial/Permanent	UNK	ZWE	Zimbabwe	0	0	0	0	0	0	0	0	0	0	0	0	/Users/gracezdesenko/Desktop/Work/Hotspots/Hotspot Map/Combined Map Data/QGIS Files/ZIM_water_bodies/ZWE_wat/ZWE_water_lines_dcw.shp	Hurungwe	9.96248
LineString (29.49193855000000042 -20.84716209999999847, 29.40277999999999992 -20.88021000000000171)	0	0	0	0	0	489536189					dam							/Users/gracezdesenko/Desktop/Work/Hotspots/Hotspot Map/Combined Map Data/QGIS Files/ZIM_water_bodies/hotosm_zwe_waterways_lines_shp/hotosm_zwe_waterways_lines.shp	Insiza	9.97363
LineString (30.17501839999999902 -18.09253114999999923, 30.08230999999999966 -18.07645000000000124)	0	0	0	0	0	30117389	Yahoo			Mupfure River	river							/Users/gracezdesenko/Desktop/Work/Hotspots/Hotspot Map/Combined Map Data/QGIS Files/ZIM_water_bodies/hotosm_zwe_waterways_lines_shp/hotosm_zwe_waterways_lines.shp	Chegutu	9.9737
LineString (31.35563185000000175 -16.7837758000000008, 31.44891000000000147 -16.79205999999999932)	0	0	0	0	0	375781455					river							/Users/gracezdesenko/Desktop/Work/Hotspots/Hotspot Map/Combined Map Data/QGIS Files/ZIM_water_bodies/hotosm_zwe_waterways_lines_shp/hotosm_zwe_waterways_lines.shp	Mt Darwin	9.98608
LineString (29.26244704999999868 -16.79591094999999967, 29.17859999999999943 -16.75566999999999851)	0	0	0	0	0	595177116					stream							/Users/gracezdesenko/Desktop/Work/Hotspots/Hotspot Map/Combined Map Data/QGIS Files/ZIM_water_bodies/hotosm_zwe_waterways_lines_shp/hotosm_zwe_waterways_lines.shp	Hurungwe	9.98695
LineString (31.68345194999999848 -19.24730135000000075, 31.77288000000000068 -19.21676000000000073)	0	0	0	0	0	690950109					stream							/Users/gracezdesenko/Desktop/Work/Hotspots/Hotspot Map/Combined Map Data/QGIS Files/ZIM_water_bodies/hotosm_zwe_waterways_lines_shp/hotosm_zwe_waterways_lines.shp	Buhera	9.99223
LineString (29.49842985000000084 -20.88835375000000028, 29.40277999999999992 -20.88021000000000171)	0	0	0	0	0	491214610					stream							/Users/gracezdesenko/Desktop/Work/Hotspots/Hotspot Map/Combined Map Data/QGIS Files/ZIM_water_bodies/hotosm_zwe_waterways_lines_shp/hotosm_zwe_waterways_lines.shp	Insiza	9.99316
LineString (30.99091149999999928 -17.47260479999999916, 30.94585000000000008 -17.5519299999999987)	0	0	0	0	0	753406767			-1		ditch		culvert					/Users/gracezdesenko/Desktop/Work/Hotspots/Hotspot Map/Combined Map Data/QGIS Files/ZIM_water_bodies/hotosm_zwe_waterways_lines_shp/hotosm_zwe_waterways_lines.shp	Mazowe	9.99871
LineString (29.36875055000000145 -20.79557495000000245, 29.40277999999999992 -20.88021000000000171)	0	0	0	0	0	652409360	Mapbox			Insiza	river							/Users/gracezdesenko/Desktop/Work/Hotspots/Hotspot Map/Combined Map Data/QGIS Files/ZIM_water_bodies/hotosm_zwe_waterways_lines_shp/hotosm_zwe_waterways_lines.shp	Insiza	10.0174
LineString (29.342082935963127 -20.95061785377064112, 29.40277999999999992 -20.88021000000000171)	River/Stream	Perennial/Permanent	UMZINGWANI	ZWE	Zimbabwe	0	0	0	0	0	0	0	0	0	0	0	0	/Users/gracezdesenko/Desktop/Work/Hotspots/Hotspot Map/Combined Map Data/QGIS Files/ZIM_water_bodies/ZWE_wat/ZWE_water_lines_dcw.shp	Insiza	10.0317
LineString (31.10198375000000226 -18.90130260000000106, 31.17423000000000144 -18.9604600000000012)	0	0	0	0	0	492507775					stream							/Users/gracezdesenko/Desktop/Work/Hotspots/Hotspot Map/Combined Map Data/QGIS Files/ZIM_water_bodies/hotosm_zwe_waterways_lines_shp/hotosm_zwe_waterways_lines.shp	Chikomba	10.0395
LineString (29.42445515 -20.79180515000000185, 29.40277999999999992 -20.88021000000000171)	0	0	0	0	0	490356431					river							/Users/gracezdesenko/Desktop/Work/Hotspots/Hotspot Map/Combined Map Data/QGIS Files/ZIM_water_bodies/hotosm_zwe_waterways_lines_shp/hotosm_zwe_waterways_lines.shp	Insiza	10.0444
LineString (29.42109169999999807 -20.96929790000000082, 29.40277999999999992 -20.88021000000000171)	0	0	0	0	0	560284576			-1		stream		culvert					/Users/gracezdesenko/Desktop/Work/Hotspots/Hotspot Map/Combined Map Data/QGIS Files/ZIM_water_bodies/hotosm_zwe_waterways_lines_shp/hotosm_zwe_waterways_lines.shp	Insiza	10.0457
LineString (31.73230085000000145 -19.29899284999999765, 31.77288000000000068 -19.21676000000000073)	0	0	0	0	0	689562616					stream							/Users/gracezdesenko/Desktop/Work/Hotspots/Hotspot Map/Combined Map Data/QGIS Files/ZIM_water_bodies/hotosm_zwe_waterways_lines_shp/hotosm_zwe_waterways_lines.shp	Buhera	10.0528
LineString (29.42241130000000027 -20.96922029999999992, 29.40277999999999992 -20.88021000000000171)	0	0	0	0	0	560284577					stream							/Users/gracezdesenko/Desktop/Work/Hotspots/Hotspot Map/Combined Map Data/QGIS Files/ZIM_water_bodies/hotosm_zwe_waterways_lines_shp/hotosm_zwe_waterways_lines.shp	Insiza	10.0642
LineString (31.94171635000000009 -17.5582697500000009, 32.01937999999999818 -17.61070000000000135)	0	0	0	0	0	539303834					stream							/Users/gracezdesenko/Desktop/Work/Hotspots/Hotspot Map/Combined Map Data/QGIS Files/ZIM_water_bodies/hotosm_zwe_waterways_lines_shp/hotosm_zwe_waterways_lines.shp	Mutoko	10.0815
LineString (29.49980724999999993 -20.87695569999999989, 29.40277999999999992 -20.88021000000000171)	0	0	0	0	0	491004505					stream							/Users/gracezdesenko/Desktop/Work/Hotspots/Hotspot Map/Combined Map Data/QGIS Files/ZIM_water_bodies/hotosm_zwe_waterways_lines_shp/hotosm_zwe_waterways_lines.shp	Insiza	10.1025
LineString (30.98935379999999995 -19.93673615000000154, 31.0860100000000017 -19.94173999999999936)	0	0	0	0	0	545522100					stream							/Users/gracezdesenko/Desktop/Work/Hotspots/Hotspot Map/Combined Map Data/QGIS Files/ZIM_water_bodies/hotosm_zwe_waterways_lines_shp/hotosm_zwe_waterways_lines.shp	Gutu	10.1338
LineString (29.41702545000000057 -20.97083444999999813, 29.40277999999999992 -20.88021000000000171)	0	0	0	0	0	492219799					stream							/Users/gracezdesenko/Desktop/Work/Hotspots/Hotspot Map/Combined Map Data/QGIS Files/ZIM_water_bodies/hotosm_zwe_waterways_lines_shp/hotosm_zwe_waterways_lines.shp	Insiza	10.1424
LineString (31.13760349999999733 -18.87563055000000034, 31.17423000000000144 -18.9604600000000012)	0	0	0	0	0	492466525					stream							/Users/gracezdesenko/Desktop/Work/Hotspots/Hotspot Map/Combined Map Data/QGIS Files/ZIM_water_bodies/hotosm_zwe_waterways_lines_shp/hotosm_zwe_waterways_lines.shp	Chikomba	10.1517
LineString (29.46457835000000003 -20.95125515000000149, 29.40277999999999992 -20.88021000000000171)	0	0	0	0	0	489955708					stream							/Users/gracezdesenko/Desktop/Work/Hotspots/Hotspot Map/Combined Map Data/QGIS Files/ZIM_water_bodies/hotosm_zwe_waterways_lines_shp/hotosm_zwe_waterways_lines.shp	Insiza	10.1588
LineString (29.49903474999999986 -20.86479299999999881, 29.40277999999999992 -20.88021000000000171)	0	0	0	0	0	582505551					stream							/Users/gracezdesenko/Desktop/Work/Hotspots/Hotspot Map/Combined Map Data/QGIS Files/ZIM_water_bodies/hotosm_zwe_waterways_lines_shp/hotosm_zwe_waterways_lines.shp	Insiza	10.1605
LineString (31.1699079999999995 -18.86870670000000061, 31.17423000000000144 -18.9604600000000012)	0	0	0	0	0	492466523					stream							/Users/gracezdesenko/Desktop/Work/Hotspots/Hotspot Map/Combined Map Data/QGIS Files/ZIM_water_bodies/hotosm_zwe_waterways_lines_shp/hotosm_zwe_waterways_lines.shp	Chikomba	10.1665
LineString (29.50082919999999831 -20.87863730000000118, 29.40277999999999992 -20.88021000000000171)	0	0	0	0	0	491004504			-1		stream		culvert					/Users/gracezdesenko/Desktop/Work/Hotspots/Hotspot Map/Combined Map Data/QGIS Files/ZIM_water_bodies/hotosm_zwe_waterways_lines_shp/hotosm_zwe_waterways_lines.shp	Insiza	10.2039
LineString (31.09418860000000251 -16.39747169999999699, 30.99856000000000122 -16.40304000000000073)	0	0	0	0	0	764230364			-1		stream		culvert					/Users/gracezdesenko/Desktop/Work/Hotspots/Hotspot Map/Combined Map Data/QGIS Files/ZIM_water_bodies/hotosm_zwe_waterways_lines_shp/hotosm_zwe_waterways_lines.shp	Muzarabani	10.2335
LineString (31.68358394999999916 -19.25402995000000317, 31.77288000000000068 -19.21676000000000073)	0	0	0	0	0	690817157					stream							/Users/gracezdesenko/Desktop/Work/Hotspots/Hotspot Map/Combined Map Data/QGIS Files/ZIM_water_bodies/hotosm_zwe_waterways_lines_shp/hotosm_zwe_waterways_lines.shp	Buhera	10.2553
LineString (31.09260404999999849 -16.38358749999999731, 30.99856000000000122 -16.40304000000000073)	0	0	0	0	0	764230374					stream							/Users/gracezdesenko/Desktop/Work/Hotspots/Hotspot Map/Combined Map Data/QGIS Files/ZIM_water_bodies/hotosm_zwe_waterways_lines_shp/hotosm_zwe_waterways_lines.shp	Muzarabani	10.2741
LineString (29.49595024999999993 -20.91098480000000137, 29.40277999999999992 -20.88021000000000171)	0	0	0	0	0	491004517					stream							/Users/gracezdesenko/Desktop/Work/Hotspots/Hotspot Map/Combined Map Data/QGIS Files/ZIM_water_bodies/hotosm_zwe_waterways_lines_shp/hotosm_zwe_waterways_lines.shp	Insiza	10.275
LineString (29.50169825000000046 -20.87954639999999884, 29.40277999999999992 -20.88021000000000171)	0	0	0	0	0	491004503					stream							/Users/gracezdesenko/Desktop/Work/Hotspots/Hotspot Map/Combined Map Data/QGIS Files/ZIM_water_bodies/hotosm_zwe_waterways_lines_shp/hotosm_zwe_waterways_lines.shp	Insiza	10.293
LineString (31.18426860000000289 -19.94531909999999897, 31.0860100000000017 -19.94173999999999936)	0	0	0	0	0	545674724					stream							/Users/gracezdesenko/Desktop/Work/Hotspots/Hotspot Map/Combined Map Data/QGIS Files/ZIM_water_bodies/hotosm_zwe_waterways_lines_shp/hotosm_zwe_waterways_lines.shp	Gutu	10.2938
LineString (31.75005605000000131 -19.30726539999999858, 31.77288000000000068 -19.21676000000000073)	0	0	0	0	0	689246678					stream							/Users/gracezdesenko/Desktop/Work/Hotspots/Hotspot Map/Combined Map Data/QGIS Files/ZIM_water_bodies/hotosm_zwe_waterways_lines_shp/hotosm_zwe_waterways_lines.shp	Buhera	10.3018
LineString (31.05076340000000101 -19.85474510000000237, 31.0860100000000017 -19.94173999999999936)	0	0	0	0	0	544322388					stream							/Users/gracezdesenko/Desktop/Work/Hotspots/Hotspot Map/Combined Map Data/QGIS Files/ZIM_water_bodies/hotosm_zwe_waterways_lines_shp/hotosm_zwe_waterways_lines.shp	Gutu	10.3136
LineString (29.67868325626664472 -17.35712337356842028, 29.76727999999999952 -17.39557999999999893)	River/Stream	Perennial/Permanent	UNK	ZWE	Zimbabwe	0	0	0	0	0	0	0	0	0	0	0	0	/Users/gracezdesenko/Desktop/Work/Hotspots/Hotspot Map/Combined Map Data/QGIS Files/ZIM_water_bodies/ZWE_wat/ZWE_water_lines_dcw.shp	Makonde	10.3326
LineString (30.9938186999999985 -17.47068465000000259, 30.94585000000000008 -17.5519299999999987)	0	0	0	0	0	753406770					ditch							/Users/gracezdesenko/Desktop/Work/Hotspots/Hotspot Map/Combined Map Data/QGIS Files/ZIM_water_bodies/hotosm_zwe_waterways_lines_shp/hotosm_zwe_waterways_lines.shp	Mazowe	10.3345
LineString (31.69875485000000026 -19.27818159999999992, 31.77288000000000068 -19.21676000000000073)	0	0	0	0	0	690590637					river							/Users/gracezdesenko/Desktop/Work/Hotspots/Hotspot Map/Combined Map Data/QGIS Files/ZIM_water_bodies/hotosm_zwe_waterways_lines_shp/hotosm_zwe_waterways_lines.shp	Buhera	10.3422
LineString (31.09538690000000116 -16.40381804999999815, 30.99856000000000122 -16.40304000000000073)	0	0	0	0	0	764230365					stream							/Users/gracezdesenko/Desktop/Work/Hotspots/Hotspot Map/Combined Map Data/QGIS Files/ZIM_water_bodies/hotosm_zwe_waterways_lines_shp/hotosm_zwe_waterways_lines.shp	Muzarabani	10.3431
LineString (31.67971349999999831 -19.24727700000000041, 31.77288000000000068 -19.21676000000000073)	0	0	0	0	0	678700608				Gondo	river							/Users/gracezdesenko/Desktop/Work/Hotspots/Hotspot Map/Combined Map Data/QGIS Files/ZIM_water_bodies/hotosm_zwe_waterways_lines_shp/hotosm_zwe_waterways_lines.shp	Buhera	10.3621
LineString (30.91468528578940678 -16.45015618302768701, 30.99856000000000122 -16.40304000000000073)	River/Stream	Perennial/Permanent	UNK	ZWE	Zimbabwe	0	0	0	0	0	0	0	0	0	0	0	0	/Users/gracezdesenko/Desktop/Work/Hotspots/Hotspot Map/Combined Map Data/QGIS Files/ZIM_water_bodies/ZWE_wat/ZWE_water_lines_dcw.shp	Muzarabani	10.3651
LineString (29.50241940000000085 -20.88546875000000114, 29.40277999999999992 -20.88021000000000171)	0	0	0	0	0	491004510					stream							/Users/gracezdesenko/Desktop/Work/Hotspots/Hotspot Map/Combined Map Data/QGIS Files/ZIM_water_bodies/hotosm_zwe_waterways_lines_shp/hotosm_zwe_waterways_lines.shp	Insiza	10.3839
LineString (32.36684794749771754 -16.88756372111491544, 32.27461999999999875 -16.85679000000000016)	River/Stream	Perennial/Permanent	NYADIRI	ZWE	Zimbabwe	0	0	0	0	0	0	0	0	0	0	0	0	/Users/gracezdesenko/Desktop/Work/Hotspots/Hotspot Map/Combined Map Data/QGIS Files/ZIM_water_bodies/ZWE_wat/ZWE_water_lines_dcw.shp	UMP	10.401
LineString (29.50267945000000225 -20.87568320000000099, 29.40277999999999992 -20.88021000000000171)	0	0	0	0	0	491004506					stream							/Users/gracezdesenko/Desktop/Work/Hotspots/Hotspot Map/Combined Map Data/QGIS Files/ZIM_water_bodies/hotosm_zwe_waterways_lines_shp/hotosm_zwe_waterways_lines.shp	Insiza	10.4071
LineString (29.50312920000000005 -20.87958659999999966, 29.40277999999999992 -20.88021000000000171)	0	0	0	0	0	491004507					stream							/Users/gracezdesenko/Desktop/Work/Hotspots/Hotspot Map/Combined Map Data/QGIS Files/ZIM_water_bodies/hotosm_zwe_waterways_lines_shp/hotosm_zwe_waterways_lines.shp	Insiza	10.4419
LineString (29.50335319999999939 -20.87774884999999969, 29.40277999999999992 -20.88021000000000171)	0	0	0	0	0	491004501			-1		stream		culvert					/Users/gracezdesenko/Desktop/Work/Hotspots/Hotspot Map/Combined Map Data/QGIS Files/ZIM_water_bodies/hotosm_zwe_waterways_lines_shp/hotosm_zwe_waterways_lines.shp	Insiza	10.4686
LineString (30.41078165000000055 -20.54012919999999909, 30.32989999999999853 -20.59639999999999915)	0	0	0	0	0	495525847					river							/Users/gracezdesenko/Desktop/Work/Hotspots/Hotspot Map/Combined Map Data/QGIS Files/ZIM_water_bodies/hotosm_zwe_waterways_lines_shp/hotosm_zwe_waterways_lines.shp	Mberengwa	10.4848
LineString (29.50349399999999989 -20.87690054999999845, 29.40277999999999992 -20.88021000000000171)	0	0	0	0	0	491004502					stream							/Users/gracezdesenko/Desktop/Work/Hotspots/Hotspot Map/Combined Map Data/QGIS Files/ZIM_water_bodies/hotosm_zwe_waterways_lines_shp/hotosm_zwe_waterways_lines.shp	Insiza	10.4861
LineString (29.50370455000000192 -20.88334675000000118, 29.40277999999999992 -20.88021000000000171)	0	0	0	0	0	491004508					stream							/Users/gracezdesenko/Desktop/Work/Hotspots/Hotspot Map/Combined Map Data/QGIS Files/ZIM_water_bodies/hotosm_zwe_waterways_lines_shp/hotosm_zwe_waterways_lines.shp	Insiza	10.5071
LineString (32.10067790000000088 -17.55653119999999845, 32.01937999999999818 -17.61070000000000135)	0	0	0	0	0	784425630					stream							/Users/gracezdesenko/Desktop/Work/Hotspots/Hotspot Map/Combined Map Data/QGIS Files/ZIM_water_bodies/hotosm_zwe_waterways_lines_shp/hotosm_zwe_waterways_lines.shp	Mutoko	10.5079
LineString (30.59127329154631525 -20.77350519024440345, 30.50038999999999945 -20.73225000000000051)	River/Stream	Perennial/Permanent	LUNDI	ZWE	Zimbabwe	0	0	0	0	0	0	0	0	0	0	0	0	/Users/gracezdesenko/Desktop/Work/Hotspots/Hotspot Map/Combined Map Data/QGIS Files/ZIM_water_bodies/ZWE_wat/ZWE_water_lines_dcw.shp	Mwenezi	10.5091
LineString (29.50378770000000017 -20.8843133000000023, 29.40277999999999992 -20.88021000000000171)	0	0	0	0	0	491004511					stream							/Users/gracezdesenko/Desktop/Work/Hotspots/Hotspot Map/Combined Map Data/QGIS Files/ZIM_water_bodies/hotosm_zwe_waterways_lines_shp/hotosm_zwe_waterways_lines.shp	Insiza	10.5198
LineString (29.50390434999999911 -20.8843986500000014, 29.40277999999999992 -20.88021000000000171)	0	0	0	0	0	491004509					stream							/Users/gracezdesenko/Desktop/Work/Hotspots/Hotspot Map/Combined Map Data/QGIS Files/ZIM_water_bodies/hotosm_zwe_waterways_lines_shp/hotosm_zwe_waterways_lines.shp	Insiza	10.5324
LineString (31.0519430000000014 -19.85221144999999865, 31.0860100000000017 -19.94173999999999936)	0	0	0	0	0	544322385					stream							/Users/gracezdesenko/Desktop/Work/Hotspots/Hotspot Map/Combined Map Data/QGIS Files/ZIM_water_bodies/hotosm_zwe_waterways_lines_shp/hotosm_zwe_waterways_lines.shp	Gutu	10.5335
LineString (32.85751918434833385 -17.73840339027056245, 32.88123300000000171 -17.64578300000000155)	River/Stream	Perennial/Permanent	UNK	ZWE	Zimbabwe	0	0	0	0	0	0	0	0	0	0	0	0	/Users/gracezdesenko/Desktop/Work/Hotspots/Hotspot Map/Combined Map Data/QGIS Files/ZIM_water_bodies/ZWE_wat/ZWE_water_lines_dcw.shp	Nyanga	10.5551
LineString (30.99335165000000103 -17.46810510000000249, 30.94585000000000008 -17.5519299999999987)	0	0	0	0	0	753406769			-1		ditch		culvert					/Users/gracezdesenko/Desktop/Work/Hotspots/Hotspot Map/Combined Map Data/QGIS Files/ZIM_water_bodies/hotosm_zwe_waterways_lines_shp/hotosm_zwe_waterways_lines.shp	Mazowe	10.56
LineString (29.49938215000000241 -20.85089985000000112, 29.40277999999999992 -20.88021000000000171)	0	0	0	0	0	491004487					stream							/Users/gracezdesenko/Desktop/Work/Hotspots/Hotspot Map/Combined Map Data/QGIS Files/ZIM_water_bodies/hotosm_zwe_waterways_lines_shp/hotosm_zwe_waterways_lines.shp	Insiza	10.5635
LineString (32.04533776583544125 -17.51853268792735818, 32.01937999999999818 -17.61070000000000135)	River/Stream	Perennial/Permanent	UNK	ZWE	Zimbabwe	0	0	0	0	0	0	0	0	0	0	0	0	/Users/gracezdesenko/Desktop/Work/Hotspots/Hotspot Map/Combined Map Data/QGIS Files/ZIM_water_bodies/ZWE_wat/ZWE_water_lines_dcw.shp	Mutoko	10.5663
LineString (30.41197119999999998 -20.54040419999999756, 30.32989999999999853 -20.59639999999999915)	0	0	0	0	0	495525506					river							/Users/gracezdesenko/Desktop/Work/Hotspots/Hotspot Map/Combined Map Data/QGIS Files/ZIM_water_bodies/hotosm_zwe_waterways_lines_shp/hotosm_zwe_waterways_lines.shp	Mberengwa	10.5669
LineString (28.0805587999999986 -17.56344870000000213, 28.05061999999999856 -17.47223999999999933)	0	0	0	0	0	353211451					stream							/Users/gracezdesenko/Desktop/Work/Hotspots/Hotspot Map/Combined Map Data/QGIS Files/ZIM_water_bodies/hotosm_zwe_waterways_lines_shp/hotosm_zwe_waterways_lines.shp	Binga	10.5833
LineString (32.18509625000000085 -20.85762749999999954, 32.09631999999999863 -20.9046599999999998)	0	0	0	0	0	636933452					stream							/Users/gracezdesenko/Desktop/Work/Hotspots/Hotspot Map/Combined Map Data/QGIS Files/ZIM_water_bodies/hotosm_zwe_waterways_lines_shp/hotosm_zwe_waterways_lines.shp	Chiredzi	10.604
LineString (31.74051174999999958 -19.30759779999999992, 31.77288000000000068 -19.21676000000000073)	0	0	0	0	0	689559591					stream							/Users/gracezdesenko/Desktop/Work/Hotspots/Hotspot Map/Combined Map Data/QGIS Files/ZIM_water_bodies/hotosm_zwe_waterways_lines_shp/hotosm_zwe_waterways_lines.shp	Buhera	10.6155
LineString (30.59693980000000124 -20.70113170000000125, 30.50038999999999945 -20.73225000000000051)	0	0	0	0	0	374334020					river							/Users/gracezdesenko/Desktop/Work/Hotspots/Hotspot Map/Combined Map Data/QGIS Files/ZIM_water_bodies/hotosm_zwe_waterways_lines_shp/hotosm_zwe_waterways_lines.shp	Mwenezi	10.6309
LineString (29.48047850000000025 -20.94283064999999766, 29.40277999999999992 -20.88021000000000171)	0	0	0	0	0	489962644					stream							/Users/gracezdesenko/Desktop/Work/Hotspots/Hotspot Map/Combined Map Data/QGIS Files/ZIM_water_bodies/hotosm_zwe_waterways_lines_shp/hotosm_zwe_waterways_lines.shp	Insiza	10.6491
LineString (31.69615604999999903 -19.2799587499999987, 31.77288000000000068 -19.21676000000000073)	0	0	0	0	0	690590635					river							/Users/gracezdesenko/Desktop/Work/Hotspots/Hotspot Map/Combined Map Data/QGIS Files/ZIM_water_bodies/hotosm_zwe_waterways_lines_shp/hotosm_zwe_waterways_lines.shp	Buhera	10.6774
LineString (31.95685760107555495 -18.95595457750927082, 31.93944000000000116 -18.86075999999999908)	River/Stream	Perennial/Permanent	UNK	ZWE	Zimbabwe	0	0	0	0	0	0	0	0	0	0	0	0	/Users/gracezdesenko/Desktop/Work/Hotspots/Hotspot Map/Combined Map Data/QGIS Files/ZIM_water_bodies/ZWE_wat/ZWE_water_lines_dcw.shp	Makoni	10.6958
LineString (32.98018455000000415 -17.6648561000000015, 32.88123300000000171 -17.64578300000000155)	0	0	0	0	0	591817018					river							/Users/gracezdesenko/Desktop/Work/Hotspots/Hotspot Map/Combined Map Data/QGIS Files/ZIM_water_bodies/hotosm_zwe_waterways_lines_shp/hotosm_zwe_waterways_lines.shp	Nyanga	10.7097
LineString (29.46087285000000122 -20.96049874999999929, 29.40277999999999992 -20.88021000000000171)	0	0	0	0	0	489955707					stream							/Users/gracezdesenko/Desktop/Work/Hotspots/Hotspot Map/Combined Map Data/QGIS Files/ZIM_water_bodies/hotosm_zwe_waterways_lines_shp/hotosm_zwe_waterways_lines.shp	Insiza	10.7489
LineString (29.48137164999999982 -20.94336419999999777, 29.40277999999999992 -20.88021000000000171)	0	0	0	0	0	489962645					stream							/Users/gracezdesenko/Desktop/Work/Hotspots/Hotspot Map/Combined Map Data/QGIS Files/ZIM_water_bodies/hotosm_zwe_waterways_lines_shp/hotosm_zwe_waterways_lines.shp	Insiza	10.7581
LineString (32.21383229999999998 -16.93457194999999871, 32.27461999999999875 -16.85679000000000016)	0	0	0	0	0	588968225					river							/Users/gracezdesenko/Desktop/Work/Hotspots/Hotspot Map/Combined Map Data/QGIS Files/ZIM_water_bodies/hotosm_zwe_waterways_lines_shp/hotosm_zwe_waterways_lines.shp	UMP	10.7724
LineString (32.85857805000000553 -17.550719449999999, 32.88123300000000171 -17.64578300000000155)	0	0	0	0	0	591817027					river							/Users/gracezdesenko/Desktop/Work/Hotspots/Hotspot Map/Combined Map Data/QGIS Files/ZIM_water_bodies/hotosm_zwe_waterways_lines_shp/hotosm_zwe_waterways_lines.shp	Nyanga	10.7925
LineString (30.36995094999999978 -20.80577604999999863, 30.45720000000000027 -20.75300000000000011)	0	0	0	0	0	459045998					stream							/Users/gracezdesenko/Desktop/Work/Hotspots/Hotspot Map/Combined Map Data/QGIS Files/ZIM_water_bodies/hotosm_zwe_waterways_lines_shp/hotosm_zwe_waterways_lines.shp	Mberengwa	10.8014
LineString (32.0750025999999977 -17.52891505000000194, 32.01937999999999818 -17.61070000000000135)	0	0	0	0	0	727868555					stream							/Users/gracezdesenko/Desktop/Work/Hotspots/Hotspot Map/Combined Map Data/QGIS Files/ZIM_water_bodies/hotosm_zwe_waterways_lines_shp/hotosm_zwe_waterways_lines.shp	Mutoko	10.8073
LineString (30.95602180000000203 -16.3144247, 30.99856000000000122 -16.40304000000000073)	0	0	0	0	0	626304766					river							/Users/gracezdesenko/Desktop/Work/Hotspots/Hotspot Map/Combined Map Data/QGIS Files/ZIM_water_bodies/hotosm_zwe_waterways_lines_shp/hotosm_zwe_waterways_lines.shp	Muzarabani	10.8084
LineString (29.39525799999999833 -20.97773095000000154, 29.40277999999999992 -20.88021000000000171)	0	0	0	0	0	492219814					stream							/Users/gracezdesenko/Desktop/Work/Hotspots/Hotspot Map/Combined Map Data/QGIS Files/ZIM_water_bodies/hotosm_zwe_waterways_lines_shp/hotosm_zwe_waterways_lines.shp	Insiza	10.8255
LineString (29.50540080000000032 -20.89745389999999858, 29.40277999999999992 -20.88021000000000171)	0	0	0	0	0	491004512					stream							/Users/gracezdesenko/Desktop/Work/Hotspots/Hotspot Map/Combined Map Data/QGIS Files/ZIM_water_bodies/hotosm_zwe_waterways_lines_shp/hotosm_zwe_waterways_lines.shp	Insiza	10.8467
LineString (29.46672339999999934 -20.95760394999999932, 29.40277999999999992 -20.88021000000000171)	0	0	0	0	0	490060420					stream							/Users/gracezdesenko/Desktop/Work/Hotspots/Hotspot Map/Combined Map Data/QGIS Files/ZIM_water_bodies/hotosm_zwe_waterways_lines_shp/hotosm_zwe_waterways_lines.shp	Insiza	10.8476
LineString (29.46795089999999817 -20.95684055000000257, 29.40277999999999992 -20.88021000000000171)	0	0	0	0	0	490060418					dam							/Users/gracezdesenko/Desktop/Work/Hotspots/Hotspot Map/Combined Map Data/QGIS Files/ZIM_water_bodies/hotosm_zwe_waterways_lines_shp/hotosm_zwe_waterways_lines.shp	Insiza	10.8602
LineString (29.4824900999999997 -20.94362224999999711, 29.40277999999999992 -20.88021000000000171)	0	0	0	0	0	489962643					stream							/Users/gracezdesenko/Desktop/Work/Hotspots/Hotspot Map/Combined Map Data/QGIS Files/ZIM_water_bodies/hotosm_zwe_waterways_lines_shp/hotosm_zwe_waterways_lines.shp	Insiza	10.8653
LineString (31.62114120000000028 -20.31170180000000158, 31.7181299999999986 -20.27619999999999933)	0	0	0	0	0	249990964					canal							/Users/gracezdesenko/Desktop/Work/Hotspots/Hotspot Map/Combined Map Data/QGIS Files/ZIM_water_bodies/hotosm_zwe_waterways_lines_shp/hotosm_zwe_waterways_lines.shp	Bikita	10.8663
LineString (29.45834280000000049 -20.96347010000000211, 29.40277999999999992 -20.88021000000000171)	0	0	0	0	0	489955705					stream							/Users/gracezdesenko/Desktop/Work/Hotspots/Hotspot Map/Combined Map Data/QGIS Files/ZIM_water_bodies/hotosm_zwe_waterways_lines_shp/hotosm_zwe_waterways_lines.shp	Insiza	10.8804
LineString (31.20007227391666049 -19.05579090225172223, 31.17423000000000144 -18.9604600000000012)	River/Stream	Perennial/Permanent	UNK	ZWE	Zimbabwe	0	0	0	0	0	0	0	0	0	0	0	0	/Users/gracezdesenko/Desktop/Work/Hotspots/Hotspot Map/Combined Map Data/QGIS Files/ZIM_water_bodies/ZWE_wat/ZWE_water_lines_dcw.shp	Chikomba	10.8975
LineString (28.07555945000000008 -17.56780704999999898, 28.05061999999999856 -17.47223999999999933)	0	0	0	0	0	353211442					stream							/Users/gracezdesenko/Desktop/Work/Hotspots/Hotspot Map/Combined Map Data/QGIS Files/ZIM_water_bodies/hotosm_zwe_waterways_lines_shp/hotosm_zwe_waterways_lines.shp	Binga	10.9034
LineString (28.01415699999999731 -17.56434995000000043, 28.05061999999999856 -17.47223999999999933)	0	0	0	0	0	353202037					stream							/Users/gracezdesenko/Desktop/Work/Hotspots/Hotspot Map/Combined Map Data/QGIS Files/ZIM_water_bodies/hotosm_zwe_waterways_lines_shp/hotosm_zwe_waterways_lines.shp	Binga	10.9048
LineString (29.50497080000000238 -20.90232005000000015, 29.40277999999999992 -20.88021000000000171)	0	0	0	0	0	491004513					stream							/Users/gracezdesenko/Desktop/Work/Hotspots/Hotspot Map/Combined Map Data/QGIS Files/ZIM_water_bodies/hotosm_zwe_waterways_lines_shp/hotosm_zwe_waterways_lines.shp	Insiza	10.9106
LineString (31.61436330000000083 -20.2644814999999987, 31.7181299999999986 -20.27619999999999933)	0	0	0	0	0	249991000					dam							/Users/gracezdesenko/Desktop/Work/Hotspots/Hotspot Map/Combined Map Data/QGIS Files/ZIM_water_bodies/hotosm_zwe_waterways_lines_shp/hotosm_zwe_waterways_lines.shp	Bikita	10.9176
LineString (30.95362829999999832 -16.314400550000002, 30.99856000000000122 -16.40304000000000073)	0	0	0	0	0	626304770					river							/Users/gracezdesenko/Desktop/Work/Hotspots/Hotspot Map/Combined Map Data/QGIS Files/ZIM_water_bodies/hotosm_zwe_waterways_lines_shp/hotosm_zwe_waterways_lines.shp	Muzarabani	10.9208
LineString (29.50320980000000048 -20.91080360000000127, 29.40277999999999992 -20.88021000000000171)	0	0	0	0	0	489382335					river							/Users/gracezdesenko/Desktop/Work/Hotspots/Hotspot Map/Combined Map Data/QGIS Files/ZIM_water_bodies/hotosm_zwe_waterways_lines_shp/hotosm_zwe_waterways_lines.shp	Insiza	10.9843
LineString (29.39927409999999952 -20.97951549999999799, 29.40277999999999992 -20.88021000000000171)	0	0	0	0	0	492219812					stream							/Users/gracezdesenko/Desktop/Work/Hotspots/Hotspot Map/Combined Map Data/QGIS Files/ZIM_water_bodies/hotosm_zwe_waterways_lines_shp/hotosm_zwe_waterways_lines.shp	Insiza	11.0008
LineString (31.05673788082579989 -20.03744418646616765, 31.0860100000000017 -19.94173999999999936)	River/Stream	Perennial/Permanent	UNK	ZWE	Zimbabwe	0	0	0	0	0	0	0	0	0	0	0	0	/Users/gracezdesenko/Desktop/Work/Hotspots/Hotspot Map/Combined Map Data/QGIS Files/ZIM_water_bodies/ZWE_wat/ZWE_water_lines_dcw.shp	Gutu	11.0289
LineString (29.50447834999999941 -20.85177625000000035, 29.40277999999999992 -20.88021000000000171)	0	0	0	0	0	491004489					stream							/Users/gracezdesenko/Desktop/Work/Hotspots/Hotspot Map/Combined Map Data/QGIS Files/ZIM_water_bodies/hotosm_zwe_waterways_lines_shp/hotosm_zwe_waterways_lines.shp	Insiza	11.0413
LineString (31.68637445000000241 -19.16011025000000245, 31.77288000000000068 -19.21676000000000073)	0	0	0	0	0	265829022				Murove	river							/Users/gracezdesenko/Desktop/Work/Hotspots/Hotspot Map/Combined Map Data/QGIS Files/ZIM_water_bodies/hotosm_zwe_waterways_lines_shp/hotosm_zwe_waterways_lines.shp	Buhera	11.0498
LineString (31.62839310000000026 -20.32933829999999986, 31.7181299999999986 -20.27619999999999933)	0	0	0	0	0	249990976			-1		canal		culvert					/Users/gracezdesenko/Desktop/Work/Hotspots/Hotspot Map/Combined Map Data/QGIS Files/ZIM_water_bodies/hotosm_zwe_waterways_lines_shp/hotosm_zwe_waterways_lines.shp	Bikita	11.0659
LineString (31.92044259152813268 -17.57901382449744787, 32.01937999999999818 -17.61070000000000135)	River/Stream	Perennial/Permanent	UNK	ZWE	Zimbabwe	0	0	0	0	0	0	0	0	0	0	0	0	/Users/gracezdesenko/Desktop/Work/Hotspots/Hotspot Map/Combined Map Data/QGIS Files/ZIM_water_bodies/ZWE_wat/ZWE_water_lines_dcw.shp	Mutoko	11.0717
LineString (30.51940915699251633 -16.89110189576526722, 30.62287999999999855 -16.88145499999999899)	River/Stream	Perennial/Permanent	UNK	ZWE	Zimbabwe	0	0	0	0	0	0	0	0	0	0	0	0	/Users/gracezdesenko/Desktop/Work/Hotspots/Hotspot Map/Combined Map Data/QGIS Files/ZIM_water_bodies/ZWE_wat/ZWE_water_lines_dcw.shp	Guruve	11.0764
LineString (29.39834379999999925 -20.98020745000000176, 29.40277999999999992 -20.88021000000000171)	0	0	0	0	0	492219813					stream							/Users/gracezdesenko/Desktop/Work/Hotspots/Hotspot Map/Combined Map Data/QGIS Files/ZIM_water_bodies/hotosm_zwe_waterways_lines_shp/hotosm_zwe_waterways_lines.shp	Insiza	11.0809
LineString (31.68727574999999774 -19.27526209999999907, 31.77288000000000068 -19.21676000000000073)	0	0	0	0	0	690761752					river							/Users/gracezdesenko/Desktop/Work/Hotspots/Hotspot Map/Combined Map Data/QGIS Files/ZIM_water_bodies/hotosm_zwe_waterways_lines_shp/hotosm_zwe_waterways_lines.shp	Buhera	11.0878
LineString (29.50952720000000085 -20.88044490000000053, 29.40277999999999992 -20.88021000000000171)	0	0	0	0	0	560284581					stream							/Users/gracezdesenko/Desktop/Work/Hotspots/Hotspot Map/Combined Map Data/QGIS Files/ZIM_water_bodies/hotosm_zwe_waterways_lines_shp/hotosm_zwe_waterways_lines.shp	Insiza	11.1074
LineString (32.96767470000000344 -17.58903765000000163, 32.88123300000000171 -17.64578300000000155)	0	0	0	0	0	591817015					river							/Users/gracezdesenko/Desktop/Work/Hotspots/Hotspot Map/Combined Map Data/QGIS Files/ZIM_water_bodies/hotosm_zwe_waterways_lines_shp/hotosm_zwe_waterways_lines.shp	Nyanga	11.1179
LineString (28.0617418499999971 -17.57219674999999981, 28.05061999999999856 -17.47223999999999933)	0	0	0	0	0	353211440					stream							/Users/gracezdesenko/Desktop/Work/Hotspots/Hotspot Map/Combined Map Data/QGIS Files/ZIM_water_bodies/hotosm_zwe_waterways_lines_shp/hotosm_zwe_waterways_lines.shp	Binga	11.1256
LineString (29.50785180000000096 -20.89985674999999787, 29.40277999999999992 -20.88021000000000171)	0	0	0	0	0	491214604					stream							/Users/gracezdesenko/Desktop/Work/Hotspots/Hotspot Map/Combined Map Data/QGIS Files/ZIM_water_bodies/hotosm_zwe_waterways_lines_shp/hotosm_zwe_waterways_lines.shp	Insiza	11.1466
LineString (29.40680290000000241 -20.98097500000000082, 29.40277999999999992 -20.88021000000000171)	0	0	0	0	0	492219804					weir							/Users/gracezdesenko/Desktop/Work/Hotspots/Hotspot Map/Combined Map Data/QGIS Files/ZIM_water_bodies/hotosm_zwe_waterways_lines_shp/hotosm_zwe_waterways_lines.shp	Insiza	11.1642
LineString (29.50968985000000089 -20.87104795000000124, 29.40277999999999992 -20.88021000000000171)	0	0	0	0	0	489684568					stream							/Users/gracezdesenko/Desktop/Work/Hotspots/Hotspot Map/Combined Map Data/QGIS Files/ZIM_water_bodies/hotosm_zwe_waterways_lines_shp/hotosm_zwe_waterways_lines.shp	Insiza	11.1708
LineString (29.51006294999999824 -20.87523374999999959, 29.40277999999999992 -20.88021000000000171)	0	0	0	0	0	560284580			-1		stream		culvert					/Users/gracezdesenko/Desktop/Work/Hotspots/Hotspot Map/Combined Map Data/QGIS Files/ZIM_water_bodies/hotosm_zwe_waterways_lines_shp/hotosm_zwe_waterways_lines.shp	Insiza	11.1769
LineString (31.80405903258252209 -20.33668033918193174, 31.7181299999999986 -20.27619999999999933)	River/Stream	Perennial/Permanent	UNK	ZWE	Zimbabwe	0	0	0	0	0	0	0	0	0	0	0	0	/Users/gracezdesenko/Desktop/Work/Hotspots/Hotspot Map/Combined Map Data/QGIS Files/ZIM_water_bodies/ZWE_wat/ZWE_water_lines_dcw.shp	Bikita	11.1972
LineString (31.73521039999999971 -19.31147345000000115, 31.77288000000000068 -19.21676000000000073)	0	0	0	0	0	678725768					stream							/Users/gracezdesenko/Desktop/Work/Hotspots/Hotspot Map/Combined Map Data/QGIS Files/ZIM_water_bodies/hotosm_zwe_waterways_lines_shp/hotosm_zwe_waterways_lines.shp	Buhera	11.2073
LineString (30.71970540000000227 -19.57410335000000146, 30.61279000000000039 -19.57639999999999958)	0	0	0	0	0	373754484					river							/Users/gracezdesenko/Desktop/Work/Hotspots/Hotspot Map/Combined Map Data/QGIS Files/ZIM_water_bodies/hotosm_zwe_waterways_lines_shp/hotosm_zwe_waterways_lines.shp	Chirumanzu	11.221
LineString (31.68965109999999896 -19.28044805000000039, 31.77288000000000068 -19.21676000000000073)	0	0	0	0	0	678869394					stream							/Users/gracezdesenko/Desktop/Work/Hotspots/Hotspot Map/Combined Map Data/QGIS Files/ZIM_water_bodies/hotosm_zwe_waterways_lines_shp/hotosm_zwe_waterways_lines.shp	Buhera	11.2369
LineString (30.36878129999999842 -20.06503514999999993, 30.31128999999999962 -19.97915000000000063)	0	0	0	0	0	494805922					riverbank							/Users/gracezdesenko/Desktop/Work/Hotspots/Hotspot Map/Combined Map Data/QGIS Files/ZIM_water_bodies/hotosm_zwe_waterways_lines_shp/hotosm_zwe_waterways_lines.shp	Shurugwi	11.251
LineString (31.61025289999999899 -20.2706386500000022, 31.7181299999999986 -20.27619999999999933)	0	0	0	0	0	249990962					canal							/Users/gracezdesenko/Desktop/Work/Hotspots/Hotspot Map/Combined Map Data/QGIS Files/ZIM_water_bodies/hotosm_zwe_waterways_lines_shp/hotosm_zwe_waterways_lines.shp	Bikita	11.2862
LineString (29.50695404999999738 -20.85068855000000099, 29.40277999999999992 -20.88021000000000171)	0	0	0	0	0	582505607					stream							/Users/gracezdesenko/Desktop/Work/Hotspots/Hotspot Map/Combined Map Data/QGIS Files/ZIM_water_bodies/hotosm_zwe_waterways_lines_shp/hotosm_zwe_waterways_lines.shp	Insiza	11.3227
LineString (31.68802184999999838 -19.28014114999999862, 31.77288000000000068 -19.21676000000000073)	0	0	0	0	0	678787855					stream							/Users/gracezdesenko/Desktop/Work/Hotspots/Hotspot Map/Combined Map Data/QGIS Files/ZIM_water_bodies/hotosm_zwe_waterways_lines_shp/hotosm_zwe_waterways_lines.shp	Buhera	11.3498
LineString (31.62957819999999742 -20.33565680000000242, 31.7181299999999986 -20.27619999999999933)	0	0	0	0	0	249991004					canal							/Users/gracezdesenko/Desktop/Work/Hotspots/Hotspot Map/Combined Map Data/QGIS Files/ZIM_water_bodies/hotosm_zwe_waterways_lines_shp/hotosm_zwe_waterways_lines.shp	Bikita	11.3519
LineString (29.51159025000000113 -20.87187825000000174, 29.40277999999999992 -20.88021000000000171)	0	0	0	0	0	491004496					stream							/Users/gracezdesenko/Desktop/Work/Hotspots/Hotspot Map/Combined Map Data/QGIS Files/ZIM_water_bodies/hotosm_zwe_waterways_lines_shp/hotosm_zwe_waterways_lines.shp	Insiza	11.3599
LineString (29.84349627177022057 -17.46759699676289301, 29.76727999999999952 -17.39557999999999893)	River/Stream	Perennial/Permanent	UNK	ZWE	Zimbabwe	0	0	0	0	0	0	0	0	0	0	0	0	/Users/gracezdesenko/Desktop/Work/Hotspots/Hotspot Map/Combined Map Data/QGIS Files/ZIM_water_bodies/ZWE_wat/ZWE_water_lines_dcw.shp	Makonde	11.3618
LineString (31.69435690742083267 -19.14613148859066172, 31.77288000000000068 -19.21676000000000073)	River/Stream	Perennial/Permanent	UNK	ZWE	Zimbabwe	0	0	0	0	0	0	0	0	0	0	0	0	/Users/gracezdesenko/Desktop/Work/Hotspots/Hotspot Map/Combined Map Data/QGIS Files/ZIM_water_bodies/ZWE_wat/ZWE_water_lines_dcw.shp	Buhera	11.3724
LineString (29.4483750999999998 -20.78655894999999987, 29.40277999999999992 -20.88021000000000171)	0	0	0	0	0	490356428					river							/Users/gracezdesenko/Desktop/Work/Hotspots/Hotspot Map/Combined Map Data/QGIS Files/ZIM_water_bodies/hotosm_zwe_waterways_lines_shp/hotosm_zwe_waterways_lines.shp	Insiza	11.4031
LineString (31.69807389999999714 -20.17488399999999871, 31.7181299999999986 -20.27619999999999933)	0	0	0	0	0	425932000					stream							/Users/gracezdesenko/Desktop/Work/Hotspots/Hotspot Map/Combined Map Data/QGIS Files/ZIM_water_bodies/hotosm_zwe_waterways_lines_shp/hotosm_zwe_waterways_lines.shp	Bikita	11.4105
LineString (31.31372071924604938 -16.88987452971311143, 31.42082999999999871 -16.89406999999999925)	River/Stream	Perennial/Permanent	UNK	ZWE	Zimbabwe	0	0	0	0	0	0	0	0	0	0	0	0	/Users/gracezdesenko/Desktop/Work/Hotspots/Hotspot Map/Combined Map Data/QGIS Files/ZIM_water_bodies/ZWE_wat/ZWE_water_lines_dcw.shp	Shamva	11.4216
LineString (31.68064354999999921 -19.27180475000000115, 31.77288000000000068 -19.21676000000000073)	0	0	0	0	0	679583091					stream							/Users/gracezdesenko/Desktop/Work/Hotspots/Hotspot Map/Combined Map Data/QGIS Files/ZIM_water_bodies/hotosm_zwe_waterways_lines_shp/hotosm_zwe_waterways_lines.shp	Buhera	11.4529
LineString (31.68329895000000107 -19.27578485000000086, 31.77288000000000068 -19.21676000000000073)	0	0	0	0	0	678663037					river							/Users/gracezdesenko/Desktop/Work/Hotspots/Hotspot Map/Combined Map Data/QGIS Files/ZIM_water_bodies/hotosm_zwe_waterways_lines_shp/hotosm_zwe_waterways_lines.shp	Buhera	11.4627
LineString (31.09395590000000098 -16.35525204999999715, 30.99856000000000122 -16.40304000000000073)	0	0	0	0	0	764230377					river							/Users/gracezdesenko/Desktop/Work/Hotspots/Hotspot Map/Combined Map Data/QGIS Files/ZIM_water_bodies/hotosm_zwe_waterways_lines_shp/hotosm_zwe_waterways_lines.shp	Muzarabani	11.4816
LineString (29.51151165000000276 -20.89799079999999876, 29.40277999999999992 -20.88021000000000171)	0	0	0	0	0	491214605					stream							/Users/gracezdesenko/Desktop/Work/Hotspots/Hotspot Map/Combined Map Data/QGIS Files/ZIM_water_bodies/hotosm_zwe_waterways_lines_shp/hotosm_zwe_waterways_lines.shp	Insiza	11.4832
LineString (29.50938839999999885 -20.8530711999999987, 29.40277999999999992 -20.88021000000000171)	0	0	0	0	0	582505605					stream							/Users/gracezdesenko/Desktop/Work/Hotspots/Hotspot Map/Combined Map Data/QGIS Files/ZIM_water_bodies/hotosm_zwe_waterways_lines_shp/hotosm_zwe_waterways_lines.shp	Insiza	11.4936
LineString (31.84908190000000161 -19.2913852499999976, 31.77288000000000068 -19.21676000000000073)	0	0	0	0	0	691547929				Mukono	river							/Users/gracezdesenko/Desktop/Work/Hotspots/Hotspot Map/Combined Map Data/QGIS Files/ZIM_water_bodies/hotosm_zwe_waterways_lines_shp/hotosm_zwe_waterways_lines.shp	Buhera	11.5073
LineString (29.39113490000000084 -20.98357285000000161, 29.40277999999999992 -20.88021000000000171)	0	0	0	0	0	492219810					stream							/Users/gracezdesenko/Desktop/Work/Hotspots/Hotspot Map/Combined Map Data/QGIS Files/ZIM_water_bodies/hotosm_zwe_waterways_lines_shp/hotosm_zwe_waterways_lines.shp	Insiza	11.5079
LineString (29.51138399999999962 -20.90020630000000068, 29.40277999999999992 -20.88021000000000171)	0	0	0	0	0	491214607					stream							/Users/gracezdesenko/Desktop/Work/Hotspots/Hotspot Map/Combined Map Data/QGIS Files/ZIM_water_bodies/hotosm_zwe_waterways_lines_shp/hotosm_zwe_waterways_lines.shp	Insiza	11.5147
LineString (29.51026819999999873 -20.85538344999999794, 29.40277999999999992 -20.88021000000000171)	0	0	0	0	0	582505606			-1		stream		culvert					/Users/gracezdesenko/Desktop/Work/Hotspots/Hotspot Map/Combined Map Data/QGIS Files/ZIM_water_bodies/hotosm_zwe_waterways_lines_shp/hotosm_zwe_waterways_lines.shp	Insiza	11.5182
LineString (27.94214294999999737 -17.4741634000000019, 28.05061999999999856 -17.47223999999999933)	0	0	0	0	0	486429009					stream							/Users/gracezdesenko/Desktop/Work/Hotspots/Hotspot Map/Combined Map Data/QGIS Files/ZIM_water_bodies/hotosm_zwe_waterways_lines_shp/hotosm_zwe_waterways_lines.shp	Binga	11.5239
LineString (31.68865399999999966 -19.28351450000000256, 31.77288000000000068 -19.21676000000000073)	0	0	0	0	0	678787849					stream							/Users/gracezdesenko/Desktop/Work/Hotspots/Hotspot Map/Combined Map Data/QGIS Files/ZIM_water_bodies/hotosm_zwe_waterways_lines_shp/hotosm_zwe_waterways_lines.shp	Buhera	11.5332
LineString (31.60754434999999773 -20.27616524999999825, 31.7181299999999986 -20.27619999999999933)	0	0	0	0	0	249990984			-1		canal		culvert					/Users/gracezdesenko/Desktop/Work/Hotspots/Hotspot Map/Combined Map Data/QGIS Files/ZIM_water_bodies/hotosm_zwe_waterways_lines_shp/hotosm_zwe_waterways_lines.shp	Bikita	11.5521
LineString (31.63463120000000117 -20.34499455000000268, 31.7181299999999986 -20.27619999999999933)	0	0	0	0	0	249991002			-1		canal		culvert					/Users/gracezdesenko/Desktop/Work/Hotspots/Hotspot Map/Combined Map Data/QGIS Files/ZIM_water_bodies/hotosm_zwe_waterways_lines_shp/hotosm_zwe_waterways_lines.shp	Bikita	11.5782
LineString (31.60742570000000029 -20.28192645000000027, 31.7181299999999986 -20.27619999999999933)	0	0	0	0	0	249990998					canal							/Users/gracezdesenko/Desktop/Work/Hotspots/Hotspot Map/Combined Map Data/QGIS Files/ZIM_water_bodies/hotosm_zwe_waterways_lines_shp/hotosm_zwe_waterways_lines.shp	Bikita	11.5817
LineString (29.39379214999999945 -20.98449655000000291, 29.40277999999999992 -20.88021000000000171)	0	0	0	0	0	492219816					stream							/Users/gracezdesenko/Desktop/Work/Hotspots/Hotspot Map/Combined Map Data/QGIS Files/ZIM_water_bodies/hotosm_zwe_waterways_lines_shp/hotosm_zwe_waterways_lines.shp	Insiza	11.584
LineString (31.71967159999999808 -19.30847844999999907, 31.77288000000000068 -19.21676000000000073)	0	0	0	0	0	689555494					stream							/Users/gracezdesenko/Desktop/Work/Hotspots/Hotspot Map/Combined Map Data/QGIS Files/ZIM_water_bodies/hotosm_zwe_waterways_lines_shp/hotosm_zwe_waterways_lines.shp	Buhera	11.5917
LineString (31.60897854999999979 -20.29521060000000077, 31.7181299999999986 -20.27619999999999933)	0	0	0	0	0	249990980			-1		canal		culvert					/Users/gracezdesenko/Desktop/Work/Hotspots/Hotspot Map/Combined Map Data/QGIS Files/ZIM_water_bodies/hotosm_zwe_waterways_lines_shp/hotosm_zwe_waterways_lines.shp	Bikita	11.5943
LineString (30.99589170000000138 -17.4587634499999993, 30.94585000000000008 -17.5519299999999987)	0	0	0	0	0	753406843					ditch							/Users/gracezdesenko/Desktop/Work/Hotspots/Hotspot Map/Combined Map Data/QGIS Files/ZIM_water_bodies/hotosm_zwe_waterways_lines_shp/hotosm_zwe_waterways_lines.shp	Mazowe	11.6001
LineString (31.94634264999999829 -17.53273490000000123, 32.01937999999999818 -17.61070000000000135)	0	0	0	0	0	552913014				Chitora	river							/Users/gracezdesenko/Desktop/Work/Hotspots/Hotspot Map/Combined Map Data/QGIS Files/ZIM_water_bodies/hotosm_zwe_waterways_lines_shp/hotosm_zwe_waterways_lines.shp	Mutoko	11.6006
LineString (30.43584105000000051 -20.56411990000000145, 30.32989999999999853 -20.59639999999999915)	0	0	0	0	0	597888092				Runde	river							/Users/gracezdesenko/Desktop/Work/Hotspots/Hotspot Map/Combined Map Data/QGIS Files/ZIM_water_bodies/hotosm_zwe_waterways_lines_shp/hotosm_zwe_waterways_lines.shp	Mberengwa	11.609
LineString (29.51435419999999965 -20.87539875000000222, 29.40277999999999992 -20.88021000000000171)	0	0	0	0	0	491004500					stream							/Users/gracezdesenko/Desktop/Work/Hotspots/Hotspot Map/Combined Map Data/QGIS Files/ZIM_water_bodies/hotosm_zwe_waterways_lines_shp/hotosm_zwe_waterways_lines.shp	Insiza	11.622
LineString (31.04986840000000115 -17.58471894999999918, 30.94585000000000008 -17.5519299999999987)	0	0	0	0	0	217173798				Mazoe River	stream							/Users/gracezdesenko/Desktop/Work/Hotspots/Hotspot Map/Combined Map Data/QGIS Files/ZIM_water_bodies/hotosm_zwe_waterways_lines_shp/hotosm_zwe_waterways_lines.shp	Mazowe	11.6236
LineString (31.73926094999999847 -19.3168665500000003, 31.77288000000000068 -19.21676000000000073)	0	0	0	0	0	678728791					stream							/Users/gracezdesenko/Desktop/Work/Hotspots/Hotspot Map/Combined Map Data/QGIS Files/ZIM_water_bodies/hotosm_zwe_waterways_lines_shp/hotosm_zwe_waterways_lines.shp	Buhera	11.6312
LineString (30.42955874217440382 -20.54918665621219276, 30.32989999999999853 -20.59639999999999915)	River/Stream	Perennial/Permanent	LUNDI	ZWE	Zimbabwe	0	0	0	0	0	0	0	0	0	0	0	0	/Users/gracezdesenko/Desktop/Work/Hotspots/Hotspot Map/Combined Map Data/QGIS Files/ZIM_water_bodies/ZWE_wat/ZWE_water_lines_dcw.shp	Mberengwa	11.6314
LineString (28.04941724999999764 -17.5774663000000011, 28.05061999999999856 -17.47223999999999933)	0	0	0	0	0	353211430					stream							/Users/gracezdesenko/Desktop/Work/Hotspots/Hotspot Map/Combined Map Data/QGIS Files/ZIM_water_bodies/hotosm_zwe_waterways_lines_shp/hotosm_zwe_waterways_lines.shp	Binga	11.6466
LineString (30.36298494999999775 -20.80977030000000028, 30.45720000000000027 -20.75300000000000011)	0	0	0	0	0	459045999					stream							/Users/gracezdesenko/Desktop/Work/Hotspots/Hotspot Map/Combined Map Data/QGIS Files/ZIM_water_bodies/hotosm_zwe_waterways_lines_shp/hotosm_zwe_waterways_lines.shp	Mberengwa	11.6506
LineString (29.49594675000000166 -20.93912354999999792, 29.40277999999999992 -20.88021000000000171)	0	0	0	0	0	491214603					stream							/Users/gracezdesenko/Desktop/Work/Hotspots/Hotspot Map/Combined Map Data/QGIS Files/ZIM_water_bodies/hotosm_zwe_waterways_lines_shp/hotosm_zwe_waterways_lines.shp	Insiza	11.6828
LineString (29.51496629999999755 -20.88605289999999925, 29.40277999999999992 -20.88021000000000171)	0	0	0	0	0	489687799					river							/Users/gracezdesenko/Desktop/Work/Hotspots/Hotspot Map/Combined Map Data/QGIS Files/ZIM_water_bodies/hotosm_zwe_waterways_lines_shp/hotosm_zwe_waterways_lines.shp	Insiza	11.691
LineString (28.07854904999999945 -17.57461275000000001, 28.05061999999999856 -17.47223999999999933)	0	0	0	0	0	353211449					stream							/Users/gracezdesenko/Desktop/Work/Hotspots/Hotspot Map/Combined Map Data/QGIS Files/ZIM_water_bodies/hotosm_zwe_waterways_lines_shp/hotosm_zwe_waterways_lines.shp	Binga	11.7118
LineString (31.60709990000000147 -20.29151415000000114, 31.7181299999999986 -20.27619999999999933)	0	0	0	0	0	249990991					canal							/Users/gracezdesenko/Desktop/Work/Hotspots/Hotspot Map/Combined Map Data/QGIS Files/ZIM_water_bodies/hotosm_zwe_waterways_lines_shp/hotosm_zwe_waterways_lines.shp	Bikita	11.7213
LineString (31.60655750000000097 -20.28776520000000261, 31.7181299999999986 -20.27619999999999933)	0	0	0	0	0	249990978			-1		canal		culvert					/Users/gracezdesenko/Desktop/Work/Hotspots/Hotspot Map/Combined Map Data/QGIS Files/ZIM_water_bodies/hotosm_zwe_waterways_lines_shp/hotosm_zwe_waterways_lines.shp	Bikita	11.7249
LineString (29.50569014999999951 -20.83694899999999706, 29.40277999999999992 -20.88021000000000171)	0	0	0	0	0	489536174					dam							/Users/gracezdesenko/Desktop/Work/Hotspots/Hotspot Map/Combined Map Data/QGIS Files/ZIM_water_bodies/hotosm_zwe_waterways_lines_shp/hotosm_zwe_waterways_lines.shp	Insiza	11.7319
LineString (29.51295550000000034 -20.85692730000000239, 29.40277999999999992 -20.88021000000000171)	0	0	0	0	0	491004488					stream							/Users/gracezdesenko/Desktop/Work/Hotspots/Hotspot Map/Combined Map Data/QGIS Files/ZIM_water_bodies/hotosm_zwe_waterways_lines_shp/hotosm_zwe_waterways_lines.shp	Insiza	11.7512
LineString (29.51164074999999798 -20.85159360000000106, 29.40277999999999992 -20.88021000000000171)	0	0	0	0	0	582505608			-1		stream		culvert					/Users/gracezdesenko/Desktop/Work/Hotspots/Hotspot Map/Combined Map Data/QGIS Files/ZIM_water_bodies/hotosm_zwe_waterways_lines_shp/hotosm_zwe_waterways_lines.shp	Insiza	11.7631
LineString (29.99263584999999921 -18.13937005000000013, 30.08230999999999966 -18.07645000000000124)	0	0	0	0	0	660641039					dam							/Users/gracezdesenko/Desktop/Work/Hotspots/Hotspot Map/Combined Map Data/QGIS Files/ZIM_water_bodies/hotosm_zwe_waterways_lines_shp/hotosm_zwe_waterways_lines.shp	Chegutu	11.772
LineString (29.51438960000000122 -20.89857870000000162, 29.40277999999999992 -20.88021000000000171)	0	0	0	0	0	491214606					stream							/Users/gracezdesenko/Desktop/Work/Hotspots/Hotspot Map/Combined Map Data/QGIS Files/ZIM_water_bodies/hotosm_zwe_waterways_lines_shp/hotosm_zwe_waterways_lines.shp	Insiza	11.7894
LineString (29.5084598999999983 -20.91936869999999971, 29.40277999999999992 -20.88021000000000171)	0	0	0	0	0	489962628					stream							/Users/gracezdesenko/Desktop/Work/Hotspots/Hotspot Map/Combined Map Data/QGIS Files/ZIM_water_bodies/hotosm_zwe_waterways_lines_shp/hotosm_zwe_waterways_lines.shp	Insiza	11.8188
LineString (29.49886635000000012 -20.93757709999999861, 29.40277999999999992 -20.88021000000000171)	0	0	0	0	0	491214602					stream							/Users/gracezdesenko/Desktop/Work/Hotspots/Hotspot Map/Combined Map Data/QGIS Files/ZIM_water_bodies/hotosm_zwe_waterways_lines_shp/hotosm_zwe_waterways_lines.shp	Insiza	11.8433
LineString (29.5047739 -20.92773660000000291, 29.40277999999999992 -20.88021000000000171)	0	0	0	0	0	491214584					stream							/Users/gracezdesenko/Desktop/Work/Hotspots/Hotspot Map/Combined Map Data/QGIS Files/ZIM_water_bodies/hotosm_zwe_waterways_lines_shp/hotosm_zwe_waterways_lines.shp	Insiza	11.8441
LineString (29.39930359999999965 -20.98719715000000008, 29.40277999999999992 -20.88021000000000171)	0	0	0	0	0	492219805					stream							/Users/gracezdesenko/Desktop/Work/Hotspots/Hotspot Map/Combined Map Data/QGIS Files/ZIM_water_bodies/hotosm_zwe_waterways_lines_shp/hotosm_zwe_waterways_lines.shp	Insiza	11.8507
LineString (30.66060161299235887 -19.4791535662421289, 30.61279000000000039 -19.57639999999999958)	River/Stream	Perennial/Permanent	UNK	ZWE	Zimbabwe	0	0	0	0	0	0	0	0	0	0	0	0	/Users/gracezdesenko/Desktop/Work/Hotspots/Hotspot Map/Combined Map Data/QGIS Files/ZIM_water_bodies/ZWE_wat/ZWE_water_lines_dcw.shp	Chirumanzu	11.8772
LineString (29.38716420000000085 -20.98662284999999983, 29.40277999999999992 -20.88021000000000171)	0	0	0	0	0	492219811					stream							/Users/gracezdesenko/Desktop/Work/Hotspots/Hotspot Map/Combined Map Data/QGIS Files/ZIM_water_bodies/hotosm_zwe_waterways_lines_shp/hotosm_zwe_waterways_lines.shp	Insiza	11.8931
LineString (29.51701500000000067 -20.87566125000000028, 29.40277999999999992 -20.88021000000000171)	0	0	0	0	0	491004499					stream							/Users/gracezdesenko/Desktop/Work/Hotspots/Hotspot Map/Combined Map Data/QGIS Files/ZIM_water_bodies/hotosm_zwe_waterways_lines_shp/hotosm_zwe_waterways_lines.shp	Insiza	11.8974
LineString (31.82975830000000173 -17.76837850000000074, 31.93912999999999869 -17.74430999999999869)	0	0	0	0	0	785967599					stream							/Users/gracezdesenko/Desktop/Work/Hotspots/Hotspot Map/Combined Map Data/QGIS Files/ZIM_water_bodies/hotosm_zwe_waterways_lines_shp/hotosm_zwe_waterways_lines.shp	Murehwa	11.9008
LineString (29.51658009999999877 -20.86914559999999952, 29.40277999999999992 -20.88021000000000171)	0	0	0	0	0	491004497					stream							/Users/gracezdesenko/Desktop/Work/Hotspots/Hotspot Map/Combined Map Data/QGIS Files/ZIM_water_bodies/hotosm_zwe_waterways_lines_shp/hotosm_zwe_waterways_lines.shp	Insiza	11.9049
LineString (32.16472056590849604 -16.78018468955194464, 32.27027999999999963 -16.7447499999999998)	River/Stream	Perennial/Permanent	MAZOE	ZWE	Zimbabwe	0	0	0	0	0	0	0	0	0	0	0	0	/Users/gracezdesenko/Desktop/Work/Hotspots/Hotspot Map/Combined Map Data/QGIS Files/ZIM_water_bodies/ZWE_wat/ZWE_water_lines_dcw.shp	Rushinga	11.9183
LineString (30.54917129999999759 -16.96258960000000116, 30.62287999999999855 -16.88145499999999899)	0	0	0	0	0	475547445					river							/Users/gracezdesenko/Desktop/Work/Hotspots/Hotspot Map/Combined Map Data/QGIS Files/ZIM_water_bodies/hotosm_zwe_waterways_lines_shp/hotosm_zwe_waterways_lines.shp	Guruve	11.9281
LineString (29.5171196000000009 -20.87048035000000112, 29.40277999999999992 -20.88021000000000171)	0	0	0	0	0	491004498					stream							/Users/gracezdesenko/Desktop/Work/Hotspots/Hotspot Map/Combined Map Data/QGIS Files/ZIM_water_bodies/hotosm_zwe_waterways_lines_shp/hotosm_zwe_waterways_lines.shp	Insiza	11.9464
LineString (29.27036209999999983 -17.06428539999999927, 29.19622000000000028 -17.14536000000000016)	0	0	0	0	0	268402049					stream							/Users/gracezdesenko/Desktop/Work/Hotspots/Hotspot Map/Combined Map Data/QGIS Files/ZIM_water_bodies/hotosm_zwe_waterways_lines_shp/hotosm_zwe_waterways_lines.shp	Hurungwe	11.9486
LineString (31.7299995999999993 -19.31683669999999964, 31.77288000000000068 -19.21676000000000073)	0	0	0	0	0	678725769					stream							/Users/gracezdesenko/Desktop/Work/Hotspots/Hotspot Map/Combined Map Data/QGIS Files/ZIM_water_bodies/hotosm_zwe_waterways_lines_shp/hotosm_zwe_waterways_lines.shp	Buhera	11.96
LineString (29.51749240000000185 -20.87181359999999941, 29.40277999999999992 -20.88021000000000171)	0	0	0	0	0	560284583			-1		stream		culvert					/Users/gracezdesenko/Desktop/Work/Hotspots/Hotspot Map/Combined Map Data/QGIS Files/ZIM_water_bodies/hotosm_zwe_waterways_lines_shp/hotosm_zwe_waterways_lines.shp	Insiza	11.9727
LineString (32.30978245000000015 -17.20188875000000195, 32.22491000000000128 -17.27299000000000007)	0	0	0	0	0	387525300					river							/Users/gracezdesenko/Desktop/Work/Hotspots/Hotspot Map/Combined Map Data/QGIS Files/ZIM_water_bodies/hotosm_zwe_waterways_lines_shp/hotosm_zwe_waterways_lines.shp	Mutoko	11.9747
LineString (29.50000039999999757 -20.82225784999999973, 29.40277999999999992 -20.88021000000000171)	0	0	0	0	0	491004486					stream							/Users/gracezdesenko/Desktop/Work/Hotspots/Hotspot Map/Combined Map Data/QGIS Files/ZIM_water_bodies/hotosm_zwe_waterways_lines_shp/hotosm_zwe_waterways_lines.shp	Insiza	11.9809
LineString (27.96331209587353683 -17.40365980604594398, 28.05061999999999856 -17.47223999999999933)	River/Stream	Perennial/Permanent	UNK	ZWE	Zimbabwe	0	0	0	0	0	0	0	0	0	0	0	0	/Users/gracezdesenko/Desktop/Work/Hotspots/Hotspot Map/Combined Map Data/QGIS Files/ZIM_water_bodies/ZWE_wat/ZWE_water_lines_dcw.shp	Binga	11.9849
LineString (32.81867032719748778 -17.73599817616835139, 32.88123300000000171 -17.64578300000000155)	River/Stream	Perennial/Permanent	UNK	ZWE	Zimbabwe	0	0	0	0	0	0	0	0	0	0	0	0	/Users/gracezdesenko/Desktop/Work/Hotspots/Hotspot Map/Combined Map Data/QGIS Files/ZIM_water_bodies/ZWE_wat/ZWE_water_lines_dcw.shp	Nyanga	11.9894
LineString (29.51772629999999964 -20.87210574999999935, 29.40277999999999992 -20.88021000000000171)	0	0	0	0	0	560284584					stream							/Users/gracezdesenko/Desktop/Work/Hotspots/Hotspot Map/Combined Map Data/QGIS Files/ZIM_water_bodies/hotosm_zwe_waterways_lines_shp/hotosm_zwe_waterways_lines.shp	Insiza	11.9945
LineString (29.51769630000000078 -20.87130429999999848, 29.40277999999999992 -20.88021000000000171)	0	0	0	0	0	560284585					stream							/Users/gracezdesenko/Desktop/Work/Hotspots/Hotspot Map/Combined Map Data/QGIS Files/ZIM_water_bodies/hotosm_zwe_waterways_lines_shp/hotosm_zwe_waterways_lines.shp	Insiza	11.9983
LineString (30.35460096098914562 -19.87867444621939939, 30.31128999999999962 -19.97915000000000063)	River/Stream	Perennial/Permanent	TOKWE	ZWE	Zimbabwe	0	0	0	0	0	0	0	0	0	0	0	0	/Users/gracezdesenko/Desktop/Work/Hotspots/Hotspot Map/Combined Map Data/QGIS Files/ZIM_water_bodies/ZWE_wat/ZWE_water_lines_dcw.shp	Shurugwi	12.0117
LineString (32.20538884999999851 -16.94245444999999961, 32.27461999999999875 -16.85679000000000016)	0	0	0	0	0	196322547					river							/Users/gracezdesenko/Desktop/Work/Hotspots/Hotspot Map/Combined Map Data/QGIS Files/ZIM_water_bodies/hotosm_zwe_waterways_lines_shp/hotosm_zwe_waterways_lines.shp	UMP	12.0118
LineString (29.36402315000000129 -20.77791995000000114, 29.40277999999999992 -20.88021000000000171)	0	0	0	0	0	652409361					dam							/Users/gracezdesenko/Desktop/Work/Hotspots/Hotspot Map/Combined Map Data/QGIS Files/ZIM_water_bodies/hotosm_zwe_waterways_lines_shp/hotosm_zwe_waterways_lines.shp	Insiza	12.0221
LineString (29.51801545000000004 -20.87153364999999994, 29.40277999999999992 -20.88021000000000171)	0	0	0	0	0	560284582			-1		stream		culvert					/Users/gracezdesenko/Desktop/Work/Hotspots/Hotspot Map/Combined Map Data/QGIS Files/ZIM_water_bodies/hotosm_zwe_waterways_lines_shp/hotosm_zwe_waterways_lines.shp	Insiza	12.0294
LineString (31.82802554999999955 -17.76680509999999913, 31.93912999999999869 -17.74430999999999869)	0	0	0	0	0	785967598					stream							/Users/gracezdesenko/Desktop/Work/Hotspots/Hotspot Map/Combined Map Data/QGIS Files/ZIM_water_bodies/hotosm_zwe_waterways_lines_shp/hotosm_zwe_waterways_lines.shp	Murehwa	12.0428
LineString (31.56042270000000016 -16.80966115000000016, 31.44891000000000147 -16.79205999999999932)	0	0	0	0	0	650662000					river							/Users/gracezdesenko/Desktop/Work/Hotspots/Hotspot Map/Combined Map Data/QGIS Files/ZIM_water_bodies/hotosm_zwe_waterways_lines_shp/hotosm_zwe_waterways_lines.shp	Mt Darwin	12.0455
LineString (29.49658080000000027 -20.94443419999999989, 29.40277999999999992 -20.88021000000000171)	0	0	0	0	0	491214601					stream							/Users/gracezdesenko/Desktop/Work/Hotspots/Hotspot Map/Combined Map Data/QGIS Files/ZIM_water_bodies/hotosm_zwe_waterways_lines_shp/hotosm_zwe_waterways_lines.shp	Insiza	12.0741
LineString (30.01369120000000024 -17.98925200000000046, 30.08230999999999966 -18.07645000000000124)	0	0	0	0	0	254977796	Yahoo			Mupfure River	river							/Users/gracezdesenko/Desktop/Work/Hotspots/Hotspot Map/Combined Map Data/QGIS Files/ZIM_water_bodies/hotosm_zwe_waterways_lines_shp/hotosm_zwe_waterways_lines.shp	Chegutu	12.0804
LineString (27.93729404999999844 -17.4818202499999984, 28.05061999999999856 -17.47223999999999933)	0	0	0	0	0	417900342					stream							/Users/gracezdesenko/Desktop/Work/Hotspots/Hotspot Map/Combined Map Data/QGIS Files/ZIM_water_bodies/hotosm_zwe_waterways_lines_shp/hotosm_zwe_waterways_lines.shp	Binga	12.0833
LineString (31.53314878357043938 -16.71888348194700669, 31.44891000000000147 -16.79205999999999932)	River/Stream	Perennial/Permanent	UNK	ZWE	Zimbabwe	0	0	0	0	0	0	0	0	0	0	0	0	/Users/gracezdesenko/Desktop/Work/Hotspots/Hotspot Map/Combined Map Data/QGIS Files/ZIM_water_bodies/ZWE_wat/ZWE_water_lines_dcw.shp	Mt Darwin	12.0935
LineString (32.11522589999999866 -17.55150989999999922, 32.01937999999999818 -17.61070000000000135)	0	0	0	0	0	684828790					stream							/Users/gracezdesenko/Desktop/Work/Hotspots/Hotspot Map/Combined Map Data/QGIS Files/ZIM_water_bodies/hotosm_zwe_waterways_lines_shp/hotosm_zwe_waterways_lines.shp	Mutoko	12.1008
LineString (29.48531584999999922 -20.95743165000000019, 29.40277999999999992 -20.88021000000000171)	0	0	0	0	0	489962647					stream							/Users/gracezdesenko/Desktop/Work/Hotspots/Hotspot Map/Combined Map Data/QGIS Files/ZIM_water_bodies/hotosm_zwe_waterways_lines_shp/hotosm_zwe_waterways_lines.shp	Insiza	12.1167
LineString (31.68181299999999823 -19.28386379999999889, 31.77288000000000068 -19.21676000000000073)	0	0	0	0	0	678658660					stream							/Users/gracezdesenko/Desktop/Work/Hotspots/Hotspot Map/Combined Map Data/QGIS Files/ZIM_water_bodies/hotosm_zwe_waterways_lines_shp/hotosm_zwe_waterways_lines.shp	Buhera	12.1178
LineString (29.27591149999999942 -17.06681660000000278, 29.19622000000000028 -17.14536000000000016)	0	0	0	0	0	268402047					stream							/Users/gracezdesenko/Desktop/Work/Hotspots/Hotspot Map/Combined Map Data/QGIS Files/ZIM_water_bodies/hotosm_zwe_waterways_lines_shp/hotosm_zwe_waterways_lines.shp	Hurungwe	12.1445
LineString (27.9364272999999983 -17.47909554999999671, 28.05061999999999856 -17.47223999999999933)	0	0	0	0	0	704523857					stream							/Users/gracezdesenko/Desktop/Work/Hotspots/Hotspot Map/Combined Map Data/QGIS Files/ZIM_water_bodies/hotosm_zwe_waterways_lines_shp/hotosm_zwe_waterways_lines.shp	Binga	12.1525
LineString (27.93652155000000192 -17.48158744999999925, 28.05061999999999856 -17.47223999999999933)	0	0	0	0	0	417900013					stream							/Users/gracezdesenko/Desktop/Work/Hotspots/Hotspot Map/Combined Map Data/QGIS Files/ZIM_water_bodies/hotosm_zwe_waterways_lines_shp/hotosm_zwe_waterways_lines.shp	Binga	12.1628
LineString (29.51727559999999784 -20.90312974999999796, 29.40277999999999992 -20.88021000000000171)	0	0	0	0	0	490580755					stream							/Users/gracezdesenko/Desktop/Work/Hotspots/Hotspot Map/Combined Map Data/QGIS Files/ZIM_water_bodies/hotosm_zwe_waterways_lines_shp/hotosm_zwe_waterways_lines.shp	Insiza	12.18
LineString (32.04678059189674855 -18.90179445170778649, 31.93944000000000116 -18.86075999999999908)	River/Stream	Perennial/Permanent	UNK	ZWE	Zimbabwe	0	0	0	0	0	0	0	0	0	0	0	0	/Users/gracezdesenko/Desktop/Work/Hotspots/Hotspot Map/Combined Map Data/QGIS Files/ZIM_water_bodies/ZWE_wat/ZWE_water_lines_dcw.shp	Makoni	12.1881
LineString (29.40089464999999791 -20.99029099999999914, 29.40277999999999992 -20.88021000000000171)	0	0	0	0	0	492414497					stream							/Users/gracezdesenko/Desktop/Work/Hotspots/Hotspot Map/Combined Map Data/QGIS Files/ZIM_water_bodies/hotosm_zwe_waterways_lines_shp/hotosm_zwe_waterways_lines.shp	Insiza	12.1893
LineString (31.33493710414762035 -16.78143218410495763, 31.44891000000000147 -16.79205999999999932)	River/Stream	Perennial/Permanent	BUYA	ZWE	Zimbabwe	0	0	0	0	0	0	0	0	0	0	0	0	/Users/gracezdesenko/Desktop/Work/Hotspots/Hotspot Map/Combined Map Data/QGIS Files/ZIM_water_bodies/ZWE_wat/ZWE_water_lines_dcw.shp	Mt Darwin	12.2069
LineString (31.73587605000000167 -19.3213133500000005, 31.77288000000000068 -19.21676000000000073)	0	0	0	0	0	689164584					stream							/Users/gracezdesenko/Desktop/Work/Hotspots/Hotspot Map/Combined Map Data/QGIS Files/ZIM_water_bodies/hotosm_zwe_waterways_lines_shp/hotosm_zwe_waterways_lines.shp	Buhera	12.2098
LineString (27.9362041000000012 -17.48313209999999884, 28.05061999999999856 -17.47223999999999933)	0	0	0	0	0	417901286					stream							/Users/gracezdesenko/Desktop/Work/Hotspots/Hotspot Map/Combined Map Data/QGIS Files/ZIM_water_bodies/hotosm_zwe_waterways_lines_shp/hotosm_zwe_waterways_lines.shp	Binga	12.212
LineString (29.50354225000000241 -20.82361575000000187, 29.40277999999999992 -20.88021000000000171)	0	0	0	0	0	491004482					river							/Users/gracezdesenko/Desktop/Work/Hotspots/Hotspot Map/Combined Map Data/QGIS Files/ZIM_water_bodies/hotosm_zwe_waterways_lines_shp/hotosm_zwe_waterways_lines.shp	Insiza	12.2159
LineString (27.93605660000000057 -17.48233185000000134, 28.05061999999999856 -17.47223999999999933)	0	0	0	0	0	417901285					stream							/Users/gracezdesenko/Desktop/Work/Hotspots/Hotspot Map/Combined Map Data/QGIS Files/ZIM_water_bodies/hotosm_zwe_waterways_lines_shp/hotosm_zwe_waterways_lines.shp	Binga	12.2192
LineString (27.93589659999999952 -17.48092739999999878, 28.05061999999999856 -17.47223999999999933)	0	0	0	0	0	417900010					stream							/Users/gracezdesenko/Desktop/Work/Hotspots/Hotspot Map/Combined Map Data/QGIS Files/ZIM_water_bodies/hotosm_zwe_waterways_lines_shp/hotosm_zwe_waterways_lines.shp	Binga	12.223
LineString (29.48847684999999785 -20.95592500000000058, 29.40277999999999992 -20.88021000000000171)	0	0	0	0	0	489962640					stream							/Users/gracezdesenko/Desktop/Work/Hotspots/Hotspot Map/Combined Map Data/QGIS Files/ZIM_water_bodies/hotosm_zwe_waterways_lines_shp/hotosm_zwe_waterways_lines.shp	Insiza	12.2371
LineString (31.67519003860635252 -17.1508817453043747, 31.56044999999999945 -17.14314999999999856)	River/Stream	Perennial/Permanent	UNK	ZWE	Zimbabwe	0	0	0	0	0	0	0	0	0	0	0	0	/Users/gracezdesenko/Desktop/Work/Hotspots/Hotspot Map/Combined Map Data/QGIS Files/ZIM_water_bodies/ZWE_wat/ZWE_water_lines_dcw.shp	Shamva	12.2386
LineString (27.93553485000000336 -17.48135424999999898, 28.05061999999999856 -17.47223999999999933)	0	0	0	0	0	417900343					stream							/Users/gracezdesenko/Desktop/Work/Hotspots/Hotspot Map/Combined Map Data/QGIS Files/ZIM_water_bodies/hotosm_zwe_waterways_lines_shp/hotosm_zwe_waterways_lines.shp	Binga	12.2651
LineString (27.93548090000000172 -17.48081994999999722, 28.05061999999999856 -17.47223999999999933)	0	0	0	0	0	417900008					stream							/Users/gracezdesenko/Desktop/Work/Hotspots/Hotspot Map/Combined Map Data/QGIS Files/ZIM_water_bodies/hotosm_zwe_waterways_lines_shp/hotosm_zwe_waterways_lines.shp	Binga	12.2661
LineString (32.11898614999999779 -17.55441670000000087, 32.01937999999999818 -17.61070000000000135)	0	0	0	0	0	684828794					stream							/Users/gracezdesenko/Desktop/Work/Hotspots/Hotspot Map/Combined Map Data/QGIS Files/ZIM_water_bodies/hotosm_zwe_waterways_lines_shp/hotosm_zwe_waterways_lines.shp	Mutoko	12.2718
LineString (29.12468047922481063 -17.23239045576800876, 29.19622000000000028 -17.14536000000000016)	River/Stream	Perennial/Permanent	UNK	ZWE	Zimbabwe	0	0	0	0	0	0	0	0	0	0	0	0	/Users/gracezdesenko/Desktop/Work/Hotspots/Hotspot Map/Combined Map Data/QGIS Files/ZIM_water_bodies/ZWE_wat/ZWE_water_lines_dcw.shp	Hurungwe	12.2755
LineString (32.12133349999999865 -17.55832544999999811, 32.01937999999999818 -17.61070000000000135)	0	0	0	0	0	745265073					stream							/Users/gracezdesenko/Desktop/Work/Hotspots/Hotspot Map/Combined Map Data/QGIS Files/ZIM_water_bodies/hotosm_zwe_waterways_lines_shp/hotosm_zwe_waterways_lines.shp	Mutoko	12.277
LineString (29.52060295000000067 -20.88736430000000155, 29.40277999999999992 -20.88021000000000171)	0	0	0	0	0	489687798					river							/Users/gracezdesenko/Desktop/Work/Hotspots/Hotspot Map/Combined Map Data/QGIS Files/ZIM_water_bodies/hotosm_zwe_waterways_lines_shp/hotosm_zwe_waterways_lines.shp	Insiza	12.2851
LineString (28.07367349999999817 -17.58132739999999927, 28.05061999999999856 -17.47223999999999933)	0	0	0	0	0	353220431					stream							/Users/gracezdesenko/Desktop/Work/Hotspots/Hotspot Map/Combined Map Data/QGIS Files/ZIM_water_bodies/hotosm_zwe_waterways_lines_shp/hotosm_zwe_waterways_lines.shp	Binga	12.3189
LineString (29.30927175000000062 -17.16951830000000001, 29.19622000000000028 -17.14536000000000016)	0	0	0	0	0	269158227					stream							/Users/gracezdesenko/Desktop/Work/Hotspots/Hotspot Map/Combined Map Data/QGIS Files/ZIM_water_bodies/hotosm_zwe_waterways_lines_shp/hotosm_zwe_waterways_lines.shp	Hurungwe	12.3219
LineString (31.03672900000000112 -19.84065644999999733, 31.0860100000000017 -19.94173999999999936)	0	0	0	0	0	544322386			-1		stream		culvert					/Users/gracezdesenko/Desktop/Work/Hotspots/Hotspot Map/Combined Map Data/QGIS Files/ZIM_water_bodies/hotosm_zwe_waterways_lines_shp/hotosm_zwe_waterways_lines.shp	Gutu	12.3229
LineString (30.96823950000000281 -19.94413014999999945, 31.0860100000000017 -19.94173999999999936)	0	0	0	0	0	373754500					river							/Users/gracezdesenko/Desktop/Work/Hotspots/Hotspot Map/Combined Map Data/QGIS Files/ZIM_water_bodies/hotosm_zwe_waterways_lines_shp/hotosm_zwe_waterways_lines.shp	Gutu	12.3316
LineString (29.4858855765738852 -20.95994188566685779, 29.40277999999999992 -20.88021000000000171)	River/Stream	Perennial/Permanent	UNK	ZWE	Zimbabwe	0	0	0	0	0	0	0	0	0	0	0	0	/Users/gracezdesenko/Desktop/Work/Hotspots/Hotspot Map/Combined Map Data/QGIS Files/ZIM_water_bodies/ZWE_wat/ZWE_water_lines_dcw.shp	Insiza	12.3557
LineString (30.33034324999999853 -19.86892780000000158, 30.31128999999999962 -19.97915000000000063)	0	0	0	0	0	494768860					stream							/Users/gracezdesenko/Desktop/Work/Hotspots/Hotspot Map/Combined Map Data/QGIS Files/ZIM_water_bodies/hotosm_zwe_waterways_lines_shp/hotosm_zwe_waterways_lines.shp	Shurugwi	12.364
LineString (29.52163824999999875 -20.87996659999999949, 29.40277999999999992 -20.88021000000000171)	0	0	0	0	0	491004495					stream							/Users/gracezdesenko/Desktop/Work/Hotspots/Hotspot Map/Combined Map Data/QGIS Files/ZIM_water_bodies/hotosm_zwe_waterways_lines_shp/hotosm_zwe_waterways_lines.shp	Insiza	12.3676
LineString (30.50723345000000108 -16.87182444999999831, 30.62287999999999855 -16.88145499999999899)	0	0	0	0	0	194283106					river							/Users/gracezdesenko/Desktop/Work/Hotspots/Hotspot Map/Combined Map Data/QGIS Files/ZIM_water_bodies/hotosm_zwe_waterways_lines_shp/hotosm_zwe_waterways_lines.shp	Guruve	12.3688
LineString (28.06081689999999895 -17.58386674999999855, 28.05061999999999856 -17.47223999999999933)	0	0	0	0	0	443612105					stream							/Users/gracezdesenko/Desktop/Work/Hotspots/Hotspot Map/Combined Map Data/QGIS Files/ZIM_water_bodies/hotosm_zwe_waterways_lines_shp/hotosm_zwe_waterways_lines.shp	Binga	12.4017
LineString (29.5219622500000014 -20.88165014999999869, 29.40277999999999992 -20.88021000000000171)	0	0	0	0	0	491004494					stream							/Users/gracezdesenko/Desktop/Work/Hotspots/Hotspot Map/Combined Map Data/QGIS Files/ZIM_water_bodies/hotosm_zwe_waterways_lines_shp/hotosm_zwe_waterways_lines.shp	Insiza	12.4023
LineString (29.52195344999999804 -20.88651210000000091, 29.40277999999999992 -20.88021000000000171)	0	0	0	0	0	489687797					dam							/Users/gracezdesenko/Desktop/Work/Hotspots/Hotspot Map/Combined Map Data/QGIS Files/ZIM_water_bodies/hotosm_zwe_waterways_lines_shp/hotosm_zwe_waterways_lines.shp	Insiza	12.4197
LineString (28.04832520000000073 -17.58457055000000224, 28.05061999999999856 -17.47223999999999933)	0	0	0	0	0	353211434					stream							/Users/gracezdesenko/Desktop/Work/Hotspots/Hotspot Map/Combined Map Data/QGIS Files/ZIM_water_bodies/hotosm_zwe_waterways_lines_shp/hotosm_zwe_waterways_lines.shp	Binga	12.4346
LineString (29.51933460000000053 -20.90538984999999883, 29.40277999999999992 -20.88021000000000171)	0	0	0	0	0	490580740					stream							/Users/gracezdesenko/Desktop/Work/Hotspots/Hotspot Map/Combined Map Data/QGIS Files/ZIM_water_bodies/hotosm_zwe_waterways_lines_shp/hotosm_zwe_waterways_lines.shp	Insiza	12.4432
LineString (29.52244449999999887 -20.87560140000000075, 29.40277999999999992 -20.88021000000000171)	0	0	0	0	0	491004491					stream							/Users/gracezdesenko/Desktop/Work/Hotspots/Hotspot Map/Combined Map Data/QGIS Files/ZIM_water_bodies/hotosm_zwe_waterways_lines_shp/hotosm_zwe_waterways_lines.shp	Insiza	12.4621
LineString (29.45902209999999855 -20.97985125000000295, 29.40277999999999992 -20.88021000000000171)	0	0	0	0	0	490137859					stream							/Users/gracezdesenko/Desktop/Work/Hotspots/Hotspot Map/Combined Map Data/QGIS Files/ZIM_water_bodies/hotosm_zwe_waterways_lines_shp/hotosm_zwe_waterways_lines.shp	Insiza	12.4871
LineString (29.50174385000000044 -20.81643945000000073, 29.40277999999999992 -20.88021000000000171)	0	0	0	0	0	491004484					stream							/Users/gracezdesenko/Desktop/Work/Hotspots/Hotspot Map/Combined Map Data/QGIS Files/ZIM_water_bodies/hotosm_zwe_waterways_lines_shp/hotosm_zwe_waterways_lines.shp	Insiza	12.4873
LineString (29.51327830000000318 -20.92442265000000035, 29.40277999999999992 -20.88021000000000171)	0	0	0	0	0	489962627					stream							/Users/gracezdesenko/Desktop/Work/Hotspots/Hotspot Map/Combined Map Data/QGIS Files/ZIM_water_bodies/hotosm_zwe_waterways_lines_shp/hotosm_zwe_waterways_lines.shp	Insiza	12.4948
LineString (30.98831445000000073 -19.87682254999999998, 31.0860100000000017 -19.94173999999999936)	0	0	0	0	0	544323834					stream							/Users/gracezdesenko/Desktop/Work/Hotspots/Hotspot Map/Combined Map Data/QGIS Files/ZIM_water_bodies/hotosm_zwe_waterways_lines_shp/hotosm_zwe_waterways_lines.shp	Gutu	12.5015
LineString (30.38995919999999984 -20.49857684999999918, 30.32989999999999853 -20.59639999999999915)	0	0	0	0	0	597888097					dam							/Users/gracezdesenko/Desktop/Work/Hotspots/Hotspot Map/Combined Map Data/QGIS Files/ZIM_water_bodies/hotosm_zwe_waterways_lines_shp/hotosm_zwe_waterways_lines.shp	Mberengwa	12.5107
LineString (31.63658085000000142 -20.35905000000000342, 31.7181299999999986 -20.27619999999999933)	0	0	0	0	0	249990960					canal							/Users/gracezdesenko/Desktop/Work/Hotspots/Hotspot Map/Combined Map Data/QGIS Files/ZIM_water_bodies/hotosm_zwe_waterways_lines_shp/hotosm_zwe_waterways_lines.shp	Bikita	12.5165
LineString (29.52326724999999996 -20.87611739999999827, 29.40277999999999992 -20.88021000000000171)	0	0	0	0	0	491004492					stream							/Users/gracezdesenko/Desktop/Work/Hotspots/Hotspot Map/Combined Map Data/QGIS Files/ZIM_water_bodies/hotosm_zwe_waterways_lines_shp/hotosm_zwe_waterways_lines.shp	Insiza	12.5454
LineString (32.29068544999999801 -16.96927625000000006, 32.27461999999999875 -16.85679000000000016)	0	0	0	0	0	588968264					river							/Users/gracezdesenko/Desktop/Work/Hotspots/Hotspot Map/Combined Map Data/QGIS Files/ZIM_water_bodies/hotosm_zwe_waterways_lines_shp/hotosm_zwe_waterways_lines.shp	UMP	12.5658
LineString (28.14878015000000033 -17.53590445000000031, 28.05061999999999856 -17.47223999999999933)	0	0	0	0	0	353208273				Karungwizi River	river							/Users/gracezdesenko/Desktop/Work/Hotspots/Hotspot Map/Combined Map Data/QGIS Files/ZIM_water_bodies/hotosm_zwe_waterways_lines_shp/hotosm_zwe_waterways_lines.shp	Binga	12.5823
LineString (32.93930818182388265 -17.54653644111735389, 32.88123300000000171 -17.64578300000000155)	River/Stream	Perennial/Permanent	UNK	ZWE	Zimbabwe	0	0	0	0	0	0	0	0	0	0	0	0	/Users/gracezdesenko/Desktop/Work/Hotspots/Hotspot Map/Combined Map Data/QGIS Files/ZIM_water_bodies/ZWE_wat/ZWE_water_lines_dcw.shp	Nyanga	12.5957
LineString (29.50148899999999941 -20.81430540000000207, 29.40277999999999992 -20.88021000000000171)	0	0	0	0	0	491004483					stream							/Users/gracezdesenko/Desktop/Work/Hotspots/Hotspot Map/Combined Map Data/QGIS Files/ZIM_water_bodies/hotosm_zwe_waterways_lines_shp/hotosm_zwe_waterways_lines.shp	Insiza	12.6008
LineString (31.62398379999999776 -20.34752495000000039, 31.7181299999999986 -20.27619999999999933)	0	0	0	0	0	321972645					river							/Users/gracezdesenko/Desktop/Work/Hotspots/Hotspot Map/Combined Map Data/QGIS Files/ZIM_water_bodies/hotosm_zwe_waterways_lines_shp/hotosm_zwe_waterways_lines.shp	Bikita	12.6107
LineString (29.38249934999999979 -20.99287830000000099, 29.40277999999999992 -20.88021000000000171)	0	0	0	0	0	492219815					stream							/Users/gracezdesenko/Desktop/Work/Hotspots/Hotspot Map/Combined Map Data/QGIS Files/ZIM_water_bodies/hotosm_zwe_waterways_lines_shp/hotosm_zwe_waterways_lines.shp	Insiza	12.6513
LineString (32.24429025000000593 -17.16018495000000144, 32.22491000000000128 -17.27299000000000007)	0	0	0	0	0	387525324					river							/Users/gracezdesenko/Desktop/Work/Hotspots/Hotspot Map/Combined Map Data/QGIS Files/ZIM_water_bodies/hotosm_zwe_waterways_lines_shp/hotosm_zwe_waterways_lines.shp	Mutoko	12.6534
LineString (31.67458764999999943 -19.28278614999999974, 31.77288000000000068 -19.21676000000000073)	0	0	0	0	0	678742124					stream							/Users/gracezdesenko/Desktop/Work/Hotspots/Hotspot Map/Combined Map Data/QGIS Files/ZIM_water_bodies/hotosm_zwe_waterways_lines_shp/hotosm_zwe_waterways_lines.shp	Buhera	12.6573
LineString (29.50366615000000081 -20.94418964999999844, 29.40277999999999992 -20.88021000000000171)	0	0	0	0	0	489962639					dam							/Users/gracezdesenko/Desktop/Work/Hotspots/Hotspot Map/Combined Map Data/QGIS Files/ZIM_water_bodies/hotosm_zwe_waterways_lines_shp/hotosm_zwe_waterways_lines.shp	Insiza	12.6621
LineString (30.30696964999999921 -19.86469220000000035, 30.31128999999999962 -19.97915000000000063)	0	0	0	0	0	494768859					stream							/Users/gracezdesenko/Desktop/Work/Hotspots/Hotspot Map/Combined Map Data/QGIS Files/ZIM_water_bodies/hotosm_zwe_waterways_lines_shp/hotosm_zwe_waterways_lines.shp	Shurugwi	12.6789
LineString (32.0684534499999998 -17.71516979999999819, 32.01937999999999818 -17.61070000000000135)	0	0	0	0	0	782481138					stream							/Users/gracezdesenko/Desktop/Work/Hotspots/Hotspot Map/Combined Map Data/QGIS Files/ZIM_water_bodies/hotosm_zwe_waterways_lines_shp/hotosm_zwe_waterways_lines.shp	Mutoko	12.6807
LineString (31.67139395000000235 -19.27886484999999794, 31.77288000000000068 -19.21676000000000073)	0	0	0	0	0	678653443					river							/Users/gracezdesenko/Desktop/Work/Hotspots/Hotspot Map/Combined Map Data/QGIS Files/ZIM_water_bodies/hotosm_zwe_waterways_lines_shp/hotosm_zwe_waterways_lines.shp	Buhera	12.6927
LineString (29.52474610000000155 -20.87615105000000071, 29.40277999999999992 -20.88021000000000171)	0	0	0	0	0	491004493					stream							/Users/gracezdesenko/Desktop/Work/Hotspots/Hotspot Map/Combined Map Data/QGIS Files/ZIM_water_bodies/hotosm_zwe_waterways_lines_shp/hotosm_zwe_waterways_lines.shp	Insiza	12.6991
LineString (30.22748520000000028 -20.65885424999999742, 30.32989999999999853 -20.59639999999999915)	0	0	0	0	0	325867315					stream							/Users/gracezdesenko/Desktop/Work/Hotspots/Hotspot Map/Combined Map Data/QGIS Files/ZIM_water_bodies/hotosm_zwe_waterways_lines_shp/hotosm_zwe_waterways_lines.shp	Mberengwa	12.7181
LineString (31.06249095000000082 -18.91686245, 31.17423000000000144 -18.9604600000000012)	0	0	0	0	0	492507778					stream							/Users/gracezdesenko/Desktop/Work/Hotspots/Hotspot Map/Combined Map Data/QGIS Files/ZIM_water_bodies/hotosm_zwe_waterways_lines_shp/hotosm_zwe_waterways_lines.shp	Chikomba	12.7205
LineString (28.14373018054023845 -17.5446404875367854, 28.05061999999999856 -17.47223999999999933)	River/Stream	Perennial/Permanent	UNK	ZWE	Zimbabwe	0	0	0	0	0	0	0	0	0	0	0	0	/Users/gracezdesenko/Desktop/Work/Hotspots/Hotspot Map/Combined Map Data/QGIS Files/ZIM_water_bodies/ZWE_wat/ZWE_water_lines_dcw.shp	Binga	12.7269
LineString (30.42373083242675236 -20.02352046137449548, 30.31128999999999962 -19.97915000000000063)	River/Stream	Perennial/Permanent	SHASHE	ZWE	Zimbabwe	0	0	0	0	0	0	0	0	0	0	0	0	/Users/gracezdesenko/Desktop/Work/Hotspots/Hotspot Map/Combined Map Data/QGIS Files/ZIM_water_bodies/ZWE_wat/ZWE_water_lines_dcw.shp	Shurugwi	12.7506
LineString (30.33942034999999748 -20.09135684999999683, 30.31128999999999962 -19.97915000000000063)	0	0	0	0	0	494810654					stream							/Users/gracezdesenko/Desktop/Work/Hotspots/Hotspot Map/Combined Map Data/QGIS Files/ZIM_water_bodies/hotosm_zwe_waterways_lines_shp/hotosm_zwe_waterways_lines.shp	Shurugwi	12.7657
LineString (31.8837623204694367 -18.96319488431694111, 31.93944000000000116 -18.86075999999999908)	River/Stream	Perennial/Permanent	UNK	ZWE	Zimbabwe	0	0	0	0	0	0	0	0	0	0	0	0	/Users/gracezdesenko/Desktop/Work/Hotspots/Hotspot Map/Combined Map Data/QGIS Files/ZIM_water_bodies/ZWE_wat/ZWE_water_lines_dcw.shp	Makoni	12.7659
LineString (31.02988135000000014 -19.83929464999999936, 31.0860100000000017 -19.94173999999999936)	0	0	0	0	0	544322387					stream							/Users/gracezdesenko/Desktop/Work/Hotspots/Hotspot Map/Combined Map Data/QGIS Files/ZIM_water_bodies/hotosm_zwe_waterways_lines_shp/hotosm_zwe_waterways_lines.shp	Gutu	12.7737
LineString (29.51871479999999792 -20.84193564999999992, 29.40277999999999992 -20.88021000000000171)	0	0	0	0	0	489536232					river							/Users/gracezdesenko/Desktop/Work/Hotspots/Hotspot Map/Combined Map Data/QGIS Files/ZIM_water_bodies/hotosm_zwe_waterways_lines_shp/hotosm_zwe_waterways_lines.shp	Insiza	12.7874
LineString (29.52182064999999866 -20.90915405000000149, 29.40277999999999992 -20.88021000000000171)	0	0	0	0	0	490580782					stream							/Users/gracezdesenko/Desktop/Work/Hotspots/Hotspot Map/Combined Map Data/QGIS Files/ZIM_water_bodies/hotosm_zwe_waterways_lines_shp/hotosm_zwe_waterways_lines.shp	Insiza	12.7932
LineString (32.05534009999999512 -17.72122189999999975, 32.01937999999999818 -17.61070000000000135)	0	0	0	0	0	782481137					stream							/Users/gracezdesenko/Desktop/Work/Hotspots/Hotspot Map/Combined Map Data/QGIS Files/ZIM_water_bodies/hotosm_zwe_waterways_lines_shp/hotosm_zwe_waterways_lines.shp	Mutoko	12.8134
LineString (29.46708220000000011 -20.97901459999999929, 29.40277999999999992 -20.88021000000000171)	0	0	0	0	0	489955709					stream							/Users/gracezdesenko/Desktop/Work/Hotspots/Hotspot Map/Combined Map Data/QGIS Files/ZIM_water_bodies/hotosm_zwe_waterways_lines_shp/hotosm_zwe_waterways_lines.shp	Insiza	12.8221
LineString (29.51995519999999829 -20.91622315000000043, 29.40277999999999992 -20.88021000000000171)	0	0	0	0	0	489962629					stream							/Users/gracezdesenko/Desktop/Work/Hotspots/Hotspot Map/Combined Map Data/QGIS Files/ZIM_water_bodies/hotosm_zwe_waterways_lines_shp/hotosm_zwe_waterways_lines.shp	Insiza	12.8265
LineString (32.12261635000000126 -17.5504482500000023, 32.01937999999999818 -17.61070000000000135)	0	0	0	0	0	745265104					stream							/Users/gracezdesenko/Desktop/Work/Hotspots/Hotspot Map/Combined Map Data/QGIS Files/ZIM_water_bodies/hotosm_zwe_waterways_lines_shp/hotosm_zwe_waterways_lines.shp	Mutoko	12.8282
LineString (29.52255389999999835 -20.90777719999999817, 29.40277999999999992 -20.88021000000000171)	0	0	0	0	0	490580748					stream							/Users/gracezdesenko/Desktop/Work/Hotspots/Hotspot Map/Combined Map Data/QGIS Files/ZIM_water_bodies/hotosm_zwe_waterways_lines_shp/hotosm_zwe_waterways_lines.shp	Insiza	12.83
LineString (31.04822446996403329 -16.29747677903971947, 30.99856000000000122 -16.40304000000000073)	River/Stream	Perennial/Permanent	UNK	ZWE	Zimbabwe	0	0	0	0	0	0	0	0	0	0	0	0	/Users/gracezdesenko/Desktop/Work/Hotspots/Hotspot Map/Combined Map Data/QGIS Files/ZIM_water_bodies/ZWE_wat/ZWE_water_lines_dcw.shp	Muzarabani	12.8306
LineString (31.04639290000000074 -19.83202564999999851, 31.0860100000000017 -19.94173999999999936)	0	0	0	0	0	543514420					stream							/Users/gracezdesenko/Desktop/Work/Hotspots/Hotspot Map/Combined Map Data/QGIS Files/ZIM_water_bodies/hotosm_zwe_waterways_lines_shp/hotosm_zwe_waterways_lines.shp	Gutu	12.8347
LineString (29.52385280000000023 -20.9025546999999996, 29.40277999999999992 -20.88021000000000171)	0	0	0	0	0	490580743					stream							/Users/gracezdesenko/Desktop/Work/Hotspots/Hotspot Map/Combined Map Data/QGIS Files/ZIM_water_bodies/hotosm_zwe_waterways_lines_shp/hotosm_zwe_waterways_lines.shp	Insiza	12.8377
LineString (32.3428803500000015 -17.24801914999999752, 32.22491000000000128 -17.27299000000000007)	0	0	0	0	0	387525325					stream							/Users/gracezdesenko/Desktop/Work/Hotspots/Hotspot Map/Combined Map Data/QGIS Files/ZIM_water_bodies/hotosm_zwe_waterways_lines_shp/hotosm_zwe_waterways_lines.shp	Mutoko	12.8455
LineString (29.4836898000000005 -20.96794219999999953, 29.40277999999999992 -20.88021000000000171)	0	0	0	0	0	489962646					stream							/Users/gracezdesenko/Desktop/Work/Hotspots/Hotspot Map/Combined Map Data/QGIS Files/ZIM_water_bodies/hotosm_zwe_waterways_lines_shp/hotosm_zwe_waterways_lines.shp	Insiza	12.8525
LineString (31.65988594999999961 -19.26169624999999996, 31.77288000000000068 -19.21676000000000073)	0	0	0	0	0	678728336					stream							/Users/gracezdesenko/Desktop/Work/Hotspots/Hotspot Map/Combined Map Data/QGIS Files/ZIM_water_bodies/hotosm_zwe_waterways_lines_shp/hotosm_zwe_waterways_lines.shp	Buhera	12.8796
LineString (31.67284640000000095 -19.28408275000000316, 31.77288000000000068 -19.21676000000000073)	0	0	0	0	0	678757616					stream							/Users/gracezdesenko/Desktop/Work/Hotspots/Hotspot Map/Combined Map Data/QGIS Files/ZIM_water_bodies/hotosm_zwe_waterways_lines_shp/hotosm_zwe_waterways_lines.shp	Buhera	12.8896
LineString (29.51233135000000019 -20.82512870000000049, 29.40277999999999992 -20.88021000000000171)	0	0	0	0	0	489536175					river							/Users/gracezdesenko/Desktop/Work/Hotspots/Hotspot Map/Combined Map Data/QGIS Files/ZIM_water_bodies/hotosm_zwe_waterways_lines_shp/hotosm_zwe_waterways_lines.shp	Insiza	12.9297
LineString (32.34384405000000129 -17.24829139999999938, 32.22491000000000128 -17.27299000000000007)	0	0	0	0	0	387525329					stream							/Users/gracezdesenko/Desktop/Work/Hotspots/Hotspot Map/Combined Map Data/QGIS Files/ZIM_water_bodies/hotosm_zwe_waterways_lines_shp/hotosm_zwe_waterways_lines.shp	Mutoko	12.9392
LineString (31.04392260000000192 -19.83178284999999974, 31.0860100000000017 -19.94173999999999936)	0	0	0	0	0	547749431					stream							/Users/gracezdesenko/Desktop/Work/Hotspots/Hotspot Map/Combined Map Data/QGIS Files/ZIM_water_bodies/hotosm_zwe_waterways_lines_shp/hotosm_zwe_waterways_lines.shp	Gutu	12.9459
LineString (28.09149159999999767 -17.58255359999999712, 28.05061999999999856 -17.47223999999999933)	0	0	0	0	0	353220432					stream							/Users/gracezdesenko/Desktop/Work/Hotspots/Hotspot Map/Combined Map Data/QGIS Files/ZIM_water_bodies/hotosm_zwe_waterways_lines_shp/hotosm_zwe_waterways_lines.shp	Binga	12.9574
LineString (31.24407095000000112 -19.05690184999999914, 31.17423000000000144 -18.9604600000000012)	0	0	0	0	0	265760273					river							/Users/gracezdesenko/Desktop/Work/Hotspots/Hotspot Map/Combined Map Data/QGIS Files/ZIM_water_bodies/hotosm_zwe_waterways_lines_shp/hotosm_zwe_waterways_lines.shp	Chikomba	12.9628
LineString (31.82000440000000197 -17.652536750000003, 31.93340999999999852 -17.6970099999999988)	0	0	0	0	0	539303843				Muhume	stream							/Users/gracezdesenko/Desktop/Work/Hotspots/Hotspot Map/Combined Map Data/QGIS Files/ZIM_water_bodies/hotosm_zwe_waterways_lines_shp/hotosm_zwe_waterways_lines.shp	Murehwa	12.9999
LineString (29.52553789999999978 -20.90266460000000137, 29.40277999999999992 -20.88021000000000171)	0	0	0	0	0	490580750					stream							/Users/gracezdesenko/Desktop/Work/Hotspots/Hotspot Map/Combined Map Data/QGIS Files/ZIM_water_bodies/hotosm_zwe_waterways_lines_shp/hotosm_zwe_waterways_lines.shp	Insiza	13.0121
LineString (29.51922564999999921 -20.83736239999999995, 29.40277999999999992 -20.88021000000000171)	0	0	0	0	0	491214598					stream							/Users/gracezdesenko/Desktop/Work/Hotspots/Hotspot Map/Combined Map Data/QGIS Files/ZIM_water_bodies/hotosm_zwe_waterways_lines_shp/hotosm_zwe_waterways_lines.shp	Insiza	13.0137
LineString (29.52696780000000132 -20.8662193500000015, 29.40277999999999992 -20.88021000000000171)	0	0	0	0	0	489687796					stream							/Users/gracezdesenko/Desktop/Work/Hotspots/Hotspot Map/Combined Map Data/QGIS Files/ZIM_water_bodies/hotosm_zwe_waterways_lines_shp/hotosm_zwe_waterways_lines.shp	Insiza	13.0152
LineString (29.34206915000000038 -20.98311354999999878, 29.40277999999999992 -20.88021000000000171)	0	0	0	0	0	492424758					stream							/Users/gracezdesenko/Desktop/Work/Hotspots/Hotspot Map/Combined Map Data/QGIS Files/ZIM_water_bodies/hotosm_zwe_waterways_lines_shp/hotosm_zwe_waterways_lines.shp	Insiza	13.0262
LineString (29.39917134999999959 -20.99783975000000069, 29.40277999999999992 -20.88021000000000171)	0	0	0	0	0	492219807					stream							/Users/gracezdesenko/Desktop/Work/Hotspots/Hotspot Map/Combined Map Data/QGIS Files/ZIM_water_bodies/hotosm_zwe_waterways_lines_shp/hotosm_zwe_waterways_lines.shp	Insiza	13.0289
LineString (29.50705070000000063 -20.94559225000000069, 29.40277999999999992 -20.88021000000000171)	0	0	0	0	0	491214599					stream							/Users/gracezdesenko/Desktop/Work/Hotspots/Hotspot Map/Combined Map Data/QGIS Files/ZIM_water_bodies/hotosm_zwe_waterways_lines_shp/hotosm_zwe_waterways_lines.shp	Insiza	13.0409
LineString (31.79066629999999805 -20.37213674999999924, 31.7181299999999986 -20.27619999999999933)	0	0	0	0	0	373754494					river							/Users/gracezdesenko/Desktop/Work/Hotspots/Hotspot Map/Combined Map Data/QGIS Files/ZIM_water_bodies/hotosm_zwe_waterways_lines_shp/hotosm_zwe_waterways_lines.shp	Bikita	13.0456
LineString (31.70644949999999795 -19.31650840000000002, 31.77288000000000068 -19.21676000000000073)	0	0	0	0	0	678725815					stream							/Users/gracezdesenko/Desktop/Work/Hotspots/Hotspot Map/Combined Map Data/QGIS Files/ZIM_water_bodies/hotosm_zwe_waterways_lines_shp/hotosm_zwe_waterways_lines.shp	Buhera	13.0647
LineString (29.38718319999999906 -20.99730509999999839, 29.40277999999999992 -20.88021000000000171)	0	0	0	0	0	492219809					stream							/Users/gracezdesenko/Desktop/Work/Hotspots/Hotspot Map/Combined Map Data/QGIS Files/ZIM_water_bodies/hotosm_zwe_waterways_lines_shp/hotosm_zwe_waterways_lines.shp	Insiza	13.0654
LineString (31.11709799999999859 -16.37347559999999902, 30.99856000000000122 -16.40304000000000073)	0	0	0	0	0	764230375					river							/Users/gracezdesenko/Desktop/Work/Hotspots/Hotspot Map/Combined Map Data/QGIS Files/ZIM_water_bodies/hotosm_zwe_waterways_lines_shp/hotosm_zwe_waterways_lines.shp	Muzarabani	13.0787
LineString (29.52775005000000164 -20.86706080000000085, 29.40277999999999992 -20.88021000000000171)	0	0	0	0	0	560284553			-1		stream		culvert					/Users/gracezdesenko/Desktop/Work/Hotspots/Hotspot Map/Combined Map Data/QGIS Files/ZIM_water_bodies/hotosm_zwe_waterways_lines_shp/hotosm_zwe_waterways_lines.shp	Insiza	13.0853
LineString (29.07396979256990477 -17.15860645913262772, 29.19622000000000028 -17.14536000000000016)	River/Stream	Perennial/Permanent	UNK	ZWE	Zimbabwe	0	0	0	0	0	0	0	0	0	0	0	0	/Users/gracezdesenko/Desktop/Work/Hotspots/Hotspot Map/Combined Map Data/QGIS Files/ZIM_water_bodies/ZWE_wat/ZWE_water_lines_dcw.shp	Hurungwe	13.0897
LineString (31.04223909999999975 -19.83097060000000056, 31.0860100000000017 -19.94173999999999936)	0	0	0	0	0	547749432			-1		stream		culvert					/Users/gracezdesenko/Desktop/Work/Hotspots/Hotspot Map/Combined Map Data/QGIS Files/ZIM_water_bodies/hotosm_zwe_waterways_lines_shp/hotosm_zwe_waterways_lines.shp	Gutu	13.0912
LineString (29.52749890000000121 -20.86427630000000022, 29.40277999999999992 -20.88021000000000171)	0	0	0	0	0	489684530					stream							/Users/gracezdesenko/Desktop/Work/Hotspots/Hotspot Map/Combined Map Data/QGIS Files/ZIM_water_bodies/hotosm_zwe_waterways_lines_shp/hotosm_zwe_waterways_lines.shp	Insiza	13.0974
LineString (29.52849335000000153 -20.86863879999999938, 29.40277999999999992 -20.88021000000000171)	0	0	0	0	0	560284557					stream							/Users/gracezdesenko/Desktop/Work/Hotspots/Hotspot Map/Combined Map Data/QGIS Files/ZIM_water_bodies/hotosm_zwe_waterways_lines_shp/hotosm_zwe_waterways_lines.shp	Insiza	13.144
LineString (29.39138849999999792 -20.9987876, 29.40277999999999992 -20.88021000000000171)	0	0	0	0	0	492219808					stream							/Users/gracezdesenko/Desktop/Work/Hotspots/Hotspot Map/Combined Map Data/QGIS Files/ZIM_water_bodies/hotosm_zwe_waterways_lines_shp/hotosm_zwe_waterways_lines.shp	Insiza	13.1818
LineString (29.29502958846363825 -17.07321644450405529, 29.19622000000000028 -17.14536000000000016)	River/Stream	Perennial/Permanent	UNK	ZWE	Zimbabwe	0	0	0	0	0	0	0	0	0	0	0	0	/Users/gracezdesenko/Desktop/Work/Hotspots/Hotspot Map/Combined Map Data/QGIS Files/ZIM_water_bodies/ZWE_wat/ZWE_water_lines_dcw.shp	Hurungwe	13.2033
LineString (32.00109957345557632 -18.7568912640502603, 31.93944000000000116 -18.86075999999999908)	River/Stream	Perennial/Permanent	UNK	ZWE	Zimbabwe	0	0	0	0	0	0	0	0	0	0	0	0	/Users/gracezdesenko/Desktop/Work/Hotspots/Hotspot Map/Combined Map Data/QGIS Files/ZIM_water_bodies/ZWE_wat/ZWE_water_lines_dcw.shp	Makoni	13.2072
LineString (29.50636955000000228 -20.81116965000000008, 29.40277999999999992 -20.88021000000000171)	0	0	0	0	0	491214595					stream							/Users/gracezdesenko/Desktop/Work/Hotspots/Hotspot Map/Combined Map Data/QGIS Files/ZIM_water_bodies/hotosm_zwe_waterways_lines_shp/hotosm_zwe_waterways_lines.shp	Insiza	13.216
LineString (31.65755105000000214 -19.26497990000000016, 31.77288000000000068 -19.21676000000000073)	0	0	0	0	0	678630484					dam							/Users/gracezdesenko/Desktop/Work/Hotspots/Hotspot Map/Combined Map Data/QGIS Files/ZIM_water_bodies/hotosm_zwe_waterways_lines_shp/hotosm_zwe_waterways_lines.shp	Buhera	13.2485
LineString (29.52990789999999777 -20.88801875000000052, 29.40277999999999992 -20.88021000000000171)	0	0	0	0	0	491214617					stream							/Users/gracezdesenko/Desktop/Work/Hotspots/Hotspot Map/Combined Map Data/QGIS Files/ZIM_water_bodies/hotosm_zwe_waterways_lines_shp/hotosm_zwe_waterways_lines.shp	Insiza	13.2559
LineString (29.50792390000000154 -20.81242824999999996, 29.40277999999999992 -20.88021000000000171)	0	0	0	0	0	491214590					stream							/Users/gracezdesenko/Desktop/Work/Hotspots/Hotspot Map/Combined Map Data/QGIS Files/ZIM_water_bodies/hotosm_zwe_waterways_lines_shp/hotosm_zwe_waterways_lines.shp	Insiza	13.269
LineString (32.77577540000000056 -17.71025424999999842, 32.88123300000000171 -17.64578300000000155)	0	0	0	0	0	591612882					river							/Users/gracezdesenko/Desktop/Work/Hotspots/Hotspot Map/Combined Map Data/QGIS Files/ZIM_water_bodies/hotosm_zwe_waterways_lines_shp/hotosm_zwe_waterways_lines.shp	Nyanga	13.2702
LineString (29.48789474999999882 -20.96950694999999953, 29.40277999999999992 -20.88021000000000171)	0	0	0	0	0	489962641					stream							/Users/gracezdesenko/Desktop/Work/Hotspots/Hotspot Map/Combined Map Data/QGIS Files/ZIM_water_bodies/hotosm_zwe_waterways_lines_shp/hotosm_zwe_waterways_lines.shp	Insiza	13.2716
LineString (29.50553564999999878 -20.8091401499999975, 29.40277999999999992 -20.88021000000000171)	0	0	0	0	0	491214592					stream							/Users/gracezdesenko/Desktop/Work/Hotspots/Hotspot Map/Combined Map Data/QGIS Files/ZIM_water_bodies/hotosm_zwe_waterways_lines_shp/hotosm_zwe_waterways_lines.shp	Insiza	13.2773
LineString (31.66041609999999906 -19.27133084999999824, 31.77288000000000068 -19.21676000000000073)	0	0	0	0	0	678629190					ditch							/Users/gracezdesenko/Desktop/Work/Hotspots/Hotspot Map/Combined Map Data/QGIS Files/ZIM_water_bodies/hotosm_zwe_waterways_lines_shp/hotosm_zwe_waterways_lines.shp	Buhera	13.2779
LineString (29.52702835000000192 -20.85268950000000032, 29.40277999999999992 -20.88021000000000171)	0	0	0	0	0	491004490					stream							/Users/gracezdesenko/Desktop/Work/Hotspots/Hotspot Map/Combined Map Data/QGIS Files/ZIM_water_bodies/hotosm_zwe_waterways_lines_shp/hotosm_zwe_waterways_lines.shp	Insiza	13.2838
LineString (29.53048825000000122 -20.87509564999999867, 29.40277999999999992 -20.88021000000000171)	0	0	0	0	0	489684539					river							/Users/gracezdesenko/Desktop/Work/Hotspots/Hotspot Map/Combined Map Data/QGIS Files/ZIM_water_bodies/hotosm_zwe_waterways_lines_shp/hotosm_zwe_waterways_lines.shp	Insiza	13.3007
LineString (30.98226315000000142 -19.87232234999999747, 31.0860100000000017 -19.94173999999999936)	0	0	0	0	0	544323833					stream							/Users/gracezdesenko/Desktop/Work/Hotspots/Hotspot Map/Combined Map Data/QGIS Files/ZIM_water_bodies/hotosm_zwe_waterways_lines_shp/hotosm_zwe_waterways_lines.shp	Gutu	13.3065
LineString (30.87414340000000124 -16.39575609999999983, 30.99856000000000122 -16.40304000000000073)	0	0	0	0	0	375781461					river							/Users/gracezdesenko/Desktop/Work/Hotspots/Hotspot Map/Combined Map Data/QGIS Files/ZIM_water_bodies/hotosm_zwe_waterways_lines_shp/hotosm_zwe_waterways_lines.shp	Muzarabani	13.3145
LineString (29.50358165000000099 -20.80611259999999874, 29.40277999999999992 -20.88021000000000171)	0	0	0	0	0	491214591					stream							/Users/gracezdesenko/Desktop/Work/Hotspots/Hotspot Map/Combined Map Data/QGIS Files/ZIM_water_bodies/hotosm_zwe_waterways_lines_shp/hotosm_zwe_waterways_lines.shp	Insiza	13.318
LineString (31.88080610000000092 -17.58770984999999953, 31.93340999999999852 -17.6970099999999988)	0	0	0	0	0	539303839				Muhume	stream							/Users/gracezdesenko/Desktop/Work/Hotspots/Hotspot Map/Combined Map Data/QGIS Files/ZIM_water_bodies/hotosm_zwe_waterways_lines_shp/hotosm_zwe_waterways_lines.shp	Murehwa	13.3228
LineString (29.50554505000000205 -20.80833779999999678, 29.40277999999999992 -20.88021000000000171)	0	0	0	0	0	491214594					stream							/Users/gracezdesenko/Desktop/Work/Hotspots/Hotspot Map/Combined Map Data/QGIS Files/ZIM_water_bodies/hotosm_zwe_waterways_lines_shp/hotosm_zwe_waterways_lines.shp	Insiza	13.331
LineString (32.04374884276791136 -20.79479216664897123, 32.09631999999999863 -20.9046599999999998)	River/Stream	Perennial/Permanent	UNK	ZWE	Zimbabwe	0	0	0	0	0	0	0	0	0	0	0	0	/Users/gracezdesenko/Desktop/Work/Hotspots/Hotspot Map/Combined Map Data/QGIS Files/ZIM_water_bodies/ZWE_wat/ZWE_water_lines_dcw.shp	Chiredzi	13.3379
LineString (31.03980870000000181 -17.63237140000000025, 30.94585000000000008 -17.5519299999999987)	0	0	0	0	0	217169830				Mazoe River	stream							/Users/gracezdesenko/Desktop/Work/Hotspots/Hotspot Map/Combined Map Data/QGIS Files/ZIM_water_bodies/hotosm_zwe_waterways_lines_shp/hotosm_zwe_waterways_lines.shp	Mazowe	13.369
LineString (29.52484090000000094 -20.91802514999999829, 29.40277999999999992 -20.88021000000000171)	0	0	0	0	0	490580736					stream							/Users/gracezdesenko/Desktop/Work/Hotspots/Hotspot Map/Combined Map Data/QGIS Files/ZIM_water_bodies/hotosm_zwe_waterways_lines_shp/hotosm_zwe_waterways_lines.shp	Insiza	13.3716
LineString (29.53062465000000003 -20.86771209999999854, 29.40277999999999992 -20.88021000000000171)	0	0	0	0	0	560284561					stream							/Users/gracezdesenko/Desktop/Work/Hotspots/Hotspot Map/Combined Map Data/QGIS Files/ZIM_water_bodies/hotosm_zwe_waterways_lines_shp/hotosm_zwe_waterways_lines.shp	Insiza	13.375
LineString (29.52809545000000213 -20.9081077999999998, 29.40277999999999992 -20.88021000000000171)	0	0	0	0	0	490580781					stream							/Users/gracezdesenko/Desktop/Work/Hotspots/Hotspot Map/Combined Map Data/QGIS Files/ZIM_water_bodies/hotosm_zwe_waterways_lines_shp/hotosm_zwe_waterways_lines.shp	Insiza	13.3991
LineString (27.96377939999999995 -17.38421739999999716, 28.05061999999999856 -17.47223999999999933)	0	0	0	0	0	416083460					stream							/Users/gracezdesenko/Desktop/Work/Hotspots/Hotspot Map/Combined Map Data/QGIS Files/ZIM_water_bodies/hotosm_zwe_waterways_lines_shp/hotosm_zwe_waterways_lines.shp	Binga	13.4172
LineString (28.06637944999999945 -17.59257374999999968, 28.05061999999999856 -17.47223999999999933)	0	0	0	0	0	353220430					stream							/Users/gracezdesenko/Desktop/Work/Hotspots/Hotspot Map/Combined Map Data/QGIS Files/ZIM_water_bodies/hotosm_zwe_waterways_lines_shp/hotosm_zwe_waterways_lines.shp	Binga	13.4227
LineString (31.70264034999999936 -19.31802515000000042, 31.77288000000000068 -19.21676000000000073)	0	0	0	0	0	678872085					stream							/Users/gracezdesenko/Desktop/Work/Hotspots/Hotspot Map/Combined Map Data/QGIS Files/ZIM_water_bodies/hotosm_zwe_waterways_lines_shp/hotosm_zwe_waterways_lines.shp	Buhera	13.4229
LineString (31.63483940000000061 -20.36857965000000092, 31.7181299999999986 -20.27619999999999933)	0	0	0	0	0	249990982			-1		canal		culvert					/Users/gracezdesenko/Desktop/Work/Hotspots/Hotspot Map/Combined Map Data/QGIS Files/ZIM_water_bodies/hotosm_zwe_waterways_lines_shp/hotosm_zwe_waterways_lines.shp	Bikita	13.4259
LineString (29.50881464999999793 -20.81100424999999987, 29.40277999999999992 -20.88021000000000171)	0	0	0	0	0	491214589					stream							/Users/gracezdesenko/Desktop/Work/Hotspots/Hotspot Map/Combined Map Data/QGIS Files/ZIM_water_bodies/hotosm_zwe_waterways_lines_shp/hotosm_zwe_waterways_lines.shp	Insiza	13.4349
LineString (29.5062129000000013 -20.80748034999999874, 29.40277999999999992 -20.88021000000000171)	0	0	0	0	0	491214593					stream							/Users/gracezdesenko/Desktop/Work/Hotspots/Hotspot Map/Combined Map Data/QGIS Files/ZIM_water_bodies/hotosm_zwe_waterways_lines_shp/hotosm_zwe_waterways_lines.shp	Insiza	13.4435
LineString (31.6554214000000016 -19.26476015000000075, 31.77288000000000068 -19.21676000000000073)	0	0	0	0	0	678629189					river							/Users/gracezdesenko/Desktop/Work/Hotspots/Hotspot Map/Combined Map Data/QGIS Files/ZIM_water_bodies/hotosm_zwe_waterways_lines_shp/hotosm_zwe_waterways_lines.shp	Buhera	13.4441
LineString (31.66416800000000009 -19.28072565000000083, 31.77288000000000068 -19.21676000000000073)	0	0	0	0	0	678653442					stream							/Users/gracezdesenko/Desktop/Work/Hotspots/Hotspot Map/Combined Map Data/QGIS Files/ZIM_water_bodies/hotosm_zwe_waterways_lines_shp/hotosm_zwe_waterways_lines.shp	Buhera	13.445
LineString (29.43696229999999758 -20.76304959999999866, 29.40277999999999992 -20.88021000000000171)	0	0	0	0	0	490356417					river							/Users/gracezdesenko/Desktop/Work/Hotspots/Hotspot Map/Combined Map Data/QGIS Files/ZIM_water_bodies/hotosm_zwe_waterways_lines_shp/hotosm_zwe_waterways_lines.shp	Insiza	13.4505
LineString (31.66250140000000002 -19.27855149999999895, 31.77288000000000068 -19.21676000000000073)	0	0	0	0	0	679073717					ditch							/Users/gracezdesenko/Desktop/Work/Hotspots/Hotspot Map/Combined Map Data/QGIS Files/ZIM_water_bodies/hotosm_zwe_waterways_lines_shp/hotosm_zwe_waterways_lines.shp	Buhera	13.4705
LineString (31.68365749999999892 -19.30426634999999891, 31.77288000000000068 -19.21676000000000073)	0	0	0	0	0	678900965					stream							/Users/gracezdesenko/Desktop/Work/Hotspots/Hotspot Map/Combined Map Data/QGIS Files/ZIM_water_bodies/hotosm_zwe_waterways_lines_shp/hotosm_zwe_waterways_lines.shp	Buhera	13.4836
LineString (29.75350560000000044 -17.51672010000000057, 29.76727999999999952 -17.39557999999999893)	0	0	0	0	0	498642519					river							/Users/gracezdesenko/Desktop/Work/Hotspots/Hotspot Map/Combined Map Data/QGIS Files/ZIM_water_bodies/hotosm_zwe_waterways_lines_shp/hotosm_zwe_waterways_lines.shp	Makonde	13.4867
LineString (31.03990429999999989 -19.82791625000000124, 31.0860100000000017 -19.94173999999999936)	0	0	0	0	0	543689349					stream							/Users/gracezdesenko/Desktop/Work/Hotspots/Hotspot Map/Combined Map Data/QGIS Files/ZIM_water_bodies/hotosm_zwe_waterways_lines_shp/hotosm_zwe_waterways_lines.shp	Gutu	13.494
LineString (30.4617529090424668 -17.72985170690716572, 30.33799000000000134 -17.75815000000000055)	River/Stream	Perennial/Permanent	UNK	ZWE	Zimbabwe	0	0	0	0	0	0	0	0	0	0	0	0	/Users/gracezdesenko/Desktop/Work/Hotspots/Hotspot Map/Combined Map Data/QGIS Files/ZIM_water_bodies/ZWE_wat/ZWE_water_lines_dcw.shp	Zvimba	13.4944
LineString (31.63756740000000178 -20.37151734999999775, 31.7181299999999986 -20.27619999999999933)	0	0	0	0	0	249990958					canal							/Users/gracezdesenko/Desktop/Work/Hotspots/Hotspot Map/Combined Map Data/QGIS Files/ZIM_water_bodies/hotosm_zwe_waterways_lines_shp/hotosm_zwe_waterways_lines.shp	Bikita	13.4958
LineString (28.1700221500000012 -17.43027194999999807, 28.05061999999999856 -17.47223999999999933)	0	0	0	0	0	444238545					stream							/Users/gracezdesenko/Desktop/Work/Hotspots/Hotspot Map/Combined Map Data/QGIS Files/ZIM_water_bodies/hotosm_zwe_waterways_lines_shp/hotosm_zwe_waterways_lines.shp	Binga	13.5075
LineString (31.66116569999999797 -19.27734900000000096, 31.77288000000000068 -19.21676000000000073)	0	0	0	0	0	679073718			-1		ditch		culvert					/Users/gracezdesenko/Desktop/Work/Hotspots/Hotspot Map/Combined Map Data/QGIS Files/ZIM_water_bodies/hotosm_zwe_waterways_lines_shp/hotosm_zwe_waterways_lines.shp	Buhera	13.5252
LineString (29.53177604999999772 -20.86522215000000102, 29.40277999999999992 -20.88021000000000171)	0	0	0	0	0	560284558			-1		stream		culvert					/Users/gracezdesenko/Desktop/Work/Hotspots/Hotspot Map/Combined Map Data/QGIS Files/ZIM_water_bodies/hotosm_zwe_waterways_lines_shp/hotosm_zwe_waterways_lines.shp	Insiza	13.5253
LineString (30.22047339999999949 -20.66208320000000143, 30.32989999999999853 -20.59639999999999915)	0	0	0	0	0	325867312				Murongwe	stream							/Users/gracezdesenko/Desktop/Work/Hotspots/Hotspot Map/Combined Map Data/QGIS Files/ZIM_water_bodies/hotosm_zwe_waterways_lines_shp/hotosm_zwe_waterways_lines.shp	Mberengwa	13.5261
LineString (29.35766279999999995 -20.99493954999999801, 29.40277999999999992 -20.88021000000000171)	0	0	0	0	0	27141184				Mzingwane	river							/Users/gracezdesenko/Desktop/Work/Hotspots/Hotspot Map/Combined Map Data/QGIS Files/ZIM_water_bodies/hotosm_zwe_waterways_lines_shp/hotosm_zwe_waterways_lines.shp	Insiza	13.5416
LineString (29.95719621960179779 -18.10214902572759499, 30.08230999999999966 -18.07645000000000124)	River/Stream	Perennial/Permanent	UNK	ZWE	Zimbabwe	0	0	0	0	0	0	0	0	0	0	0	0	/Users/gracezdesenko/Desktop/Work/Hotspots/Hotspot Map/Combined Map Data/QGIS Files/ZIM_water_bodies/ZWE_wat/ZWE_water_lines_dcw.shp	Chegutu	13.5455
LineString (31.98396303722737599 -20.84257883417962276, 32.09631999999999863 -20.9046599999999998)	River/Stream	Perennial/Permanent	MKWASENI	ZWE	Zimbabwe	0	0	0	0	0	0	0	0	0	0	0	0	/Users/gracezdesenko/Desktop/Work/Hotspots/Hotspot Map/Combined Map Data/QGIS Files/ZIM_water_bodies/ZWE_wat/ZWE_water_lines_dcw.shp	Chiredzi	13.5623
LineString (31.8671305000000018 -17.59222969999999719, 31.93340999999999852 -17.6970099999999988)	0	0	0	0	0	557705356			-1	Nyauroyi River	stream		culvert					/Users/gracezdesenko/Desktop/Work/Hotspots/Hotspot Map/Combined Map Data/QGIS Files/ZIM_water_bodies/hotosm_zwe_waterways_lines_shp/hotosm_zwe_waterways_lines.shp	Murehwa	13.5628
LineString (29.50025010000000236 -20.96201969999999903, 29.40277999999999992 -20.88021000000000171)	0	0	0	0	0	490137855					stream							/Users/gracezdesenko/Desktop/Work/Hotspots/Hotspot Map/Combined Map Data/QGIS Files/ZIM_water_bodies/hotosm_zwe_waterways_lines_shp/hotosm_zwe_waterways_lines.shp	Insiza	13.5958
LineString (29.53212574999999873 -20.86270799999999781, 29.40277999999999992 -20.88021000000000171)	0	0	0	0	0	489687795					stream							/Users/gracezdesenko/Desktop/Work/Hotspots/Hotspot Map/Combined Map Data/QGIS Files/ZIM_water_bodies/hotosm_zwe_waterways_lines_shp/hotosm_zwe_waterways_lines.shp	Insiza	13.5984
LineString (29.50911775000000148 -20.80882799999999833, 29.40277999999999992 -20.88021000000000171)	0	0	0	0	0	491214588					stream							/Users/gracezdesenko/Desktop/Work/Hotspots/Hotspot Map/Combined Map Data/QGIS Files/ZIM_water_bodies/hotosm_zwe_waterways_lines_shp/hotosm_zwe_waterways_lines.shp	Insiza	13.5995
LineString (31.86614219999999875 -17.59227124999999958, 31.93340999999999852 -17.6970099999999988)	0	0	0	0	0	557705357				Nyauroyi River	stream							/Users/gracezdesenko/Desktop/Work/Hotspots/Hotspot Map/Combined Map Data/QGIS Files/ZIM_water_bodies/hotosm_zwe_waterways_lines_shp/hotosm_zwe_waterways_lines.shp	Murehwa	13.6136
LineString (32.14878829999999965 -16.83413314999999955, 32.27461999999999875 -16.85679000000000016)	0	0	0	0	0	587303530					river							/Users/gracezdesenko/Desktop/Work/Hotspots/Hotspot Map/Combined Map Data/QGIS Files/ZIM_water_bodies/hotosm_zwe_waterways_lines_shp/hotosm_zwe_waterways_lines.shp	UMP	13.6426
LineString (29.5338048999999998 -20.88843725000000262, 29.40277999999999992 -20.88021000000000171)	0	0	0	0	0	491214616					stream							/Users/gracezdesenko/Desktop/Work/Hotspots/Hotspot Map/Combined Map Data/QGIS Files/ZIM_water_bodies/hotosm_zwe_waterways_lines_shp/hotosm_zwe_waterways_lines.shp	Insiza	13.6636
LineString (29.50213835000000273 -20.96096080000000228, 29.40277999999999992 -20.88021000000000171)	0	0	0	0	0	490137853					stream							/Users/gracezdesenko/Desktop/Work/Hotspots/Hotspot Map/Combined Map Data/QGIS Files/ZIM_water_bodies/hotosm_zwe_waterways_lines_shp/hotosm_zwe_waterways_lines.shp	Insiza	13.666
LineString (29.34189675000000008 -20.98959719999999862, 29.40277999999999992 -20.88021000000000171)	0	0	0	0	0	492424759					stream							/Users/gracezdesenko/Desktop/Work/Hotspots/Hotspot Map/Combined Map Data/QGIS Files/ZIM_water_bodies/hotosm_zwe_waterways_lines_shp/hotosm_zwe_waterways_lines.shp	Insiza	13.6667
LineString (29.27250390600643115 -20.86226365751611311, 29.40277999999999992 -20.88021000000000171)	River/Stream	Perennial/Permanent	UMZINGWANI	ZWE	Zimbabwe	0	0	0	0	0	0	0	0	0	0	0	0	/Users/gracezdesenko/Desktop/Work/Hotspots/Hotspot Map/Combined Map Data/QGIS Files/ZIM_water_bodies/ZWE_wat/ZWE_water_lines_dcw.shp	Insiza	13.7013
LineString (29.51164304999999999 -20.81044514999999961, 29.40277999999999992 -20.88021000000000171)	0	0	0	0	0	491214585					stream							/Users/gracezdesenko/Desktop/Work/Hotspots/Hotspot Map/Combined Map Data/QGIS Files/ZIM_water_bodies/hotosm_zwe_waterways_lines_shp/hotosm_zwe_waterways_lines.shp	Insiza	13.7125
LineString (29.4370333500000001 -20.9998667999999995, 29.40277999999999992 -20.88021000000000171)	0	0	0	0	0	491691817					stream							/Users/gracezdesenko/Desktop/Work/Hotspots/Hotspot Map/Combined Map Data/QGIS Files/ZIM_water_bodies/hotosm_zwe_waterways_lines_shp/hotosm_zwe_waterways_lines.shp	Insiza	13.7187
LineString (32.09153385000000469 -17.50760104999999811, 32.01937999999999818 -17.61070000000000135)	0	0	0	0	0	783887072					dam							/Users/gracezdesenko/Desktop/Work/Hotspots/Hotspot Map/Combined Map Data/QGIS Files/ZIM_water_bodies/hotosm_zwe_waterways_lines_shp/hotosm_zwe_waterways_lines.shp	Mutoko	13.7433
LineString (31.04526514999999875 -19.8235461000000015, 31.0860100000000017 -19.94173999999999936)	0	0	0	0	0	543514419					stream							/Users/gracezdesenko/Desktop/Work/Hotspots/Hotspot Map/Combined Map Data/QGIS Files/ZIM_water_bodies/hotosm_zwe_waterways_lines_shp/hotosm_zwe_waterways_lines.shp	Gutu	13.7626
LineString (32.08592850000000141 -17.50370925, 32.01937999999999818 -17.61070000000000135)	0	0	0	0	0	727852718					stream							/Users/gracezdesenko/Desktop/Work/Hotspots/Hotspot Map/Combined Map Data/QGIS Files/ZIM_water_bodies/hotosm_zwe_waterways_lines_shp/hotosm_zwe_waterways_lines.shp	Mutoko	13.7888
LineString (32.14436530000000403 -17.64508784999999946, 32.01937999999999818 -17.61070000000000135)	0	0	0	0	0	786609101					stream							/Users/gracezdesenko/Desktop/Work/Hotspots/Hotspot Map/Combined Map Data/QGIS Files/ZIM_water_bodies/hotosm_zwe_waterways_lines_shp/hotosm_zwe_waterways_lines.shp	Mutoko	13.7993
LineString (29.47571289999999777 -20.9844179000000004, 29.40277999999999992 -20.88021000000000171)	0	0	0	0	0	490060424					stream							/Users/gracezdesenko/Desktop/Work/Hotspots/Hotspot Map/Combined Map Data/QGIS Files/ZIM_water_bodies/hotosm_zwe_waterways_lines_shp/hotosm_zwe_waterways_lines.shp	Insiza	13.8082
LineString (29.5097762500000016 -20.80641980000000046, 29.40277999999999992 -20.88021000000000171)	0	0	0	0	0	491214587					stream							/Users/gracezdesenko/Desktop/Work/Hotspots/Hotspot Map/Combined Map Data/QGIS Files/ZIM_water_bodies/hotosm_zwe_waterways_lines_shp/hotosm_zwe_waterways_lines.shp	Insiza	13.8114
LineString (30.86970233887790016 -16.39123155602374027, 30.99856000000000122 -16.40304000000000073)	River/Stream	Perennial/Permanent	UNK	ZWE	Zimbabwe	0	0	0	0	0	0	0	0	0	0	0	0	/Users/gracezdesenko/Desktop/Work/Hotspots/Hotspot Map/Combined Map Data/QGIS Files/ZIM_water_bodies/ZWE_wat/ZWE_water_lines_dcw.shp	Muzarabani	13.8265
LineString (29.52376890000000031 -20.82847875000000215, 29.40277999999999992 -20.88021000000000171)	0	0	0	0	0	489536179					river							/Users/gracezdesenko/Desktop/Work/Hotspots/Hotspot Map/Combined Map Data/QGIS Files/ZIM_water_bodies/hotosm_zwe_waterways_lines_shp/hotosm_zwe_waterways_lines.shp	Insiza	13.8328
LineString (30.2117533999999992 -20.65345239999999905, 30.32989999999999853 -20.59639999999999915)	0	0	0	0	0	325867314					stream							/Users/gracezdesenko/Desktop/Work/Hotspots/Hotspot Map/Combined Map Data/QGIS Files/ZIM_water_bodies/hotosm_zwe_waterways_lines_shp/hotosm_zwe_waterways_lines.shp	Mberengwa	13.8396
LineString (31.6883693500000021 -17.1202626500000008, 31.56044999999999945 -17.14314999999999856)	0	0	0	0	0	458541534	bing			Mufurudzi River	river							/Users/gracezdesenko/Desktop/Work/Hotspots/Hotspot Map/Combined Map Data/QGIS Files/ZIM_water_bodies/hotosm_zwe_waterways_lines_shp/hotosm_zwe_waterways_lines.shp	Shamva	13.8457
LineString (31.07176325000000006 -17.5845590499999993, 30.94585000000000008 -17.5519299999999987)	0	0	0	0	0	217172294				Mazoe River	stream							/Users/gracezdesenko/Desktop/Work/Hotspots/Hotspot Map/Combined Map Data/QGIS Files/ZIM_water_bodies/hotosm_zwe_waterways_lines_shp/hotosm_zwe_waterways_lines.shp	Mazowe	13.8461
LineString (32.23030281269535635 -21.08622460353312178, 32.16411000000000087 -20.97768999999999906)	River/Stream	Perennial/Permanent	UNK	ZWE	Zimbabwe	0	0	0	0	0	0	0	0	0	0	0	0	/Users/gracezdesenko/Desktop/Work/Hotspots/Hotspot Map/Combined Map Data/QGIS Files/ZIM_water_bodies/ZWE_wat/ZWE_water_lines_dcw.shp	Chipinge	13.8471
LineString (31.69159959999999998 -19.31535395000000221, 31.77288000000000068 -19.21676000000000073)	0	0	0	0	0	690080794					stream							/Users/gracezdesenko/Desktop/Work/Hotspots/Hotspot Map/Combined Map Data/QGIS Files/ZIM_water_bodies/hotosm_zwe_waterways_lines_shp/hotosm_zwe_waterways_lines.shp	Buhera	13.8608
LineString (30.96824379999999977 -19.88425014999999973, 31.0860100000000017 -19.94173999999999936)	0	0	0	0	0	543314433					stream							/Users/gracezdesenko/Desktop/Work/Hotspots/Hotspot Map/Combined Map Data/QGIS Files/ZIM_water_bodies/hotosm_zwe_waterways_lines_shp/hotosm_zwe_waterways_lines.shp	Gutu	13.8762
LineString (29.47856275000000181 -20.98349174999999889, 29.40277999999999992 -20.88021000000000171)	0	0	0	0	0	490060427					stream							/Users/gracezdesenko/Desktop/Work/Hotspots/Hotspot Map/Combined Map Data/QGIS Files/ZIM_water_bodies/hotosm_zwe_waterways_lines_shp/hotosm_zwe_waterways_lines.shp	Insiza	13.8887
LineString (29.51072169999999772 -20.80645104999999973, 29.40277999999999992 -20.88021000000000171)	0	0	0	0	0	491214586					stream							/Users/gracezdesenko/Desktop/Work/Hotspots/Hotspot Map/Combined Map Data/QGIS Files/ZIM_water_bodies/hotosm_zwe_waterways_lines_shp/hotosm_zwe_waterways_lines.shp	Insiza	13.8888
LineString (29.8043686000000001 -17.27505449999999954, 29.76727999999999952 -17.39557999999999893)	0	0	0	0	0	550089760					stream							/Users/gracezdesenko/Desktop/Work/Hotspots/Hotspot Map/Combined Map Data/QGIS Files/ZIM_water_bodies/hotosm_zwe_waterways_lines_shp/hotosm_zwe_waterways_lines.shp	Makonde	13.9093
LineString (30.26498320518091845 -17.65364558066885792, 30.33799000000000134 -17.75815000000000055)	River/Stream	Perennial/Permanent	HUNYANI	ZWE	Zimbabwe	0	0	0	0	0	0	0	0	0	0	0	0	/Users/gracezdesenko/Desktop/Work/Hotspots/Hotspot Map/Combined Map Data/QGIS Files/ZIM_water_bodies/ZWE_wat/ZWE_water_lines_dcw.shp	Zvimba	13.9196
LineString (31.0428437499999994 -16.28453470000000181, 30.99856000000000122 -16.40304000000000073)	0	0	0	0	0	764230382					river							/Users/gracezdesenko/Desktop/Work/Hotspots/Hotspot Map/Combined Map Data/QGIS Files/ZIM_water_bodies/hotosm_zwe_waterways_lines_shp/hotosm_zwe_waterways_lines.shp	Muzarabani	13.9416
LineString (31.59774964781559703 -20.22182465630124426, 31.7181299999999986 -20.27619999999999933)	River/Stream	Perennial/Permanent	UNK	ZWE	Zimbabwe	0	0	0	0	0	0	0	0	0	0	0	0	/Users/gracezdesenko/Desktop/Work/Hotspots/Hotspot Map/Combined Map Data/QGIS Files/ZIM_water_bodies/ZWE_wat/ZWE_water_lines_dcw.shp	Bikita	13.9439
LineString (29.53140229999999988 -20.91563400000000073, 29.40277999999999992 -20.88021000000000171)	0	0	0	0	0	489962626					stream							/Users/gracezdesenko/Desktop/Work/Hotspots/Hotspot Map/Combined Map Data/QGIS Files/ZIM_water_bodies/hotosm_zwe_waterways_lines_shp/hotosm_zwe_waterways_lines.shp	Insiza	13.9449
LineString (29.53439389999999776 -20.90521634999999989, 29.40277999999999992 -20.88021000000000171)	0	0	0	0	0	490580780					stream							/Users/gracezdesenko/Desktop/Work/Hotspots/Hotspot Map/Combined Map Data/QGIS Files/ZIM_water_bodies/hotosm_zwe_waterways_lines_shp/hotosm_zwe_waterways_lines.shp	Insiza	13.9708
LineString (28.01837104999999895 -17.59462990000000104, 28.05061999999999856 -17.47223999999999933)	0	0	0	0	0	353232703					stream							/Users/gracezdesenko/Desktop/Work/Hotspots/Hotspot Map/Combined Map Data/QGIS Files/ZIM_water_bodies/hotosm_zwe_waterways_lines_shp/hotosm_zwe_waterways_lines.shp	Binga	13.9716
LineString (29.64238999999999891 -17.35598329999999834, 29.76727999999999952 -17.39557999999999893)	0	0	0	0	0	268407784					river							/Users/gracezdesenko/Desktop/Work/Hotspots/Hotspot Map/Combined Map Data/QGIS Files/ZIM_water_bodies/hotosm_zwe_waterways_lines_shp/hotosm_zwe_waterways_lines.shp	Makonde	13.977
LineString (29.52680559999999943 -20.83134894999999887, 29.40277999999999992 -20.88021000000000171)	0	0	0	0	0	491214597					stream							/Users/gracezdesenko/Desktop/Work/Hotspots/Hotspot Map/Combined Map Data/QGIS Files/ZIM_water_bodies/hotosm_zwe_waterways_lines_shp/hotosm_zwe_waterways_lines.shp	Insiza	13.9951
LineString (30.20972770000000196 -18.11081010000000191, 30.08230999999999966 -18.07645000000000124)	0	0	0	0	0	254913618	Bing				dam							/Users/gracezdesenko/Desktop/Work/Hotspots/Hotspot Map/Combined Map Data/QGIS Files/ZIM_water_bodies/hotosm_zwe_waterways_lines_shp/hotosm_zwe_waterways_lines.shp	Chegutu	14.013
LineString (31.6614576999999997 -19.2863903499999978, 31.77288000000000068 -19.21676000000000073)	0	0	0	0	0	678755977					stream							/Users/gracezdesenko/Desktop/Work/Hotspots/Hotspot Map/Combined Map Data/QGIS Files/ZIM_water_bodies/hotosm_zwe_waterways_lines_shp/hotosm_zwe_waterways_lines.shp	Buhera	14.0225
LineString (30.60920050930811698 -20.80717563617519517, 30.50038999999999945 -20.73225000000000051)	River/Stream	Perennial/Permanent	UNK	ZWE	Zimbabwe	0	0	0	0	0	0	0	0	0	0	0	0	/Users/gracezdesenko/Desktop/Work/Hotspots/Hotspot Map/Combined Map Data/QGIS Files/ZIM_water_bodies/ZWE_wat/ZWE_water_lines_dcw.shp	Mwenezi	14.0424
LineString (31.19949009999999845 -19.87410115000000133, 31.0860100000000017 -19.94173999999999936)	0	0	0	0	0	545674725					stream							/Users/gracezdesenko/Desktop/Work/Hotspots/Hotspot Map/Combined Map Data/QGIS Files/ZIM_water_bodies/hotosm_zwe_waterways_lines_shp/hotosm_zwe_waterways_lines.shp	Gutu	14.0448
LineString (30.15838259999999948 -17.97248729999999739, 30.08230999999999966 -18.07645000000000124)	0	0	0	0	0	832937770					river							/Users/gracezdesenko/Desktop/Work/Hotspots/Hotspot Map/Combined Map Data/QGIS Files/ZIM_water_bodies/hotosm_zwe_waterways_lines_shp/hotosm_zwe_waterways_lines.shp	Chegutu	14.0461
LineString (29.53203459999999936 -20.84365499999999827, 29.40277999999999992 -20.88021000000000171)	0	0	0	0	0	491214611					stream							/Users/gracezdesenko/Desktop/Work/Hotspots/Hotspot Map/Combined Map Data/QGIS Files/ZIM_water_bodies/hotosm_zwe_waterways_lines_shp/hotosm_zwe_waterways_lines.shp	Insiza	14.0467
LineString (29.53556199999999876 -20.90321554999999876, 29.40277999999999992 -20.88021000000000171)	0	0	0	0	0	490580779					stream							/Users/gracezdesenko/Desktop/Work/Hotspots/Hotspot Map/Combined Map Data/QGIS Files/ZIM_water_bodies/hotosm_zwe_waterways_lines_shp/hotosm_zwe_waterways_lines.shp	Insiza	14.0482
LineString (30.99796915000000297 -20.03759900000000016, 31.0860100000000017 -19.94173999999999936)	0	0	0	0	0	23383622					river							/Users/gracezdesenko/Desktop/Work/Hotspots/Hotspot Map/Combined Map Data/QGIS Files/ZIM_water_bodies/hotosm_zwe_waterways_lines_shp/hotosm_zwe_waterways_lines.shp	Gutu	14.0538
LineString (30.50792004999999918 -16.81912789999999802, 30.62287999999999855 -16.88145499999999899)	0	0	0	0	0	194283108					stream							/Users/gracezdesenko/Desktop/Work/Hotspots/Hotspot Map/Combined Map Data/QGIS Files/ZIM_water_bodies/hotosm_zwe_waterways_lines_shp/hotosm_zwe_waterways_lines.shp	Guruve	14.0595
LineString (29.53802705000000017 -20.88353864999999843, 29.40277999999999992 -20.88021000000000171)	0	0	0	0	0	489687791					stream							/Users/gracezdesenko/Desktop/Work/Hotspots/Hotspot Map/Combined Map Data/QGIS Files/ZIM_water_bodies/hotosm_zwe_waterways_lines_shp/hotosm_zwe_waterways_lines.shp	Insiza	14.0775
LineString (29.53686384999999959 -20.86327909999999974, 29.40277999999999992 -20.88021000000000171)	0	0	0	0	0	560284563			-1		stream		culvert					/Users/gracezdesenko/Desktop/Work/Hotspots/Hotspot Map/Combined Map Data/QGIS Files/ZIM_water_bodies/hotosm_zwe_waterways_lines_shp/hotosm_zwe_waterways_lines.shp	Insiza	14.078
LineString (29.53767384999999734 -20.87014589999999714, 29.40277999999999992 -20.88021000000000171)	0	0	0	0	0	489684517					stream							/Users/gracezdesenko/Desktop/Work/Hotspots/Hotspot Map/Combined Map Data/QGIS Files/ZIM_water_bodies/hotosm_zwe_waterways_lines_shp/hotosm_zwe_waterways_lines.shp	Insiza	14.0808
LineString (30.26801306430967031 -20.70952698652570589, 30.32989999999999853 -20.59639999999999915)	River/Stream	Perennial/Permanent	UNK	ZWE	Zimbabwe	0	0	0	0	0	0	0	0	0	0	0	0	/Users/gracezdesenko/Desktop/Work/Hotspots/Hotspot Map/Combined Map Data/QGIS Files/ZIM_water_bodies/ZWE_wat/ZWE_water_lines_dcw.shp	Mberengwa	14.0875
LineString (29.53694430000000182 -20.86291064999999989, 29.40277999999999992 -20.88021000000000171)	0	0	0	0	0	560284566					stream							/Users/gracezdesenko/Desktop/Work/Hotspots/Hotspot Map/Combined Map Data/QGIS Files/ZIM_water_bodies/hotosm_zwe_waterways_lines_shp/hotosm_zwe_waterways_lines.shp	Insiza	14.0918
LineString (32.14733650000000154 -17.64473004999999972, 32.01937999999999818 -17.61070000000000135)	0	0	0	0	0	786609100			-1		stream		culvert					/Users/gracezdesenko/Desktop/Work/Hotspots/Hotspot Map/Combined Map Data/QGIS Files/ZIM_water_bodies/hotosm_zwe_waterways_lines_shp/hotosm_zwe_waterways_lines.shp	Mutoko	14.092
LineString (30.91577844999999769 -17.67598025000000206, 30.94585000000000008 -17.5519299999999987)	0	0	0	0	0	406943644				Gwebi	stream							/Users/gracezdesenko/Desktop/Work/Hotspots/Hotspot Map/Combined Map Data/QGIS Files/ZIM_water_bodies/hotosm_zwe_waterways_lines_shp/hotosm_zwe_waterways_lines.shp	Mazowe	14.0955
LineString (29.42693350000000052 -21.00555700000000314, 29.40277999999999992 -20.88021000000000171)	0	0	0	0	0	491691820					stream							/Users/gracezdesenko/Desktop/Work/Hotspots/Hotspot Map/Combined Map Data/QGIS Files/ZIM_water_bodies/hotosm_zwe_waterways_lines_shp/hotosm_zwe_waterways_lines.shp	Insiza	14.1035
LineString (32.07549019999999729 -17.49516574999999818, 32.01937999999999818 -17.61070000000000135)	0	0	0	0	0	783887071			-1		stream		culvert					/Users/gracezdesenko/Desktop/Work/Hotspots/Hotspot Map/Combined Map Data/QGIS Files/ZIM_water_bodies/hotosm_zwe_waterways_lines_shp/hotosm_zwe_waterways_lines.shp	Mutoko	14.1064
LineString (31.64888905000000108 -19.26629020000000025, 31.77288000000000068 -19.21676000000000073)	0	0	0	0	0	678825855					stream							/Users/gracezdesenko/Desktop/Work/Hotspots/Hotspot Map/Combined Map Data/QGIS Files/ZIM_water_bodies/hotosm_zwe_waterways_lines_shp/hotosm_zwe_waterways_lines.shp	Buhera	14.1423
LineString (29.50248840000000072 -20.96705814999999973, 29.40277999999999992 -20.88021000000000171)	0	0	0	0	0	490137857					stream							/Users/gracezdesenko/Desktop/Work/Hotspots/Hotspot Map/Combined Map Data/QGIS Files/ZIM_water_bodies/hotosm_zwe_waterways_lines_shp/hotosm_zwe_waterways_lines.shp	Insiza	14.1434
LineString (31.02875979999999956 -17.45181880000000163, 30.94585000000000008 -17.5519299999999987)	0	0	0	0	0	375975881	bing			Mazowe	river							/Users/gracezdesenko/Desktop/Work/Hotspots/Hotspot Map/Combined Map Data/QGIS Files/ZIM_water_bodies/hotosm_zwe_waterways_lines_shp/hotosm_zwe_waterways_lines.shp	Mazowe	14.1523
LineString (29.51878130000000056 -20.8133277000000021, 29.40277999999999992 -20.88021000000000171)	0	0	0	0	0	247493376	bing				dam							/Users/gracezdesenko/Desktop/Work/Hotspots/Hotspot Map/Combined Map Data/QGIS Files/ZIM_water_bodies/hotosm_zwe_waterways_lines_shp/hotosm_zwe_waterways_lines.shp	Insiza	14.1629
LineString (29.80376779999999926 -17.27241384999999951, 29.76727999999999952 -17.39557999999999893)	0	0	0	0	0	550089759					stream							/Users/gracezdesenko/Desktop/Work/Hotspots/Hotspot Map/Combined Map Data/QGIS Files/ZIM_water_bodies/hotosm_zwe_waterways_lines_shp/hotosm_zwe_waterways_lines.shp	Makonde	14.1722
LineString (29.52844840000000204 -20.83073850000000249, 29.40277999999999992 -20.88021000000000171)	0	0	0	0	0	491214596					stream							/Users/gracezdesenko/Desktop/Work/Hotspots/Hotspot Map/Combined Map Data/QGIS Files/ZIM_water_bodies/hotosm_zwe_waterways_lines_shp/hotosm_zwe_waterways_lines.shp	Insiza	14.179
LineString (30.45524308726583484 -17.81976127872778903, 30.33799000000000134 -17.75815000000000055)	River/Stream	Perennial/Permanent	UNK	ZWE	Zimbabwe	0	0	0	0	0	0	0	0	0	0	0	0	/Users/gracezdesenko/Desktop/Work/Hotspots/Hotspot Map/Combined Map Data/QGIS Files/ZIM_water_bodies/ZWE_wat/ZWE_water_lines_dcw.shp	Zvimba	14.1797
LineString (29.53642835000000133 -20.90679365000000089, 29.40277999999999992 -20.88021000000000171)	0	0	0	0	0	490580778					stream							/Users/gracezdesenko/Desktop/Work/Hotspots/Hotspot Map/Combined Map Data/QGIS Files/ZIM_water_bodies/hotosm_zwe_waterways_lines_shp/hotosm_zwe_waterways_lines.shp	Insiza	14.2134
LineString (29.39865764999999698 -21.00859075000000331, 29.40277999999999992 -20.88021000000000171)	0	0	0	0	0	492414514					stream							/Users/gracezdesenko/Desktop/Work/Hotspots/Hotspot Map/Combined Map Data/QGIS Files/ZIM_water_bodies/hotosm_zwe_waterways_lines_shp/hotosm_zwe_waterways_lines.shp	Insiza	14.2203
LineString (29.53803630000000169 -20.89902220000000099, 29.40277999999999992 -20.88021000000000171)	0	0	0	0	0	490580773					stream							/Users/gracezdesenko/Desktop/Work/Hotspots/Hotspot Map/Combined Map Data/QGIS Files/ZIM_water_bodies/hotosm_zwe_waterways_lines_shp/hotosm_zwe_waterways_lines.shp	Insiza	14.2263
LineString (29.53907260000000079 -20.86988690000000091, 29.40277999999999992 -20.88021000000000171)	0	0	0	0	0	489684514					stream							/Users/gracezdesenko/Desktop/Work/Hotspots/Hotspot Map/Combined Map Data/QGIS Files/ZIM_water_bodies/hotosm_zwe_waterways_lines_shp/hotosm_zwe_waterways_lines.shp	Insiza	14.2281
LineString (28.05975425000000101 -17.60058219999999807, 28.05061999999999856 -17.47223999999999933)	0	0	0	0	0	353220429					stream							/Users/gracezdesenko/Desktop/Work/Hotspots/Hotspot Map/Combined Map Data/QGIS Files/ZIM_water_bodies/hotosm_zwe_waterways_lines_shp/hotosm_zwe_waterways_lines.shp	Binga	14.2374
LineString (29.52125974999999869 -20.94460240000000084, 29.40277999999999992 -20.88021000000000171)	0	0	0	0	0	489381212					stream							/Users/gracezdesenko/Desktop/Work/Hotspots/Hotspot Map/Combined Map Data/QGIS Files/ZIM_water_bodies/hotosm_zwe_waterways_lines_shp/hotosm_zwe_waterways_lines.shp	Insiza	14.2389
LineString (31.60303115854002698 -20.34517768504301927, 31.7181299999999986 -20.27619999999999933)	River/Stream	Perennial/Permanent	UNK	ZWE	Zimbabwe	0	0	0	0	0	0	0	0	0	0	0	0	/Users/gracezdesenko/Desktop/Work/Hotspots/Hotspot Map/Combined Map Data/QGIS Files/ZIM_water_bodies/ZWE_wat/ZWE_water_lines_dcw.shp	Bikita	14.2414
LineString (29.49997944999999788 -20.97088444999999979, 29.40277999999999992 -20.88021000000000171)	0	0	0	0	0	471561415					river							/Users/gracezdesenko/Desktop/Work/Hotspots/Hotspot Map/Combined Map Data/QGIS Files/ZIM_water_bodies/hotosm_zwe_waterways_lines_shp/hotosm_zwe_waterways_lines.shp	Insiza	14.2483
LineString (31.13025629999999921 -16.42390619999999757, 30.99856000000000122 -16.40304000000000073)	0	0	0	0	0	764230376					stream							/Users/gracezdesenko/Desktop/Work/Hotspots/Hotspot Map/Combined Map Data/QGIS Files/ZIM_water_bodies/hotosm_zwe_waterways_lines_shp/hotosm_zwe_waterways_lines.shp	Muzarabani	14.2549
LineString (30.95911865000000063 -16.52612835000000047, 30.99856000000000122 -16.40304000000000073)	0	0	0	0	0	609707563					river							/Users/gracezdesenko/Desktop/Work/Hotspots/Hotspot Map/Combined Map Data/QGIS Files/ZIM_water_bodies/hotosm_zwe_waterways_lines_shp/hotosm_zwe_waterways_lines.shp	Muzarabani	14.2577
LineString (28.00381629999999689 -17.59303704999999951, 28.05061999999999856 -17.47223999999999933)	0	0	0	0	0	353232705					stream							/Users/gracezdesenko/Desktop/Work/Hotspots/Hotspot Map/Combined Map Data/QGIS Files/ZIM_water_bodies/hotosm_zwe_waterways_lines_shp/hotosm_zwe_waterways_lines.shp	Binga	14.263
LineString (29.53975289999999987 -20.87489895000000217, 29.40277999999999992 -20.88021000000000171)	0	0	0	0	0	489684544					river							/Users/gracezdesenko/Desktop/Work/Hotspots/Hotspot Map/Combined Map Data/QGIS Files/ZIM_water_bodies/hotosm_zwe_waterways_lines_shp/hotosm_zwe_waterways_lines.shp	Insiza	14.2648
LineString (29.53675265000000039 -20.90768979999999999, 29.40277999999999992 -20.88021000000000171)	0	0	0	0	0	490580777					stream							/Users/gracezdesenko/Desktop/Work/Hotspots/Hotspot Map/Combined Map Data/QGIS Files/ZIM_water_bodies/hotosm_zwe_waterways_lines_shp/hotosm_zwe_waterways_lines.shp	Insiza	14.2672
LineString (29.32803150000000159 -17.16916675000000225, 29.19622000000000028 -17.14536000000000016)	0	0	0	0	0	269159754					stream							/Users/gracezdesenko/Desktop/Work/Hotspots/Hotspot Map/Combined Map Data/QGIS Files/ZIM_water_bodies/hotosm_zwe_waterways_lines_shp/hotosm_zwe_waterways_lines.shp	Hurungwe	14.2696
LineString (29.52389494999999897 -20.94095885000000123, 29.40277999999999992 -20.88021000000000171)	0	0	0	0	0	489384916					stream							/Users/gracezdesenko/Desktop/Work/Hotspots/Hotspot Map/Combined Map Data/QGIS Files/ZIM_water_bodies/hotosm_zwe_waterways_lines_shp/hotosm_zwe_waterways_lines.shp	Insiza	14.2826
LineString (29.53767785000000146 -20.90470344999999952, 29.40277999999999992 -20.88021000000000171)	0	0	0	0	0	490580763					stream							/Users/gracezdesenko/Desktop/Work/Hotspots/Hotspot Map/Combined Map Data/QGIS Files/ZIM_water_bodies/hotosm_zwe_waterways_lines_shp/hotosm_zwe_waterways_lines.shp	Insiza	14.295
LineString (32.9950556000000006 -17.71504604999999799, 32.88123300000000171 -17.64578300000000155)	0	0	0	0	0	213842591					river							/Users/gracezdesenko/Desktop/Work/Hotspots/Hotspot Map/Combined Map Data/QGIS Files/ZIM_water_bodies/hotosm_zwe_waterways_lines_shp/hotosm_zwe_waterways_lines.shp	Nyanga	14.3036
LineString (29.5387196000000003 -20.89972885000000247, 29.40277999999999992 -20.88021000000000171)	0	0	0	0	0	490580771					stream							/Users/gracezdesenko/Desktop/Work/Hotspots/Hotspot Map/Combined Map Data/QGIS Files/ZIM_water_bodies/hotosm_zwe_waterways_lines_shp/hotosm_zwe_waterways_lines.shp	Insiza	14.3082
LineString (29.31281666271948438 -16.75546273250140672, 29.17859999999999943 -16.75566999999999851)	River/Stream	Perennial/Permanent	UNK	ZWE	Zimbabwe	0	0	0	0	0	0	0	0	0	0	0	0	/Users/gracezdesenko/Desktop/Work/Hotspots/Hotspot Map/Combined Map Data/QGIS Files/ZIM_water_bodies/ZWE_wat/ZWE_water_lines_dcw.shp	Hurungwe	14.3106
LineString (29.33240845000000263 -20.9913703500000004, 29.40277999999999992 -20.88021000000000171)	0	0	0	0	0	492424752					stream							/Users/gracezdesenko/Desktop/Work/Hotspots/Hotspot Map/Combined Map Data/QGIS Files/ZIM_water_bodies/hotosm_zwe_waterways_lines_shp/hotosm_zwe_waterways_lines.shp	Insiza	14.3194
LineString (31.48727129962092164 -17.25182532659387746, 31.56044999999999945 -17.14314999999999856)	River/Stream	Perennial/Permanent	MAZOE	ZWE	Zimbabwe	0	0	0	0	0	0	0	0	0	0	0	0	/Users/gracezdesenko/Desktop/Work/Hotspots/Hotspot Map/Combined Map Data/QGIS Files/ZIM_water_bodies/ZWE_wat/ZWE_water_lines_dcw.shp	Shamva	14.3265
LineString (29.32284349114556221 -17.10088538417982562, 29.19622000000000028 -17.14536000000000016)	River/Stream	Perennial/Permanent	UNK	ZWE	Zimbabwe	0	0	0	0	0	0	0	0	0	0	0	0	/Users/gracezdesenko/Desktop/Work/Hotspots/Hotspot Map/Combined Map Data/QGIS Files/ZIM_water_bodies/ZWE_wat/ZWE_water_lines_dcw.shp	Hurungwe	14.3456
LineString (29.5398430999999988 -20.86594360000000137, 29.40277999999999992 -20.88021000000000171)	0	0	0	0	0	489687794					stream							/Users/gracezdesenko/Desktop/Work/Hotspots/Hotspot Map/Combined Map Data/QGIS Files/ZIM_water_bodies/hotosm_zwe_waterways_lines_shp/hotosm_zwe_waterways_lines.shp	Insiza	14.3497
LineString (29.39445595000000111 -21.00958225000000112, 29.40277999999999992 -20.88021000000000171)	0	0	0	0	0	492414524					stream							/Users/gracezdesenko/Desktop/Work/Hotspots/Hotspot Map/Combined Map Data/QGIS Files/ZIM_water_bodies/hotosm_zwe_waterways_lines_shp/hotosm_zwe_waterways_lines.shp	Insiza	14.3498
LineString (30.44665884999999861 -19.95781254999999987, 30.31128999999999962 -19.97915000000000063)	0	0	0	0	0	373602208					river							/Users/gracezdesenko/Desktop/Work/Hotspots/Hotspot Map/Combined Map Data/QGIS Files/ZIM_water_bodies/hotosm_zwe_waterways_lines_shp/hotosm_zwe_waterways_lines.shp	Shurugwi	14.3643
LineString (31.03923834999999798 -18.94142060000000072, 31.17423000000000144 -18.9604600000000012)	0	0	0	0	0	481112581				Sebakwe River	stream							/Users/gracezdesenko/Desktop/Work/Hotspots/Hotspot Map/Combined Map Data/QGIS Files/ZIM_water_bodies/hotosm_zwe_waterways_lines_shp/hotosm_zwe_waterways_lines.shp	Chikomba	14.3731
LineString (29.53958800000000195 -20.89879735000000238, 29.40277999999999992 -20.88021000000000171)	0	0	0	0	0	490580772					stream							/Users/gracezdesenko/Desktop/Work/Hotspots/Hotspot Map/Combined Map Data/QGIS Files/ZIM_water_bodies/hotosm_zwe_waterways_lines_shp/hotosm_zwe_waterways_lines.shp	Insiza	14.3824
LineString (31.64692180000000121 -19.26754319999999865, 31.77288000000000068 -19.21676000000000073)	0	0	0	0	0	678825856					stream		culvert					/Users/gracezdesenko/Desktop/Work/Hotspots/Hotspot Map/Combined Map Data/QGIS Files/ZIM_water_bodies/hotosm_zwe_waterways_lines_shp/hotosm_zwe_waterways_lines.shp	Buhera	14.3868
LineString (30.50236230126812487 -16.82283027336413284, 30.62287999999999855 -16.88145499999999899)	River/Stream	Perennial/Permanent	UNK	ZWE	Zimbabwe	0	0	0	0	0	0	0	0	0	0	0	0	/Users/gracezdesenko/Desktop/Work/Hotspots/Hotspot Map/Combined Map Data/QGIS Files/ZIM_water_bodies/ZWE_wat/ZWE_water_lines_dcw.shp	Guruve	14.3891
LineString (29.5168304500000005 -20.95404465000000016, 29.40277999999999992 -20.88021000000000171)	0	0	0	0	0	489962637					stream							/Users/gracezdesenko/Desktop/Work/Hotspots/Hotspot Map/Combined Map Data/QGIS Files/ZIM_water_bodies/hotosm_zwe_waterways_lines_shp/hotosm_zwe_waterways_lines.shp	Insiza	14.408
LineString (29.54004400000000174 -20.8973928500000028, 29.40277999999999992 -20.88021000000000171)	0	0	0	0	0	490580770					stream							/Users/gracezdesenko/Desktop/Work/Hotspots/Hotspot Map/Combined Map Data/QGIS Files/ZIM_water_bodies/hotosm_zwe_waterways_lines_shp/hotosm_zwe_waterways_lines.shp	Insiza	14.4081
LineString (32.10062415000000158 -17.22116299999999711, 32.22491000000000128 -17.27299000000000007)	0	0	0	0	0	375121593					river							/Users/gracezdesenko/Desktop/Work/Hotspots/Hotspot Map/Combined Map Data/QGIS Files/ZIM_water_bodies/hotosm_zwe_waterways_lines_shp/hotosm_zwe_waterways_lines.shp	Mutoko	14.4081
LineString (31.64495405000000261 -19.26353815000000225, 31.77288000000000068 -19.21676000000000073)	0	0	0	0	0	678648211					river							/Users/gracezdesenko/Desktop/Work/Hotspots/Hotspot Map/Combined Map Data/QGIS Files/ZIM_water_bodies/hotosm_zwe_waterways_lines_shp/hotosm_zwe_waterways_lines.shp	Buhera	14.4125
LineString (31.6527566500000006 -19.2797256499999996, 31.77288000000000068 -19.21676000000000073)	0	0	0	0	0	678778617			-1		stream		culvert					/Users/gracezdesenko/Desktop/Work/Hotspots/Hotspot Map/Combined Map Data/QGIS Files/ZIM_water_bodies/hotosm_zwe_waterways_lines_shp/hotosm_zwe_waterways_lines.shp	Buhera	14.4248
LineString (29.37739649999999969 -21.00832355000000007, 29.40277999999999992 -20.88021000000000171)	0	0	0	0	0	492219818					stream							/Users/gracezdesenko/Desktop/Work/Hotspots/Hotspot Map/Combined Map Data/QGIS Files/ZIM_water_bodies/hotosm_zwe_waterways_lines_shp/hotosm_zwe_waterways_lines.shp	Insiza	14.4279
LineString (31.85184995000000185 -18.76059885000000094, 31.93944000000000116 -18.86075999999999908)	0	0	0	0	0	373634891					river							/Users/gracezdesenko/Desktop/Work/Hotspots/Hotspot Map/Combined Map Data/QGIS Files/ZIM_water_bodies/hotosm_zwe_waterways_lines_shp/hotosm_zwe_waterways_lines.shp	Makoni	14.4279
LineString (29.54095020000000105 -20.86868365000000125, 29.40277999999999992 -20.88021000000000171)	0	0	0	0	0	489684505					stream							/Users/gracezdesenko/Desktop/Work/Hotspots/Hotspot Map/Combined Map Data/QGIS Files/ZIM_water_bodies/hotosm_zwe_waterways_lines_shp/hotosm_zwe_waterways_lines.shp	Insiza	14.4341
LineString (29.54013679999999908 -20.86181479999999766, 29.40277999999999992 -20.88021000000000171)	0	0	0	0	0	560284569					stream							/Users/gracezdesenko/Desktop/Work/Hotspots/Hotspot Map/Combined Map Data/QGIS Files/ZIM_water_bodies/hotosm_zwe_waterways_lines_shp/hotosm_zwe_waterways_lines.shp	Insiza	14.4376
LineString (29.54029305000000249 -20.86248584999999878, 29.40277999999999992 -20.88021000000000171)	0	0	0	0	0	560284568			-1		stream		culvert					/Users/gracezdesenko/Desktop/Work/Hotspots/Hotspot Map/Combined Map Data/QGIS Files/ZIM_water_bodies/hotosm_zwe_waterways_lines_shp/hotosm_zwe_waterways_lines.shp	Insiza	14.4434
LineString (30.50361515000000168 -20.87598979999999926, 30.45720000000000027 -20.75300000000000011)	0	0	0	0	0	588446835					stream							/Users/gracezdesenko/Desktop/Work/Hotspots/Hotspot Map/Combined Map Data/QGIS Files/ZIM_water_bodies/hotosm_zwe_waterways_lines_shp/hotosm_zwe_waterways_lines.shp	Mberengwa	14.4486
LineString (32.81218300000000454 -17.75845699999999994, 32.88123300000000171 -17.64578300000000155)	0	0	0	0	0	591612865					river							/Users/gracezdesenko/Desktop/Work/Hotspots/Hotspot Map/Combined Map Data/QGIS Files/ZIM_water_bodies/hotosm_zwe_waterways_lines_shp/hotosm_zwe_waterways_lines.shp	Nyanga	14.4626
LineString (28.08405314999999902 -17.59897420000000068, 28.05061999999999856 -17.47223999999999933)	0	0	0	0	0	353220428					stream							/Users/gracezdesenko/Desktop/Work/Hotspots/Hotspot Map/Combined Map Data/QGIS Files/ZIM_water_bodies/hotosm_zwe_waterways_lines_shp/hotosm_zwe_waterways_lines.shp	Binga	14.4686
LineString (29.37225534999999965 -21.00770684999999816, 29.40277999999999992 -20.88021000000000171)	0	0	0	0	0	492219820					stream							/Users/gracezdesenko/Desktop/Work/Hotspots/Hotspot Map/Combined Map Data/QGIS Files/ZIM_water_bodies/hotosm_zwe_waterways_lines_shp/hotosm_zwe_waterways_lines.shp	Insiza	14.4686
LineString (31.10119819999999891 -20.07180230000000165, 31.0860100000000017 -19.94173999999999936)	0	0	0	0	0	257619756					riverbank							/Users/gracezdesenko/Desktop/Work/Hotspots/Hotspot Map/Combined Map Data/QGIS Files/ZIM_water_bodies/hotosm_zwe_waterways_lines_shp/hotosm_zwe_waterways_lines.shp	Gutu	14.4859
LineString (29.4783900999999986 -20.99013649999999842, 29.40277999999999992 -20.88021000000000171)	0	0	0	0	0	490060446					stream							/Users/gracezdesenko/Desktop/Work/Hotspots/Hotspot Map/Combined Map Data/QGIS Files/ZIM_water_bodies/hotosm_zwe_waterways_lines_shp/hotosm_zwe_waterways_lines.shp	Insiza	14.4906
LineString (29.4759133999999996 -20.99168085000000161, 29.40277999999999992 -20.88021000000000171)	0	0	0	0	0	490060438					stream							/Users/gracezdesenko/Desktop/Work/Hotspots/Hotspot Map/Combined Map Data/QGIS Files/ZIM_water_bodies/hotosm_zwe_waterways_lines_shp/hotosm_zwe_waterways_lines.shp	Insiza	14.4976
LineString (32.0580861999999982 -17.48504085000000075, 32.01937999999999818 -17.61070000000000135)	0	0	0	0	0	783887070					stream							/Users/gracezdesenko/Desktop/Work/Hotspots/Hotspot Map/Combined Map Data/QGIS Files/ZIM_water_bodies/hotosm_zwe_waterways_lines_shp/hotosm_zwe_waterways_lines.shp	Mutoko	14.5018
LineString (31.98850855000000237 -20.82165634999999781, 32.09631999999999863 -20.9046599999999998)	0	0	0	0	0	373754456					river							/Users/gracezdesenko/Desktop/Work/Hotspots/Hotspot Map/Combined Map Data/QGIS Files/ZIM_water_bodies/hotosm_zwe_waterways_lines_shp/hotosm_zwe_waterways_lines.shp	Chiredzi	14.5026
LineString (31.64366305000000068 -19.26283025000000038, 31.77288000000000068 -19.21676000000000073)	0	0	0	0	0	678648212					river							/Users/gracezdesenko/Desktop/Work/Hotspots/Hotspot Map/Combined Map Data/QGIS Files/ZIM_water_bodies/hotosm_zwe_waterways_lines_shp/hotosm_zwe_waterways_lines.shp	Buhera	14.5115
LineString (29.34131690000000248 -20.99792810000000287, 29.40277999999999992 -20.88021000000000171)	0	0	0	0	0	492424760					stream							/Users/gracezdesenko/Desktop/Work/Hotspots/Hotspot Map/Combined Map Data/QGIS Files/ZIM_water_bodies/hotosm_zwe_waterways_lines_shp/hotosm_zwe_waterways_lines.shp	Insiza	14.5168
LineString (27.91468934999999973 -17.48688039999999688, 28.05061999999999856 -17.47223999999999933)	0	0	0	0	0	704559974					stream							/Users/gracezdesenko/Desktop/Work/Hotspots/Hotspot Map/Combined Map Data/QGIS Files/ZIM_water_bodies/hotosm_zwe_waterways_lines_shp/hotosm_zwe_waterways_lines.shp	Binga	14.528
LineString (32.00663684999999958 -18.97539814999999663, 31.93944000000000116 -18.86075999999999908)	0	0	0	0	0	326844971					river							/Users/gracezdesenko/Desktop/Work/Hotspots/Hotspot Map/Combined Map Data/QGIS Files/ZIM_water_bodies/hotosm_zwe_waterways_lines_shp/hotosm_zwe_waterways_lines.shp	Makoni	14.5303
LineString (29.37783034999999998 -21.00934254999999951, 29.40277999999999992 -20.88021000000000171)	0	0	0	0	0	492219817					stream							/Users/gracezdesenko/Desktop/Work/Hotspots/Hotspot Map/Combined Map Data/QGIS Files/ZIM_water_bodies/hotosm_zwe_waterways_lines_shp/hotosm_zwe_waterways_lines.shp	Insiza	14.5307
LineString (29.50660779999999761 -20.96839634999999902, 29.40277999999999992 -20.88021000000000171)	0	0	0	0	0	491214618					stream							/Users/gracezdesenko/Desktop/Work/Hotspots/Hotspot Map/Combined Map Data/QGIS Files/ZIM_water_bodies/hotosm_zwe_waterways_lines_shp/hotosm_zwe_waterways_lines.shp	Insiza	14.5595
LineString (31.67010704999999859 -19.30520334999999932, 31.77288000000000068 -19.21676000000000073)	0	0	0	0	0	679254623				Nyamasawha River	river							/Users/gracezdesenko/Desktop/Work/Hotspots/Hotspot Map/Combined Map Data/QGIS Files/ZIM_water_bodies/hotosm_zwe_waterways_lines_shp/hotosm_zwe_waterways_lines.shp	Buhera	14.5801
LineString (31.65102404999999663 -19.27964689999999948, 31.77288000000000068 -19.21676000000000073)	0	0	0	0	0	678778619					stream							/Users/gracezdesenko/Desktop/Work/Hotspots/Hotspot Map/Combined Map Data/QGIS Files/ZIM_water_bodies/hotosm_zwe_waterways_lines_shp/hotosm_zwe_waterways_lines.shp	Buhera	14.5804
LineString (31.13495819999999981 -16.40949549999999846, 30.99856000000000122 -16.40304000000000073)	0	0	0	0	0	764230369			-1		stream		culvert					/Users/gracezdesenko/Desktop/Work/Hotspots/Hotspot Map/Combined Map Data/QGIS Files/ZIM_water_bodies/hotosm_zwe_waterways_lines_shp/hotosm_zwe_waterways_lines.shp	Muzarabani	14.5869
LineString (29.42996575000000092 -21.00951334999999887, 29.40277999999999992 -20.88021000000000171)	0	0	0	0	0	491691821					stream							/Users/gracezdesenko/Desktop/Work/Hotspots/Hotspot Map/Combined Map Data/QGIS Files/ZIM_water_bodies/hotosm_zwe_waterways_lines_shp/hotosm_zwe_waterways_lines.shp	Insiza	14.5926
LineString (31.60454585000000094 -20.35301240000000078, 31.7181299999999986 -20.27619999999999933)	0	0	0	0	0	321972646					river							/Users/gracezdesenko/Desktop/Work/Hotspots/Hotspot Map/Combined Map Data/QGIS Files/ZIM_water_bodies/hotosm_zwe_waterways_lines_shp/hotosm_zwe_waterways_lines.shp	Bikita	14.5956
LineString (31.13518415000000061 -16.40827525000000264, 30.99856000000000122 -16.40304000000000073)	0	0	0	0	0	764230368					stream							/Users/gracezdesenko/Desktop/Work/Hotspots/Hotspot Map/Combined Map Data/QGIS Files/ZIM_water_bodies/hotosm_zwe_waterways_lines_shp/hotosm_zwe_waterways_lines.shp	Muzarabani	14.6051
LineString (29.51945229999999754 -20.80688234999999864, 29.40277999999999992 -20.88021000000000171)	0	0	0	0	0	491216808					stream							/Users/gracezdesenko/Desktop/Work/Hotspots/Hotspot Map/Combined Map Data/QGIS Files/ZIM_water_bodies/hotosm_zwe_waterways_lines_shp/hotosm_zwe_waterways_lines.shp	Insiza	14.607
LineString (29.54085264999999794 -20.90460619999999992, 29.40277999999999992 -20.88021000000000171)	0	0	0	0	0	490580768					stream							/Users/gracezdesenko/Desktop/Work/Hotspots/Hotspot Map/Combined Map Data/QGIS Files/ZIM_water_bodies/hotosm_zwe_waterways_lines_shp/hotosm_zwe_waterways_lines.shp	Insiza	14.6174
LineString (29.47766754999999961 -20.99194504999999822, 29.40277999999999992 -20.88021000000000171)	0	0	0	0	0	490060442					stream							/Users/gracezdesenko/Desktop/Work/Hotspots/Hotspot Map/Combined Map Data/QGIS Files/ZIM_water_bodies/hotosm_zwe_waterways_lines_shp/hotosm_zwe_waterways_lines.shp	Insiza	14.6189
LineString (29.06357245000000233 -17.11071590000000242, 29.19622000000000028 -17.14536000000000016)	0	0	0	0	0	192363748					dam							/Users/gracezdesenko/Desktop/Work/Hotspots/Hotspot Map/Combined Map Data/QGIS Files/ZIM_water_bodies/hotosm_zwe_waterways_lines_shp/hotosm_zwe_waterways_lines.shp	Hurungwe	14.6269
LineString (31.64489809999999892 -19.26870410000000078, 31.77288000000000068 -19.21676000000000073)	0	0	0	0	0	678648210					stream							/Users/gracezdesenko/Desktop/Work/Hotspots/Hotspot Map/Combined Map Data/QGIS Files/ZIM_water_bodies/hotosm_zwe_waterways_lines_shp/hotosm_zwe_waterways_lines.shp	Buhera	14.6329
LineString (32.24282642572753588 -16.98542981527364759, 32.27461999999999875 -16.85679000000000016)	River/Stream	Perennial/Permanent	UNK	ZWE	Zimbabwe	0	0	0	0	0	0	0	0	0	0	0	0	/Users/gracezdesenko/Desktop/Work/Hotspots/Hotspot Map/Combined Map Data/QGIS Files/ZIM_water_bodies/ZWE_wat/ZWE_water_lines_dcw.shp	UMP	14.6337
LineString (32.4035510875573749 -16.71307466120016727, 32.27027999999999963 -16.7447499999999998)	River/Stream	Perennial/Permanent	MAZOE	ZWE	Zimbabwe	0	0	0	0	0	0	0	0	0	0	0	0	/Users/gracezdesenko/Desktop/Work/Hotspots/Hotspot Map/Combined Map Data/QGIS Files/ZIM_water_bodies/ZWE_wat/ZWE_water_lines_dcw.shp	Rushinga	14.6377
LineString (30.61570044999999851 -20.8078681500000009, 30.50038999999999945 -20.73225000000000051)	0	0	0	0	0	588446830					river							/Users/gracezdesenko/Desktop/Work/Hotspots/Hotspot Map/Combined Map Data/QGIS Files/ZIM_water_bodies/hotosm_zwe_waterways_lines_shp/hotosm_zwe_waterways_lines.shp	Mwenezi	14.6377
LineString (29.54065014999999761 -20.90679360000000031, 29.40277999999999992 -20.88021000000000171)	0	0	0	0	0	490580775					stream							/Users/gracezdesenko/Desktop/Work/Hotspots/Hotspot Map/Combined Map Data/QGIS Files/ZIM_water_bodies/hotosm_zwe_waterways_lines_shp/hotosm_zwe_waterways_lines.shp	Insiza	14.6434
LineString (29.3768432500000003 -21.01025549999999953, 29.40277999999999992 -20.88021000000000171)	0	0	0	0	0	492219824					river							/Users/gracezdesenko/Desktop/Work/Hotspots/Hotspot Map/Combined Map Data/QGIS Files/ZIM_water_bodies/hotosm_zwe_waterways_lines_shp/hotosm_zwe_waterways_lines.shp	Insiza	14.6487
LineString (29.52021674999999945 -20.8072052499999991, 29.40277999999999992 -20.88021000000000171)	0	0	0	0	0	491216810					stream							/Users/gracezdesenko/Desktop/Work/Hotspots/Hotspot Map/Combined Map Data/QGIS Files/ZIM_water_bodies/hotosm_zwe_waterways_lines_shp/hotosm_zwe_waterways_lines.shp	Insiza	14.6534
LineString (29.50438229999999962 -20.97190325000000044, 29.40277999999999992 -20.88021000000000171)	0	0	0	0	0	491214620					stream							/Users/gracezdesenko/Desktop/Work/Hotspots/Hotspot Map/Combined Map Data/QGIS Files/ZIM_water_bodies/hotosm_zwe_waterways_lines_shp/hotosm_zwe_waterways_lines.shp	Insiza	14.6547
LineString (31.65032839999999936 -19.27985135000000128, 31.77288000000000068 -19.21676000000000073)	0	0	0	0	0	678745254					stream							/Users/gracezdesenko/Desktop/Work/Hotspots/Hotspot Map/Combined Map Data/QGIS Files/ZIM_water_bodies/hotosm_zwe_waterways_lines_shp/hotosm_zwe_waterways_lines.shp	Buhera	14.6555
LineString (31.6459815500000019 -17.24709814999999935, 31.56044999999999945 -17.14314999999999856)	0	0	0	0	0	247510476	bing			Mazowe	river							/Users/gracezdesenko/Desktop/Work/Hotspots/Hotspot Map/Combined Map Data/QGIS Files/ZIM_water_bodies/hotosm_zwe_waterways_lines_shp/hotosm_zwe_waterways_lines.shp	Shamva	14.6671
LineString (29.54060055000000062 -20.90813975000000013, 29.40277999999999992 -20.88021000000000171)	0	0	0	0	0	490580776					stream							/Users/gracezdesenko/Desktop/Work/Hotspots/Hotspot Map/Combined Map Data/QGIS Files/ZIM_water_bodies/hotosm_zwe_waterways_lines_shp/hotosm_zwe_waterways_lines.shp	Insiza	14.669
LineString (31.75098855000000242 -19.08578310000000045, 31.77288000000000068 -19.21676000000000073)	0	0	0	0	0	247493285				Handana	river							/Users/gracezdesenko/Desktop/Work/Hotspots/Hotspot Map/Combined Map Data/QGIS Files/ZIM_water_bodies/hotosm_zwe_waterways_lines_shp/hotosm_zwe_waterways_lines.shp	Buhera	14.6801
LineString (29.54149170000000169 -20.90468754999999845, 29.40277999999999992 -20.88021000000000171)	0	0	0	0	0	490580769					stream							/Users/gracezdesenko/Desktop/Work/Hotspots/Hotspot Map/Combined Map Data/QGIS Files/ZIM_water_bodies/hotosm_zwe_waterways_lines_shp/hotosm_zwe_waterways_lines.shp	Insiza	14.6845
LineString (28.65613651281447005 -17.64364048724370093, 28.6243799999999986 -17.51450000000000173)	River/Stream	Perennial/Permanent	SESSAMI	ZWE	Zimbabwe	0	0	0	0	0	0	0	0	0	0	0	0	/Users/gracezdesenko/Desktop/Work/Hotspots/Hotspot Map/Combined Map Data/QGIS Files/ZIM_water_bodies/ZWE_wat/ZWE_water_lines_dcw.shp	Gokwe North	14.6849
LineString (27.91319060000000007 -17.48707655000000116, 28.05061999999999856 -17.47223999999999933)	0	0	0	0	0	417816082					river							/Users/gracezdesenko/Desktop/Work/Hotspots/Hotspot Map/Combined Map Data/QGIS Files/ZIM_water_bodies/hotosm_zwe_waterways_lines_shp/hotosm_zwe_waterways_lines.shp	Binga	14.6886
LineString (31.6499763999999999 -19.27989755000000116, 31.77288000000000068 -19.21676000000000073)	0	0	0	0	0	678745253					stream							/Users/gracezdesenko/Desktop/Work/Hotspots/Hotspot Map/Combined Map Data/QGIS Files/ZIM_water_bodies/hotosm_zwe_waterways_lines_shp/hotosm_zwe_waterways_lines.shp	Buhera	14.6905
LineString (29.53939049999999966 -20.84618015000000213, 29.40277999999999992 -20.88021000000000171)	0	0	0	0	0	491214612					stream							/Users/gracezdesenko/Desktop/Work/Hotspots/Hotspot Map/Combined Map Data/QGIS Files/ZIM_water_bodies/hotosm_zwe_waterways_lines_shp/hotosm_zwe_waterways_lines.shp	Insiza	14.7071
LineString (33.00031549441632706 -17.57759471793714567, 32.88123300000000171 -17.64578300000000155)	River/Stream	Perennial/Permanent	RIO CAURESI	ZWE	Zimbabwe	0	0	0	0	0	0	0	0	0	0	0	0	/Users/gracezdesenko/Desktop/Work/Hotspots/Hotspot Map/Combined Map Data/QGIS Files/ZIM_water_bodies/ZWE_wat/ZWE_water_lines_dcw.shp	Nyanga	14.7205
LineString (31.95018170000000168 -17.49536649999999938, 32.01937999999999818 -17.61070000000000135)	0	0	0	0	0	586684505					river							/Users/gracezdesenko/Desktop/Work/Hotspots/Hotspot Map/Combined Map Data/QGIS Files/ZIM_water_bodies/hotosm_zwe_waterways_lines_shp/hotosm_zwe_waterways_lines.shp	Mutoko	14.7278
LineString (29.20705919999999978 -16.88591519999999946, 29.17859999999999943 -16.75566999999999851)	0	0	0	0	0	268093324					stream							/Users/gracezdesenko/Desktop/Work/Hotspots/Hotspot Map/Combined Map Data/QGIS Files/ZIM_water_bodies/hotosm_zwe_waterways_lines_shp/hotosm_zwe_waterways_lines.shp	Hurungwe	14.7296
LineString (28.07662440000000004 -17.60303164999999836, 28.05061999999999856 -17.47223999999999933)	0	0	0	0	0	353220433					stream							/Users/gracezdesenko/Desktop/Work/Hotspots/Hotspot Map/Combined Map Data/QGIS Files/ZIM_water_bodies/hotosm_zwe_waterways_lines_shp/hotosm_zwe_waterways_lines.shp	Binga	14.7364
LineString (29.52016040000000174 -20.80550085000000138, 29.40277999999999992 -20.88021000000000171)	0	0	0	0	0	491216809					stream							/Users/gracezdesenko/Desktop/Work/Hotspots/Hotspot Map/Combined Map Data/QGIS Files/ZIM_water_bodies/hotosm_zwe_waterways_lines_shp/hotosm_zwe_waterways_lines.shp	Insiza	14.7535
LineString (31.05193940000000197 -17.63809394999999824, 30.94585000000000008 -17.5519299999999987)	0	0	0	0	0	405109470					stream							/Users/gracezdesenko/Desktop/Work/Hotspots/Hotspot Map/Combined Map Data/QGIS Files/ZIM_water_bodies/hotosm_zwe_waterways_lines_shp/hotosm_zwe_waterways_lines.shp	Mazowe	14.7562
LineString (29.31914170000000297 -20.98814769999999896, 29.40277999999999992 -20.88021000000000171)	0	0	0	0	0	492424751					stream							/Users/gracezdesenko/Desktop/Work/Hotspots/Hotspot Map/Combined Map Data/QGIS Files/ZIM_water_bodies/hotosm_zwe_waterways_lines_shp/hotosm_zwe_waterways_lines.shp	Insiza	14.7817
LineString (30.99564457322969702 -20.04437349376062372, 31.0860100000000017 -19.94173999999999936)	River/Stream	Perennial/Permanent	UNK	ZWE	Zimbabwe	0	0	0	0	0	0	0	0	0	0	0	0	/Users/gracezdesenko/Desktop/Work/Hotspots/Hotspot Map/Combined Map Data/QGIS Files/ZIM_water_bodies/ZWE_wat/ZWE_water_lines_dcw.shp	Gutu	14.7827
LineString (31.64867679999999694 -19.27940590000000043, 31.77288000000000068 -19.21676000000000073)	0	0	0	0	0	678745248					stream							/Users/gracezdesenko/Desktop/Work/Hotspots/Hotspot Map/Combined Map Data/QGIS Files/ZIM_water_bodies/hotosm_zwe_waterways_lines_shp/hotosm_zwe_waterways_lines.shp	Buhera	14.7852
LineString (27.91273929999999837 -17.49097700000000088, 28.05061999999999856 -17.47223999999999933)	0	0	0	0	0	417816093					stream							/Users/gracezdesenko/Desktop/Work/Hotspots/Hotspot Map/Combined Map Data/QGIS Files/ZIM_water_bodies/hotosm_zwe_waterways_lines_shp/hotosm_zwe_waterways_lines.shp	Binga	14.7904
LineString (29.2028856999999995 -16.88726005000000185, 29.17859999999999943 -16.75566999999999851)	0	0	0	0	0	268082451					stream							/Users/gracezdesenko/Desktop/Work/Hotspots/Hotspot Map/Combined Map Data/QGIS Files/ZIM_water_bodies/hotosm_zwe_waterways_lines_shp/hotosm_zwe_waterways_lines.shp	Hurungwe	14.791
LineString (27.91258909999999815 -17.49001000000000161, 28.05061999999999856 -17.47223999999999933)	0	0	0	0	0	417816087					stream							/Users/gracezdesenko/Desktop/Work/Hotspots/Hotspot Map/Combined Map Data/QGIS Files/ZIM_water_bodies/hotosm_zwe_waterways_lines_shp/hotosm_zwe_waterways_lines.shp	Binga	14.7916
LineString (29.54254015000000066 -20.90523575000000278, 29.40277999999999992 -20.88021000000000171)	0	0	0	0	0	490580767					stream							/Users/gracezdesenko/Desktop/Work/Hotspots/Hotspot Map/Combined Map Data/QGIS Files/ZIM_water_bodies/hotosm_zwe_waterways_lines_shp/hotosm_zwe_waterways_lines.shp	Insiza	14.8029
LineString (29.54497920000000022 -20.88648229999999728, 29.40277999999999992 -20.88021000000000171)	0	0	0	0	0	489687793					stream							/Users/gracezdesenko/Desktop/Work/Hotspots/Hotspot Map/Combined Map Data/QGIS Files/ZIM_water_bodies/hotosm_zwe_waterways_lines_shp/hotosm_zwe_waterways_lines.shp	Insiza	14.8123
LineString (31.64902700000000024 -19.28057034999999786, 31.77288000000000068 -19.21676000000000073)	0	0	0	0	0	679073724					stream							/Users/gracezdesenko/Desktop/Work/Hotspots/Hotspot Map/Combined Map Data/QGIS Files/ZIM_water_bodies/hotosm_zwe_waterways_lines_shp/hotosm_zwe_waterways_lines.shp	Buhera	14.8137
LineString (27.91308794999999776 -17.49464534999999898, 28.05061999999999856 -17.47223999999999933)	0	0	0	0	0	417824066					stream							/Users/gracezdesenko/Desktop/Work/Hotspots/Hotspot Map/Combined Map Data/QGIS Files/ZIM_water_bodies/hotosm_zwe_waterways_lines_shp/hotosm_zwe_waterways_lines.shp	Binga	14.8161
LineString (29.50162205000000171 -20.97658669999999859, 29.40277999999999992 -20.88021000000000171)	0	0	0	0	0	491214622					stream							/Users/gracezdesenko/Desktop/Work/Hotspots/Hotspot Map/Combined Map Data/QGIS Files/ZIM_water_bodies/hotosm_zwe_waterways_lines_shp/hotosm_zwe_waterways_lines.shp	Insiza	14.8178
LineString (27.91266420000000181 -17.49272165000000001, 28.05061999999999856 -17.47223999999999933)	0	0	0	0	0	417816095					stream							/Users/gracezdesenko/Desktop/Work/Hotspots/Hotspot Map/Combined Map Data/QGIS Files/ZIM_water_bodies/hotosm_zwe_waterways_lines_shp/hotosm_zwe_waterways_lines.shp	Binga	14.8265
LineString (31.79811104999999927 -19.08485149999999919, 31.77288000000000068 -19.21676000000000073)	0	0	0	0	0	247493295				Hande	river							/Users/gracezdesenko/Desktop/Work/Hotspots/Hotspot Map/Combined Map Data/QGIS Files/ZIM_water_bodies/hotosm_zwe_waterways_lines_shp/hotosm_zwe_waterways_lines.shp	Buhera	14.8407
LineString (31.64885740000000069 -19.28087099999999765, 31.77288000000000068 -19.21676000000000073)	0	0	0	0	0	679073725			-1		stream		culvert					/Users/gracezdesenko/Desktop/Work/Hotspots/Hotspot Map/Combined Map Data/QGIS Files/ZIM_water_bodies/hotosm_zwe_waterways_lines_shp/hotosm_zwe_waterways_lines.shp	Buhera	14.8452
LineString (31.64846825000000052 -19.2802566000000013, 31.77288000000000068 -19.21676000000000073)	0	0	0	0	0	678771882					stream							/Users/gracezdesenko/Desktop/Work/Hotspots/Hotspot Map/Combined Map Data/QGIS Files/ZIM_water_bodies/hotosm_zwe_waterways_lines_shp/hotosm_zwe_waterways_lines.shp	Buhera	14.8489
LineString (27.91285735000000301 -17.4953309499999996, 28.05061999999999856 -17.47223999999999933)	0	0	0	0	0	417824092					stream							/Users/gracezdesenko/Desktop/Work/Hotspots/Hotspot Map/Combined Map Data/QGIS Files/ZIM_water_bodies/hotosm_zwe_waterways_lines_shp/hotosm_zwe_waterways_lines.shp	Binga	14.8531
LineString (31.64862850000000094 -19.28075584999999847, 31.77288000000000068 -19.21676000000000073)	0	0	0	0	0	678771881					stream							/Users/gracezdesenko/Desktop/Work/Hotspots/Hotspot Map/Combined Map Data/QGIS Files/ZIM_water_bodies/hotosm_zwe_waterways_lines_shp/hotosm_zwe_waterways_lines.shp	Buhera	14.8603
LineString (28.17846420000000052 -17.52687300000000192, 28.05061999999999856 -17.47223999999999933)	0	0	0	0	0	443624653					stream							/Users/gracezdesenko/Desktop/Work/Hotspots/Hotspot Map/Combined Map Data/QGIS Files/ZIM_water_bodies/hotosm_zwe_waterways_lines_shp/hotosm_zwe_waterways_lines.shp	Binga	14.8625
LineString (32.24382784227009324 -21.08913132915663979, 32.16411000000000087 -20.97768999999999906)	River/Stream	Perennial/Permanent	SABI	ZWE	Zimbabwe	0	0	0	0	0	0	0	0	0	0	0	0	/Users/gracezdesenko/Desktop/Work/Hotspots/Hotspot Map/Combined Map Data/QGIS Files/ZIM_water_bodies/ZWE_wat/ZWE_water_lines_dcw.shp	Chipinge	14.8628
LineString (30.5412321374198612 -20.86088556395755234, 30.50038999999999945 -20.73225000000000051)	River/Stream	Perennial/Permanent	UNK	ZWE	Zimbabwe	0	0	0	0	0	0	0	0	0	0	0	0	/Users/gracezdesenko/Desktop/Work/Hotspots/Hotspot Map/Combined Map Data/QGIS Files/ZIM_water_bodies/ZWE_wat/ZWE_water_lines_dcw.shp	Mwenezi	14.863
LineString (29.54276235000000028 -20.90711054999999874, 29.40277999999999992 -20.88021000000000171)	0	0	0	0	0	490580774					stream							/Users/gracezdesenko/Desktop/Work/Hotspots/Hotspot Map/Combined Map Data/QGIS Files/ZIM_water_bodies/hotosm_zwe_waterways_lines_shp/hotosm_zwe_waterways_lines.shp	Insiza	14.8657
LineString (32.22683999999999571 -20.84961830000000305, 32.09631999999999863 -20.9046599999999998)	0	0	0	0	0	389209732					ditch							/Users/gracezdesenko/Desktop/Work/Hotspots/Hotspot Map/Combined Map Data/QGIS Files/ZIM_water_bodies/hotosm_zwe_waterways_lines_shp/hotosm_zwe_waterways_lines.shp	Chiredzi	14.8858
LineString (31.88296079999999932 -17.57144995000000165, 31.93340999999999852 -17.6970099999999988)	0	0	0	0	0	552184618				Nyauroyi River	stream							/Users/gracezdesenko/Desktop/Work/Hotspots/Hotspot Map/Combined Map Data/QGIS Files/ZIM_water_bodies/hotosm_zwe_waterways_lines_shp/hotosm_zwe_waterways_lines.shp	Murehwa	14.8921
LineString (29.46242720000000048 -20.75792985000000002, 29.40277999999999992 -20.88021000000000171)	0	0	0	0	0	490356420					river							/Users/gracezdesenko/Desktop/Work/Hotspots/Hotspot Map/Combined Map Data/QGIS Files/ZIM_water_bodies/hotosm_zwe_waterways_lines_shp/hotosm_zwe_waterways_lines.shp	Insiza	14.8941
LineString (31.64777984999999916 -19.27997179999999844, 31.77288000000000068 -19.21676000000000073)	0	0	0	0	0	678745255					stream							/Users/gracezdesenko/Desktop/Work/Hotspots/Hotspot Map/Combined Map Data/QGIS Files/ZIM_water_bodies/hotosm_zwe_waterways_lines_shp/hotosm_zwe_waterways_lines.shp	Buhera	14.8979
LineString (32.1554153499999984 -17.64403989999999922, 32.01937999999999818 -17.61070000000000135)	0	0	0	0	0	786609103					stream							/Users/gracezdesenko/Desktop/Work/Hotspots/Hotspot Map/Combined Map Data/QGIS Files/ZIM_water_bodies/hotosm_zwe_waterways_lines_shp/hotosm_zwe_waterways_lines.shp	Mutoko	14.9009
LineString (31.64864614999999759 -19.281646649999999, 31.77288000000000068 -19.21676000000000073)	0	0	0	0	0	678771887					stream							/Users/gracezdesenko/Desktop/Work/Hotspots/Hotspot Map/Combined Map Data/QGIS Files/ZIM_water_bodies/hotosm_zwe_waterways_lines_shp/hotosm_zwe_waterways_lines.shp	Buhera	14.9059
LineString (31.04661088239546274 -16.52953911590099523, 30.99856000000000122 -16.40304000000000073)	River/Stream	Perennial/Permanent	MUSENGEZI	ZWE	Zimbabwe	0	0	0	0	0	0	0	0	0	0	0	0	/Users/gracezdesenko/Desktop/Work/Hotspots/Hotspot Map/Combined Map Data/QGIS Files/ZIM_water_bodies/ZWE_wat/ZWE_water_lines_dcw.shp	Muzarabani	14.9096
LineString (29.54170660000000126 -20.84650475000000114, 29.40277999999999992 -20.88021000000000171)	0	0	0	0	0	491214613					stream							/Users/gracezdesenko/Desktop/Work/Hotspots/Hotspot Map/Combined Map Data/QGIS Files/ZIM_water_bodies/hotosm_zwe_waterways_lines_shp/hotosm_zwe_waterways_lines.shp	Insiza	14.9312
LineString (29.54628005000000002 -20.87964960000000048, 29.40277999999999992 -20.88021000000000171)	0	0	0	0	0	489687792					stream							/Users/gracezdesenko/Desktop/Work/Hotspots/Hotspot Map/Combined Map Data/QGIS Files/ZIM_water_bodies/hotosm_zwe_waterways_lines_shp/hotosm_zwe_waterways_lines.shp	Insiza	14.9318
LineString (30.20314245000000142 -20.65950924999999927, 30.32989999999999853 -20.59639999999999915)	0	0	0	0	0	325867313				Murongwe	stream							/Users/gracezdesenko/Desktop/Work/Hotspots/Hotspot Map/Combined Map Data/QGIS Files/ZIM_water_bodies/hotosm_zwe_waterways_lines_shp/hotosm_zwe_waterways_lines.shp	Mberengwa	14.9452
LineString (29.52997169999999727 -20.81750290000000092, 29.40277999999999992 -20.88021000000000171)	0	0	0	0	0	491216807					stream							/Users/gracezdesenko/Desktop/Work/Hotspots/Hotspot Map/Combined Map Data/QGIS Files/ZIM_water_bodies/hotosm_zwe_waterways_lines_shp/hotosm_zwe_waterways_lines.shp	Insiza	14.9476
LineString (32.30785376849081558 -20.97989367151468798, 32.16411000000000087 -20.97768999999999906)	River/Stream	Perennial/Permanent	UNK	ZWE	Zimbabwe	0	0	0	0	0	0	0	0	0	0	0	0	/Users/gracezdesenko/Desktop/Work/Hotspots/Hotspot Map/Combined Map Data/QGIS Files/ZIM_water_bodies/ZWE_wat/ZWE_water_lines_dcw.shp	Chipinge	14.9492
LineString (31.64625619999999984 -19.27833470000000204, 31.77288000000000068 -19.21676000000000073)	0	0	0	0	0	678745251					stream							/Users/gracezdesenko/Desktop/Work/Hotspots/Hotspot Map/Combined Map Data/QGIS Files/ZIM_water_bodies/hotosm_zwe_waterways_lines_shp/hotosm_zwe_waterways_lines.shp	Buhera	14.9561
LineString (27.91206340000000097 -17.49645139999999799, 28.05061999999999856 -17.47223999999999933)	0	0	0	0	0	417824097					stream							/Users/gracezdesenko/Desktop/Work/Hotspots/Hotspot Map/Combined Map Data/QGIS Files/ZIM_water_bodies/hotosm_zwe_waterways_lines_shp/hotosm_zwe_waterways_lines.shp	Binga	14.9579
LineString (29.54656305000000316 -20.88087910000000136, 29.40277999999999992 -20.88021000000000171)	0	0	0	0	0	489684492					dam							/Users/gracezdesenko/Desktop/Work/Hotspots/Hotspot Map/Combined Map Data/QGIS Files/ZIM_water_bodies/hotosm_zwe_waterways_lines_shp/hotosm_zwe_waterways_lines.shp	Insiza	14.9612
LineString (31.64713390000000004 -19.28008704999999878, 31.77288000000000068 -19.21676000000000073)	0	0	0	0	0	678771883					stream							/Users/gracezdesenko/Desktop/Work/Hotspots/Hotspot Map/Combined Map Data/QGIS Files/ZIM_water_bodies/hotosm_zwe_waterways_lines_shp/hotosm_zwe_waterways_lines.shp	Buhera	14.9638
LineString (29.06165024999999957 -17.18475559999999902, 29.19622000000000028 -17.14536000000000016)	0	0	0	0	0	193074639				Fulechi	river							/Users/gracezdesenko/Desktop/Work/Hotspots/Hotspot Map/Combined Map Data/QGIS Files/ZIM_water_bodies/hotosm_zwe_waterways_lines_shp/hotosm_zwe_waterways_lines.shp	Hurungwe	14.9663
LineString (32.86640849999999858 -17.51124645000000157, 32.88123300000000171 -17.64578300000000155)	0	0	0	0	0	591817007					river							/Users/gracezdesenko/Desktop/Work/Hotspots/Hotspot Map/Combined Map Data/QGIS Files/ZIM_water_bodies/hotosm_zwe_waterways_lines_shp/hotosm_zwe_waterways_lines.shp	Nyanga	14.9728
LineString (31.07959980000000044 -17.59506574999999984, 30.94585000000000008 -17.5519299999999987)	0	0	0	0	0	415339956					stream							/Users/gracezdesenko/Desktop/Work/Hotspots/Hotspot Map/Combined Map Data/QGIS Files/ZIM_water_bodies/hotosm_zwe_waterways_lines_shp/hotosm_zwe_waterways_lines.shp	Mazowe	14.9796
LineString (31.6783454500000019 -19.31803469999999834, 31.77288000000000068 -19.21676000000000073)	0	0	0	0	0	691832962					stream							/Users/gracezdesenko/Desktop/Work/Hotspots/Hotspot Map/Combined Map Data/QGIS Files/ZIM_water_bodies/hotosm_zwe_waterways_lines_shp/hotosm_zwe_waterways_lines.shp	Buhera	14.9812
LineString (31.64728219999999936 -19.28071175000000181, 31.77288000000000068 -19.21676000000000073)	0	0	0	0	0	678771885					stream							/Users/gracezdesenko/Desktop/Work/Hotspots/Hotspot Map/Combined Map Data/QGIS Files/ZIM_water_bodies/hotosm_zwe_waterways_lines_shp/hotosm_zwe_waterways_lines.shp	Buhera	14.9826
LineString (31.63916970000000006 -19.26359864999999871, 31.77288000000000068 -19.21676000000000073)	0	0	0	0	0	678648213					river							/Users/gracezdesenko/Desktop/Work/Hotspots/Hotspot Map/Combined Map Data/QGIS Files/ZIM_water_bodies/hotosm_zwe_waterways_lines_shp/hotosm_zwe_waterways_lines.shp	Buhera	14.9839
LineString (31.70124359999999797 -17.13983050000000219, 31.56044999999999945 -17.14314999999999856)	0	0	0	0	0	458541538					river							/Users/gracezdesenko/Desktop/Work/Hotspots/Hotspot Map/Combined Map Data/QGIS Files/ZIM_water_bodies/hotosm_zwe_waterways_lines_shp/hotosm_zwe_waterways_lines.shp	Shamva	14.9857
LineString (29.32491304999999926 -20.99411415000000147, 29.40277999999999992 -20.88021000000000171)	0	0	0	0	0	492424757					stream							/Users/gracezdesenko/Desktop/Work/Hotspots/Hotspot Map/Combined Map Data/QGIS Files/ZIM_water_bodies/hotosm_zwe_waterways_lines_shp/hotosm_zwe_waterways_lines.shp	Insiza	14.9879
LineString (30.29507414999999781 -19.84463124999999906, 30.31128999999999962 -19.97915000000000063)	0	0	0	0	0	494767133					stream							/Users/gracezdesenko/Desktop/Work/Hotspots/Hotspot Map/Combined Map Data/QGIS Files/ZIM_water_bodies/hotosm_zwe_waterways_lines_shp/hotosm_zwe_waterways_lines.shp	Shurugwi	14.9881
LineString (30.45426580000000172 -19.97149985000000072, 30.31128999999999962 -19.97915000000000063)	0	0	0	0	0	373754482					river							/Users/gracezdesenko/Desktop/Work/Hotspots/Hotspot Map/Combined Map Data/QGIS Files/ZIM_water_bodies/hotosm_zwe_waterways_lines_shp/hotosm_zwe_waterways_lines.shp	Shurugwi	14.9883
LineString (29.50284810000000135 -20.97762540000000087, 29.40277999999999992 -20.88021000000000171)	0	0	0	0	0	491214621					stream							/Users/gracezdesenko/Desktop/Work/Hotspots/Hotspot Map/Combined Map Data/QGIS Files/ZIM_water_bodies/hotosm_zwe_waterways_lines_shp/hotosm_zwe_waterways_lines.shp	Insiza	14.9891
LineString (31.69808389307920748 -17.11431600825054744, 31.56044999999999945 -17.14314999999999856)	River/Stream	Perennial/Permanent	UNK	ZWE	Zimbabwe	0	0	0	0	0	0	0	0	0	0	0	0	/Users/gracezdesenko/Desktop/Work/Hotspots/Hotspot Map/Combined Map Data/QGIS Files/ZIM_water_bodies/ZWE_wat/ZWE_water_lines_dcw.shp	Shamva	14.9896
LineString (30.30081084999999774 -19.84382420000000025, 30.31128999999999962 -19.97915000000000063)	0	0	0	0	0	494767135					stream							/Users/gracezdesenko/Desktop/Work/Hotspots/Hotspot Map/Combined Map Data/QGIS Files/ZIM_water_bodies/hotosm_zwe_waterways_lines_shp/hotosm_zwe_waterways_lines.shp	Shurugwi	15.0211
LineString (29.38512455000000045 -21.01502655000000175, 29.40277999999999992 -20.88021000000000171)	0	0	0	0	0	492414531					stream							/Users/gracezdesenko/Desktop/Work/Hotspots/Hotspot Map/Combined Map Data/QGIS Files/ZIM_water_bodies/hotosm_zwe_waterways_lines_shp/hotosm_zwe_waterways_lines.shp	Insiza	15.0389
LineString (30.55126209999999887 -20.8594571000000002, 30.50038999999999945 -20.73225000000000051)	0	0	0	0	0	588446833					river							/Users/gracezdesenko/Desktop/Work/Hotspots/Hotspot Map/Combined Map Data/QGIS Files/ZIM_water_bodies/hotosm_zwe_waterways_lines_shp/hotosm_zwe_waterways_lines.shp	Mwenezi	15.0466
LineString (29.32994215000000082 -20.99764300000000006, 29.40277999999999992 -20.88021000000000171)	0	0	0	0	0	492424761					stream							/Users/gracezdesenko/Desktop/Work/Hotspots/Hotspot Map/Combined Map Data/QGIS Files/ZIM_water_bodies/hotosm_zwe_waterways_lines_shp/hotosm_zwe_waterways_lines.shp	Insiza	15.048
LineString (31.09816860000000105 -20.07724310000000045, 31.0860100000000017 -19.94173999999999936)	0	0	0	0	0	257619753					riverbank							/Users/gracezdesenko/Desktop/Work/Hotspots/Hotspot Map/Combined Map Data/QGIS Files/ZIM_water_bodies/hotosm_zwe_waterways_lines_shp/hotosm_zwe_waterways_lines.shp	Gutu	15.0546
LineString (28.17871484999999865 -17.53052114999999844, 28.05061999999999856 -17.47223999999999933)	0	0	0	0	0	443675467					stream							/Users/gracezdesenko/Desktop/Work/Hotspots/Hotspot Map/Combined Map Data/QGIS Files/ZIM_water_bodies/hotosm_zwe_waterways_lines_shp/hotosm_zwe_waterways_lines.shp	Binga	15.0553
LineString (29.06573203821984919 -16.83763502199324336, 29.17859999999999943 -16.75566999999999851)	River/Stream	Perennial/Permanent	UNK	ZWE	Zimbabwe	0	0	0	0	0	0	0	0	0	0	0	0	/Users/gracezdesenko/Desktop/Work/Hotspots/Hotspot Map/Combined Map Data/QGIS Files/ZIM_water_bodies/ZWE_wat/ZWE_water_lines_dcw.shp	Hurungwe	15.0679
LineString (31.64723929999999896 -19.28226374999999848, 31.77288000000000068 -19.21676000000000073)	0	0	0	0	0	678771884					stream							/Users/gracezdesenko/Desktop/Work/Hotspots/Hotspot Map/Combined Map Data/QGIS Files/ZIM_water_bodies/hotosm_zwe_waterways_lines_shp/hotosm_zwe_waterways_lines.shp	Buhera	15.0684
LineString (32.2493496499999992 -16.99094750000000076, 32.27461999999999875 -16.85679000000000016)	0	0	0	0	0	588968249					river							/Users/gracezdesenko/Desktop/Work/Hotspots/Hotspot Map/Combined Map Data/QGIS Files/ZIM_water_bodies/hotosm_zwe_waterways_lines_shp/hotosm_zwe_waterways_lines.shp	UMP	15.0891
LineString (30.33475586564584248 -17.62166507830987427, 30.33799000000000134 -17.75815000000000055)	River/Stream	Perennial/Permanent	UNK	ZWE	Zimbabwe	0	0	0	0	0	0	0	0	0	0	0	0	/Users/gracezdesenko/Desktop/Work/Hotspots/Hotspot Map/Combined Map Data/QGIS Files/ZIM_water_bodies/ZWE_wat/ZWE_water_lines_dcw.shp	Zvimba	15.1096
LineString (32.13513059999999655 -16.88186135000000121, 32.27461999999999875 -16.85679000000000016)	0	0	0	0	0	587303527					river							/Users/gracezdesenko/Desktop/Work/Hotspots/Hotspot Map/Combined Map Data/QGIS Files/ZIM_water_bodies/hotosm_zwe_waterways_lines_shp/hotosm_zwe_waterways_lines.shp	UMP	15.1206
LineString (31.55683950000000237 -16.93330315000000041, 31.42082999999999871 -16.89406999999999925)	0	0	0	0	0	458541651					stream							/Users/gracezdesenko/Desktop/Work/Hotspots/Hotspot Map/Combined Map Data/QGIS Files/ZIM_water_bodies/hotosm_zwe_waterways_lines_shp/hotosm_zwe_waterways_lines.shp	Shamva	15.1262
LineString (30.29076089999999866 -19.84386454999999927, 30.31128999999999962 -19.97915000000000063)	0	0	0	0	0	494767131					stream							/Users/gracezdesenko/Desktop/Work/Hotspots/Hotspot Map/Combined Map Data/QGIS Files/ZIM_water_bodies/hotosm_zwe_waterways_lines_shp/hotosm_zwe_waterways_lines.shp	Shurugwi	15.13
LineString (30.19556142323090597 -20.54466917802022863, 30.32989999999999853 -20.59639999999999915)	River/Stream	Perennial/Permanent	NGEZI	ZWE	Zimbabwe	0	0	0	0	0	0	0	0	0	0	0	0	/Users/gracezdesenko/Desktop/Work/Hotspots/Hotspot Map/Combined Map Data/QGIS Files/ZIM_water_bodies/ZWE_wat/ZWE_water_lines_dcw.shp	Mberengwa	15.1325
LineString (32.15671154999999715 -17.6478406000000021, 32.01937999999999818 -17.61070000000000135)	0	0	0	0	0	786609102					stream							/Users/gracezdesenko/Desktop/Work/Hotspots/Hotspot Map/Combined Map Data/QGIS Files/ZIM_water_bodies/hotosm_zwe_waterways_lines_shp/hotosm_zwe_waterways_lines.shp	Mutoko	15.1428
LineString (29.29669499999999971 -17.04842899999999872, 29.19622000000000028 -17.14536000000000016)	0	0	0	0	0	268402048					stream							/Users/gracezdesenko/Desktop/Work/Hotspots/Hotspot Map/Combined Map Data/QGIS Files/ZIM_water_bodies/hotosm_zwe_waterways_lines_shp/hotosm_zwe_waterways_lines.shp	Hurungwe	15.147
LineString (28.50147824999999813 -17.58413695000000132, 28.6243799999999986 -17.51450000000000173)	0	0	0	0	0	417919213				Sessami	river							/Users/gracezdesenko/Desktop/Work/Hotspots/Hotspot Map/Combined Map Data/QGIS Files/ZIM_water_bodies/hotosm_zwe_waterways_lines_shp/hotosm_zwe_waterways_lines.shp	Gokwe North	15.1547
LineString (31.55682069999999939 -16.93453219999999959, 31.42082999999999871 -16.89406999999999925)	0	0	0	0	0	458541652					stream							/Users/gracezdesenko/Desktop/Work/Hotspots/Hotspot Map/Combined Map Data/QGIS Files/ZIM_water_bodies/hotosm_zwe_waterways_lines_shp/hotosm_zwe_waterways_lines.shp	Shamva	15.1639
LineString (27.91050775000000073 -17.49864115000000098, 28.05061999999999856 -17.47223999999999933)	0	0	0	0	0	417829329					stream							/Users/gracezdesenko/Desktop/Work/Hotspots/Hotspot Map/Combined Map Data/QGIS Files/ZIM_water_bodies/hotosm_zwe_waterways_lines_shp/hotosm_zwe_waterways_lines.shp	Binga	15.1652
LineString (30.42459724999999793 -20.8866078499999972, 30.45720000000000027 -20.75300000000000011)	0	0	0	0	0	535310717					stream							/Users/gracezdesenko/Desktop/Work/Hotspots/Hotspot Map/Combined Map Data/QGIS Files/ZIM_water_bodies/hotosm_zwe_waterways_lines_shp/hotosm_zwe_waterways_lines.shp	Mberengwa	15.1767
LineString (30.50619410000000187 -20.88212089999999677, 30.45720000000000027 -20.75300000000000011)	0	0	0	0	0	588446834					stream							/Users/gracezdesenko/Desktop/Work/Hotspots/Hotspot Map/Combined Map Data/QGIS Files/ZIM_water_bodies/hotosm_zwe_waterways_lines_shp/hotosm_zwe_waterways_lines.shp	Mberengwa	15.1781
LineString (31.64649624999999844 -19.28304959999999824, 31.77288000000000068 -19.21676000000000073)	0	0	0	0	0	679073726			-1		stream		culvert					/Users/gracezdesenko/Desktop/Work/Hotspots/Hotspot Map/Combined Map Data/QGIS Files/ZIM_water_bodies/hotosm_zwe_waterways_lines_shp/hotosm_zwe_waterways_lines.shp	Buhera	15.1788
LineString (29.49612485000000106 -20.98559954999999988, 29.40277999999999992 -20.88021000000000171)	0	0	0	0	0	490060413					stream							/Users/gracezdesenko/Desktop/Work/Hotspots/Hotspot Map/Combined Map Data/QGIS Files/ZIM_water_bodies/hotosm_zwe_waterways_lines_shp/hotosm_zwe_waterways_lines.shp	Insiza	15.1797
LineString (30.42649895000000271 -20.88709904999999978, 30.45720000000000027 -20.75300000000000011)	0	0	0	0	0	535310716					stream							/Users/gracezdesenko/Desktop/Work/Hotspots/Hotspot Map/Combined Map Data/QGIS Files/ZIM_water_bodies/hotosm_zwe_waterways_lines_shp/hotosm_zwe_waterways_lines.shp	Mberengwa	15.1868
LineString (31.08126790000000028 -17.59621990000000125, 30.94585000000000008 -17.5519299999999987)	0	0	0	0	0	415339960					stream							/Users/gracezdesenko/Desktop/Work/Hotspots/Hotspot Map/Combined Map Data/QGIS Files/ZIM_water_bodies/hotosm_zwe_waterways_lines_shp/hotosm_zwe_waterways_lines.shp	Mazowe	15.1882
LineString (29.90942919999999816 -17.37983750000000072, 29.76727999999999952 -17.39557999999999893)	0	0	0	0	0	192458977					dam							/Users/gracezdesenko/Desktop/Work/Hotspots/Hotspot Map/Combined Map Data/QGIS Files/ZIM_water_bodies/hotosm_zwe_waterways_lines_shp/hotosm_zwe_waterways_lines.shp	Makonde	15.2056
LineString (29.40259114999999923 -21.01756825000000006, 29.40277999999999992 -20.88021000000000171)	0	0	0	0	0	491691810					stream							/Users/gracezdesenko/Desktop/Work/Hotspots/Hotspot Map/Combined Map Data/QGIS Files/ZIM_water_bodies/hotosm_zwe_waterways_lines_shp/hotosm_zwe_waterways_lines.shp	Insiza	15.2078
LineString (31.51595935000000281 -16.67075940000000145, 31.44891000000000147 -16.79205999999999932)	0	0	0	0	0	529011672					river							/Users/gracezdesenko/Desktop/Work/Hotspots/Hotspot Map/Combined Map Data/QGIS Files/ZIM_water_bodies/hotosm_zwe_waterways_lines_shp/hotosm_zwe_waterways_lines.shp	Mt Darwin	15.2093
LineString (29.36057834999999727 -21.01179439999999943, 29.40277999999999992 -20.88021000000000171)	0	0	0	0	0	492414478					stream							/Users/gracezdesenko/Desktop/Work/Hotspots/Hotspot Map/Combined Map Data/QGIS Files/ZIM_water_bodies/hotosm_zwe_waterways_lines_shp/hotosm_zwe_waterways_lines.shp	Insiza	15.2154
LineString (31.63667415000000105 -19.26347589999999954, 31.77288000000000068 -19.21676000000000073)	0	0	0	0	0	678849802					stream							/Users/gracezdesenko/Desktop/Work/Hotspots/Hotspot Map/Combined Map Data/QGIS Files/ZIM_water_bodies/hotosm_zwe_waterways_lines_shp/hotosm_zwe_waterways_lines.shp	Buhera	15.2258
LineString (29.49139835000000076 -20.98992375000000266, 29.40277999999999992 -20.88021000000000171)	0	0	0	0	0	490060415					stream							/Users/gracezdesenko/Desktop/Work/Hotspots/Hotspot Map/Combined Map Data/QGIS Files/ZIM_water_bodies/hotosm_zwe_waterways_lines_shp/hotosm_zwe_waterways_lines.shp	Insiza	15.2485
LineString (32.32989084999999818 -17.36688339999999897, 32.22491000000000128 -17.27299000000000007)	0	0	0	0	0	387410616					stream							/Users/gracezdesenko/Desktop/Work/Hotspots/Hotspot Map/Combined Map Data/QGIS Files/ZIM_water_bodies/hotosm_zwe_waterways_lines_shp/hotosm_zwe_waterways_lines.shp	Mutoko	15.2487
LineString (29.38474250000000154 -21.01698110000000241, 29.40277999999999992 -20.88021000000000171)	0	0	0	0	0	492414509					stream							/Users/gracezdesenko/Desktop/Work/Hotspots/Hotspot Map/Combined Map Data/QGIS Files/ZIM_water_bodies/hotosm_zwe_waterways_lines_shp/hotosm_zwe_waterways_lines.shp	Insiza	15.2586
LineString (30.59666924177560787 -17.01702116661608954, 30.62287999999999855 -16.88145499999999899)	River/Stream	Perennial/Permanent	UNK	ZWE	Zimbabwe	0	0	0	0	0	0	0	0	0	0	0	0	/Users/gracezdesenko/Desktop/Work/Hotspots/Hotspot Map/Combined Map Data/QGIS Files/ZIM_water_bodies/ZWE_wat/ZWE_water_lines_dcw.shp	Guruve	15.2605
LineString (30.05916385000000091 -17.94033639999999963, 30.08230999999999966 -18.07645000000000124)	0	0	0	0	0	832937773					river							/Users/gracezdesenko/Desktop/Work/Hotspots/Hotspot Map/Combined Map Data/QGIS Files/ZIM_water_bodies/hotosm_zwe_waterways_lines_shp/hotosm_zwe_waterways_lines.shp	Chegutu	15.2632
LineString (32.24897599999999898 -21.09034824999999813, 32.16411000000000087 -20.97768999999999906)	0	0	0	0	0	193676342				Save	river							/Users/gracezdesenko/Desktop/Work/Hotspots/Hotspot Map/Combined Map Data/QGIS Files/ZIM_water_bodies/hotosm_zwe_waterways_lines_shp/hotosm_zwe_waterways_lines.shp	Chipinge	15.2775
LineString (30.28796859999999924 -19.84291814999999914, 30.31128999999999962 -19.97915000000000063)	0	0	0	0	0	494767130					stream							/Users/gracezdesenko/Desktop/Work/Hotspots/Hotspot Map/Combined Map Data/QGIS Files/ZIM_water_bodies/hotosm_zwe_waterways_lines_shp/hotosm_zwe_waterways_lines.shp	Shurugwi	15.2777
LineString (30.30925794999999923 -19.84102160000000126, 30.31128999999999962 -19.97915000000000063)	0	0	0	0	0	494767137					stream							/Users/gracezdesenko/Desktop/Work/Hotspots/Hotspot Map/Combined Map Data/QGIS Files/ZIM_water_bodies/hotosm_zwe_waterways_lines_shp/hotosm_zwe_waterways_lines.shp	Shurugwi	15.2927
LineString (31.63950830000000281 -19.27204114999999973, 31.77288000000000068 -19.21676000000000073)	0	0	0	0	0	678746933					stream							/Users/gracezdesenko/Desktop/Work/Hotspots/Hotspot Map/Combined Map Data/QGIS Files/ZIM_water_bodies/hotosm_zwe_waterways_lines_shp/hotosm_zwe_waterways_lines.shp	Buhera	15.2994
LineString (29.40289149999999907 -21.01842454999999887, 29.40277999999999992 -20.88021000000000171)	0	0	0	0	0	491691809			-1		stream		culvert					/Users/gracezdesenko/Desktop/Work/Hotspots/Hotspot Map/Combined Map Data/QGIS Files/ZIM_water_bodies/hotosm_zwe_waterways_lines_shp/hotosm_zwe_waterways_lines.shp	Insiza	15.3026
LineString (32.28165628837757595 -20.89447398388485766, 32.16411000000000087 -20.97768999999999906)	River/Stream	Perennial/Permanent	UNK	ZWE	Zimbabwe	0	0	0	0	0	0	0	0	0	0	0	0	/Users/gracezdesenko/Desktop/Work/Hotspots/Hotspot Map/Combined Map Data/QGIS Files/ZIM_water_bodies/ZWE_wat/ZWE_water_lines_dcw.shp	Chipinge	15.3093
LineString (27.90947775000000064 -17.50048294999999854, 28.05061999999999856 -17.47223999999999933)	0	0	0	0	0	417829342					stream							/Users/gracezdesenko/Desktop/Work/Hotspots/Hotspot Map/Combined Map Data/QGIS Files/ZIM_water_bodies/hotosm_zwe_waterways_lines_shp/hotosm_zwe_waterways_lines.shp	Binga	15.3128
LineString (29.93920860000000062 -18.09888095000000163, 30.08230999999999966 -18.07645000000000124)	0	0	0	0	0	550089698					stream							/Users/gracezdesenko/Desktop/Work/Hotspots/Hotspot Map/Combined Map Data/QGIS Files/ZIM_water_bodies/hotosm_zwe_waterways_lines_shp/hotosm_zwe_waterways_lines.shp	Chegutu	15.3498
LineString (30.3154547999999977 -19.84046035000000074, 30.31128999999999962 -19.97915000000000063)	0	0	0	0	0	494767139					stream							/Users/gracezdesenko/Desktop/Work/Hotspots/Hotspot Map/Combined Map Data/QGIS Files/ZIM_water_bodies/hotosm_zwe_waterways_lines_shp/hotosm_zwe_waterways_lines.shp	Shurugwi	15.3596
LineString (29.535683149999997 -20.94084750000000028, 29.40277999999999992 -20.88021000000000171)	0	0	0	0	0	489962636					stream							/Users/gracezdesenko/Desktop/Work/Hotspots/Hotspot Map/Combined Map Data/QGIS Files/ZIM_water_bodies/hotosm_zwe_waterways_lines_shp/hotosm_zwe_waterways_lines.shp	Insiza	15.37
LineString (29.55061345000000017 -20.87891199999999969, 29.40277999999999992 -20.88021000000000171)	0	0	0	0	0	491214615					stream							/Users/gracezdesenko/Desktop/Work/Hotspots/Hotspot Map/Combined Map Data/QGIS Files/ZIM_water_bodies/hotosm_zwe_waterways_lines_shp/hotosm_zwe_waterways_lines.shp	Insiza	15.3833
LineString (29.5502229000000014 -20.89109940000000165, 29.40277999999999992 -20.88021000000000171)	0	0	0	0	0	489684482					stream							/Users/gracezdesenko/Desktop/Work/Hotspots/Hotspot Map/Combined Map Data/QGIS Files/ZIM_water_bodies/hotosm_zwe_waterways_lines_shp/hotosm_zwe_waterways_lines.shp	Insiza	15.3886
LineString (31.67637154999999893 -19.32135199999999742, 31.77288000000000068 -19.21676000000000073)	0	0	0	0	0	348620397				Gavi River	river							/Users/gracezdesenko/Desktop/Work/Hotspots/Hotspot Map/Combined Map Data/QGIS Files/ZIM_water_bodies/hotosm_zwe_waterways_lines_shp/hotosm_zwe_waterways_lines.shp	Buhera	15.3938
LineString (30.21619129999999842 -20.68518184999999932, 30.32989999999999853 -20.59639999999999915)	0	0	0	0	0	459040617					stream							/Users/gracezdesenko/Desktop/Work/Hotspots/Hotspot Map/Combined Map Data/QGIS Files/ZIM_water_bodies/hotosm_zwe_waterways_lines_shp/hotosm_zwe_waterways_lines.shp	Mberengwa	15.3963
LineString (29.549876900000001 -20.86442695000000214, 29.40277999999999992 -20.88021000000000171)	0	0	0	0	0	489684449					stream							/Users/gracezdesenko/Desktop/Work/Hotspots/Hotspot Map/Combined Map Data/QGIS Files/ZIM_water_bodies/hotosm_zwe_waterways_lines_shp/hotosm_zwe_waterways_lines.shp	Insiza	15.4061
LineString (29.52590835000000169 -20.80271809999999988, 29.40277999999999992 -20.88021000000000171)	0	0	0	0	0	491216817					stream							/Users/gracezdesenko/Desktop/Work/Hotspots/Hotspot Map/Combined Map Data/QGIS Files/ZIM_water_bodies/hotosm_zwe_waterways_lines_shp/hotosm_zwe_waterways_lines.shp	Insiza	15.422
LineString (31.69380255000000091 -17.08860005000000015, 31.56044999999999945 -17.14314999999999856)	0	0	0	0	0	494094470					stream							/Users/gracezdesenko/Desktop/Work/Hotspots/Hotspot Map/Combined Map Data/QGIS Files/ZIM_water_bodies/hotosm_zwe_waterways_lines_shp/hotosm_zwe_waterways_lines.shp	Shamva	15.4221
LineString (27.90882865000000024 -17.50289519999999754, 28.05061999999999856 -17.47223999999999933)	0	0	0	0	0	417829353					stream							/Users/gracezdesenko/Desktop/Work/Hotspots/Hotspot Map/Combined Map Data/QGIS Files/ZIM_water_bodies/hotosm_zwe_waterways_lines_shp/hotosm_zwe_waterways_lines.shp	Binga	15.4366
LineString (30.41283585000000045 -20.48089600000000132, 30.32989999999999853 -20.59639999999999915)	0	0	0	0	0	597888096				Runde	river							/Users/gracezdesenko/Desktop/Work/Hotspots/Hotspot Map/Combined Map Data/QGIS Files/ZIM_water_bodies/hotosm_zwe_waterways_lines_shp/hotosm_zwe_waterways_lines.shp	Mberengwa	15.4379
LineString (29.31309789999999893 -20.9913402999999974, 29.40277999999999992 -20.88021000000000171)	0	0	0	0	0	492424754					stream							/Users/gracezdesenko/Desktop/Work/Hotspots/Hotspot Map/Combined Map Data/QGIS Files/ZIM_water_bodies/hotosm_zwe_waterways_lines_shp/hotosm_zwe_waterways_lines.shp	Insiza	15.4403
LineString (29.31954859999999741 -16.7233262499999995, 29.17859999999999943 -16.75566999999999851)	0	0	0	0	0	595177098					river							/Users/gracezdesenko/Desktop/Work/Hotspots/Hotspot Map/Combined Map Data/QGIS Files/ZIM_water_bodies/hotosm_zwe_waterways_lines_shp/hotosm_zwe_waterways_lines.shp	Hurungwe	15.45
LineString (31.14247439999999756 -16.41718949999999921, 30.99856000000000122 -16.40304000000000073)	0	0	0	0	0	764230372					stream							/Users/gracezdesenko/Desktop/Work/Hotspots/Hotspot Map/Combined Map Data/QGIS Files/ZIM_water_bodies/hotosm_zwe_waterways_lines_shp/hotosm_zwe_waterways_lines.shp	Muzarabani	15.4515
LineString (29.4976724499999996 -20.98763119999999915, 29.40277999999999992 -20.88021000000000171)	0	0	0	0	0	490060409					stream							/Users/gracezdesenko/Desktop/Work/Hotspots/Hotspot Map/Combined Map Data/QGIS Files/ZIM_water_bodies/hotosm_zwe_waterways_lines_shp/hotosm_zwe_waterways_lines.shp	Insiza	15.4555
LineString (27.90869725000000301 -17.50360889999999969, 28.05061999999999856 -17.47223999999999933)	0	0	0	0	0	417829351					stream							/Users/gracezdesenko/Desktop/Work/Hotspots/Hotspot Map/Combined Map Data/QGIS Files/ZIM_water_bodies/hotosm_zwe_waterways_lines_shp/hotosm_zwe_waterways_lines.shp	Binga	15.4678
LineString (31.63531524999999789 -19.26632575000000003, 31.77288000000000068 -19.21676000000000073)	0	0	0	0	0	678849788					river							/Users/gracezdesenko/Desktop/Work/Hotspots/Hotspot Map/Combined Map Data/QGIS Files/ZIM_water_bodies/hotosm_zwe_waterways_lines_shp/hotosm_zwe_waterways_lines.shp	Buhera	15.4692
LineString (30.95116427183954855 -16.53514958113940736, 30.99856000000000122 -16.40304000000000073)	River/Stream	Perennial/Permanent	UNK	ZWE	Zimbabwe	0	0	0	0	0	0	0	0	0	0	0	0	/Users/gracezdesenko/Desktop/Work/Hotspots/Hotspot Map/Combined Map Data/QGIS Files/ZIM_water_bodies/ZWE_wat/ZWE_water_lines_dcw.shp	Muzarabani	15.4709
LineString (27.90838405000000222 -17.50261875000000344, 28.05061999999999856 -17.47223999999999933)	0	0	0	0	0	417829356					stream							/Users/gracezdesenko/Desktop/Work/Hotspots/Hotspot Map/Combined Map Data/QGIS Files/ZIM_water_bodies/hotosm_zwe_waterways_lines_shp/hotosm_zwe_waterways_lines.shp	Binga	15.476
LineString (31.64415465000000083 -19.28466454999999868, 31.77288000000000068 -19.21676000000000073)	0	0	0	0	0	678787881					stream							/Users/gracezdesenko/Desktop/Work/Hotspots/Hotspot Map/Combined Map Data/QGIS Files/ZIM_water_bodies/hotosm_zwe_waterways_lines_shp/hotosm_zwe_waterways_lines.shp	Buhera	15.4807
LineString (29.15665475000000129 -16.61730199999999869, 29.17859999999999943 -16.75566999999999851)	0	0	0	0	0	308102495					river							/Users/gracezdesenko/Desktop/Work/Hotspots/Hotspot Map/Combined Map Data/QGIS Files/ZIM_water_bodies/hotosm_zwe_waterways_lines_shp/hotosm_zwe_waterways_lines.shp	Hurungwe	15.4905
LineString (30.21499099999999771 -20.68522635000000065, 30.32989999999999853 -20.59639999999999915)	0	0	0	0	0	459040619					stream							/Users/gracezdesenko/Desktop/Work/Hotspots/Hotspot Map/Combined Map Data/QGIS Files/ZIM_water_bodies/hotosm_zwe_waterways_lines_shp/hotosm_zwe_waterways_lines.shp	Mberengwa	15.4959
LineString (29.49734509999999688 -20.98838539999999853, 29.40277999999999992 -20.88021000000000171)	0	0	0	0	0	490060408					stream							/Users/gracezdesenko/Desktop/Work/Hotspots/Hotspot Map/Combined Map Data/QGIS Files/ZIM_water_bodies/hotosm_zwe_waterways_lines_shp/hotosm_zwe_waterways_lines.shp	Insiza	15.4982
LineString (27.90780404999999931 -17.5018591999999984, 28.05061999999999856 -17.47223999999999933)	0	0	0	0	0	417829339					stream							/Users/gracezdesenko/Desktop/Work/Hotspots/Hotspot Map/Combined Map Data/QGIS Files/ZIM_water_bodies/hotosm_zwe_waterways_lines_shp/hotosm_zwe_waterways_lines.shp	Binga	15.5182
LineString (29.36433884999999933 -21.01570914999999928, 29.40277999999999992 -20.88021000000000171)	0	0	0	0	0	492414488					stream							/Users/gracezdesenko/Desktop/Work/Hotspots/Hotspot Map/Combined Map Data/QGIS Files/ZIM_water_bodies/hotosm_zwe_waterways_lines_shp/hotosm_zwe_waterways_lines.shp	Insiza	15.5256
LineString (31.63466065000000071 -19.2662626500000016, 31.77288000000000068 -19.21676000000000073)	0	0	0	0	0	678849801					river							/Users/gracezdesenko/Desktop/Work/Hotspots/Hotspot Map/Combined Map Data/QGIS Files/ZIM_water_bodies/hotosm_zwe_waterways_lines_shp/hotosm_zwe_waterways_lines.shp	Buhera	15.5311
LineString (31.59463734999999929 -16.8018850999999998, 31.44891000000000147 -16.79205999999999932)	0	0	0	0	0	650662001					stream							/Users/gracezdesenko/Desktop/Work/Hotspots/Hotspot Map/Combined Map Data/QGIS Files/ZIM_water_bodies/hotosm_zwe_waterways_lines_shp/hotosm_zwe_waterways_lines.shp	Mt Darwin	15.5725
LineString (29.54488969999999881 -20.92453915000000109, 29.40277999999999992 -20.88021000000000171)	0	0	0	0	0	489962630					stream							/Users/gracezdesenko/Desktop/Work/Hotspots/Hotspot Map/Combined Map Data/QGIS Files/ZIM_water_bodies/hotosm_zwe_waterways_lines_shp/hotosm_zwe_waterways_lines.shp	Insiza	15.5781
LineString (27.90815810000000141 -17.50629990000000191, 28.05061999999999856 -17.47223999999999933)	0	0	0	0	0	417829348					stream							/Users/gracezdesenko/Desktop/Work/Hotspots/Hotspot Map/Combined Map Data/QGIS Files/ZIM_water_bodies/hotosm_zwe_waterways_lines_shp/hotosm_zwe_waterways_lines.shp	Binga	15.5928
LineString (31.70506904999999875 -17.11899199999999865, 31.56044999999999945 -17.14314999999999856)	0	0	0	0	0	491153083					weir							/Users/gracezdesenko/Desktop/Work/Hotspots/Hotspot Map/Combined Map Data/QGIS Files/ZIM_water_bodies/hotosm_zwe_waterways_lines_shp/hotosm_zwe_waterways_lines.shp	Shamva	15.6197
LineString (29.38394395000000259 -21.02022009999999952, 29.40277999999999992 -20.88021000000000171)	0	0	0	0	0	492414538					stream							/Users/gracezdesenko/Desktop/Work/Hotspots/Hotspot Map/Combined Map Data/QGIS Files/ZIM_water_bodies/hotosm_zwe_waterways_lines_shp/hotosm_zwe_waterways_lines.shp	Insiza	15.6247
LineString (32.22043854999999724 -20.82505615000000176, 32.09631999999999863 -20.9046599999999998)	0	0	0	0	0	389209736					ditch							/Users/gracezdesenko/Desktop/Work/Hotspots/Hotspot Map/Combined Map Data/QGIS Files/ZIM_water_bodies/hotosm_zwe_waterways_lines_shp/hotosm_zwe_waterways_lines.shp	Chiredzi	15.6366
LineString (29.52520309999999881 -20.79831335000000081, 29.40277999999999992 -20.88021000000000171)	0	0	0	0	0	491216814					stream							/Users/gracezdesenko/Desktop/Work/Hotspots/Hotspot Map/Combined Map Data/QGIS Files/ZIM_water_bodies/hotosm_zwe_waterways_lines_shp/hotosm_zwe_waterways_lines.shp	Insiza	15.6388
LineString (31.70517834999999707 -17.1185849999999995, 31.56044999999999945 -17.14314999999999856)	0	0	0	0	0	491153084					weir							/Users/gracezdesenko/Desktop/Work/Hotspots/Hotspot Map/Combined Map Data/QGIS Files/ZIM_water_bodies/hotosm_zwe_waterways_lines_shp/hotosm_zwe_waterways_lines.shp	Shamva	15.6389
LineString (30.32677610000000001 -19.83855274999999807, 30.31128999999999962 -19.97915000000000063)	0	0	0	0	0	494767140					stream							/Users/gracezdesenko/Desktop/Work/Hotspots/Hotspot Map/Combined Map Data/QGIS Files/ZIM_water_bodies/hotosm_zwe_waterways_lines_shp/hotosm_zwe_waterways_lines.shp	Shurugwi	15.6488
LineString (31.09424525000000017 -20.08293394999999748, 31.0860100000000017 -19.94173999999999936)	0	0	0	0	0	257619749					riverbank							/Users/gracezdesenko/Desktop/Work/Hotspots/Hotspot Map/Combined Map Data/QGIS Files/ZIM_water_bodies/hotosm_zwe_waterways_lines_shp/hotosm_zwe_waterways_lines.shp	Gutu	15.6545
LineString (31.7917942999999994 -17.75404600000000244, 31.93912999999999869 -17.74430999999999869)	0	0	0	0	0	581217783					stream							/Users/gracezdesenko/Desktop/Work/Hotspots/Hotspot Map/Combined Map Data/QGIS Files/ZIM_water_bodies/hotosm_zwe_waterways_lines_shp/hotosm_zwe_waterways_lines.shp	Murehwa	15.6626
LineString (29.4050537000000034 -21.02169280000000029, 29.40277999999999992 -20.88021000000000171)	0	0	0	0	0	491691823					stream							/Users/gracezdesenko/Desktop/Work/Hotspots/Hotspot Map/Combined Map Data/QGIS Files/ZIM_water_bodies/hotosm_zwe_waterways_lines_shp/hotosm_zwe_waterways_lines.shp	Insiza	15.6662
LineString (28.17790579999999778 -17.54404079999999766, 28.05061999999999856 -17.47223999999999933)	0	0	0	0	0	443619302					stream							/Users/gracezdesenko/Desktop/Work/Hotspots/Hotspot Map/Combined Map Data/QGIS Files/ZIM_water_bodies/hotosm_zwe_waterways_lines_shp/hotosm_zwe_waterways_lines.shp	Binga	15.6799
LineString (29.55352710000000016 -20.87739575000000158, 29.40277999999999992 -20.88021000000000171)	0	0	0	0	0	491214614					stream							/Users/gracezdesenko/Desktop/Work/Hotspots/Hotspot Map/Combined Map Data/QGIS Files/ZIM_water_bodies/hotosm_zwe_waterways_lines_shp/hotosm_zwe_waterways_lines.shp	Insiza	15.6889
LineString (29.4909846999999985 -20.76529310000000095, 29.40277999999999992 -20.88021000000000171)	0	0	0	0	0	490356425					river							/Users/gracezdesenko/Desktop/Work/Hotspots/Hotspot Map/Combined Map Data/QGIS Files/ZIM_water_bodies/hotosm_zwe_waterways_lines_shp/hotosm_zwe_waterways_lines.shp	Insiza	15.6899
LineString (28.73590944720434592 -18.73933694330430555, 28.74108000000000018 -18.88115000000000165)	River/Stream	Perennial/Permanent	UNK	ZWE	Zimbabwe	0	0	0	0	0	0	0	0	0	0	0	0	/Users/gracezdesenko/Desktop/Work/Hotspots/Hotspot Map/Combined Map Data/QGIS Files/ZIM_water_bodies/ZWE_wat/ZWE_water_lines_dcw.shp	Nkayi	15.7067
LineString (29.52387080000000097 -20.79533585000000073, 29.40277999999999992 -20.88021000000000171)	0	0	0	0	0	491216812					stream							/Users/gracezdesenko/Desktop/Work/Hotspots/Hotspot Map/Combined Map Data/QGIS Files/ZIM_water_bodies/hotosm_zwe_waterways_lines_shp/hotosm_zwe_waterways_lines.shp	Insiza	15.7209
LineString (27.90615985000000165 -17.50333775000000003, 28.05061999999999856 -17.47223999999999933)	0	0	0	0	0	417829359					stream							/Users/gracezdesenko/Desktop/Work/Hotspots/Hotspot Map/Combined Map Data/QGIS Files/ZIM_water_bodies/hotosm_zwe_waterways_lines_shp/hotosm_zwe_waterways_lines.shp	Binga	15.7239
LineString (29.44140939999999773 -21.01757190000000008, 29.40277999999999992 -20.88021000000000171)	0	0	0	0	0	491457096					stream							/Users/gracezdesenko/Desktop/Work/Hotspots/Hotspot Map/Combined Map Data/QGIS Files/ZIM_water_bodies/hotosm_zwe_waterways_lines_shp/hotosm_zwe_waterways_lines.shp	Insiza	15.73
LineString (29.36427175000000034 -21.01769720000000063, 29.40277999999999992 -20.88021000000000171)	0	0	0	0	0	492414483					stream							/Users/gracezdesenko/Desktop/Work/Hotspots/Hotspot Map/Combined Map Data/QGIS Files/ZIM_water_bodies/hotosm_zwe_waterways_lines_shp/hotosm_zwe_waterways_lines.shp	Insiza	15.7402
LineString (32.02875235363065798 -17.85773270334134821, 31.93912999999999869 -17.74430999999999869)	River/Stream	Perennial/Permanent	UNK	ZWE	Zimbabwe	0	0	0	0	0	0	0	0	0	0	0	0	/Users/gracezdesenko/Desktop/Work/Hotspots/Hotspot Map/Combined Map Data/QGIS Files/ZIM_water_bodies/ZWE_wat/ZWE_water_lines_dcw.shp	Murehwa	15.7441
LineString (27.90606594999999857 -17.50429189999999835, 28.05061999999999856 -17.47223999999999933)	0	0	0	0	0	417829361					stream							/Users/gracezdesenko/Desktop/Work/Hotspots/Hotspot Map/Combined Map Data/QGIS Files/ZIM_water_bodies/hotosm_zwe_waterways_lines_shp/hotosm_zwe_waterways_lines.shp	Binga	15.757
LineString (29.55305800000000005 -20.86257124999999846, 29.40277999999999992 -20.88021000000000171)	0	0	0	0	0	489684446					dam							/Users/gracezdesenko/Desktop/Work/Hotspots/Hotspot Map/Combined Map Data/QGIS Files/ZIM_water_bodies/hotosm_zwe_waterways_lines_shp/hotosm_zwe_waterways_lines.shp	Insiza	15.7593
LineString (30.36090550000000121 -20.86286460000000176, 30.45720000000000027 -20.75300000000000011)	0	0	0	0	0	535310731					stream							/Users/gracezdesenko/Desktop/Work/Hotspots/Hotspot Map/Combined Map Data/QGIS Files/ZIM_water_bodies/hotosm_zwe_waterways_lines_shp/hotosm_zwe_waterways_lines.shp	Mberengwa	15.7621
LineString (29.53667434999999841 -20.81365555000000001, 29.40277999999999992 -20.88021000000000171)	0	0	0	0	0	489536178					stream							/Users/gracezdesenko/Desktop/Work/Hotspots/Hotspot Map/Combined Map Data/QGIS Files/ZIM_water_bodies/hotosm_zwe_waterways_lines_shp/hotosm_zwe_waterways_lines.shp	Insiza	15.7634
LineString (29.36067624999999737 -21.01702294999999765, 29.40277999999999992 -20.88021000000000171)	0	0	0	0	0	492414490					stream							/Users/gracezdesenko/Desktop/Work/Hotspots/Hotspot Map/Combined Map Data/QGIS Files/ZIM_water_bodies/hotosm_zwe_waterways_lines_shp/hotosm_zwe_waterways_lines.shp	Insiza	15.7677
LineString (29.36325649999999854 -21.01770720000000026, 29.40277999999999992 -20.88021000000000171)	0	0	0	0	0	492414485					stream							/Users/gracezdesenko/Desktop/Work/Hotspots/Hotspot Map/Combined Map Data/QGIS Files/ZIM_water_bodies/hotosm_zwe_waterways_lines_shp/hotosm_zwe_waterways_lines.shp	Insiza	15.7684
LineString (29.40736009999999823 -21.02257509999999741, 29.40277999999999992 -20.88021000000000171)	0	0	0	0	0	491691824					stream							/Users/gracezdesenko/Desktop/Work/Hotspots/Hotspot Map/Combined Map Data/QGIS Files/ZIM_water_bodies/hotosm_zwe_waterways_lines_shp/hotosm_zwe_waterways_lines.shp	Insiza	15.7693
LineString (31.63231170000000247 -19.266475149999998, 31.77288000000000068 -19.21676000000000073)	0	0	0	0	0	678849791					river							/Users/gracezdesenko/Desktop/Work/Hotspots/Hotspot Map/Combined Map Data/QGIS Files/ZIM_water_bodies/hotosm_zwe_waterways_lines_shp/hotosm_zwe_waterways_lines.shp	Buhera	15.7706
LineString (29.53694794999999829 -20.81368565000000004, 29.40277999999999992 -20.88021000000000171)	0	0	0	0	0	489536177					stream							/Users/gracezdesenko/Desktop/Work/Hotspots/Hotspot Map/Combined Map Data/QGIS Files/ZIM_water_bodies/hotosm_zwe_waterways_lines_shp/hotosm_zwe_waterways_lines.shp	Insiza	15.787
LineString (29.5259968999999991 -20.79703454999999934, 29.40277999999999992 -20.88021000000000171)	0	0	0	0	0	491216815					stream							/Users/gracezdesenko/Desktop/Work/Hotspots/Hotspot Map/Combined Map Data/QGIS Files/ZIM_water_bodies/hotosm_zwe_waterways_lines_shp/hotosm_zwe_waterways_lines.shp	Insiza	15.7884
LineString (27.90723004999999901 -17.50996289999999789, 28.05061999999999856 -17.47223999999999933)	0	0	0	0	0	417829345					stream							/Users/gracezdesenko/Desktop/Work/Hotspots/Hotspot Map/Combined Map Data/QGIS Files/ZIM_water_bodies/hotosm_zwe_waterways_lines_shp/hotosm_zwe_waterways_lines.shp	Binga	15.7906
LineString (29.52394835000000128 -20.79420815000000289, 29.40277999999999992 -20.88021000000000171)	0	0	0	0	0	491216813					stream							/Users/gracezdesenko/Desktop/Work/Hotspots/Hotspot Map/Combined Map Data/QGIS Files/ZIM_water_bodies/hotosm_zwe_waterways_lines_shp/hotosm_zwe_waterways_lines.shp	Insiza	15.8023
LineString (29.55458475000000007 -20.87325049999999749, 29.40277999999999992 -20.88021000000000171)	0	0	0	0	0	489684474					stream							/Users/gracezdesenko/Desktop/Work/Hotspots/Hotspot Map/Combined Map Data/QGIS Files/ZIM_water_bodies/hotosm_zwe_waterways_lines_shp/hotosm_zwe_waterways_lines.shp	Insiza	15.8149
LineString (29.05493125000000276 -17.18993170000000248, 29.19622000000000028 -17.14536000000000016)	0	0	0	0	0	193201616					stream							/Users/gracezdesenko/Desktop/Work/Hotspots/Hotspot Map/Combined Map Data/QGIS Files/ZIM_water_bodies/hotosm_zwe_waterways_lines_shp/hotosm_zwe_waterways_lines.shp	Hurungwe	15.8205
LineString (29.5139256500000009 -20.97817105000000026, 29.40277999999999992 -20.88021000000000171)	0	0	0	0	0	490397725					stream							/Users/gracezdesenko/Desktop/Work/Hotspots/Hotspot Map/Combined Map Data/QGIS Files/ZIM_water_bodies/hotosm_zwe_waterways_lines_shp/hotosm_zwe_waterways_lines.shp	Insiza	15.8523
LineString (29.31084754999999831 -20.99447294999999869, 29.40277999999999992 -20.88021000000000171)	0	0	0	0	0	492424755					stream							/Users/gracezdesenko/Desktop/Work/Hotspots/Hotspot Map/Combined Map Data/QGIS Files/ZIM_water_bodies/hotosm_zwe_waterways_lines_shp/hotosm_zwe_waterways_lines.shp	Insiza	15.8581
LineString (31.64348774999999847 -19.29047070000000019, 31.77288000000000068 -19.21676000000000073)	0	0	0	0	0	678785645					stream							/Users/gracezdesenko/Desktop/Work/Hotspots/Hotspot Map/Combined Map Data/QGIS Files/ZIM_water_bodies/hotosm_zwe_waterways_lines_shp/hotosm_zwe_waterways_lines.shp	Buhera	15.8626
LineString (29.48170904999999919 -21.00284510000000182, 29.40277999999999992 -20.88021000000000171)	0	0	0	0	0	490781222					stream							/Users/gracezdesenko/Desktop/Work/Hotspots/Hotspot Map/Combined Map Data/QGIS Files/ZIM_water_bodies/hotosm_zwe_waterways_lines_shp/hotosm_zwe_waterways_lines.shp	Insiza	15.8666
LineString (29.55363330000000133 -20.85899069999999966, 29.40277999999999992 -20.88021000000000171)	0	0	0	0	0	560284572					stream							/Users/gracezdesenko/Desktop/Work/Hotspots/Hotspot Map/Combined Map Data/QGIS Files/ZIM_water_bodies/hotosm_zwe_waterways_lines_shp/hotosm_zwe_waterways_lines.shp	Insiza	15.8727
LineString (29.32943925000000007 -21.005997899999997, 29.40277999999999992 -20.88021000000000171)	0	0	0	0	0	492424764					stream							/Users/gracezdesenko/Desktop/Work/Hotspots/Hotspot Map/Combined Map Data/QGIS Files/ZIM_water_bodies/hotosm_zwe_waterways_lines_shp/hotosm_zwe_waterways_lines.shp	Insiza	15.879
LineString (31.6307818499999982 -19.26574699999999751, 31.77288000000000068 -19.21676000000000073)	0	0	0	0	0	678849790					river							/Users/gracezdesenko/Desktop/Work/Hotspots/Hotspot Map/Combined Map Data/QGIS Files/ZIM_water_bodies/hotosm_zwe_waterways_lines_shp/hotosm_zwe_waterways_lines.shp	Buhera	15.8938
LineString (29.55372919999999937 -20.8576599999999992, 29.40277999999999992 -20.88021000000000171)	0	0	0	0	0	560284573			-1		stream		culvert					/Users/gracezdesenko/Desktop/Work/Hotspots/Hotspot Map/Combined Map Data/QGIS Files/ZIM_water_bodies/hotosm_zwe_waterways_lines_shp/hotosm_zwe_waterways_lines.shp	Insiza	15.9051
LineString (29.52205539999999928 -20.97027409999999747, 29.40277999999999992 -20.88021000000000171)	0	0	0	0	0	490397724					stream							/Users/gracezdesenko/Desktop/Work/Hotspots/Hotspot Map/Combined Map Data/QGIS Files/ZIM_water_bodies/hotosm_zwe_waterways_lines_shp/hotosm_zwe_waterways_lines.shp	Insiza	15.9177
LineString (28.88901059999999887 -18.9112064999999987, 28.74108000000000018 -18.88115000000000165)	0	0	0	0	0	486400496					stream							/Users/gracezdesenko/Desktop/Work/Hotspots/Hotspot Map/Combined Map Data/QGIS Files/ZIM_water_bodies/hotosm_zwe_waterways_lines_shp/hotosm_zwe_waterways_lines.shp	Nkayi	15.9367
LineString (29.55377149999999986 -20.85579020000000128, 29.40277999999999992 -20.88021000000000171)	0	0	0	0	0	489684437					stream							/Users/gracezdesenko/Desktop/Work/Hotspots/Hotspot Map/Combined Map Data/QGIS Files/ZIM_water_bodies/hotosm_zwe_waterways_lines_shp/hotosm_zwe_waterways_lines.shp	Insiza	15.9433
LineString (29.55506480000000025 -20.86378119999999825, 29.40277999999999992 -20.88021000000000171)	0	0	0	0	0	489687790					stream							/Users/gracezdesenko/Desktop/Work/Hotspots/Hotspot Map/Combined Map Data/QGIS Files/ZIM_water_bodies/hotosm_zwe_waterways_lines_shp/hotosm_zwe_waterways_lines.shp	Insiza	15.9506
LineString (31.03675235000000043 -19.80537945000000022, 31.0860100000000017 -19.94173999999999936)	0	0	0	0	0	543514418					stream							/Users/gracezdesenko/Desktop/Work/Hotspots/Hotspot Map/Combined Map Data/QGIS Files/ZIM_water_bodies/hotosm_zwe_waterways_lines_shp/hotosm_zwe_waterways_lines.shp	Gutu	15.9526
LineString (31.88360965000000036 -17.54890299999999925, 32.01937999999999818 -17.61070000000000135)	0	0	0	0	0	539303823				Chitora River	stream							/Users/gracezdesenko/Desktop/Work/Hotspots/Hotspot Map/Combined Map Data/QGIS Files/ZIM_water_bodies/hotosm_zwe_waterways_lines_shp/hotosm_zwe_waterways_lines.shp	Mutoko	15.9529
LineString (32.24734305341947049 -21.09879593906732964, 32.16411000000000087 -20.97768999999999906)	River/Stream	Perennial/Permanent	UNK	ZWE	Zimbabwe	0	0	0	0	0	0	0	0	0	0	0	0	/Users/gracezdesenko/Desktop/Work/Hotspots/Hotspot Map/Combined Map Data/QGIS Files/ZIM_water_bodies/ZWE_wat/ZWE_water_lines_dcw.shp	Chipinge	15.9574
LineString (29.44442155000000128 -21.01893259999999941, 29.40277999999999992 -20.88021000000000171)	0	0	0	0	0	491457092					stream							/Users/gracezdesenko/Desktop/Work/Hotspots/Hotspot Map/Combined Map Data/QGIS Files/ZIM_water_bodies/hotosm_zwe_waterways_lines_shp/hotosm_zwe_waterways_lines.shp	Insiza	15.9578
LineString (30.33881805000000043 -19.83732595000000032, 30.31128999999999962 -19.97915000000000063)	0	0	0	0	0	494767143					stream							/Users/gracezdesenko/Desktop/Work/Hotspots/Hotspot Map/Combined Map Data/QGIS Files/ZIM_water_bodies/hotosm_zwe_waterways_lines_shp/hotosm_zwe_waterways_lines.shp	Shurugwi	15.9628
LineString (31.62998290000000168 -19.26580394999999868, 31.77288000000000068 -19.21676000000000073)	0	0	0	0	0	678849789					river							/Users/gracezdesenko/Desktop/Work/Hotspots/Hotspot Map/Combined Map Data/QGIS Files/ZIM_water_bodies/hotosm_zwe_waterways_lines_shp/hotosm_zwe_waterways_lines.shp	Buhera	15.9749
LineString (32.16992944999999793 -17.60728900000000152, 32.01937999999999818 -17.61070000000000135)	0	0	0	0	0	727870407					stream							/Users/gracezdesenko/Desktop/Work/Hotspots/Hotspot Map/Combined Map Data/QGIS Files/ZIM_water_bodies/hotosm_zwe_waterways_lines_shp/hotosm_zwe_waterways_lines.shp	Mutoko	15.9832
LineString (28.88902325000000104 -18.9137056500000007, 28.74108000000000018 -18.88115000000000165)	0	0	0	0	0	486399147					stream							/Users/gracezdesenko/Desktop/Work/Hotspots/Hotspot Map/Combined Map Data/QGIS Files/ZIM_water_bodies/hotosm_zwe_waterways_lines_shp/hotosm_zwe_waterways_lines.shp	Nkayi	15.9979
LineString (29.52726270000000142 -20.96507319999999908, 29.40277999999999992 -20.88021000000000171)	0	0	0	0	0	490397703					stream							/Users/gracezdesenko/Desktop/Work/Hotspots/Hotspot Map/Combined Map Data/QGIS Files/ZIM_water_bodies/hotosm_zwe_waterways_lines_shp/hotosm_zwe_waterways_lines.shp	Insiza	15.9988
LineString (29.54866290000000006 -20.92599814999999808, 29.40277999999999992 -20.88021000000000171)	0	0	0	0	0	489962633					stream							/Users/gracezdesenko/Desktop/Work/Hotspots/Hotspot Map/Combined Map Data/QGIS Files/ZIM_water_bodies/hotosm_zwe_waterways_lines_shp/hotosm_zwe_waterways_lines.shp	Insiza	16.0015
LineString (30.34998809999999736 -20.1190421999999991, 30.31128999999999962 -19.97915000000000063)	0	0	0	0	0	494810656					river							/Users/gracezdesenko/Desktop/Work/Hotspots/Hotspot Map/Combined Map Data/QGIS Files/ZIM_water_bodies/hotosm_zwe_waterways_lines_shp/hotosm_zwe_waterways_lines.shp	Shurugwi	16.0072
LineString (30.35840029999999956 -20.86385960000000139, 30.45720000000000027 -20.75300000000000011)	0	0	0	0	0	535310730					stream							/Users/gracezdesenko/Desktop/Work/Hotspots/Hotspot Map/Combined Map Data/QGIS Files/ZIM_water_bodies/hotosm_zwe_waterways_lines_shp/hotosm_zwe_waterways_lines.shp	Mberengwa	16.0135
LineString (29.30281689999999983 -17.04305769999999853, 29.19622000000000028 -17.14536000000000016)	0	0	0	0	0	193074641					stream							/Users/gracezdesenko/Desktop/Work/Hotspots/Hotspot Map/Combined Map Data/QGIS Files/ZIM_water_bodies/hotosm_zwe_waterways_lines_shp/hotosm_zwe_waterways_lines.shp	Hurungwe	16.0281
LineString (29.49739944999999963 -20.99451559999999972, 29.40277999999999992 -20.88021000000000171)	0	0	0	0	0	490060404					stream							/Users/gracezdesenko/Desktop/Work/Hotspots/Hotspot Map/Combined Map Data/QGIS Files/ZIM_water_bodies/hotosm_zwe_waterways_lines_shp/hotosm_zwe_waterways_lines.shp	Insiza	16.0319
LineString (30.46884294999999909 -20.53437300000000221, 30.32989999999999853 -20.59639999999999915)	0	0	0	0	0	107991513					stream							/Users/gracezdesenko/Desktop/Work/Hotspots/Hotspot Map/Combined Map Data/QGIS Files/ZIM_water_bodies/hotosm_zwe_waterways_lines_shp/hotosm_zwe_waterways_lines.shp	Mberengwa	16.0325
LineString (27.90126084999999989 -17.45121319999999798, 28.05061999999999856 -17.47223999999999933)	0	0	0	0	0	579333483					river							/Users/gracezdesenko/Desktop/Work/Hotspots/Hotspot Map/Combined Map Data/QGIS Files/ZIM_water_bodies/hotosm_zwe_waterways_lines_shp/hotosm_zwe_waterways_lines.shp	Binga	16.0349
LineString (29.52605859999999893 -20.96719810000000095, 29.40277999999999992 -20.88021000000000171)	0	0	0	0	0	490397704					stream							/Users/gracezdesenko/Desktop/Work/Hotspots/Hotspot Map/Combined Map Data/QGIS Files/ZIM_water_bodies/hotosm_zwe_waterways_lines_shp/hotosm_zwe_waterways_lines.shp	Insiza	16.0377
LineString (31.70725480000000118 -17.10968455000000077, 31.56044999999999945 -17.14314999999999856)	0	0	0	0	0	491153077					stream							/Users/gracezdesenko/Desktop/Work/Hotspots/Hotspot Map/Combined Map Data/QGIS Files/ZIM_water_bodies/hotosm_zwe_waterways_lines_shp/hotosm_zwe_waterways_lines.shp	Shamva	16.0551
LineString (29.35732361311076488 -21.01881028516841354, 29.40277999999999992 -20.88021000000000171)	River/Stream	Perennial/Permanent	UMZINGWANI	ZWE	Zimbabwe	0	0	0	0	0	0	0	0	0	0	0	0	/Users/gracezdesenko/Desktop/Work/Hotspots/Hotspot Map/Combined Map Data/QGIS Files/ZIM_water_bodies/ZWE_wat/ZWE_water_lines_dcw.shp	Insiza	16.0571
LineString (31.01334200000000152 -16.54746049999999968, 30.99856000000000122 -16.40304000000000073)	0	0	0	0	0	457906326					river							/Users/gracezdesenko/Desktop/Work/Hotspots/Hotspot Map/Combined Map Data/QGIS Files/ZIM_water_bodies/hotosm_zwe_waterways_lines_shp/hotosm_zwe_waterways_lines.shp	Muzarabani	16.0598
LineString (32.28057834999999898 -21.07318314999999842, 32.16411000000000087 -20.97768999999999906)	0	0	0	0	0	342594378					river							/Users/gracezdesenko/Desktop/Work/Hotspots/Hotspot Map/Combined Map Data/QGIS Files/ZIM_water_bodies/hotosm_zwe_waterways_lines_shp/hotosm_zwe_waterways_lines.shp	Chipinge	16.0738
LineString (32.11162219999999934 -17.49535045000000011, 32.01937999999999818 -17.61070000000000135)	0	0	0	0	0	784188563					stream							/Users/gracezdesenko/Desktop/Work/Hotspots/Hotspot Map/Combined Map Data/QGIS Files/ZIM_water_bodies/hotosm_zwe_waterways_lines_shp/hotosm_zwe_waterways_lines.shp	Mutoko	16.09
LineString (30.38567704999999819 -20.10647194999999954, 30.31128999999999962 -19.97915000000000063)	0	0	0	0	0	752338280					stream							/Users/gracezdesenko/Desktop/Work/Hotspots/Hotspot Map/Combined Map Data/QGIS Files/ZIM_water_bodies/hotosm_zwe_waterways_lines_shp/hotosm_zwe_waterways_lines.shp	Shurugwi	16.1008
LineString (28.17262360000000143 -17.55875799999999742, 28.05061999999999856 -17.47223999999999933)	0	0	0	0	0	443623426					stream							/Users/gracezdesenko/Desktop/Work/Hotspots/Hotspot Map/Combined Map Data/QGIS Files/ZIM_water_bodies/hotosm_zwe_waterways_lines_shp/hotosm_zwe_waterways_lines.shp	Binga	16.1101
LineString (29.55684360000000055 -20.86579814999999982, 29.40277999999999992 -20.88021000000000171)	0	0	0	0	0	489687789					stream							/Users/gracezdesenko/Desktop/Work/Hotspots/Hotspot Map/Combined Map Data/QGIS Files/ZIM_water_bodies/hotosm_zwe_waterways_lines_shp/hotosm_zwe_waterways_lines.shp	Insiza	16.1108
LineString (27.90444324999999992 -17.51145414999999872, 28.05061999999999856 -17.47223999999999933)	0	0	0	0	0	417829364					stream							/Users/gracezdesenko/Desktop/Work/Hotspots/Hotspot Map/Combined Map Data/QGIS Files/ZIM_water_bodies/hotosm_zwe_waterways_lines_shp/hotosm_zwe_waterways_lines.shp	Binga	16.1198
LineString (29.30708165000000065 -20.99481730000000113, 29.40277999999999992 -20.88021000000000171)	0	0	0	0	0	492424748					stream							/Users/gracezdesenko/Desktop/Work/Hotspots/Hotspot Map/Combined Map Data/QGIS Files/ZIM_water_bodies/hotosm_zwe_waterways_lines_shp/hotosm_zwe_waterways_lines.shp	Insiza	16.1273
LineString (29.53135280000000051 -20.79890540000000243, 29.40277999999999992 -20.88021000000000171)	0	0	0	0	0	491216816					stream							/Users/gracezdesenko/Desktop/Work/Hotspots/Hotspot Map/Combined Map Data/QGIS Files/ZIM_water_bodies/hotosm_zwe_waterways_lines_shp/hotosm_zwe_waterways_lines.shp	Insiza	16.1278
LineString (29.33344840000000175 -21.01050869999999904, 29.40277999999999992 -20.88021000000000171)	0	0	0	0	0	492424779					stream							/Users/gracezdesenko/Desktop/Work/Hotspots/Hotspot Map/Combined Map Data/QGIS Files/ZIM_water_bodies/hotosm_zwe_waterways_lines_shp/hotosm_zwe_waterways_lines.shp	Insiza	16.1281
LineString (30.39316979999999901 -20.10271240000000148, 30.31128999999999962 -19.97915000000000063)	0	0	0	0	0	752338274			-1		stream		culvert					/Users/gracezdesenko/Desktop/Work/Hotspots/Hotspot Map/Combined Map Data/QGIS Files/ZIM_water_bodies/hotosm_zwe_waterways_lines_shp/hotosm_zwe_waterways_lines.shp	Shurugwi	16.1398
LineString (27.90440974999999924 -17.43242744999999871, 28.05061999999999856 -17.47223999999999933)	0	0	0	0	0	579333488					stream							/Users/gracezdesenko/Desktop/Work/Hotspots/Hotspot Map/Combined Map Data/QGIS Files/ZIM_water_bodies/hotosm_zwe_waterways_lines_shp/hotosm_zwe_waterways_lines.shp	Binga	16.1444
LineString (29.3956482500000007 -21.02592530000000082, 29.40277999999999992 -20.88021000000000171)	0	0	0	0	0	491691828					stream							/Users/gracezdesenko/Desktop/Work/Hotspots/Hotspot Map/Combined Map Data/QGIS Files/ZIM_water_bodies/hotosm_zwe_waterways_lines_shp/hotosm_zwe_waterways_lines.shp	Insiza	16.1501
LineString (29.07906249999999915 -17.0524521, 29.19622000000000028 -17.14536000000000016)	0	0	0	0	0	268095431					stream							/Users/gracezdesenko/Desktop/Work/Hotspots/Hotspot Map/Combined Map Data/QGIS Files/ZIM_water_bodies/hotosm_zwe_waterways_lines_shp/hotosm_zwe_waterways_lines.shp	Hurungwe	16.1617
LineString (29.51420459999999935 -20.98200745000000111, 29.40277999999999992 -20.88021000000000171)	0	0	0	0	0	490397727					dam							/Users/gracezdesenko/Desktop/Work/Hotspots/Hotspot Map/Combined Map Data/QGIS Files/ZIM_water_bodies/hotosm_zwe_waterways_lines_shp/hotosm_zwe_waterways_lines.shp	Insiza	16.1666
LineString (29.32290509999999983 -21.0055436499999999, 29.40277999999999992 -20.88021000000000171)	0	0	0	0	0	492424775					stream							/Users/gracezdesenko/Desktop/Work/Hotspots/Hotspot Map/Combined Map Data/QGIS Files/ZIM_water_bodies/hotosm_zwe_waterways_lines_shp/hotosm_zwe_waterways_lines.shp	Insiza	16.1733
LineString (29.41318230000000256 -21.02598839999999925, 29.40277999999999992 -20.88021000000000171)	0	0	0	0	0	491691822					stream							/Users/gracezdesenko/Desktop/Work/Hotspots/Hotspot Map/Combined Map Data/QGIS Files/ZIM_water_bodies/hotosm_zwe_waterways_lines_shp/hotosm_zwe_waterways_lines.shp	Insiza	16.1763
LineString (29.53894389999999959 -20.95090700000000083, 29.40277999999999992 -20.88021000000000171)	0	0	0	0	0	490397707					stream							/Users/gracezdesenko/Desktop/Work/Hotspots/Hotspot Map/Combined Map Data/QGIS Files/ZIM_water_bodies/hotosm_zwe_waterways_lines_shp/hotosm_zwe_waterways_lines.shp	Insiza	16.1837
LineString (30.37837509999999952 -20.11092510000000289, 30.31128999999999962 -19.97915000000000063)	0	0	0	0	0	752338275			-1		stream		culvert					/Users/gracezdesenko/Desktop/Work/Hotspots/Hotspot Map/Combined Map Data/QGIS Files/ZIM_water_bodies/hotosm_zwe_waterways_lines_shp/hotosm_zwe_waterways_lines.shp	Shurugwi	16.1886
LineString (31.70406499999999994 -17.09396480000000196, 31.56044999999999945 -17.14314999999999856)	0	0	0	0	0	494116924					stream							/Users/gracezdesenko/Desktop/Work/Hotspots/Hotspot Map/Combined Map Data/QGIS Files/ZIM_water_bodies/hotosm_zwe_waterways_lines_shp/hotosm_zwe_waterways_lines.shp	Shamva	16.2237
LineString (29.49344634999999926 -20.99947360000000174, 29.40277999999999992 -20.88021000000000171)	0	0	0	0	0	490137765					stream							/Users/gracezdesenko/Desktop/Work/Hotspots/Hotspot Map/Combined Map Data/QGIS Files/ZIM_water_bodies/hotosm_zwe_waterways_lines_shp/hotosm_zwe_waterways_lines.shp	Insiza	16.2262
LineString (30.2342160999999976 -18.09640730000000275, 30.08230999999999966 -18.07645000000000124)	0	0	0	0	0	254878339	Yahoo			Mupfure River	river							/Users/gracezdesenko/Desktop/Work/Hotspots/Hotspot Map/Combined Map Data/QGIS Files/ZIM_water_bodies/hotosm_zwe_waterways_lines_shp/hotosm_zwe_waterways_lines.shp	Chegutu	16.2308
LineString (31.1484456999999999 -16.42732654999999653, 30.99856000000000122 -16.40304000000000073)	0	0	0	0	0	764230370			-1		stream		culvert					/Users/gracezdesenko/Desktop/Work/Hotspots/Hotspot Map/Combined Map Data/QGIS Files/ZIM_water_bodies/hotosm_zwe_waterways_lines_shp/hotosm_zwe_waterways_lines.shp	Muzarabani	16.2334
LineString (32.16153479999999831 -16.95519295000000071, 32.27461999999999875 -16.85679000000000016)	0	0	0	0	0	588968227					stream							/Users/gracezdesenko/Desktop/Work/Hotspots/Hotspot Map/Combined Map Data/QGIS Files/ZIM_water_bodies/hotosm_zwe_waterways_lines_shp/hotosm_zwe_waterways_lines.shp	UMP	16.2403
LineString (31.62714049999999943 -19.26550914999999975, 31.77288000000000068 -19.21676000000000073)	0	0	0	0	0	679124048					river							/Users/gracezdesenko/Desktop/Work/Hotspots/Hotspot Map/Combined Map Data/QGIS Files/ZIM_water_bodies/hotosm_zwe_waterways_lines_shp/hotosm_zwe_waterways_lines.shp	Buhera	16.2454
LineString (29.4749049499999991 -21.01039464999999851, 29.40277999999999992 -20.88021000000000171)	0	0	0	0	0	550223243					river							/Users/gracezdesenko/Desktop/Work/Hotspots/Hotspot Map/Combined Map Data/QGIS Files/ZIM_water_bodies/hotosm_zwe_waterways_lines_shp/hotosm_zwe_waterways_lines.shp	Insiza	16.2488
LineString (29.33569969999999927 -21.01283594999999949, 29.40277999999999992 -20.88021000000000171)	0	0	0	0	0	492424765					stream							/Users/gracezdesenko/Desktop/Work/Hotspots/Hotspot Map/Combined Map Data/QGIS Files/ZIM_water_bodies/hotosm_zwe_waterways_lines_shp/hotosm_zwe_waterways_lines.shp	Insiza	16.2571
LineString (29.55822795000000269 -20.86429565000000252, 29.40277999999999992 -20.88021000000000171)	0	0	0	0	0	489684453					stream							/Users/gracezdesenko/Desktop/Work/Hotspots/Hotspot Map/Combined Map Data/QGIS Files/ZIM_water_bodies/hotosm_zwe_waterways_lines_shp/hotosm_zwe_waterways_lines.shp	Insiza	16.2714
LineString (31.08787234999999782 -20.08871334999999902, 31.0860100000000017 -19.94173999999999936)	0	0	0	0	0	257619743					riverbank							/Users/gracezdesenko/Desktop/Work/Hotspots/Hotspot Map/Combined Map Data/QGIS Files/ZIM_water_bodies/hotosm_zwe_waterways_lines_shp/hotosm_zwe_waterways_lines.shp	Gutu	16.2718
LineString (28.17418589999999767 -17.55927110000000013, 28.05061999999999856 -17.47223999999999933)	0	0	0	0	0	443623427					stream							/Users/gracezdesenko/Desktop/Work/Hotspots/Hotspot Map/Combined Map Data/QGIS Files/ZIM_water_bodies/hotosm_zwe_waterways_lines_shp/hotosm_zwe_waterways_lines.shp	Binga	16.2774
LineString (28.19121034999999864 -17.41356400000000093, 28.05061999999999856 -17.47223999999999933)	0	0	0	0	0	579333468					stream							/Users/gracezdesenko/Desktop/Work/Hotspots/Hotspot Map/Combined Map Data/QGIS Files/ZIM_water_bodies/hotosm_zwe_waterways_lines_shp/hotosm_zwe_waterways_lines.shp	Binga	16.286
LineString (29.4118568499999995 -21.02711809999999915, 29.40277999999999992 -20.88021000000000171)	0	0	0	0	0	491691826					stream							/Users/gracezdesenko/Desktop/Work/Hotspots/Hotspot Map/Combined Map Data/QGIS Files/ZIM_water_bodies/hotosm_zwe_waterways_lines_shp/hotosm_zwe_waterways_lines.shp	Insiza	16.2925
LineString (29.55754840000000172 -20.85789009999999877, 29.40277999999999992 -20.88021000000000171)	0	0	0	0	0	489684426					stream							/Users/gracezdesenko/Desktop/Work/Hotspots/Hotspot Map/Combined Map Data/QGIS Files/ZIM_water_bodies/hotosm_zwe_waterways_lines_shp/hotosm_zwe_waterways_lines.shp	Insiza	16.2938
LineString (29.12890275000000173 -17.27764640000000185, 29.19622000000000028 -17.14536000000000016)	0	0	0	0	0	23394087				Sanyati	river							/Users/gracezdesenko/Desktop/Work/Hotspots/Hotspot Map/Combined Map Data/QGIS Files/ZIM_water_bodies/hotosm_zwe_waterways_lines_shp/hotosm_zwe_waterways_lines.shp	Hurungwe	16.2975
LineString (29.23474205000000126 -17.28810595000000205, 29.19622000000000028 -17.14536000000000016)	0	0	0	0	0	268407778					stream							/Users/gracezdesenko/Desktop/Work/Hotspots/Hotspot Map/Combined Map Data/QGIS Files/ZIM_water_bodies/hotosm_zwe_waterways_lines_shp/hotosm_zwe_waterways_lines.shp	Hurungwe	16.3206
LineString (31.67306898601621867 -17.24331286073214642, 31.56044999999999945 -17.14314999999999856)	River/Stream	Perennial/Permanent	MAZOE	ZWE	Zimbabwe	0	0	0	0	0	0	0	0	0	0	0	0	/Users/gracezdesenko/Desktop/Work/Hotspots/Hotspot Map/Combined Map Data/QGIS Files/ZIM_water_bodies/ZWE_wat/ZWE_water_lines_dcw.shp	Shamva	16.3218
LineString (29.527393 -20.79067940000000192, 29.40277999999999992 -20.88021000000000171)	0	0	0	0	0	491216811					stream							/Users/gracezdesenko/Desktop/Work/Hotspots/Hotspot Map/Combined Map Data/QGIS Files/ZIM_water_bodies/hotosm_zwe_waterways_lines_shp/hotosm_zwe_waterways_lines.shp	Insiza	16.3243
LineString (29.49183409999999839 -21.00162214999999932, 29.40277999999999992 -20.88021000000000171)	0	0	0	0	0	490137763					stream							/Users/gracezdesenko/Desktop/Work/Hotspots/Hotspot Map/Combined Map Data/QGIS Files/ZIM_water_bodies/hotosm_zwe_waterways_lines_shp/hotosm_zwe_waterways_lines.shp	Insiza	16.3246
LineString (31.71179324999999949 -17.11865740000000002, 31.56044999999999945 -17.14314999999999856)	0	0	0	0	0	458541667	bing			Mufurudzi River	river							/Users/gracezdesenko/Desktop/Work/Hotspots/Hotspot Map/Combined Map Data/QGIS Files/ZIM_water_bodies/hotosm_zwe_waterways_lines_shp/hotosm_zwe_waterways_lines.shp	Shamva	16.3312
LineString (29.53619129999999871 -20.95800674999999913, 29.40277999999999992 -20.88021000000000171)	0	0	0	0	0	490397709					stream							/Users/gracezdesenko/Desktop/Work/Hotspots/Hotspot Map/Combined Map Data/QGIS Files/ZIM_water_bodies/hotosm_zwe_waterways_lines_shp/hotosm_zwe_waterways_lines.shp	Insiza	16.3339
LineString (29.45097150000000141 -21.02072689999999966, 29.40277999999999992 -20.88021000000000171)	0	0	0	0	0	491457097					stream							/Users/gracezdesenko/Desktop/Work/Hotspots/Hotspot Map/Combined Map Data/QGIS Files/ZIM_water_bodies/hotosm_zwe_waterways_lines_shp/hotosm_zwe_waterways_lines.shp	Insiza	16.345
LineString (29.30531814999999796 -20.99615450000000294, 29.40277999999999992 -20.88021000000000171)	0	0	0	0	0	492424753					stream							/Users/gracezdesenko/Desktop/Work/Hotspots/Hotspot Map/Combined Map Data/QGIS Files/ZIM_water_bodies/hotosm_zwe_waterways_lines_shp/hotosm_zwe_waterways_lines.shp	Insiza	16.357
LineString (29.3182155499999979 -21.00482105000000033, 29.40277999999999992 -20.88021000000000171)	0	0	0	0	0	492424769					stream							/Users/gracezdesenko/Desktop/Work/Hotspots/Hotspot Map/Combined Map Data/QGIS Files/ZIM_water_bodies/hotosm_zwe_waterways_lines_shp/hotosm_zwe_waterways_lines.shp	Insiza	16.3617
LineString (29.32114680000000106 -21.00655880000000053, 29.40277999999999992 -20.88021000000000171)	0	0	0	0	0	492424771					stream							/Users/gracezdesenko/Desktop/Work/Hotspots/Hotspot Map/Combined Map Data/QGIS Files/ZIM_water_bodies/hotosm_zwe_waterways_lines_shp/hotosm_zwe_waterways_lines.shp	Insiza	16.364
LineString (31.78482189999999719 -17.74630439999999965, 31.93912999999999869 -17.74430999999999869)	0	0	0	0	0	581217786					river							/Users/gracezdesenko/Desktop/Work/Hotspots/Hotspot Map/Combined Map Data/QGIS Files/ZIM_water_bodies/hotosm_zwe_waterways_lines_shp/hotosm_zwe_waterways_lines.shp	Murehwa	16.3668
LineString (30.37685929999999956 -20.11340440000000029, 30.31128999999999962 -19.97915000000000063)	0	0	0	0	0	752338276					stream							/Users/gracezdesenko/Desktop/Work/Hotspots/Hotspot Map/Combined Map Data/QGIS Files/ZIM_water_bodies/hotosm_zwe_waterways_lines_shp/hotosm_zwe_waterways_lines.shp	Shurugwi	16.3692
LineString (31.70994739999999723 -17.10812229999999801, 31.56044999999999945 -17.14314999999999856)	0	0	0	0	0	491153076					stream							/Users/gracezdesenko/Desktop/Work/Hotspots/Hotspot Map/Combined Map Data/QGIS Files/ZIM_water_bodies/hotosm_zwe_waterways_lines_shp/hotosm_zwe_waterways_lines.shp	Shamva	16.3742
LineString (33.01758952815037418 -17.71509458628007394, 32.88123300000000171 -17.64578300000000155)	River/Stream	Perennial/Permanent	RIO CAURESI	ZWE	Zimbabwe	0	0	0	0	0	0	0	0	0	0	0	0	/Users/gracezdesenko/Desktop/Work/Hotspots/Hotspot Map/Combined Map Data/QGIS Files/ZIM_water_bodies/ZWE_wat/ZWE_water_lines_dcw.shp	Nyanga	16.3747
LineString (32.36599760000000003 -17.33263385000000056, 32.22491000000000128 -17.27299000000000007)	0	0	0	0	0	387410611					river							/Users/gracezdesenko/Desktop/Work/Hotspots/Hotspot Map/Combined Map Data/QGIS Files/ZIM_water_bodies/hotosm_zwe_waterways_lines_shp/hotosm_zwe_waterways_lines.shp	Mutoko	16.3877
LineString (29.3959272000000027 -21.02820824999999871, 29.40277999999999992 -20.88021000000000171)	0	0	0	0	0	582505630			-1		stream		culvert					/Users/gracezdesenko/Desktop/Work/Hotspots/Hotspot Map/Combined Map Data/QGIS Files/ZIM_water_bodies/hotosm_zwe_waterways_lines_shp/hotosm_zwe_waterways_lines.shp	Insiza	16.4013
LineString (29.55090925000000013 -20.93167164999999841, 29.40277999999999992 -20.88021000000000171)	0	0	0	0	0	489962635					dam							/Users/gracezdesenko/Desktop/Work/Hotspots/Hotspot Map/Combined Map Data/QGIS Files/ZIM_water_bodies/hotosm_zwe_waterways_lines_shp/hotosm_zwe_waterways_lines.shp	Insiza	16.4302
LineString (29.31722845000000177 -21.00513779999999997, 29.40277999999999992 -20.88021000000000171)	0	0	0	0	0	492424768					stream							/Users/gracezdesenko/Desktop/Work/Hotspots/Hotspot Map/Combined Map Data/QGIS Files/ZIM_water_bodies/hotosm_zwe_waterways_lines_shp/hotosm_zwe_waterways_lines.shp	Insiza	16.4466
LineString (31.6240290499999972 -19.26255019999999973, 31.77288000000000068 -19.21676000000000073)	0	0	0	0	0	679083056					stream							/Users/gracezdesenko/Desktop/Work/Hotspots/Hotspot Map/Combined Map Data/QGIS Files/ZIM_water_bodies/hotosm_zwe_waterways_lines_shp/hotosm_zwe_waterways_lines.shp	Buhera	16.4506
LineString (28.18637329999999963 -17.54387290000000021, 28.05061999999999856 -17.47223999999999933)	0	0	0	0	0	443618031					stream							/Users/gracezdesenko/Desktop/Work/Hotspots/Hotspot Map/Combined Map Data/QGIS Files/ZIM_water_bodies/hotosm_zwe_waterways_lines_shp/hotosm_zwe_waterways_lines.shp	Binga	16.4524
LineString (29.5545959499999995 -20.92208335000000119, 29.40277999999999992 -20.88021000000000171)	0	0	0	0	0	489962631					stream							/Users/gracezdesenko/Desktop/Work/Hotspots/Hotspot Map/Combined Map Data/QGIS Files/ZIM_water_bodies/hotosm_zwe_waterways_lines_shp/hotosm_zwe_waterways_lines.shp	Insiza	16.4611
LineString (29.55947969999999714 -20.85943054999999902, 29.40277999999999992 -20.88021000000000171)	0	0	0	0	0	489684431					stream							/Users/gracezdesenko/Desktop/Work/Hotspots/Hotspot Map/Combined Map Data/QGIS Files/ZIM_water_bodies/hotosm_zwe_waterways_lines_shp/hotosm_zwe_waterways_lines.shp	Insiza	16.4677
LineString (32.12006761301101676 -16.85374065767763696, 32.27461999999999875 -16.85679000000000016)	River/Stream	Perennial/Permanent	UNK	ZWE	Zimbabwe	0	0	0	0	0	0	0	0	0	0	0	0	/Users/gracezdesenko/Desktop/Work/Hotspots/Hotspot Map/Combined Map Data/QGIS Files/ZIM_water_bodies/ZWE_wat/ZWE_water_lines_dcw.shp	UMP	16.4737
LineString (31.14779589999999843 -16.44091085000000163, 30.99856000000000122 -16.40304000000000073)	0	0	0	0	0	764230371					stream							/Users/gracezdesenko/Desktop/Work/Hotspots/Hotspot Map/Combined Map Data/QGIS Files/ZIM_water_bodies/hotosm_zwe_waterways_lines_shp/hotosm_zwe_waterways_lines.shp	Muzarabani	16.4812
LineString (28.89461285000000146 -18.90978594999999984, 28.74108000000000018 -18.88115000000000165)	0	0	0	0	0	486399145					stream							/Users/gracezdesenko/Desktop/Work/Hotspots/Hotspot Map/Combined Map Data/QGIS Files/ZIM_water_bodies/hotosm_zwe_waterways_lines_shp/hotosm_zwe_waterways_lines.shp	Nkayi	16.4835
LineString (31.62485230000000058 -19.26591470000000328, 31.77288000000000068 -19.21676000000000073)	0	0	0	0	0	679083057					river							/Users/gracezdesenko/Desktop/Work/Hotspots/Hotspot Map/Combined Map Data/QGIS Files/ZIM_water_bodies/hotosm_zwe_waterways_lines_shp/hotosm_zwe_waterways_lines.shp	Buhera	16.4873
LineString (31.70825544999999934 -17.09833030000000065, 31.56044999999999945 -17.14314999999999856)	0	0	0	0	0	490530119					stream							/Users/gracezdesenko/Desktop/Work/Hotspots/Hotspot Map/Combined Map Data/QGIS Files/ZIM_water_bodies/hotosm_zwe_waterways_lines_shp/hotosm_zwe_waterways_lines.shp	Shamva	16.4927
LineString (29.5590535999999986 -20.85521729999999963, 29.40277999999999992 -20.88021000000000171)	0	0	0	0	0	560284571					stream							/Users/gracezdesenko/Desktop/Work/Hotspots/Hotspot Map/Combined Map Data/QGIS Files/ZIM_water_bodies/hotosm_zwe_waterways_lines_shp/hotosm_zwe_waterways_lines.shp	Insiza	16.4958
LineString (31.70050605000000132 -17.07922440000000108, 31.56044999999999945 -17.14314999999999856)	0	0	0	0	0	457610521				Mzingi River	river							/Users/gracezdesenko/Desktop/Work/Hotspots/Hotspot Map/Combined Map Data/QGIS Files/ZIM_water_bodies/hotosm_zwe_waterways_lines_shp/hotosm_zwe_waterways_lines.shp	Shamva	16.4989
LineString (29.61681254999999879 -17.35866855000000086, 29.76727999999999952 -17.39557999999999893)	0	0	0	0	0	325798748					stream							/Users/gracezdesenko/Desktop/Work/Hotspots/Hotspot Map/Combined Map Data/QGIS Files/ZIM_water_bodies/hotosm_zwe_waterways_lines_shp/hotosm_zwe_waterways_lines.shp	Makonde	16.5038
LineString (29.55919510000000017 -20.85548335000000009, 29.40277999999999992 -20.88021000000000171)	0	0	0	0	0	560284570			-1		stream		culvert					/Users/gracezdesenko/Desktop/Work/Hotspots/Hotspot Map/Combined Map Data/QGIS Files/ZIM_water_bodies/hotosm_zwe_waterways_lines_shp/hotosm_zwe_waterways_lines.shp	Insiza	16.5054
LineString (29.49922414999999987 -20.9986132000000012, 29.40277999999999992 -20.88021000000000171)	0	0	0	0	0	471561416					river							/Users/gracezdesenko/Desktop/Work/Hotspots/Hotspot Map/Combined Map Data/QGIS Files/ZIM_water_bodies/hotosm_zwe_waterways_lines_shp/hotosm_zwe_waterways_lines.shp	Insiza	16.5069
LineString (31.85188399999999831 -20.35574060000000074, 31.7181299999999986 -20.27619999999999933)	0	0	0	0	0	108379442					river							/Users/gracezdesenko/Desktop/Work/Hotspots/Hotspot Map/Combined Map Data/QGIS Files/ZIM_water_bodies/hotosm_zwe_waterways_lines_shp/hotosm_zwe_waterways_lines.shp	Bikita	16.5127
LineString (29.94956450000000103 -18.15491184999999774, 30.08230999999999966 -18.07645000000000124)	0	0	0	0	0	250141625					stream							/Users/gracezdesenko/Desktop/Work/Hotspots/Hotspot Map/Combined Map Data/QGIS Files/ZIM_water_bodies/hotosm_zwe_waterways_lines_shp/hotosm_zwe_waterways_lines.shp	Chegutu	16.5166
LineString (29.3956938000000001 -21.02943905000000058, 29.40277999999999992 -20.88021000000000171)	0	0	0	0	0	582505629					stream							/Users/gracezdesenko/Desktop/Work/Hotspots/Hotspot Map/Combined Map Data/QGIS Files/ZIM_water_bodies/hotosm_zwe_waterways_lines_shp/hotosm_zwe_waterways_lines.shp	Insiza	16.5385
LineString (30.39683234999999684 -20.10480425000000082, 30.31128999999999962 -19.97915000000000063)	0	0	0	0	0	752338273					stream							/Users/gracezdesenko/Desktop/Work/Hotspots/Hotspot Map/Combined Map Data/QGIS Files/ZIM_water_bodies/hotosm_zwe_waterways_lines_shp/hotosm_zwe_waterways_lines.shp	Shurugwi	16.5407
LineString (30.76987425000000087 -19.58985665000000154, 30.61279000000000039 -19.57639999999999958)	0	0	0	0	0	543379703					river							/Users/gracezdesenko/Desktop/Work/Hotspots/Hotspot Map/Combined Map Data/QGIS Files/ZIM_water_bodies/hotosm_zwe_waterways_lines_shp/hotosm_zwe_waterways_lines.shp	Chirumanzu	16.5484
LineString (31.6226389999999995 -19.26176879999999869, 31.77288000000000068 -19.21676000000000073)	0	0	0	0	0	679083055					stream							/Users/gracezdesenko/Desktop/Work/Hotspots/Hotspot Map/Combined Map Data/QGIS Files/ZIM_water_bodies/hotosm_zwe_waterways_lines_shp/hotosm_zwe_waterways_lines.shp	Buhera	16.5635
LineString (29.55420970000000125 -20.92642060000000015, 29.40277999999999992 -20.88021000000000171)	0	0	0	0	0	489962632					stream							/Users/gracezdesenko/Desktop/Work/Hotspots/Hotspot Map/Combined Map Data/QGIS Files/ZIM_water_bodies/hotosm_zwe_waterways_lines_shp/hotosm_zwe_waterways_lines.shp	Insiza	16.5643
LineString (32.27012334999999865 -17.00656204999999943, 32.27461999999999875 -16.85679000000000016)	0	0	0	0	0	588768322					river							/Users/gracezdesenko/Desktop/Work/Hotspots/Hotspot Map/Combined Map Data/QGIS Files/ZIM_water_bodies/hotosm_zwe_waterways_lines_shp/hotosm_zwe_waterways_lines.shp	UMP	16.582
LineString (29.79384875000000221 -17.54325765000000104, 29.76727999999999952 -17.39557999999999893)	0	0	0	0	0	498648664					stream							/Users/gracezdesenko/Desktop/Work/Hotspots/Hotspot Map/Combined Map Data/QGIS Files/ZIM_water_bodies/hotosm_zwe_waterways_lines_shp/hotosm_zwe_waterways_lines.shp	Makonde	16.586
LineString (31.61529442406114399 -19.22418688540755483, 31.77288000000000068 -19.21676000000000073)	River/Stream	Perennial/Permanent	MWERAHARE	ZWE	Zimbabwe	0	0	0	0	0	0	0	0	0	0	0	0	/Users/gracezdesenko/Desktop/Work/Hotspots/Hotspot Map/Combined Map Data/QGIS Files/ZIM_water_bodies/ZWE_wat/ZWE_water_lines_dcw.shp	Buhera	16.5909
LineString (29.32825964999999968 -21.01272060000000153, 29.40277999999999992 -20.88021000000000171)	0	0	0	0	0	492424766					stream							/Users/gracezdesenko/Desktop/Work/Hotspots/Hotspot Map/Combined Map Data/QGIS Files/ZIM_water_bodies/hotosm_zwe_waterways_lines_shp/hotosm_zwe_waterways_lines.shp	Insiza	16.5926
LineString (32.38696671485264034 -16.64523027331718197, 32.27027999999999963 -16.7447499999999998)	River/Stream	Perennial/Permanent	UNK	ZWE	Zimbabwe	0	0	0	0	0	0	0	0	0	0	0	0	/Users/gracezdesenko/Desktop/Work/Hotspots/Hotspot Map/Combined Map Data/QGIS Files/ZIM_water_bodies/ZWE_wat/ZWE_water_lines_dcw.shp	Rushinga	16.6188
LineString (31.71560364999999848 -17.12574724999999987, 31.56044999999999945 -17.14314999999999856)	0	0	0	0	0	581646610					stream							/Users/gracezdesenko/Desktop/Work/Hotspots/Hotspot Map/Combined Map Data/QGIS Files/ZIM_water_bodies/hotosm_zwe_waterways_lines_shp/hotosm_zwe_waterways_lines.shp	Shamva	16.6218
LineString (31.71564004999999753 -17.12510195000000124, 31.56044999999999945 -17.14314999999999856)	0	0	0	0	0	581646609			-1		stream		culvert					/Users/gracezdesenko/Desktop/Work/Hotspots/Hotspot Map/Combined Map Data/QGIS Files/ZIM_water_bodies/hotosm_zwe_waterways_lines_shp/hotosm_zwe_waterways_lines.shp	Shamva	16.6341
LineString (29.39405905000000274 -21.03027180000000129, 29.40277999999999992 -20.88021000000000171)	0	0	0	0	0	491691812					stream							/Users/gracezdesenko/Desktop/Work/Hotspots/Hotspot Map/Combined Map Data/QGIS Files/ZIM_water_bodies/hotosm_zwe_waterways_lines_shp/hotosm_zwe_waterways_lines.shp	Insiza	16.639
LineString (29.92604970000000009 -18.05839944999999958, 30.08230999999999966 -18.07645000000000124)	0	0	0	0	0	550089700					stream							/Users/gracezdesenko/Desktop/Work/Hotspots/Hotspot Map/Combined Map Data/QGIS Files/ZIM_water_bodies/hotosm_zwe_waterways_lines_shp/hotosm_zwe_waterways_lines.shp	Chegutu	16.6626
LineString (29.52787444999999877 -20.97423690000000107, 29.40277999999999992 -20.88021000000000171)	0	0	0	0	0	490397722					stream							/Users/gracezdesenko/Desktop/Work/Hotspots/Hotspot Map/Combined Map Data/QGIS Files/ZIM_water_bodies/hotosm_zwe_waterways_lines_shp/hotosm_zwe_waterways_lines.shp	Insiza	16.6642
LineString (30.4692065999999997 -19.95909474999999844, 30.31128999999999962 -19.97915000000000063)	0	0	0	0	0	680512221				Umshandige	dam							/Users/gracezdesenko/Desktop/Work/Hotspots/Hotspot Map/Combined Map Data/QGIS Files/ZIM_water_bodies/hotosm_zwe_waterways_lines_shp/hotosm_zwe_waterways_lines.shp	Shurugwi	16.6772
LineString (29.39556104999999775 -21.03070430000000002, 29.40277999999999992 -20.88021000000000171)	0	0	0	0	0	491691814			-1		stream		culvert					/Users/gracezdesenko/Desktop/Work/Hotspots/Hotspot Map/Combined Map Data/QGIS Files/ZIM_water_bodies/hotosm_zwe_waterways_lines_shp/hotosm_zwe_waterways_lines.shp	Insiza	16.6791
LineString (31.62188530000000242 -19.26404285000000272, 31.77288000000000068 -19.21676000000000073)	0	0	0	0	0	679083054					stream							/Users/gracezdesenko/Desktop/Work/Hotspots/Hotspot Map/Combined Map Data/QGIS Files/ZIM_water_bodies/hotosm_zwe_waterways_lines_shp/hotosm_zwe_waterways_lines.shp	Buhera	16.7161
LineString (30.37634969999999868 -20.11708654999999979, 30.31128999999999962 -19.97915000000000063)	0	0	0	0	0	752338281					stream							/Users/gracezdesenko/Desktop/Work/Hotspots/Hotspot Map/Combined Map Data/QGIS Files/ZIM_water_bodies/hotosm_zwe_waterways_lines_shp/hotosm_zwe_waterways_lines.shp	Shurugwi	16.7184
LineString (28.89663834999999992 -18.91188714999999831, 28.74108000000000018 -18.88115000000000165)	0	0	0	0	0	486399146					stream							/Users/gracezdesenko/Desktop/Work/Hotspots/Hotspot Map/Combined Map Data/QGIS Files/ZIM_water_bodies/hotosm_zwe_waterways_lines_shp/hotosm_zwe_waterways_lines.shp	Nkayi	16.7386
LineString (29.5012116500000019 -20.9998408000000012, 29.40277999999999992 -20.88021000000000171)	0	0	0	0	0	490137771					stream							/Users/gracezdesenko/Desktop/Work/Hotspots/Hotspot Map/Combined Map Data/QGIS Files/ZIM_water_bodies/hotosm_zwe_waterways_lines_shp/hotosm_zwe_waterways_lines.shp	Insiza	16.7407
LineString (29.61329179999999894 -17.36355095000000048, 29.76727999999999952 -17.39557999999999893)	0	0	0	0	0	325798749					stream							/Users/gracezdesenko/Desktop/Work/Hotspots/Hotspot Map/Combined Map Data/QGIS Files/ZIM_water_bodies/hotosm_zwe_waterways_lines_shp/hotosm_zwe_waterways_lines.shp	Makonde	16.7437
LineString (31.6518612006150164 -19.3151216877717431, 31.77288000000000068 -19.21676000000000073)	River/Stream	Perennial/Permanent	UNK	ZWE	Zimbabwe	0	0	0	0	0	0	0	0	0	0	0	0	/Users/gracezdesenko/Desktop/Work/Hotspots/Hotspot Map/Combined Map Data/QGIS Files/ZIM_water_bodies/ZWE_wat/ZWE_water_lines_dcw.shp	Buhera	16.7451
LineString (29.39545379999999852 -21.03130140000000026, 29.40277999999999992 -20.88021000000000171)	0	0	0	0	0	491691813					stream							/Users/gracezdesenko/Desktop/Work/Hotspots/Hotspot Map/Combined Map Data/QGIS Files/ZIM_water_bodies/hotosm_zwe_waterways_lines_shp/hotosm_zwe_waterways_lines.shp	Insiza	16.7456
LineString (32.1490819499999958 -16.94785900000000112, 32.27461999999999875 -16.85679000000000016)	0	0	0	0	0	588968226					river							/Users/gracezdesenko/Desktop/Work/Hotspots/Hotspot Map/Combined Map Data/QGIS Files/ZIM_water_bodies/hotosm_zwe_waterways_lines_shp/hotosm_zwe_waterways_lines.shp	UMP	16.747
LineString (29.39481274999999982 -21.03145535000000166, 29.40277999999999992 -20.88021000000000171)	0	0	0	0	0	491691811			-1		stream		culvert					/Users/gracezdesenko/Desktop/Work/Hotspots/Hotspot Map/Combined Map Data/QGIS Files/ZIM_water_bodies/hotosm_zwe_waterways_lines_shp/hotosm_zwe_waterways_lines.shp	Insiza	16.7658
LineString (33.03855728354137966 -17.63176155323891692, 32.88123300000000171 -17.64578300000000155)	River/Stream	Perennial/Permanent	UNK	ZWE	Zimbabwe	0	0	0	0	0	0	0	0	0	0	0	0	/Users/gracezdesenko/Desktop/Work/Hotspots/Hotspot Map/Combined Map Data/QGIS Files/ZIM_water_bodies/ZWE_wat/ZWE_water_lines_dcw.shp	Nyanga	16.767
LineString (31.71660070000000076 -17.12284929999999861, 31.56044999999999945 -17.14314999999999856)	0	0	0	0	0	490739827					stream							/Users/gracezdesenko/Desktop/Work/Hotspots/Hotspot Map/Combined Map Data/QGIS Files/ZIM_water_bodies/hotosm_zwe_waterways_lines_shp/hotosm_zwe_waterways_lines.shp	Shamva	16.7673
LineString (31.78521585000000016 -17.77916369999999802, 31.93912999999999869 -17.74430999999999869)	0	0	0	0	0	581217773					stream							/Users/gracezdesenko/Desktop/Work/Hotspots/Hotspot Map/Combined Map Data/QGIS Files/ZIM_water_bodies/hotosm_zwe_waterways_lines_shp/hotosm_zwe_waterways_lines.shp	Murehwa	16.7717
LineString (29.50945490000000149 -20.99388300000000029, 29.40277999999999992 -20.88021000000000171)	0	0	0	0	0	490397728					stream							/Users/gracezdesenko/Desktop/Work/Hotspots/Hotspot Map/Combined Map Data/QGIS Files/ZIM_water_bodies/hotosm_zwe_waterways_lines_shp/hotosm_zwe_waterways_lines.shp	Insiza	16.7782
LineString (31.88683100000000081 -17.52812995000000029, 32.01937999999999818 -17.61070000000000135)	0	0	0	0	0	552183079				Nyamaditimba	stream							/Users/gracezdesenko/Desktop/Work/Hotspots/Hotspot Map/Combined Map Data/QGIS Files/ZIM_water_bodies/hotosm_zwe_waterways_lines_shp/hotosm_zwe_waterways_lines.shp	Mutoko	16.7783
LineString (29.50074829999999793 -21.00060584999999946, 29.40277999999999992 -20.88021000000000171)	0	0	0	0	0	490137773					dam							/Users/gracezdesenko/Desktop/Work/Hotspots/Hotspot Map/Combined Map Data/QGIS Files/ZIM_water_bodies/hotosm_zwe_waterways_lines_shp/hotosm_zwe_waterways_lines.shp	Insiza	16.7784
LineString (31.71384504999999976 -17.10744764999999745, 31.56044999999999945 -17.14314999999999856)	0	0	0	0	0	491153074					stream							/Users/gracezdesenko/Desktop/Work/Hotspots/Hotspot Map/Combined Map Data/QGIS Files/ZIM_water_bodies/hotosm_zwe_waterways_lines_shp/hotosm_zwe_waterways_lines.shp	Shamva	16.7949
LineString (30.77290119999999973 -19.57233940000000061, 30.61279000000000039 -19.57639999999999958)	0	0	0	0	0	543379702					river							/Users/gracezdesenko/Desktop/Work/Hotspots/Hotspot Map/Combined Map Data/QGIS Files/ZIM_water_bodies/hotosm_zwe_waterways_lines_shp/hotosm_zwe_waterways_lines.shp	Chirumanzu	16.8058
LineString (29.30920230000000259 -21.00399054999999748, 29.40277999999999992 -20.88021000000000171)	0	0	0	0	0	492424756					stream							/Users/gracezdesenko/Desktop/Work/Hotspots/Hotspot Map/Combined Map Data/QGIS Files/ZIM_water_bodies/hotosm_zwe_waterways_lines_shp/hotosm_zwe_waterways_lines.shp	Insiza	16.8091
LineString (29.51118170000000163 -20.99298465000000036, 29.40277999999999992 -20.88021000000000171)	0	0	0	0	0	490397729					weir							/Users/gracezdesenko/Desktop/Work/Hotspots/Hotspot Map/Combined Map Data/QGIS Files/ZIM_water_bodies/hotosm_zwe_waterways_lines_shp/hotosm_zwe_waterways_lines.shp	Insiza	16.8236
LineString (29.37049720000000264 -21.02913269999999812, 29.40277999999999992 -20.88021000000000171)	0	0	0	0	0	492217639					dam							/Users/gracezdesenko/Desktop/Work/Hotspots/Hotspot Map/Combined Map Data/QGIS Files/ZIM_water_bodies/hotosm_zwe_waterways_lines_shp/hotosm_zwe_waterways_lines.shp	Insiza	16.8266
LineString (31.58620669999999819 -20.36348810000000142, 31.7181299999999986 -20.27619999999999933)	0	0	0	0	0	321972648					river							/Users/gracezdesenko/Desktop/Work/Hotspots/Hotspot Map/Combined Map Data/QGIS Files/ZIM_water_bodies/hotosm_zwe_waterways_lines_shp/hotosm_zwe_waterways_lines.shp	Bikita	16.8285
LineString (29.55504659999999717 -20.93159394999999989, 29.40277999999999992 -20.88021000000000171)	0	0	0	0	0	490397730					river							/Users/gracezdesenko/Desktop/Work/Hotspots/Hotspot Map/Combined Map Data/QGIS Files/ZIM_water_bodies/hotosm_zwe_waterways_lines_shp/hotosm_zwe_waterways_lines.shp	Insiza	16.8317
LineString (31.71350909999999956 -17.10429084999999816, 31.56044999999999945 -17.14314999999999856)	0	0	0	0	0	457671450					stream							/Users/gracezdesenko/Desktop/Work/Hotspots/Hotspot Map/Combined Map Data/QGIS Files/ZIM_water_bodies/hotosm_zwe_waterways_lines_shp/hotosm_zwe_waterways_lines.shp	Shamva	16.8461
LineString (32.11080015000000287 -17.4862663999999981, 32.01937999999999818 -17.61070000000000135)	0	0	0	0	0	784188565					stream							/Users/gracezdesenko/Desktop/Work/Hotspots/Hotspot Map/Combined Map Data/QGIS Files/ZIM_water_bodies/hotosm_zwe_waterways_lines_shp/hotosm_zwe_waterways_lines.shp	Mutoko	16.8485
LineString (31.63715419999999767 -19.29801799999999901, 31.77288000000000068 -19.21676000000000073)	0	0	0	0	0	678785647					stream							/Users/gracezdesenko/Desktop/Work/Hotspots/Hotspot Map/Combined Map Data/QGIS Files/ZIM_water_bodies/hotosm_zwe_waterways_lines_shp/hotosm_zwe_waterways_lines.shp	Buhera	16.8672
LineString (31.71789425000000051 -17.12364134999999976, 31.56044999999999945 -17.14314999999999856)	0	0	0	0	0	490739826					stream							/Users/gracezdesenko/Desktop/Work/Hotspots/Hotspot Map/Combined Map Data/QGIS Files/ZIM_water_bodies/hotosm_zwe_waterways_lines_shp/hotosm_zwe_waterways_lines.shp	Shamva	16.8922
LineString (32.12199976009311797 -16.69084551975555897, 32.27027999999999963 -16.7447499999999998)	River/Stream	Perennial/Permanent	UNK	ZWE	Zimbabwe	0	0	0	0	0	0	0	0	0	0	0	0	/Users/gracezdesenko/Desktop/Work/Hotspots/Hotspot Map/Combined Map Data/QGIS Files/ZIM_water_bodies/ZWE_wat/ZWE_water_lines_dcw.shp	Rushinga	16.901
LineString (29.13041303846841146 -17.28438095597729784, 29.19622000000000028 -17.14536000000000016)	River/Stream	Perennial/Permanent	UMNIATI	ZWE	Zimbabwe	0	0	0	0	0	0	0	0	0	0	0	0	/Users/gracezdesenko/Desktop/Work/Hotspots/Hotspot Map/Combined Map Data/QGIS Files/ZIM_water_bodies/ZWE_wat/ZWE_water_lines_dcw.shp	Hurungwe	16.903
LineString (29.37037279999999839 -21.02985414999999847, 29.40277999999999992 -20.88021000000000171)	0	0	0	0	0	492217637					stream							/Users/gracezdesenko/Desktop/Work/Hotspots/Hotspot Map/Combined Map Data/QGIS Files/ZIM_water_bodies/hotosm_zwe_waterways_lines_shp/hotosm_zwe_waterways_lines.shp	Insiza	16.9074
LineString (31.08237615000000176 -20.09443205000000177, 31.0860100000000017 -19.94173999999999936)	0	0	0	0	0	257619740					riverbank							/Users/gracezdesenko/Desktop/Work/Hotspots/Hotspot Map/Combined Map Data/QGIS Files/ZIM_water_bodies/hotosm_zwe_waterways_lines_shp/hotosm_zwe_waterways_lines.shp	Gutu	16.908
LineString (30.15303924999999907 -20.01010585000000219, 30.31128999999999962 -19.97915000000000063)	0	0	0	0	0	373602205					river							/Users/gracezdesenko/Desktop/Work/Hotspots/Hotspot Map/Combined Map Data/QGIS Files/ZIM_water_bodies/hotosm_zwe_waterways_lines_shp/hotosm_zwe_waterways_lines.shp	Shurugwi	16.9119
LineString (31.09371894999999952 -17.60890669999999858, 30.94585000000000008 -17.5519299999999987)	0	0	0	0	0	415339953			-1		stream		culvert					/Users/gracezdesenko/Desktop/Work/Hotspots/Hotspot Map/Combined Map Data/QGIS Files/ZIM_water_bodies/hotosm_zwe_waterways_lines_shp/hotosm_zwe_waterways_lines.shp	Mazowe	16.916
LineString (29.32669710000000052 -21.01535600000000059, 29.40277999999999992 -20.88021000000000171)	0	0	0	0	0	492424767					stream							/Users/gracezdesenko/Desktop/Work/Hotspots/Hotspot Map/Combined Map Data/QGIS Files/ZIM_water_bodies/hotosm_zwe_waterways_lines_shp/hotosm_zwe_waterways_lines.shp	Insiza	16.9265
LineString (30.40276855000000111 -20.10527164999999883, 30.31128999999999962 -19.97915000000000063)	0	0	0	0	0	752338282					river							/Users/gracezdesenko/Desktop/Work/Hotspots/Hotspot Map/Combined Map Data/QGIS Files/ZIM_water_bodies/hotosm_zwe_waterways_lines_shp/hotosm_zwe_waterways_lines.shp	Shurugwi	16.9274
LineString (32.90371654999999862 -17.49417859999999791, 32.88123300000000171 -17.64578300000000155)	0	0	0	0	0	436993503					river							/Users/gracezdesenko/Desktop/Work/Hotspots/Hotspot Map/Combined Map Data/QGIS Files/ZIM_water_bodies/hotosm_zwe_waterways_lines_shp/hotosm_zwe_waterways_lines.shp	Nyanga	16.9478
LineString (29.22197710000000015 -17.29658404999999988, 29.19622000000000028 -17.14536000000000016)	0	0	0	0	0	268404762					stream							/Users/gracezdesenko/Desktop/Work/Hotspots/Hotspot Map/Combined Map Data/QGIS Files/ZIM_water_bodies/hotosm_zwe_waterways_lines_shp/hotosm_zwe_waterways_lines.shp	Hurungwe	16.959
LineString (29.61047444999999811 -17.36659304999999875, 29.76727999999999952 -17.39557999999999893)	0	0	0	0	0	325798750					stream							/Users/gracezdesenko/Desktop/Work/Hotspots/Hotspot Map/Combined Map Data/QGIS Files/ZIM_water_bodies/hotosm_zwe_waterways_lines_shp/hotosm_zwe_waterways_lines.shp	Makonde	16.9695
LineString (28.86059894999999997 -18.98404179999999997, 28.74108000000000018 -18.88115000000000165)	0	0	0	0	0	191705554					dam							/Users/gracezdesenko/Desktop/Work/Hotspots/Hotspot Map/Combined Map Data/QGIS Files/ZIM_water_bodies/hotosm_zwe_waterways_lines_shp/hotosm_zwe_waterways_lines.shp	Nkayi	16.9767
LineString (32.2680529000000007 -21.09604310000000282, 32.16411000000000087 -20.97768999999999906)	0	0	0	0	0	61889280				Save	river							/Users/gracezdesenko/Desktop/Work/Hotspots/Hotspot Map/Combined Map Data/QGIS Files/ZIM_water_bodies/hotosm_zwe_waterways_lines_shp/hotosm_zwe_waterways_lines.shp	Chipinge	16.9836
LineString (32.12326434999999947 -17.49388464999999826, 32.01937999999999818 -17.61070000000000135)	0	0	0	0	0	784188562					stream							/Users/gracezdesenko/Desktop/Work/Hotspots/Hotspot Map/Combined Map Data/QGIS Files/ZIM_water_bodies/hotosm_zwe_waterways_lines_shp/hotosm_zwe_waterways_lines.shp	Mutoko	16.9939
LineString (30.17311285277697408 -17.9498253197547406, 30.08230999999999966 -18.07645000000000124)	River/Stream	Perennial/Permanent	UNK	ZWE	Zimbabwe	0	0	0	0	0	0	0	0	0	0	0	0	/Users/gracezdesenko/Desktop/Work/Hotspots/Hotspot Map/Combined Map Data/QGIS Files/ZIM_water_bodies/ZWE_wat/ZWE_water_lines_dcw.shp	Chegutu	16.9965
LineString (31.71383140000000012 -17.10023704999999694, 31.56044999999999945 -17.14314999999999856)	0	0	0	0	0	491153085					stream							/Users/gracezdesenko/Desktop/Work/Hotspots/Hotspot Map/Combined Map Data/QGIS Files/ZIM_water_bodies/hotosm_zwe_waterways_lines_shp/hotosm_zwe_waterways_lines.shp	Shamva	16.9993
LineString (29.54842684999999847 -20.95001359999999835, 29.40277999999999992 -20.88021000000000171)	0	0	0	0	0	490535808					stream							/Users/gracezdesenko/Desktop/Work/Hotspots/Hotspot Map/Combined Map Data/QGIS Files/ZIM_water_bodies/hotosm_zwe_waterways_lines_shp/hotosm_zwe_waterways_lines.shp	Insiza	17.0087
LineString (29.49489640000000179 -21.007299849999999, 29.40277999999999992 -20.88021000000000171)	0	0	0	0	0	490137768					stream							/Users/gracezdesenko/Desktop/Work/Hotspots/Hotspot Map/Combined Map Data/QGIS Files/ZIM_water_bodies/hotosm_zwe_waterways_lines_shp/hotosm_zwe_waterways_lines.shp	Insiza	17.0231
LineString (31.63427184999999753 -19.29641739999999928, 31.77288000000000068 -19.21676000000000073)	0	0	0	0	0	679083081					stream							/Users/gracezdesenko/Desktop/Work/Hotspots/Hotspot Map/Combined Map Data/QGIS Files/ZIM_water_bodies/hotosm_zwe_waterways_lines_shp/hotosm_zwe_waterways_lines.shp	Buhera	17.032
LineString (29.37831514999999882 -21.03246674999999755, 29.40277999999999992 -20.88021000000000171)	0	0	0	0	0	492217636					stream							/Users/gracezdesenko/Desktop/Work/Hotspots/Hotspot Map/Combined Map Data/QGIS Files/ZIM_water_bodies/hotosm_zwe_waterways_lines_shp/hotosm_zwe_waterways_lines.shp	Insiza	17.0483
LineString (31.6196052000000023 -19.26709555000000051, 31.77288000000000068 -19.21676000000000073)	0	0	0	0	0	679083058					river							/Users/gracezdesenko/Desktop/Work/Hotspots/Hotspot Map/Combined Map Data/QGIS Files/ZIM_water_bodies/hotosm_zwe_waterways_lines_shp/hotosm_zwe_waterways_lines.shp	Buhera	17.0512
LineString (29.54009595000000132 -20.96466489999999894, 29.40277999999999992 -20.88021000000000171)	0	0	0	0	0	490397717					stream							/Users/gracezdesenko/Desktop/Work/Hotspots/Hotspot Map/Combined Map Data/QGIS Files/ZIM_water_bodies/hotosm_zwe_waterways_lines_shp/hotosm_zwe_waterways_lines.shp	Insiza	17.0725
LineString (31.07301484999999985 -20.09553704999999724, 31.0860100000000017 -19.94173999999999936)	0	0	0	0	0	257620524					riverbank							/Users/gracezdesenko/Desktop/Work/Hotspots/Hotspot Map/Combined Map Data/QGIS Files/ZIM_water_bodies/hotosm_zwe_waterways_lines_shp/hotosm_zwe_waterways_lines.shp	Gutu	17.0802
LineString (31.77805874999999958 -17.74101389999999867, 31.93912999999999869 -17.74430999999999869)	0	0	0	0	0	581217778			-1		stream		culvert					/Users/gracezdesenko/Desktop/Work/Hotspots/Hotspot Map/Combined Map Data/QGIS Files/ZIM_water_bodies/hotosm_zwe_waterways_lines_shp/hotosm_zwe_waterways_lines.shp	Murehwa	17.0867
LineString (32.17998640000000421 -17.59594814999999812, 32.01937999999999818 -17.61070000000000135)	0	0	0	0	0	727870394					stream							/Users/gracezdesenko/Desktop/Work/Hotspots/Hotspot Map/Combined Map Data/QGIS Files/ZIM_water_bodies/hotosm_zwe_waterways_lines_shp/hotosm_zwe_waterways_lines.shp	Mutoko	17.1246
LineString (32.0933979499999964 -17.47311115000000115, 32.01937999999999818 -17.61070000000000135)	0	0	0	0	0	783314839					stream							/Users/gracezdesenko/Desktop/Work/Hotspots/Hotspot Map/Combined Map Data/QGIS Files/ZIM_water_bodies/hotosm_zwe_waterways_lines_shp/hotosm_zwe_waterways_lines.shp	Mutoko	17.136
LineString (29.07726283420984359 -17.04060657211833174, 29.19622000000000028 -17.14536000000000016)	River/Stream	Perennial/Permanent	UNK	ZWE	Zimbabwe	0	0	0	0	0	0	0	0	0	0	0	0	/Users/gracezdesenko/Desktop/Work/Hotspots/Hotspot Map/Combined Map Data/QGIS Files/ZIM_water_bodies/ZWE_wat/ZWE_water_lines_dcw.shp	Hurungwe	17.1668
LineString (31.92812156735444518 -19.26505180564407027, 31.77288000000000068 -19.21676000000000073)	River/Stream	Perennial/Permanent	UNK	ZWE	Zimbabwe	0	0	0	0	0	0	0	0	0	0	0	0	/Users/gracezdesenko/Desktop/Work/Hotspots/Hotspot Map/Combined Map Data/QGIS Files/ZIM_water_bodies/ZWE_wat/ZWE_water_lines_dcw.shp	Buhera	17.1751
LineString (30.47420379999999795 -19.96011494999999769, 30.31128999999999962 -19.97915000000000063)	0	0	0	0	0	680512222					dam							/Users/gracezdesenko/Desktop/Work/Hotspots/Hotspot Map/Combined Map Data/QGIS Files/ZIM_water_bodies/hotosm_zwe_waterways_lines_shp/hotosm_zwe_waterways_lines.shp	Shurugwi	17.1814
LineString (30.4473685909312195 -19.89232827929960479, 30.31128999999999962 -19.97915000000000063)	River/Stream	Perennial/Permanent	NGEZI	ZWE	Zimbabwe	0	0	0	0	0	0	0	0	0	0	0	0	/Users/gracezdesenko/Desktop/Work/Hotspots/Hotspot Map/Combined Map Data/QGIS Files/ZIM_water_bodies/ZWE_wat/ZWE_water_lines_dcw.shp	Shurugwi	17.1851
LineString (29.49921709999999919 -21.00635150000000095, 29.40277999999999992 -20.88021000000000171)	0	0	0	0	0	490137766					stream							/Users/gracezdesenko/Desktop/Work/Hotspots/Hotspot Map/Combined Map Data/QGIS Files/ZIM_water_bodies/hotosm_zwe_waterways_lines_shp/hotosm_zwe_waterways_lines.shp	Insiza	17.1946
LineString (31.18090446010214478 -18.80521686510380874, 31.17423000000000144 -18.9604600000000012)	River/Stream	Perennial/Permanent	UNK	ZWE	Zimbabwe	0	0	0	0	0	0	0	0	0	0	0	0	/Users/gracezdesenko/Desktop/Work/Hotspots/Hotspot Map/Combined Map Data/QGIS Files/ZIM_water_bodies/ZWE_wat/ZWE_water_lines_dcw.shp	Chikomba	17.1984
LineString (31.71836545000000029 -17.17647380000000013, 31.56044999999999945 -17.14314999999999856)	0	0	0	0	0	491133507					stream							/Users/gracezdesenko/Desktop/Work/Hotspots/Hotspot Map/Combined Map Data/QGIS Files/ZIM_water_bodies/hotosm_zwe_waterways_lines_shp/hotosm_zwe_waterways_lines.shp	Shamva	17.2014
LineString (29.39524859999999862 -21.03549720000000178, 29.40277999999999992 -20.88021000000000171)	0	0	0	0	0	491691827					stream							/Users/gracezdesenko/Desktop/Work/Hotspots/Hotspot Map/Combined Map Data/QGIS Files/ZIM_water_bodies/hotosm_zwe_waterways_lines_shp/hotosm_zwe_waterways_lines.shp	Insiza	17.2107
LineString (28.49993509367683231 -17.61425306499490517, 28.6243799999999986 -17.51450000000000173)	River/Stream	Perennial/Permanent	UNK	ZWE	Zimbabwe	0	0	0	0	0	0	0	0	0	0	0	0	/Users/gracezdesenko/Desktop/Work/Hotspots/Hotspot Map/Combined Map Data/QGIS Files/ZIM_water_bodies/ZWE_wat/ZWE_water_lines_dcw.shp	Gokwe North	17.217
LineString (31.77673970000000025 -17.73797599999999974, 31.93340999999999852 -17.6970099999999988)	0	0	0	0	0	581217776					stream							/Users/gracezdesenko/Desktop/Work/Hotspots/Hotspot Map/Combined Map Data/QGIS Files/ZIM_water_bodies/hotosm_zwe_waterways_lines_shp/hotosm_zwe_waterways_lines.shp	Murehwa	17.2258
LineString (32.07346918853085072 -17.21754072513698475, 32.22491000000000128 -17.27299000000000007)	River/Stream	Perennial/Permanent	UNK	ZWE	Zimbabwe	0	0	0	0	0	0	0	0	0	0	0	0	/Users/gracezdesenko/Desktop/Work/Hotspots/Hotspot Map/Combined Map Data/QGIS Files/ZIM_water_bodies/ZWE_wat/ZWE_water_lines_dcw.shp	Mutoko	17.2347
LineString (31.71828854999999692 -17.10806644999999904, 31.56044999999999945 -17.14314999999999856)	0	0	0	0	0	491153086					stream							/Users/gracezdesenko/Desktop/Work/Hotspots/Hotspot Map/Combined Map Data/QGIS Files/ZIM_water_bodies/hotosm_zwe_waterways_lines_shp/hotosm_zwe_waterways_lines.shp	Shamva	17.2393
LineString (29.02635384999999957 -16.80832215000000218, 29.17859999999999943 -16.75566999999999851)	0	0	0	0	0	392219168					river							/Users/gracezdesenko/Desktop/Work/Hotspots/Hotspot Map/Combined Map Data/QGIS Files/ZIM_water_bodies/hotosm_zwe_waterways_lines_shp/hotosm_zwe_waterways_lines.shp	Hurungwe	17.2449
LineString (32.04659739999999601 -17.45697529999999986, 32.01937999999999818 -17.61070000000000135)	0	0	0	0	0	196322545					river							/Users/gracezdesenko/Desktop/Work/Hotspots/Hotspot Map/Combined Map Data/QGIS Files/ZIM_water_bodies/hotosm_zwe_waterways_lines_shp/hotosm_zwe_waterways_lines.shp	Mutoko	17.2572
LineString (31.10856904999999983 -19.78728070000000017, 31.0860100000000017 -19.94173999999999936)	0	0	0	0	0	544313500					stream							/Users/gracezdesenko/Desktop/Work/Hotspots/Hotspot Map/Combined Map Data/QGIS Files/ZIM_water_bodies/hotosm_zwe_waterways_lines_shp/hotosm_zwe_waterways_lines.shp	Gutu	17.2615
LineString (29.54917654999999854 -20.95365985000000109, 29.40277999999999992 -20.88021000000000171)	0	0	0	0	0	490397713					stream							/Users/gracezdesenko/Desktop/Work/Hotspots/Hotspot Map/Combined Map Data/QGIS Files/ZIM_water_bodies/hotosm_zwe_waterways_lines_shp/hotosm_zwe_waterways_lines.shp	Insiza	17.2645
LineString (31.84647365838489108 -19.07730770266606157, 31.77288000000000068 -19.21676000000000073)	River/Stream	Perennial/Permanent	SABI	ZWE	Zimbabwe	0	0	0	0	0	0	0	0	0	0	0	0	/Users/gracezdesenko/Desktop/Work/Hotspots/Hotspot Map/Combined Map Data/QGIS Files/ZIM_water_bodies/ZWE_wat/ZWE_water_lines_dcw.shp	Buhera	17.2692
[truncated: 15,548 more rows]

## Sheet: waterways_village
wkt_geom	F_CODE_DES	HYC_DESCRI	NAM	ISO	NAME_0	osm_id	source	blockage	layer	name	waterway	natural	tunnel	water	covered	width	depth	path	HubName	HubDist
[truncated: 16,730 more rows]
